# Supplementary material for: A new 3D myeloarchitectonic map of the human neocortex based on data from the Vogt–Vogt school
Source: Brain Struct Funct. 2023 Jun 28;228(6):1549–59. doi: 10.1007/s00429-023-02671-6 (PMC10751253; doi:10.1007/s00429-023-02671-6)
Supplement: Supplementary file 1 — Supplementary file1 (GII 3430 KB) [file 429_2023_2671_MOESM1_ESM.gii]

<?xml version="1.0" encoding="UTF-8"?>
<!DOCTYPE GIFTI SYSTEM "http://www.nitrc.org/frs/download.php/115/gifti.dtd">
<GIFTI Version="1.0" NumberOfDataArrays="2"><MetaData /><LabelTable /><DataArray Intent="NIFTI_INTENT_POINTSET" DataType="NIFTI_TYPE_FLOAT32" ArrayIndexingOrder="RowMajorOrder" Dimensionality="2" Encoding="GZipBase64Binary" Endian="LittleEndian" ExternalFileName="" ExternalFileOffset="0" Dim0="153124" Dim1="3"><MetaData /><CoordinateSystemTransformMatrix><DataSpace>NIFTI_XFORM_MNI_152</DataSpace><TransformedSpace>NIFTI_XFORM_UNKNOWN</TransformedSpace><MatrixData>  1.000000   0.000000   0.000000   0.000000
  0.000000   1.000000   0.000000   0.000000
  0.000000   0.000000   1.000000   0.000000
  0.000000   0.000000   0.000000   1.000000</MatrixData></CoordinateSystemTransformMatrix><Data>eJwsfXdYVNf2NhpEVDRIsKBib0gIIiIiwjmHXgamMkxTUdEQY6+xSxAJIhJEAXvBmiBBRESFmbOPmmjUGEvi9Ue4xBAv19h7z/3etfP95TzzHM7svfZa73rftdfeumT6SEKQhqVNSVEK7w+ThgQY2VtDirJ39hApwc3I0k+lKINc/KW028msZb9B8XL+ROp208BmtBiUlreBUkWsmlU+0eNzgGTfaWDuJoNyTzta2nZGw+rj9crll0GSS2YKK1D0yrYzo6XiyBTWpNYr40/6SEs9LcztyxSlcu4waU/0eLb4sxQlb7qf1NPfykLbpyhpt4dLHlkWZiswKNeSRkqlMy1sirtBmdESInlWmNmjIXolIi1YUgVbWU6xnn8fkTaBf2/s5Ce9WZHGFnyUonTy+0TqV5nOgv5tUEpnDpdcy9PYse0GxbMiULr8cgJrHmRQ4m6NkgzN+NsDNLYQzCWdne2rV27/PFxyNk5lLUsNyvmFI6TKudP48we/D5Sy705htg8Nim/OKCnuVjrso1e+eTxaypUymN8IvZIlj5Su9P+csR//GecPiZ8z/3E0zgGSrWAEGxKQouyJ7i9t2RzKFtlTlAKlj3SjbBQb0JCiTHIfJoW1D2QFMwyKKngIxjyG5XVLUfpk+0uT3EeyGXV6Zf/Wj6WcrqHss6m0LiOlaXUjGeujV14MHSG1vA1lTw/qlbN9R8G2o9mJpzrlwu4+0sn4CFYQYVSm1fWS2t8IZXETjbD/QKnwfgQLPJqCZ3wwxwgW4JqipIf688/VcQYlc1OwVKCEsQX/1SkNr0fC/pHs1hK9sqtHiFTeK4Kdv6BT7Dt7YN2jmPC7UQka3wvfq5j3/xkV1/K+WMcEdk9rVJyNg/nn5n0pGNvHUm3veGZoNijsxwDMJZ7t6mFQiiND4ZMxbNAanTIvI1gKqU5gR2L1GFuoNMsjkWVu0imzPAZIzfv0zPMTo1I331t69l7Hmi4bFbfWYfhdDeymU670D5X+vm5gcbd0eCZMSg9NYSfm6RRdbX8paLwN7zQqN3/ylrycbaz5Z6OyoGiwdE9rYx1vpCgVsWFS1XYzH0Pl3LGw5zg25IhOiakR4FfjYR+d8ux9X+ndoYmscq5RMYX0R1xMZXPCjMqTq4Ok5cJk2CEF8x0mzWiZzF7pU5R+lWOlC7snw1d1SmtfAbaaysyddMq7Q4Mwzgx26WIK/HYIxjCdha5NgQ2HSaaQaayzXwp+6xPp1pJpmLsBfhIquZs+Z0WlOvhtuOTWehZb+ZcWseODmJ3NcrqmKLnSJ1jfeeyhjtbOHz4wm51PNCjdbo6UvC2z2ZSv9corfYiUXzKb+fymg6+ORSzMg2/rFEOzgHifj7lrETsjpDlhC5lflR7jDJJ8cxZy3+7kNwb+uRzz1SlF3cdIedMXsfMLdcqli+GI9+UsdIJWCQwkW33B+mRr4UthWNNVLCpPi7l/JEXlubIs2aBY0j+SFt9xZzeTUxCb7vBzN+BDiuLf2BXvaccOzDEo3pauUsPrTrCnQQlt8gKGdGRB4w1Y048kXW1X9u4QzbcTbNIZPkCx0x1+1Q3jTFFqe/fEvD5inQ8blOpz7tKli91ZrBv5vzu+92YDrEaleV8XjKc3Xy93k7f0YJkX4pHiuoe0oKgvfCZFCanuK51f2AMYZVCEoL7SgIZ+sJtB+eWLAYjHXqxlsAE+8xHWfQBLnGQEVnjAN4Yw7++Mio+tG3DSh00cY4R9emF9h7I5G1KUNysGY337I64NSoJbf6zRMBbcjtb9Y/jqAI4V5b2GSrd/HsauJRngqwHSk6sD2IXdOsXJ6RPp5k++fB1zpRGwlQ/wTafUPO2C94xg284YYUN3yZLux4q6p8I/e+GZAPitEe8kH/gEttIB20OwpqOBwzrl9PPR8NUAZgr5J3YeHRjFMrvoFKyP1KQOZs+Wp8KGHvDbcGZen4oc0U16pQ9lBfeNGP9Y4HYofI/ia6y0cprIanvrMDZRCnAdy7zMWtjck8d1VF6qEpXnCdsmw86psEN34G0yu6RKxW+JyEFRbO9sLY+RuFsJLO+eFmsRIWXJCWxntBY+T8+bmI/tn/dUbU9h966kKreWRMAHtExI08I+Ip4xsr2PtMCKSGCXGfij5b+1yD6RGSanAuc/wjjHY/ypyE0RwOeJ3G/3RHdHnH7GmjWpGL+HFBj4KfNyNmG+3rDVVJbLKMYlzGsqchONR4QPZzB1rRaxECH52D5jlxdplQENHyE3zWLB1fT+Hvjb+cBtI/exuvmzWOw6I/yqP3LEDNbyNgW5Q4SdZ7AFRVrlRlkEYupz2ESLcfbDGBZxfPZyHox4nM+WCynKyfiP8f5FGCfFkS9yynye19Juk61mIn9puU2y785jL//WKGHtA6RdPRaz2h16JaMwSPKrWspKH+iAS6Nhk+WsdKaOY0Jw7irWxlenrJwWgfXNhD9r8LyEOS4BzmjgAzVi6czVrF0rG/y8SvRvzGG33liRT78VE9zWMG9/m+KSycROftlMddyK99SJAa457MgPVmVIwDmxSZ3Dsj+3wt/GAvOzWMdUrfL3dRF8YDVrWKyB/+8RnZzW4Hub4le1TzSF5LIr/W2w4TbRNycHvmTDOytFW8Fa+LwV+fSUGFOTi5xiVXY8PC0278uD3ayKrSAK8Z7Htj5Mht2iMPcCdvD7ZGByBGI8H7GvxjpGY93XIw8mA692ige/zwNnsMGfi8XkSbnAJZuS0/WQ2P7GOuQFq9I4sAbzXccyCq3Iy/XiLI8CxIsV7xSRg/IRd2ruwwMaCuDDamBpGHJNAUNOgq9GwM5fs/MvkvFMjNQnG58vJCkBrlFYu0J2dkEy8ks01noDW3wnCetSLOZNX4c4siEWikQhaD3r8oENY9ghvhhawG7+ZEVeKBcL7xcwp1VWjP+4mNO1kAUGWuED4dL4k4XsRpkadgtH/ipizkY18rUkJU/aAN6ihn0i4OdFiP1k5Lgo5OUi4EMycLVE3HamkDXutYK35Is/JH7N514Ru1v0sW1gdfOtwIejsMkGzIvs/I3obipikaOsyE1HxCdXN2GtLYpHlgis2Aj+kwz/LBBDmzawpRutwKhN4rS6jbCtFb69WdTkl8CvLPDPMjEqbxM4Hv3uIf696rgFz+wW+1WWgptZwCU6SZ38XshPhxLPdJNa+7Zi7v8ywJ6uyHcv5fRTBuCbJzDkmRy6lnJWZ/h5K2ACxYgXfOyJPKNFx3PEpYutYX894qi3FFPzUD4Sq1MW2b3hk61YVAe9EpzbD9j7Qu43XAc/+QB4/loOHpkCftIW7/yA54WD3/9PvJb0t/z0IOXujuB+ruC9KYgFb4ynHfBfj7zWX3Jyao2567AW/aUXQ9uD5+iV9jcGId85A8d0GNsHwFsX1vA6Bf7WCrjdAXhLPMoVvtoRPMGIWPDG951Z8EiaY39wNg/OqzMKh4DXtWe+OTqeL7ycPdiBxzqM0xe81w08U4e830kIGt8Vz5vAc7oLgYF9wPPNWCM5/JW+J/i8Cf45Xfj7uif804RxpgngiGzlNLPyYNlOwcfWhaWHmhGnpcIie09wGDP8gQnfPPbg398ZzIQ5YT3AkcyIx7uCl7M78q8Z+POn0LyvG3MtN4PvuYp9sjuzBRlmjLM1Yq0L1tRMOUuc5N6VFZ02I05dwS27IJaN0BQfABs7I3cb+Vp38uuO/GtELhgsDXLxAk7q4TP+4D8fwWd0yg+JvuAzPdggF72yXAgCF/JEbGrxfYBU87QnK4rUKUs9RwGHe4DPE19qizEP5mOwFXwZfjK+L95jRn4fL2w7M5D5N5qVRweKhYbX/dmz92QHh7Bc6Id8akE8tuD73uDbFrzTBb7dk2k6WpTsu15iltwbmGzB3J0l5Ei8k/KvC/KUN7hNKnysHfyzN2KZcl8nYHV/zl3Le40GD+yLeNRirYOkeRlDOL8iLjp1Ko1Hg78NkRoHDmMTT2o592M/+oCHaJBrXofv6uHHLr80g8/0DPdvHIz4MsPPTcJSz4+ZerQFuF0s2AqGsXHpFszRLkydOhR4a8Ez/xVypcEs4CsLOEZbsW7+AOCJRWlSe4sn4wcj31kQXy7AqwGweSqPtUV2H8RmKvhYB85zKFc6OYXD5/3Bq4k30ucgvEeLuIiUTj8fCa5CueNFOOkXlmABxrYOb3nrB4wygxsYhPTQQORE+q1iAXqSLXeQPZlQ3ms4C22ycF8Ka+8HO1iQl13Fyy99oWsswMPe4t7ZvuBOVnCtDpJ/43BgTio0RQfEwhhglAlj6wRMltiFfibwySjE9VjEowZ+8jy8201oqxILtF7/8LzpQcBAC/xZK3hbxkC/WJDLNgkRaSEso7MV+HxagBbiWOeS+VwgzXUk1ko4Iza8HgH9a4W/9REHNPizXIlyH3HaOPiAiX/W1WoQFybEdRQ4SSTyhQa5PgY6KwG+rYF2+y3cViAiT1kQL8PD72nH4p0WaL0ooSJWAle0Yu5fC+AcyI9WJb/ELszLEFiXLCu0z13Bkh7GyrdZYStPYOloVraVxtZOnDp1LHiIleYoqoIF5EQreI47cMwMvDLht2KgXzTgBhrEfgywyMjaZWrwTt9wS3okK9lsIXwT7mlj2FJPwvwI4fzCBOADYXU2fCkOa2cFdp0QBrnEIpat4MZ3hAfLoqEZreAVHZA7IoFvVuLSoiU9FrFpU6q2d5SKuk9imnwT1joan8ezfpW0LpsEvyo1tJsVeGXCvNTgvVbkqVqhdGYyc3IijnFbqO2dxG4MsAE/OyAGE6FtiSf0FV3LVdDFNuBDO+la0lQ8bwa/ag8OM50Jx0zA3g+AG59Bs5iRsyLBuz5lJV5a+H80MHYKO7tLgxjPEd4d0iM3WZGj1wmIXfiGDXzyKMZgxDra4G9NAnQMsJTG00aEToJmsUFzDRArYrUsONeG+PUCLzKAM9uUOWEjEFMmln7Khnj/Q8y+OwfYYuGfZ3kshq0sGOevokfWQu5LppBHYk//WXinBbj6UNzxcAH4mAW48UYMzv0cecqC32ol7d86H/hvBqa1Aw9ZAk1kQqy5AQ/n43kTcpwncHUxdHEq+GcXacvmBciJqfDnSEmT/zkLba8FH4tC7ExnTw9qlKlTawRN/jhoEBtyX75Qtd3Kjnnb4AONwBMbu7vMhrE5i2HtrWzXFhv4QE+RajWBR22IteFiSHUauBnxNwbf+wJxagV/rheHBKzgXBE2RMxCMybagLE/Yr3mszn1VszlMvjMMnZriRX5q0k0NC8Hh7cAZx6KWzYvZwdjyFZO4KWr4PNm5CxnaLdl0K30uRfWcSn8mTTXIGla3TLwW9J9w8D9lvK6jV+VP7TkEuCSHmOOhj/MZWlTNPitrcKLoZOASzal8H4d5vsp7GmDb/8iXOk/GXrNBn9uJXo5T0Ic2ZCPuouv9BOh2W2IqWHijJZP8Vs2xEuZePr5QmhzG2LzG8x9BexvA2/ZJnpWLGUt+23gijXijbJMzjMXFJ2D3b7kfNLH1iBmFGZCC1igl1vEbjezYAcL1ugpcmUm1ohwYBR09ypwYB3yYwj4/5fAKC2wZQzySxbXHcAK4G0m+KGaY12BspQJQRr87r8Rj58xzwrit08EIWgm8MembNncShzk8hmrPke82hM2/xQ5xQYeOAB8ezq4hA2/VYjvl/Jn3E2bwXky+Ry3nVkn0niO/EBxcQC8PQs806Zc2P0LeH42eCZh1L/BFXM4f3M2joVGXgO9rIUWHgstk8vz2nJBQB7MwbpQ3EVC+3yFeFFjDNHSLA/SFGpwAxcxPXQWuKgN9umG35rNPvsPxdRccfzJ5YhTGzB/DuIli127ZIMOHY9ctgpc2gZdtlp0yVwJW9nAzXIw/izmV0V/W4y4y2YvV9igTX4WF9lzeR650v8G8DMPefYfHtukzoNOVGMdx4Inr4PPa4AVsdDaazG2ZOTlWMROPuyWBNsmwP754F1JGE887LCKjw16FTolC7mecEmA/3/JnH+1gc9MFZ2NmON35HvLEONruG2Dxq/l2uryIpuSJf8IfFuP91tg/5vilf7reY42dgqR0kMLWKybFpg8Bvr9a/ytRkmeNAq5ppDr5aDxCeBRheBgKvwujbkIPCQJfCYecbERmKBSantHi4vvrEautyH2w8HT1rA239qAyVrx0sUcHuOhTZ9iPLng/zbgzEqxcWAee6izQVPkQZusY/2G28BJ7PDbDZijRbHvvArbFnIfLu/1I+K6iOVNp9z9L8wdn7tZgAlUP6QxaIDhwVj3ImCgBvE1ln9efEcN7hoBHrsJGjYJuBcjkUYY5JIEjRMngdNgvVSYS7C4oOgr5CyKu1Fi9bk8YAWttVp8dCAP2p/i9zOR1uhCPxu0Wyb0RQF826pcfnlKrO1dwnH10sXriMdi2NmMuXwP/y/hfO+V/gLGvBn8mfjhKPDPYp67n70fJb1ZUQJOpUGOGIM8XszHHFMTBvvT2NTAJRH8v5TldE2Gj0Xx59NDkzj+TKsr5evi3zgWY1iP3Eo+qQOHLGB1z6zwWwN4xQbkZavS03+GuFzYAI5txbpnIxY2QrNblT7ZBaK3pQQ5jjTaYbG81xZwD/KTemjwrVgLMzjJBfHZ+61sxqdm6MRg5PpSNsdDA/8MQQxuxvdqvD8MWLEZfpWMeJQkek/cRNKhFjFX2oS4Js0+G7q7mLXxpdw0X2Q/bkYusyjnF64BNm6GnqJ8VIIxb+E8s9vNPeKdwdvBN8z4/jto8+3g82Zwj++BCTuga8ieJzHfHeCQZnCVenH/1t1skd2EMSyHT27l73lyNVcMcN3Ong61wJ7r8PxOxK8ZNizB2HaCM5iBXXsR77vAi0iPHIE9dyM/moFdx6CX9yKXmeB768SItD2ss58Z8Vsg2nfuxXtM4JBbkK/LWOIflCsPIn+VAatN8OEKYPJ++EkquE2h2Nr3ANbIhFy/GThziNeyZrTsBM7vB6aZwGMPIi4OIoemwuZl8JlDvNb05Go76cnVRpnqdXnTOyBO78oBrgbYvK0EniTXxxu4ti3v9atcf14HTvIhdMp/5LQptHfwEXTlRXnxHS38tgt06+/yse06cLbuyGVX5Tn1Woy/tWQr+I8cu84A/3GWzvZ9JLMfDbDne/C9+3JUB6oX9QIX/V0ObSJ9MUgqnflGvndFCzsPwLrflqvjtBjnEIzzNt6pwRx9pOy7z+VHQ7TwJV/48H9lIY38vLweOQO5wAjMzxqzf2t78IFUYH62vUndFnzGiDFPCfex/U+ufEKf94UXKG3BsVOVa0l/hM8Jaw3cSIWvPhdJj3utTkFcDIM2d2Y0lx0P/aSQ6meybw7xT398bo2cqMHYAsDn30CPc25Wf/Onzkz4PZXW2l43vyNydyricWP4kAB3Vtub1ihIuPzyA2jJVGCUv0A6+kisSZmXMUcwNLcF3zPhbx8LwbkfsGtJJvj2K+TE9uzVNRP4QAM4fzvOo64leYh7oluDj5F2docPd2B92phpD0ssnenELqlM4LRDgfPt4CcmxMVY0dipDXzShNzxTiSN7zfCCJ7wBL7xt5zRmfZEPpHotzT5VKuk/ZQPmLdFg7kHSjsedkBe0yAuaL+sLfQ45Z1ejlzJnT0aQpztqP3O4G7QRKnAhyhHaNNHiEfyz5thjQO7A0tNeKYIc+yInGviOv32z27IiSbkqSGIFw9mKzADSyPgGx3AnymOQoHb7sxrtZljTt506PQiiqPn0DJtgVFUM38n7urRGbhNtd9QqW7+h+DzaujfMeCf3RGzpEPD4J9dwZM1yL//tr/S9wHWmTCXcEf1uR4spzgVfO/7+oi0PoztNGHMPiLVDXK6WoDVAmzrxT+/WWGBrXqAs1mAV60kqiF0TE1F3v9AyunqzQatSeX14QEN3sizZKsIxJEf8ss//OHC7kGIZTXsHyOtnPYJa9yrBj6MdZCWD25HvtHFoasdykLXmkj72zMKh8CXqO4xXDzbtz/4ngUYFYMcMQg8yoJ4TBK3nekNvCVN2krK3NQP709FPLZB7PiAm9F74qSItGCsqZr2TexRecOxFmZgbCtH48BPsKYmxM5IYNHHjPWhmmEybP4JcrEVOqgN/GE4NLtJyShsCy4xCphsQs5ti5wicowaEhAHrA4Hh1GDM8SAL0XgeYqReMROFGv+Wa3UPH1f7+Q0Gj5Mv3vLPsglCP5JGOgDHx7FMjdZgdXhYvKkkeBXVnADnehuCmbqWuLbHSVwBZb9OWkHqjvFs7fXTYipBOj9WF7P9KvaXu9aHg4/tAA3jtnP9h0LPUV1nrHw/zCuK08/1yDvh7FfXlkVQ3MHCX7N/XCRvYP093UTYtyEeIyHb2uR49TgKirp/MJkYDLx1XT7nugo9s6H3h9kr4hNBN+gnBIZ3jgwgbn/i3yjvbDjIWk9en+QWNQ9hi0XSIPowQkj8Lc2+G08+HY05wBpt9OQR+LA823gxi7wTxPLEs3gvW1htzTMxYy4awVePY7nEScnFXDGCDxRgy/FS8G5VmgWNeI9N7xPthY4bwVPuDi2Sa1m967w2ogwy0OLPEU5OkikvfIuWTbkjgTkQRXyKXG/CWLNUy3n/wuKXoEzTwAntyAW/hbPL0xn2XfN4CfPEV9TwFVojnHSgqJJ4DmEw5vCcrqmMC9n0r8Z4csF8/+vOTwOz9yUyp4ttwLbVUJUnpHr7lwpDnGUwlTHbcqLoTbkWTP8gfjwr9Ad07lmX2S/Bv4wB7hthU3OiZVzp+MZ4hW3oE+nIS9bMba/kGenssgai9K870P4w1LouFR8joVG/py5tSYOfDw8o3Ac12sn492E/VsnAQes4JAxwiL7OMSUFfaMwxgmsHF/2pSD31vxuxPApW2I2Srk1lksaDzpi3rk3zmIfdImrlJFbCZ0ignfd5GMnVZyzFkufCjdKFvF4m6lgh/2QoyvwlobEY8DkMugiZxpT+0TaKJV4D9UAwzBe1YB/7XAz1FSgOsKaDQtcCZMSru9Atxeg3WMw7rPgY9RPTwGf7uAzWhRI5fF4ncXwT5q4MmnwpsV6XxsszwmQ/9O4/sRhfe3CT8kfgYdbaP9C8RyBnzeht8dB140GT5D2t8sBo2fxtq1Ggf7TBd1tVPBY22I8XzYeTowhOaeLZIO3fuIfHUVONtM4Cr581aR9onm1NPvFiGnLAAWke4+KE5ynwvssgHfXgE/V8PmZtitk3TzpyxmaE5FDDoDQ1ZDg5uAY2OlTn7Qkm80nJee7ZvJsmTS+CJi8EtgrEYpnRmD/L6CnV1A8RgjZRR+iZhSA39iYZ8sdmF3MnC+Qvjli1ncn1dOWydkbprBebWT089Y95l4hmoFQeCoc/j4F9nV4Nuz+dxzpdnAn+nwmXGI8enAwPnI6WTD1WJg4GKWdtuG330nZt9dA18yI47ui7eW5LBj3hb4vIhcsxrzUgNnxuDzWuR3qn+OwRrlsCnuWvhALHhLNrA3GbkpXvKryobPJINXbxScjXOZj438ao/AflwA/yc/vCBMq5vPdQ34CLctadu86X3A8Rbx8RC2OBupdkF6X4N5LUYuprVoFlveQvdZSJsHgeevBQfWku4AT1uHHKfFXEZA5+Yjt1K/xGjpxdB8FhhIe5qJ0u2fvwKXTuK4uqBoHVvwURLGqZK2bM5jZVtVWNNKIT10MaucSzr6rHAtaRmvRZT3+kvIL6HaDmlVd14nId3tm/MJ9OBKNqDBpjSpb4tvVqxnGZ0tsPNviK+v2cQxFuSXZpH0oPC7WQnODZKgGdjSjVrYIUBiPxawsp5UZ06S2t9Yz872VeH9ycBt0m6J8EkVfGAj9FEinrkivNKvBE8gbfVSCKlehTHTWv9PKJ2Zxetdutqu4i9ffMnrDLW9/ZAXVnOtHdrULG7ZvBG/awanGgEdvQH5Rct7V2wFG/kecXFkkmRoLgZOJmCc8cgLpcg7iVijBOT6zczrZgJ+ty3mmM1++YL0Zg/gfw7/PCSguzijZS2LHEWadAjibi33zxtlvyMflYLj0f7Cr8gLm/FOMzjzCHCGEuQRLf52pHTw+1JoXqqxR0v3tFtgQxW4YqwUGLgNfCYR+bQf8Dyf1zDnZQRAV37Ndp61Ag8jwak24G+pFhoE/VXE+mRTbv0V67IN+tEMDL8iDgnYAb8ywTd+Q57aAZ1uQi6mHqGtsD9pydHw4a14fzL4Nu3PbgMHI/07Fhp/G7hlEvKyCD6zDdxPpbS/ESmNP7kNmJaI+I2SmtQ7kNcSsdYC+Nsmtiicam5J4DOlwF4L8stE4Pxm5Aiqp1FsbmEvV1iAFdfFJ1d3cR576eI58eZPu9mJeSbol8vA/zLOsTX5QeBdO4C3aox5NDTsDsRUMjBzLHx4B/fnRwdEjGcHuK4KWn4y4ncb2xltAY7Ng612AFdpDyUL67ILczfDtxcAx3azy4vM4DCnkQf3ws6koS5Cf+1n26JSEdeL4Utl4AkmrOMX0ID7eT1z6tQ1eP8+5FniuqfAFQ+wKV+ngofLYtX2Q7zvaP/WVWKf7IMsl6XinauxFt/yPPJKX4D8+A3rN5z2ZSqhT78BRqUCk0+Ir/Tl+F0jfHiD+O7QYd6zlCWvgeY9zEInGJHrd4iXX36L3GqET34jBuceZo0DjcDYGoynArkyBXw1T3ywrBLcLwW2KhbzS6rAn6lvbas4L+M7vo+fPOkgML+SlfdKwXi+w7p8B5+h/q6dyB1H4CcGYJ3BURzZLCf+YaC6vUMIeiDfXZaCMUx1tLy9L1NfkLvptX38yVvQRCm8pn1+4a+ycEwPbuksxdQ0yZldDMDqd/D5BvmtgeqfbSX7zp9k2t+MynOTXDLPyhPH6MATPKRJ7nUy9RvMaOkpnX7+s5wlkk70gh5xyOmnNMhf/cEDHfL5C2rYhHqfrsiUQ6l/70aZLI/7Mxk4OVQqvH9dJs2SJY+QZnlcgLZNRo7zlx4d+FWe40EcNRgxdVneeTYJeiEYeN4gq0cnA6/GApeuyc0a2hNf5whr/1Te1SMFuB3hWHznDZ6n/L7Wocl/K1O/4tm+lfbzC19wPeWRJYLD3+HPNA58Ar/9Qz773IC4Ho55/VdWHVdjjqOknv535AOPk/F+URrkckvOlZIwtlBw+Dty8yDa+5akXT2eyi37k+BXHzn2RDuDDxuBY9mOO4M/AN6mAG+7hu/q8VAmPwHfDq+IfS2feGoEtseKvjl/yS1LU6kGKz57/04OHmnC+Ecg3p/JD6+S5p0omkL+hM1TMV+b2NP/tUx7Q7W9Z4hC0BP5yA+p+HwHvndf9qxIQeyPAtd6K79coSZdCdu+ks/uSsZakN5pxXzbkt0GOr553B5jM1L90OGS2QGxaQTWGYXKua9k149T+d7f7Z9dmLc/7YV9LUxyd+K62FagCFQHaNmfCjucQH5vw2aMJd71WsiSX8jUu1K1vZt4Yfdj+UZZKniUAbHgwpoum4B7S0WXzPfwPRPwZxpw2JnV7jApk9xXYe4u7PwFE/z2P8jp7+UZn5INw6TQpjZsV49/eg+A44ipZL6mt3/2ZPXnab97GvDBjamCCTMzobk6QXebobPuA9PaAsdorR+Jtb0/5P0/9J6i7p3YjDryvQjkiC5MPVqNPBgPLeMJXp2EWK6Az3ixK3solsl/vIH5qYhB2WEK6QsuROs4A1jRhTn/SrWyLHD1LshNpJvecx366ADt1b4AhnflnzMKo+Gr3uDJauT3OGixwcCcZGWQS6Hj1pKBvC6UfbfQUd5rGHRZKvKUxdGvchh4qQl5nOpp/aFJSVcuF91a92Sen9A+8kyR9n9pDzQq7xXwpDf4D+1XvkMeH8Q+m0rY6CRVbR/E9xDzpidK/SqHY/zJlB8dpTNHsOBqyinrHQWKP+xs4rqjeZ8Pi3UjzTIfeXMYy+xixfudpJa3vlz/1jxtJbX2DQROmmArZ+S+MQwaCXjSSoq7NRqczYy5JCJGBHAVtVLUPRlxFIIcmoz3+zuu9A8BHzZD13wFXApmbl8SVmcAxwLBx6g/Zyny5nC2+DMr7NmK94/1G077bh9ItA9YEEG1iGRo51jOM8t7aeDbEmvjmww87OC4sFvgnMElM8Wx42EYz6eXX06Gn4TzfhjKKTldg1nnw6RZFkLbjmV596zwk9XwEwnzJY7kCo2g43MRgpyleRmk1+g9anDIJOSvZGgfPfwzHro4CXYe6fDNiWLtMqk/wdvx7lA8r6NOcv+XvXRmHN932zt7AXJTNCuKtCGHrkYsx/P9stCm/0HfpXD/ydykhX7UYzxJiKNEqebpOPZKr4adk8EJLciD1Bvz1p7gloz1slDdzO5j02IMFqzvIuC2mu89uZuyxX6VySzgKxs40kMxwc0GbmDBex5gjhPxHgv8/0/x4PfjWOUT2kN8gWdMiGULtEkC8HYKdIoatk2W7gyeyAhDfvniM3tItRF80gJO+0HdmxUW2McK3ToXmsLEuWX1uTXIiXrEjg1YnS2GNpn5HkEnv/XQuUb29KAN63gWPjyFffYfK7DuKnBsKt8LBq7DzydhDFTrSOA9q6Sp3VonQXdnMO/vkql+ePJK/wnwK9KMU8NvLZnEDJOtmNdMcIM0vm9CmsjdNIHvJ95ashEcD7rymA34nAe9PJnvoaiCd4MPp7G8Ehu0fAk+T0Vc0F7bHvjDVMyX9oi/g/9PY6UzaZ/ohGjfmcH3LG6UdQUWfck63jAiL/SFz3/JKM82DhwqhVR/yfttSFfOy/gSfq5HHI3k+2vP3muBt2OBOSuxXhr4kgSORHs9amBIJNfLOcVqaB8V8uY8rG8y32cPbVqKd9IziYjlWWzbmWTYOU5afGch9L6aepsFd9OnfO97kX1nuCb/UzZojRWYlgnOMJXrRGOnfWJMzed8nyisfVtp7+yvwL2prtVRcmudA9+j+nMX8LFsaEwjbNsL8b4aeJiC2B+IWMtmN8qot/YT6I7VzMlJD5+PQmxCG4qUazyFou7Ted8X7b+ffj4T4ye+/UK8lkS9dmZgYCtwv9z/X2MPBi/N4ft6VLf8IfEr8CgtckQAtGcefIB6riKkGS3QquFUS4mXXMtXA0uT8Fsq6e/ra/D+JODnRGicuYz1od6AWdDdC/l+zXLhtbh/ax7WjuLxvuhtyeM1E78qP97XF3iUerTU0LC5bPGdRPiqGvGeD7slwm5aqSI2D1w0EbbSIx7zgVEJ8MM82Hkp1wu/fHFIoL1a6jncsvk+tN56dvB72iN4yPewKuf+81sDGjZAI+uAe1rouAKmrk2APTXg7RuhQxOACVrknQ3AtATKlVLmpiLoxzjE9TFopUxWH2+D//wmuLXOYnnTqS7kEBLcVsM+pN0ei3tnbwRemTGXO4i1Yuhc6rN6jPGUQJ/Snog/+NJGrtfoLIOheRPiUYvY18HHihG/8YjBZNi5FLw9nmOpoXkzYjMOtr0l6Gqz+Rhqez8Xlnp+BU1qU/pVtgffzkXOJc37XNiyeS14BY3nPnL3ZmCvCe//HTlxCyu4TzniPyLpjrzpJuhHP6n6XCkrUGj/cbhUHLkFPqzF3yZK+SWkZeJhwyRJFbwN2jkOOOkKjFoHH7YiBttBXxeAG1uhBbogvxdiXahXZAD0QhF7a6B62m1wjJ3s5d+pyLOfIDa3Yb4a+NIIcKHtPNYK7yeA027HGsXDPrHShd074GOkH33AtYoxFyuv60bllUKH0l5eIvBqO8fbPdGj4Etb4fNU1w0Bdu3gfWhvVvxbdC3fDWxJBYY3iKrgvbxfwiNrhORs3AVdr4adR2M8u8D5kxDXI+Ebu3keebNirLR/6y425IgKfigg1nYx/8ZE2D8SvrcLMUW+pxc9snaCA1DtfTLWfTfvx3M2/ltc6nkAPMoI3Lsupoce5D3kVdsbYIdD0OZG3sM/L6MMmJaEWBsD3NjDDsxRYR3DpWl1u6FDE4GHE8HZypjPbybw0glia9/9DJgOH76EtT4E3WSEX/0C3fEtu3clBWs3CTr9EHQ07ZUsEm///C3XUMWRPyC3lrPgdtTTflWsiD0M/ZWC8SyCxvmOnw8qjryAGKkAH0uB/zDoowpobTrPckwIGn8S/p8MzX5DeDG0jrUsTYb9jwqL75yCryYDHxqE9NATwFUNxvBEmOVxCnqQ1vSdcKV/Lfyc+gTcgPMnwTc0GHNn6NZa8CUt8mwqtFs1u/tOz2tKi+8cA8fQY44pyF81rLOfHuuVhlxwhPeILvVcge+PAkMMfB/wSv+jzGmVAVy9Eu+s4mclhKAacO9K+JtByel6B/hTD19Ngp+fEizp9fjdJOrrg16u473E5LffPD4FHCNdPBhrdwK6j+pRPuLp5yfBrzTgMKHQrbXg3rr/Xyc8wdKmaKlPAP55nJ8rqZtvBd+rhd/qgKsLoBdqkd91yONfwv41LG4i9ZFugK45hjXSIy72QWvU8D7V4sgy0dipmnk50/mmP4RbS+zQpFQreAH+72DsRxUw3FUsnWlHTqHx9wKvrue80bPCXxzQUMeObVcjf0WKly6eAr5puG0XFJ0EX9Vy/R6RdpI9W06fc8AHahFrOvhAkXgy/gS0sw6+uk3c8fA45ktnZDrAhg6saRLWxRO5W+b1ihtlfcW6+Q7EbxKwcaToV2VnZVuTEZtxiLV6Xmt1No4Hr6sDB9AA5xeInfzqeW1kuZAptr9xCj5JPXJfQVOfxBiobtMXNmfIvyr4eTDeL8PHaI4qjN+BmE0GH5ggrpxmRz5SI58GS7aCHbLweyJyVhBiuUrOvqvicf3s/V753hUVbELny76FblIhFxxyROWdk+nMWkxNmaNy7r+gH/XAz7OOuvnX5NKZdI4myxFSLcuhE/QYT4bjnva6PGOsATYf7ajaflz2MusRmyPAk3+QG17r4Sd2e81TJpd4GYBRfuDAZfIAaxI/b9XJr0om+2QU+oBjH5YjR5GuofNc9fLb60lYXzqLdEwODKSehxCped9p+Zh3EjiDBNw7IQ85kqjMyxAkIUiRF4WrMLZoqXKuLF9LSlQW3/kP9M51OaerHtzgB0f7G83Q6TSX546ItEY5PZT6aUsctP8b8JUBtmqy++Zcldt8a4AND9R7Wy7KRacN0E2PoFN+lk0hBnDU/8GHL8q+OXpwbGfJFCJDn1I/cwcpo/CYXLJZCx3xkcR+PCQ/1GmgPXsBqyvk9FNq8I3+wMZD8vkLyeAtEvLXZTlvugq5j2rOl+XKuYl4Z43jwbKXcvU5Omtzx1F97oFc+oD8f1z9L180yltnpSCnDA0/2/e6fDCG6iGLgUuX5bcGI/xqNnzvpkxnYZrU40R6p5eZznxlIWZ/lXdtId13G/j/m+zbNoXXvWd5NMmqYBU0SzR0wX2shQqaQgXO9lBeZE+kvjXYrQ18j+oSfzgW33GCDxuQ32+Hm0J+k+kMV+H9XoJr+T3ZvN6IXJAgkJ3pd18MHQns/U0Gb8b7fWG3/8q0p1k6s4d4o+w3+eZPRr5306/yV/ndISPGswp49QfWi/T7CsTvAzlzUyo09VrkgjtYU6on3MS8WuRrl1LAqWKl5cJ7+ZdXKqr78f72ggiV8u7QEYezsRPybwqtKbR2e3AeOhe5Qdi/9Z684L9G+NsloXTmX3JG51ReD4dd+Of2N/IwhheYF52XyUUMtgJHohpCqRgY+D+ZzsW8GPob7PlGziikmkMcfteV9clOwhyTEF9u4GYqzLEKceGJvEDnrRocgYGktelc2zrwOldoZNoj3iKeX+gKHUe1hRbwc1fgWKoSGNgEjdOGlXilco6XPMmT0brMCfvL4VflDb5kxBptAP67sbxuZmDLOuCJB7DITOsCDvMhP2dU3usBsKsb5xK62gSpqHtvvJ/Og2jAJXqxANck+PlxR5PaBxyJ9P5fDrfWQ6ABjbxfqGp7H74X2do3T7QV9AJ3snB+WBxJ31OefQkMH8z3tXc8JI0zkJ/vmOSeLNX29uVnK9iPRxw3fwpgc+pTkR9/cdxa8gk0firH+Z7+g3httiI2H9p5EJ6h3uxX4EKfQOdSvfQ98mww713J3PQSvxvEayOXLmrAtUbAzknA7e8cedODkRNTwfl/dXhkjWIrp6WC56zBO/1433K3m+vF6nMfg1takddegmeGQjeZgVEvkE8jmaHZDA34tzgkIIL3lCLfSLS32zE1CdzgO0dO1zA2JMCE73MdulqR9xUMcimEn4xE7ia9n4ccN5brlxktReCKYcB/0oB/iz8kxoLPUI/6/+DDSXzfqpOfSUpwi4B2VuGzke81Ew5nFJqlhtcJyHEq+ECWI6MwluV0NSOPaBxbNify9XVy+hq5LIZz19a+JeIieyTvodo7+zm+V7E2vhY8/wr5WsvKe1kw/ofImxq+jgVKKrBIx8alE5ZqweVsjDC2202D1CfbzP3h9s8RDtqnzmX/7ONTP7DfCOptW4/1UrOGxbQHtw0cIw42IV25WTzbV8P3mu8M3g2Ol8x7Sj0rmsTyXkam6Uj773+Bbxg5F72n1UBHpPPzPgGuBvD2ieCrVH94ZofP8nME4FF29qOVReVRjahYbBxoZBmFNtjkgJhRqGdNahtwYxc+m/ne3PiTh4B7Zr4v6WxU4PMTeP/twe8vgPOMg963Yr43eL/uQx1x7BRpT3QGeIUKfk52mIa1SAL/0Ut502exks20LslSzdPPkdOTwWG+sM8JSwPnt+D7qno6K/3ybwt4yHfivIwJXEO1v/Et+OcU3ivY8PqkqMmfCO5K+6S0Z5fFTCeoHzUKuWwlfFsNXamCD38BXkoxOCTMs+Iz2NOKmN0S3rxvBvNaTfvITk7lvWby3oltZ9pD2+ayjM7U0+WOHLeW1wP9Gz2lV/qvgC3Eb72lmz/l8LPGl18OwfhzGOXuyy/7SecX5vLz4LeWDJfeHVqD39UpJ+NHQbut4bzi9PM4aJlMPEMcRpS8nFez2HVq5VqSDhibiVhLxPomAt+y2MQxSeCcWrwzCzwwkWvnlrdzWNNlK/Ljp+HgT+BvVJtyEegcn1+VFX/bAc/n8b4yz4o20pywdeBX1OMxEL6Xx890d7s5UHLJXM/Ph3pkfQxtTrqM+pb10OzZiIVEPK+RwMnAixJhK4NEvZpDjiRgHeMFQ/Nivu4rpz0DryPNawYO/y1Ocl8Prkhnf4ZJ/SrXs37D9bDtYOjxr6Fn9YijFGDXWnDdBCW/xABdsx72jIfPpALH8oHD8bCVBX5SAIyKhc+ngId8jfWNx7zM+NsNeE8scs0EIe7WMvgG1YKyhMaBq+D/5BtvEaeFfG+6trePdC2pENpED3/2QZ4tgi7Qw4YmrONGZiuIBT9fLayc9iXv1aQa9aWL2ayoO+2N0rmM1azyCZ1r2CPkTV/Dzxq8O/Qa/HAjUx03weZvwAlL4Od0vulj8LpiXou4+ZMP1q4YWkkHrEiBbYvB82NhT4N0Z/Bm1q8yFrz9lHC271dsRgv1A98VnI3r2MOrVmi688IvX6wFr7YCM68K40+uYy37aU/wtWho3oIxpCqVcx9B225HXNPnodLf1zcDE3TITUMx320Ysxbr9TH8ditwjPoTNMC6raxPmzjk+v8IIdXrgb3U//lM8M0pZMsFKzDWC9xmE56h753FNys28t546kuPSCvhe3mL7FSrL+E1vag8N2DOZvZKT33XT4C3u/CeVGDXf8QZLbu51runvYdxlrG8e8SRfOBvOxD7dG50mES9lIFHNRjnJxjnTvBnDfkV+OpO5J14YGkS1mgHy/48DnHRg9cHSrws4FRBIunfOWFmcM7eyCk72KA1VD/xRl7exc9iFEe2ACv28b6y9jd8pcDAPaz0gRq80Q8YWIYYVwO3h0vtb+zh9TEnpwSpte8u4HAcPyey7cxuNuPTeN7n8/f1PchZJvjDIOigMl7TbngdDu2wj/f71fa+j9x0gP3yKgVYdwe86xBydAp80l+6p8UYPqb30xnq/ezp0CR8HyTlSvjbH1TAwBDg817EnQo2HwvusRc4k8h7Ep693wPdlEBnKMQC5QDyWip84xbi61vOD/dEjwSmHUB+V/Fz1g+W7Wc3kxOhKeLBnb5BPkoF/58o7okuZ08PGvG3jfjbw1jfFOovCiedezAmieohgn/jSbxfhbwwP7z63An2aIgKXKsruOVx6PFk2iMTtp05gbhLAodPFQrv1yDe1bBVpiAEnQCnSkb8FgiXXx7DmDWIqb2Ix1rmdVNN/ZNCea9j3A+NnS4JAa7HsUZ0FuaGMC/jGL9boDjSKgpBFcAiI+Y7WRzkUsk0+XRHhwnY/h0Lrk7Bep0TY2oq2ZwNBuiLa8iz3/HzyMuFFMGzog78MxHY3hLuWXEKvkp4tVawFZyC1kuC77UBt6nh545f6T8CBz4ObkD9qN7iwe+red3VFDIQa12DvKbjPd7fPD7Kqs+RLgvluviYt14JqRYRC1XwbbpTQhIr51byezYQ42JwbiW/h0EVfAI8/CgTfqdeXAevD/iPM/C+0Ig0O8aZQOdZhAfL6oE/CeCZW4QZLfWYO2nMo+CBZHMd9NpR0ZJ+jFXH0T0hEYIq2IEcEQ9ukydAxrGg8fHA2z3Ck6vQoccS8P0FIWi8gz17nwj+uQO6+wRwRku1R143GPcnnVU8Lth3MrZrSzw/r9HTXwEPSQCvaxJyujL4MNWOPhA9K2T4iQrrlSt6OUPLixrab4LmPQXMJ728D5h/kr3z0WIMO/D+OnAGDTDfCbxaYecTE7CmH8EPFV4XvfzSVyzqfhoxnsh7eLycFXZJpUJcaMAlGDOFUI9KOmJWZgs+ov3T+eA/DuBYMnzya+D5P/p6SMBq/K4dsa/G2DaJy4V6NsVdo/jYBKzLaXZ2QSJspYOOUDA2FdZ9hkhzXPBfFdZ3Ff5WZnXPqJ72yBE0fgt0nwY8/P/Auw7L7EeqBb1zTKs7CK2qxbr86Ii7tUGm8yNReXUO+LRM5yKdjbTfVyCTD/+QWOJgP26HftEij2907IleD11PdQx/cL9JeCYROeJjxPiX8hR3Fb//xL9xukz1OnBt6PG5sv+4BH73y64eWbKQloi4CIO2zZQ73ojHGEZDd+fLlIsvvwyTFt9ZLydOSgButJMNzYflIQFa5JG3Dqw1dJ8W+NNFDnCtlql/ycd22bGgqE6+tYTOpVY4SmfWyHM20N0LeY5HBypkuiektvcUB+Ygu/9Li3HGOPpV7odu1cFn2kFDlch0trfh9VDJ0Jwvn32uAp4MApdbIVPtMXnScCnAdSO05z91yLTb22Tv7xJg8zDpxdCDcp/sRF4vrdp+QCYfs++MkNxafycPcqFaZTxy5VF5xtgEcK3fYc8fZL8qHfVe4t/z8jsfHfU82K8lVcl3l+n5HlZt733yw6s62HmodGvJNrlxL3G5fpIquFD2/r8k4HyiFFPjkLPEBDqLJ9/T/i7T/QMrp9WN7elfj+8NyB3PEft2eeIYvbKgqDX+9ohc4qUD1rUHLzogZ3bR4vtOyKE75POJVAf2wHp9LRsmq5XGgT0kj6xSmeqN+SUqqSL2CrQ/1eQTee996ARaUy34DNUNEsBFu8uVc/8rD2jQUX1Mpv3uwKN68LE+cpP6sUx35uRNPxDe0/+8fP6FgfcuNg60y7U7UvjZh72zz8ozWlL4Xtjp57/JdC+ErWAttM+Pcp821CuyRfSxkd1SkB+3ADduyHQ3CPHz8l6KXBCRglz/jbirxzW58kkK1o7OKdTJN38y8DMp285clKmmOsldhnarlx8dMChB4/+iWiK0P2HOv8E3zsszPjVA670ATh6QAwN1yMsfIF/vkum+C2OndvDJYpnO18zy0Et0FmDOhgRoijZy1fY2LHSCgbAO/u4E7KJ1DBXAb+Sd0VQPmS1c2H1TptovnbcSgn6UfdsaFUOzH7ThRbmzH53RlggreN/FgqJSMaz9XTl4JPX57xeDxv8ht+ynPbVa6Po/ZHeTERr/J/FkfB1f69CmC3jmV5nufep2UycNcnkvZ3Qm/GkD3/wQmEDn3HvIyZPacw6cUXhYKI5skDumGhFHjcDnBtk3xwi/bQ1ecV0OGk/7+/uhl5/IN5NTeX+pEPQGa029FnXgIY9l2gtLu31OTHB7gLij+sxV0dvihPxOfQ56SZPfluVNT6SzZljbbszZSGvUG/bxhNYzIMftFftkf4D8a0Ke/Q7vd+Zne7Pk/8OatmdFpangOXrJ3fQhdHEicMMFsdUXXJTutuqGMfZisW4pyFklsIM7+Alp4W/Fd4fa8f075Avo8Q9ZWU8z/LYR9vFgNwbQvv+f4q0ldG7dBO2fwu+3OX+BNEg72SWTet3p3pgeckbhAEZ1MF1tMXhvN3An2pffxf+WzrM7G/8SW/v2Y8sd1I9Ne1tDwFGp70sH7TOUtbylWqhR6nazL7v7LhFr9KFM988YmlOwju+AycPZhd1GrkOTJ/XlZ5Pp3gyXzAHgPBbOJzv5fYz8YgYGPoYmDUSuN8N/UqQFRXQvjYrr/cV3hnE+sKDISTZ2CoEWMCoumb84ovLCoY+IM79yvFkhgqvTefNi5LVh4KgW6MQdWOtheJ7OaN/H+ENYaBPdLfBI3LJZgJakXsdU3sOw+DMV8MQsCUEj+VoYOx120Hnk8wtNwMBGx97Z0Wzn2VTwsfMO2rt/50P9EjtF6qOgs9tUj7ozOARc0crPdS4XQvlnqpn0q4yDraiH8AHiPYbVx1vAN6zgq2F8zzGj0CqtnBYDfyAfGC9lbopmBfcTlBdD1zki0tSscSD1MxxzrJymgralfb1jjoxCLfgS8dXtiH0R60L3pexFTEnQd1b87X9F5Bl+FtuvapzkY1NjvonATxNwexznqA2vbcBeC/JyAvwt1tE40ATNYgamlThe6VPBkcyKb04xcqWNRY4y036rwyNrPJtRZ0Zcb3Lkl6RBI9B5/L3i1Kkx4BjU33tQvNI/CdyY+hzKwT3iwWHIJg1Y62R+X0fa7T+xLhp+ViIwMFXKmz6ZtQxWwR8swOeprLNfIrCxteP08zTuM/adSxyhTZPBc8zIj74O6hmo7U1n7Rc4bi3JYFf2mDH3apFqL3Tm+tn7SvClVF7neXeIIdYM8H+qY5wS6R65QS5Ub7kETWTguula0q9ik1qPWLDy8QxomAO9QP5Was/p+hk0MtXZJMeLodNZw2szxvnK/s3j6XiG1rEf7DaX9x7TWYAHy5azA3OS8E4beMJ8vqc5J4xqRLS/T1hhk3r6LwXHjqf9RDv7cQ5sbuF1/juDF4CHU82wM/EEZvswFXmnK2yylt8b1ifbW8q+uxZxTfjgJQXnrsOaGunMndTydhVbujEefpsqjT+ZxSgXW9Kt0B1ZLLR9PLhuXLi7aTG4nxXcbKBdk78ImtRC5wLqD35PZ3UtGKerNMm9gEV1oLMndF9KPks/RTXeXojxfNYli+588+b9wFQTTrvdV6K9751n6X4/KzjDGowtDrk7FXFEZ3LjwbXS+L7/jLoY0gXSowNr2cQxcYjZNPjhOvDzGMqt4KvLeU/Olf4NYdvOrODnaoHb4fklq3iPx4Ki7vicyW69sSAGPwCHKeCx2fC6N3JBIXye9ub6SpdfbuD8fJbHOCms/XqsSyz8cLx06WIh9Gk0raNgCslkphN0n8z58DuDs1jwyH/uKOjpv5r3olRtfxh+LSkbOoLG8AG4zQauDV8MdcLcN/LeqqDxztKbFZvwu4QJgyRdbRGLytPzMYS1L2Yv/9bD563Aro3AlhheP3QtL8Y7Y6nPX6o+V4LYiQEmrBGWeuaws7us4IrB0D45sA+tUZSw42Euv8PhWtIGaI21/B6kmBq98Pf1PH6XxZCA1vAN6kNOBaYNRBwV8/0+Tf4g6Ur/UmbuRHtJRmmWB/XuxiAuqgXqLSd7Xrq4TggMXA+NYOGaxa+qEHFEPizDPl+zou5W5K9dAt29MyeMagI/CXQOl+7ZCM7dLfjYSjhWFCi/CLd/LoauoTt5jgs3fyplc+rNyBetJGOnbRyT86a/hV7YAe2QCvzpL5XOpNqFHusyUEoP3c7uaamuope8nLfBbjGI9zfQlVswNjqneVHwtmwBjtF9BS3QqlvZs+Vm+KcT1mUXdKgR9n8ttrzdw3tu00MHwB928X6bG2WDJdorJx6446Ga9vIwzljM3Rk6eju/r+bO4Fbi+JO7eC8inZ1f6rmPeftTfWOQtONhGSvfpgGG++DzXuR06lONk3K6ljH3f8UidhKlaXW7kO9isUbtwRP28lp648DB4tm++3kvnyX9pehXtR/vScE7X0NLHsTaGfBbPtKQgAMssiYZa0R3Th5gW2clgcOES0Xd9zHinHSvV0zNXuB/PHL0YF6LCG5HfOkBcty30IkGcNfhkiX9EHKQCtwgGP52ED6cQGeEpYPf74edE+DP39lpv3vOBuoDHxDm33icTTyponNedlNILctlhLdK/fiT1bzvyCWzS/j4kzW8PmBoHhRetf0oP+tR2/tseEzNMXb5ZTI4bXV4rlQFnyHNNUzwzalGjGhgzwBh/9Yqfpb8Rtlo8fLLb/jZT9qrurWknN1dZsS63xNVwRV8D7px4B/IERXQ2galqPt/kUcqkeP0dDbTbmiuhZ0ToLULw4JzT8I3Euj90BG015xAZ94FGlvZVq1yMv6ekLmpmt9NZwo5Izgbj7KAr3TAvX8JfbKPwP9p7/sDcI+jzPMTiovWYn7JEZZ9Vw/eEgzdepixPnRGNRI5vYLF3aI7BodBs1cgz6aAZybxfmy6u+nyywti9blq+Cf11VyFz9QAD3V4zw2s9VFgFGkB6mc7AjvTnUuXwH+qkO/01MNmdy0/CX+Lp7UYO8ilDjkonmrj9mfvT7IBDXHUtxZO+9odUxOQf3uLzsYqNsfDQHe4IW9WgpsZgF0MeqGajUvX83747Ls1jCXQfM/VX35Zx3K6xsEOI8O9LXasVyxwuDzcv7Ee+EOYXCde2F3L7wWCXgun/ffAo7HA9mihIpZhrWPpLL8QnCuzy4viYP9jYtytE+xakpb2gwQnJwXjof6cWsS7wk7Mi+N3HKmCT8O28eAJh8Sap/UscRKdEz8MfnKK3w/zQ+KH4o6Hp+GH8cCrvqKt4DTWKAGxPBC2PcN8fouH3fJEYyeZ934c/L4Ec5TZkIBkYM52UZNvh53VdKZejEg7g9xBWjtZvJZ0hvOl6nNT+fsDvqKeronQGmeBGwlKRNoC0b7zNFv5VyLmuwo8+TT4CdVncsB7FeAY1RbyxVd6hnWh/o15eOdZzD2B9xXras8gjqhWP5zOSjvIJlRjn5fhJbf5Nh7fD5NCql85ssR4+Plo5OJ28sq/YjHfQOlk/EC5vFc8xiBIiCt5WxThD+1rBMmx62iN6N6z4XKBEgvc6y87G7+U316nPoQ+0DVF0O9q+EmgPK1unfzqWjJs7i5f6T9P9vktWSm87yYvF/LlIz/QGc8Xjmfv02UvZzXs/9jhV5Ut09m0yrnnHM5Go0xnMaCbHWHtV8otg+lc9jbwuiiZ7spArDmKIz+Xi7rTnvsq8BmjfO8K3acxRGpS+8mdDyfwWsG8jHayuVMC8NYPfCBcJvu/0gdJUXkq6OF4qmuB8yTIZ5/T3MOkRfYJ8o0B8YiLSInG5mOLg/3d5R0Pd8on5mnoPC++K5OfvVfTeTeMIUc+5k2xrHJkbposv9LTueBwx5ywJXLQv/l9R3ZL+uey100NfHKQ9O6QVg6uphpRX6lq+xA5PTQRcUH13lWyZ0Uc/jYCubhAjqyJp357ieo8OV2p522EPMm9Us6VNOBLg2RVcD3mRfdGhst504/DJhrFtfw3xOlXWF8t37e6UbZKZju1mG8fCZwNz9NeTy/gdoJ8eZEKmBALnrNN/uWLeOgdDbjTt3LR6Thgbx+5cu7PsvA79TqOkkmD02/F3VpiPxm/V+7ygZ5qGvWu5evkxoF0T+z1OqplbTuj432YPrYc+e476kvvirVYIJ9/QfuqWim/xA5tGw9OqIadL2BeCXyvx7X8ouz2Jfmbtxyc2yhT7bFqu7/s1rpJpvst025rwlreHpbp/mG31t+Ga/IPwMeoPrAHOFbF78Tb8fCAWBF7TD74PfWc0D1+x2XKWaQvQqrL5bMLDPDDTuB4K+TQJuonN0K/XJdNIfHI+/7y2b7PZLpv9u/rr8CvTsh0L/Gz9yOhwb+VCfMfLJsgHvz+qNzGN4WfC8iVamW605X29yvn1snUM/bN42IRfIWfyzi/sELcO/uwTPeaDnKpx/OViAED5t4kfvO4QlaP1oNL/wXc2I330D23T8Q5YcWyeT3V0FrR2TqZ7mAJbWoH7p0rL7Kr8bep4J/N8vmF8XSXBcb8TqZeTd+cT+ROfs7ghHriYDKd5a+br8Pn1cKz97WIU8pTG8FPLsqUF670/1ag+gz1sD060An5yy4/W07fD4BOPya7fpyC9Y1C3jksx90ywP/PiFnyflmTT/e1XhUfHdgjx7rp8bd/YF4b5V9eaYEtJuTup3L1OepR9JMbXrtBg1CtScA6t2Nnn+vgk1cFqrEc/J5q6U7Aq+/lXJYCDVsPHf1eHmClcwdnxcV3WiO/kC42gRd9APzkORR++hFL/EOP78PlWR6d2QCrnu7LEmNq2nJt28lPEau2d+R9m5mbLogNr135HQJ5069B33Vk7VrRHVxm8KKO4PmkNULlmz95sVfX9MBPX/mbx73xu3QWqQK5/kM27k8T/O24ePtnD96f4FnhQP71BF8y4W9vgNt4stKZJt4/uXe2F3Mtp37RCYhlD3AM0jVW+LkXe3s9gX/fpPbCO+OBpR8jboby+3X7ZH8LzduN80PwE/itNzvyA91DWId5efEefr+q29ChA/ldIn2yG8T00H7IBXRmwQoOP5BRPdPJKU2iOgxhXd70PnLzPj9+93hMzUewfyCjM0R0z6eXc1/eJ0DnwjI3DYINSWvfEumevbvLqFbTJE5yHw4uYeZ6fF5GAD8z/kPiOIn6NBpeU8xOlGqe+iCfJsCHu8pDAsZgjeiO3Nby39djGNXHdLVIiD8K4CHUg9QFuBjN+0xKZ+5HzvLhvQHBuYfhY77QWRb425/IWaNYrJsF8f67eDJ+DLuZTLWOFuTxcFYUSefspkC/DGfOxnjE+0RgWhDmlQDuMRU4HwLdEQ9MGydRfwjtI7zSNzt8bEngY6nUYyk/OqBidF9Hbe+OcuYmPTRjKrTtC8ejAzqsVyp4TgdgrInfNRHges/h5GThZwOv9O8Ae1rBE6jPhOqZAbwmALxELg7hd9T4VR0Bvx3JLvSje66agTlRLHOTBZjfKHpbwvmZl1tL0iSay4l5tMcxRWp4LfI9vpPxFx10np32cK/0P+U4/dzG7xPo6f/eERg4gbGdNLZrDjpr0KSmHtf3jps/TQaHTOV30mbflViBYuX+UzpzDPMy092tx7COEeASVnDdk+KWzWHMx2YF/v8Ov03g+j0q71/iLI9olnbbAs48UfK2xMGGCeDVacCcFKYKTkBumizZd2o43yvqvtdRN38K+Dy/e8GRUfgp70/Q5B93eFumQZ/SmBvxeTor60l3jBwVb5TF8R77e1oZdoiC/v3nPttX+kSsO9ez4F3R/K5U4IH493UV17Npt3+Gr8ZwPTvI5Yr4ZoUKOsiKGE8HJzGzfsPjsXZpUvO+iVjTeNh2NWwyA7Y183NPQtBsXm9cOW2bg+4BmONBcXQYNlzIxzmjZQK0/zQ25et46g12vBi6EL5qxlqsc8zLWAw9RWdpJ/G6ims57clOgO+tYAfmxEGvTUYeoXPTseBsk6F9VmAdY6FrHthdMhfzM6GG5imOpZ7LeG3wm8cejvMLVwA3qBfa6qB7wulevrzpXeC369ne2UZu57TbmXgmBms6QXI2rmY7z8bC5unAkNWscm4MnbmzT526CvqR7pjq63hyNRPPmGGrr+27emTxszD9Kj0cDa+zmOo41UXdgA8FjM7rDQnoCr7xNaOa9viTH0oXdheCW9KdJ12lbx5vYFTnT57UQzI0f80yClOA8+lS5qYctvdRNGJhEnxjPeYYDZyfKlXOzQPPjAI3mCq5m+iMQCSdVQxzclqNzxbCNPuNsmxed4pImzL22fs14L0Wfn/Ok6s57LP/mDEXV/AN6qOgO23a8/MFdI4PmAecLOJnS/dv7Q4tuYldUlHtvRfGX8TqntE+xWTp7+sbWOfDkZwPNLxew++pgE45ZUlfCzykuLsS3vI2l53dRX07HcJcMqkuRH67Oxy8FL5t4XWbB8sK+FldU8iz8FkeX0Pf0Tijw1v7FvJz+pmb2kp3BpcwqrfXze8J7byJ122ovlTeq4T1yab7/MeBM29Czo1GrKXxu7ymuEfB5kOhMfOZJp/ul7AKZ/t+DbtZOMegu4ip98y+0yJk393Az7NfS2oteDkXI5eZoYkyhB8Si/nYovI+FjyySqD16HxxW2mWx2a21DMVc2yD9d0C36Zeu3awDz5vMBIPl3xzNvP/r8HQ7AWevwW4QbqbaqcleD4a/m8G59/MDsZE8/tIXTK3ALvIV3UCvb9dK6pjjBUCA7fys9I+trbSls3boHPpnt4P4Bs7GPV/PljWTqqbT+e+U5AveiFfb2fl2/SICy/YZBf/PzIyN/Xhzzv/StrTKGXf3QoNS351UVhQtJ3l3fvnzOb4k9uZYTLdUSML97S7mCnEBN92QQzuYsIxujO/NT7vYXPqU/j9LZ4VZYz2ku4M9gYm7MZ4aM+uF+Zexu8Edjf1w9yph0GLceol6tNgfWJ4L2hGYRm/4z3ulhN44D7o1hR+p4Sz8QDzttD/N9Fbikjbh/xLfKyftCf6AL+LpvrcQMxrP/gM9UqpgI1l7HxiDGJZDb2wi8VNjKE7VwVbwT7ESyrs3xH5/QDvtwypdgI3+AZxR/+fyAD4zyH2aIga6zJYWur5LbhBEmw+TKqIPcSy5CS8M1pqf2Mf9Hss/tYVGvAQbGtEXnsr/pB4mNkK6A7n56J/YzlreUv7ic/Ee9rvWEEE2dyX+DziSwWf9wU3K+f7ET62AInOidM++CJ7EHLQN+xs3wTwqDESnRl3/1cc7Ez37h6AZo+jnliHR9Yxdu1SPH5LciwoOs4uXYynvTNH8qTj8MN4Ze/scdBr1VzDbtns5ShQanjdHnGHHHGUzQlLojte7LeWVCHvJ/O7ra4lHYHGp7u7+4YLQZXwSbrXMV2IqTnC79iPSGsD/68EDyGNYxRqe1ciD+qolg5e9y3/fw3cWn8kOjmVM7fWRmDCQ3CJI/ANus//E8nJ6TC4BO3zBsInD3OdHnfrjT2s/QnEbzzvXVcFn0B+jKPeQmG5cITRvdl0XonOqlPfuCnEDXyykv8fDc7GB4Iq+DtGfeOtfduKabcPM9rf9M3pKhZHfsf/XwO/qptiUffj/H5jd9MtPEO1KR0075+iX1UVbEg8f4yDzoy4fRkL37htf7PiFPIj5REvh2/OKcRdLL8jdOpUOitBZygUu1vresRdDGzubk+7bQfmRFPf79gbZXbWdDkGfntGPP38BHimhs6dhdN5hC5Z0cCo9kLzPsYOfk+x5gb+T7WCGOCJLDYOrGNB/1ZTPUR8sOwUfFWD3FoDTlgPP1fTWUXEiIJ4JN8+APw5DW4Zi1x5VciST7Oi7nHAw2tC6cwzwGca/xG8x4ExJ9P5UPztGZYrxSmNA7vyusQAaxzV3ERn41le2z+/cAfmyNiCDNKJ+8XlggwfTuJ3TZxfeBZ+Hg/7pIAznEXMJkCfGjHH/0fTl8dVVa3vkxGhOaA54Zg5XyNCQkQ4Z+/FOYd5FCI0JDQ0JFFRcZ4QEZEIEREEBAQVNCQkREQ8e62jCEimaeb1mpmXvFzTnM25+3ve1ff3x/1cOp/jPmuv9Q7P8653aMZ7+cJnbQY2OAnb7i/zch1qTwDP+OP5O9TpsRZgoQCc4+c4i1PwZb74exnw/CmRlOMr8ze6dzmFPaH8rixwrmbYbYpbvg+9G6Edb/MC1h0PmxClUY6fX/dx7GnYZ2bHq/S5C/R0vnZxuZfsy90npVTrfdCbekPBrm7X8u+YZB+eR69Oaq4fegMXGeAf9wNzmLBv1C+6A/rgBRtrhN3+Bf/WBB0xcF23j8GnAmnODrh2Eqea9/z5fuDTy3lcdiDVlfMRNRN5wucB+Lf/4IMdZ4BD0X3NIODVcbzra4Hyrn96rD/4TCDk2Yp3vrDnOYZAiSEp7kEx0jPf/axdCOwDzhgoYyzFdx3BPYMk5oRs8ZmNgdIWEZ4j3V9x810GH6ZF9fKBb/WGL36LW1l5wRYZ8b7v8ZAe3uBKVBv+D75nIclnCH9wPh18MJDuJsBTd8i4UPvuj/jQ6dt5gkeQZZbdZq1g5wgelUW9a4xaXasXd62jPmaqtuJmf+Bsqtl5E99x4hS/bVv6l/mHd9/mF84EQeaHU52CVmT0A94YBj+Yox339YUt9WV3Vntzl1+8LN0uUW+c2bxfijdsTiiLy57BR3zgJeMkAy7v44nbqL47nI+PquCPXlEcu9Yckhkscy3c6nzMa5TR/PpK6qXW1NS0xCA/T+F++qujxmANwZaX++3hg+zBo/2hLwNhJ3/QSgv8gIWC2NVRG/jZZd54xwDY3hzwVR/4mlDgmVxOsUrYSR7r/q2Ma2VZArGXnEf1CsEaZvHRNsexRxS/yvGwrYrlcb1pTsef+rNPPuGuH9J8mRK9OM3wXiHwiX0ZVJuvuEm2vTcjfkI5V3WtEaz5nVKezryhU16cakb23AvBu0Txm2PO8FV9KZ8kUl//MJPTLAzriO/1VlYLeWkB9cHYpY+5sZ5n/RGKc+kJf/0JzxkYBO7Wgw1PdZaydOa7CJZlETgXH8jkNJk/E5LpDZvmyVNv3ZCxpjurP8beXuPXzlK8q7dyZ3UGZJhs4EvY+QLeMZrmT+0C16vm7bvDoYNvsumxi3mlV7DEWk1L/HmPj6lPxSesYdhFLvx8sOZoYKpT4JDe8BcqrxryAPs2Ff4olDf6PuLk36fHfqJ0mVDCaU5W5akMpf7hfv7GBMrTy1Oery3mFNPu6TBLpc9nNtKMoSQ1vGMvJ/w2PipNta2q4jQTh2zCndXl/JB3ODBJkTqipoyXDw6HXFWow1NL+JnvwizXgg+Dc+3inasoDv8Q/mgT73GJ+je+ovpl3lBM7zID59Ip9ypRNwvc4V+87/velCvIdxio1mMqzQpRIt0q+ZkAmvVzQom50cCpLo961AfN2sNvh4bLno1UDzXa5iOscyzsYanMLcE+gCsV8aujqO/KJ2rRyXxZ69TtkqaS7NG8Kpfo82qflK2c5gKsuHlKvTkmHfJHn/+iZlmSOcXGyU+tUWZwl2i6M7ql9q1exil/8uqoaGbMeMrH/+wDXYtlJx7fxrmSDAdyiqVEHqV65x/BeTfKnLQJaafhiyE/llDZg+h26HLeEUK5aj/BDsfK/YnKioYvfgN4gGLmn4FjvuLEoVbcDIIs95V50bW72uHHe8seC/FN59Q/x63mlLeZlBMD/PmWeDjOF7YuFrzpDWAMH9jnqfzGuSFyZhPpK+VpZNwOA05oUcdH2cvejxcCz+McBwLbUO+OOcBsPcGDfMBJY9mFwIHAoj6Qn7mM6ndc68iXMcisg6D9z/7jPV7X+gF+l3x9EKfe/t7dqe+oG2yqK7gM5dgH8IZhbvB3dI6aWmZ6R9bYNvq2yj4Yzt9OA8c5B980QtZ3X18ZC7s0Qt473DgXB2w5BPLgA5kcDRl3FaUFNJ+LcYoVXDhDMcxx2HMFWI5yqHy5OG2SNVkPzrtwijPYT6N82gA+Z04AuAbhE1eenOsv5s6hOtZgTj39KLcH6+V2kWH4+yP4Jm/K2wJmCId9PgpfPAa+m7jbCbXRd5zsQ0t3QBeXjxdP/iIedAn48x+irpX6Cs6GbI+HXyY/HsfS2SjgBx/g/1Gc+uTTLI8Lge9y92vBciZUmWkYp9wMyge4OYbBDk//v1lvE3Du04Glqe+NJ+xujMwNplgczSqinLE+KZOx57EiYx7h/zpZ40Pxoqgss2rMeF/migyd3gp9dBTNSdRH9we18pSTrCuBzqkDLn8oYt2p18Rc2JD3gO194OPi2MXlzthDwn7zIJPOOC9vnFFfXnz3Uzmr4nboQKwzVtYmZ+a9D//2uRCnJcfh1Evcaj3NNhrH1ygJouL+R8BLjWrTEhfZwzA594Tq153m3E2HT/xOpX6VtOabYy6qET3dRftu6hcdj991A//ygZzEs8w8Vcrkme+sebX3XEGx0JyB3XnMjfkydyudDcQeJsq747FOXD37xB3fp9yDFsiYXpQPpj7JZ9Xiuwqw63TL2ScUK/MTyf18LVeexbHoRm8RM9sH/LoD+DxR5vB3u/QWv1S+RPzd2+eJNj02CThT1sfxMtNK8FCaeREP3xoqCu+S7s8GP5oFDOwDnzsX/GU69scb9qcdGGeluDpK5nFplE9CPWQO3I8Hh5oJHfQGTpsN254AmfGB/MwFR4uTnzvZzgMPTYD+elH/bXb5+0TogjfkNoFRn4SaRSacRb5G85soB35d/Hda6aD1ssbt+so92tDpyeBxVAdxSqv23gCZod5E8eCYy2AHTND3OJbQuUYYJnnB7yQAy63BuRtp/VrH3g2yT0vVkANa9h8pQvhFws+u08pMqbJHLmy/Rr3ZZ06hfp5fsL9+TAZ3MAI/xzF761QR0sOEfzufnfluI3ifgfpa4N9ugt5RftFGTZxOw17RHb2z1mVCuuTUPR0WabpuWyCr9My32dDp1AcgAn7qC9jbzeLJWgNwTgLW/CV0n+Hc6/iJxzvE8TYDzULii+OI+xuhv9/ytP75wnGGAX7hG35ndR5+y2gJcG0DhknH31Tj/w/tzHdfikvlkTImc+A+9QmnvLuhwH5ZMpaY0LnK/DQsS8b0IPNaxrxt4vpzOvf15ral22RvhAlpP5kTOnNkrO/B+V44l1x5J+5W15etuJkLDv4RbHIcsFk21uYJu7GfU93H1T0GYJUafq9iJzC/AedbAZ+2E5yI+Mte4KNC0TXZCOyxG3ajQMQeM8G37oa9KhQ5BhN+t4BbRxRB/r1gk1fompZgPX2nWQiPt/jnypj/MvNw/VgnmscUiXM/2UT5Kikq5Rl2h13KF7O3RhAOYWef5AuqIa1r7Q+emw8ZI9sSK/ucJ3zuibM+gDUUCUO9J86ulB+4XwzObqC7JL6vcBfOzoi17QLG3iVuvTRSLR7+Lga/MMH+/Kbvk5IPuy1nD+lzBubDlkbCbszXxzcVwJ5QHUQPrKFQ9iJwdn6bKS5F4tEryhGdwS6V5+NdjPCVMfh7pyg66QnZKORTG0rk79pb78B6SqTs5c/vowx23AV5oNh1TxbfVAK/ST0K+sF/lYCXhcNfRwGXFkD3KUYXyQZcLoI8G4GrP1dSbxWD91Gvia+Uau/dMgbiZGvHorLKRNUQuqPvh3WWy3yAfYWR7OX+YuF41SDrpIJmlUBnTdCdMNjP3cL9UyNkLwu4pVxQje2CPj0YMJUYUUM5A72BGSpERt5UyNgAFtGzAvYwFLJhzzLm7RcrboZAx4eCT1VCTkKgy9QfaQ/smEnO4KhZVAG/GYG93aOMj9oHjkbz/mxl3kibfxhkuAcbH3VApH4xVcZqWvwP4PlUUzOEZf/xtTBmBAOLjmBOtlV4xyCciw/WvA+67AXsVKMl6mqElZW8Q4fO1gID+MOn79Yo5+HeWPo7Wxue+o3sDz/g8nwt5sYh2Wdg6PRY7eX+apkDs0Zx0Vb1PSRm2xHHGa3dqzgI2aA13DM72dbIXALqUXw7tAq2OpTqVsx1rdXw4yHEzc0nHlfJmXot/p1KSOYB2KuPgAdqFc+Y/eCw1J/Hiv05rlrenT1f240l6qpk/4TpsW/AnleJNdpU2PnhwOfVOKNA6NRg8LKD4o0JwfC5Y7A/B8WVZwH4nGZ9fg27RPbWE7JRCd0nftSs2UXWwf740P2gRnUxY518sJ/12u3Qevggb+JHmrPztyL/jq+s9Utn1bAVVOe1Wpkz5xth+14YbM54pfLUQVnDAg4BzI/3mhwu5wplzKuG3hFOLlGehn0NuaIcY66k8Cp5/0VzOig2RRimexeaQfYNdJziJM/h42pw1jQjdSg4Zg0wQCDOnXIIv5H772Q7Crb3G+xzgMVc8g+8V7VYo/jLnuoUw1lm9oW8uQI3HsQ6faBTmhbeUQ+Z8bJ07C3UbJIbRNtSL0ta/zbt+sojwAkm2Ielml/3o8Bp3vDp/wbeqJd9fpqW3FJd0w+L8VGhlvCO++rztd8K6i0f3zQIcl4Ln0u1KgPAjw4J6vVHOXVUd0M5G2e+GwPbfkj2RRlt4wDuf0gcHuoLbDkR/u4bkZXgQ/Fhzau+ET7IC/YhR7s6qhF6Tbl/N4EnqYdGiLxLenC+AT4ihHqBwh/Vwb4FWFb17cv8uteJxOPE34dBZupkX9NVfUfBv9TJOzLriHGwz7Wwk9SvxlVbozTBF5hojhJ8xHHR/I4RZ3TWfOXZcZH0tgm6eUFNzm2U8hzr3os9OH8YdilQzse8FlwPeQvAc3qAbx4RdpEUtxmAd6yHTPrDNw1mV57Vix/KqCZoOPDDYegjceRoM+XtrNEMMk7VtERAzg0y1peos8BuGHFeQm3ffRxyEoTfbVdLBzUJ6g3Y/E4f2LEjomN0AHShO+xVA54TgPX3YZFuRwXlUQx2HICzOAJf4w/7Fq3YRZ6ATJrkTLebY04CK5qoPhp/N+Nc6HxPKScen4TN9IKfvadcKm8G7/DCOk/LXCCaV4gl46w1qV+PXtFsvqPAGP443+5q9h/N2Ddv7K0efOeU6JfiIzlazSKKO1H+kofa+eIU/C/lz+xRn4ZZ5HlR3u+d1UKUNNPfkWpm3insrQ/2LRhn3YL38sY7zsIzW8A1iP8WgUNRnM0f6zkAznVCHF3sD25YBzx5Au/lj/1Zrq7q24L1+wBzfqn6XD8FrO4D/p6Mf9sqLgd54++dMoZWXkj5LeVq1ZBmmZO2Z+FBfKdZRPXygzzXgT+eFLZVfrDhWaq9daugmAb8kXotuAW20Uf29ry+kmJoPrCfLuBHm7SxTpTX9D7vfHEZWJDy6r052ZeMeX7AEu8AD8RBx+ju+G3etORbrXCBP2xUT/CRaVrOCarZcWIxN7bqZ9uZYEsdWP3DNcftrf+OxT0Ne12JyjJhzyczio80lxrlHIEVN/eZlcMm8CYFtq6XufOFQfZMdr/WSyNddrzqxfpWp5kTdQZLpJsnoxhTcq5R9plfHOekudYZIJ+fcYqLNT+mmLAPz5j3Jh/r5A8d/Aw4ZDBf97sf1YOAZ9lx924B8j69+R0rXmKimqObwJAZWnmhP3xrp0Z1RJSvmM64NqJmkUb1C2OdKoH3juC/yQ4UafDBGs1z6ZPyLnxTgHLhjAkyPwI61UNfcd8LMjCU0Ww2yrOluJZ1xFdaXG8jsJYf1vyDFnnUCL8wlVE9VYpqAB6bAR76Oe9bHUB9uXn2H0be9Mgf9qpcm2X3VDu7jHJvgrUb57Zpl78PoLlvGvV9oL4NwGBmiuPXPKBaqnPAgSc0siFjnWzNikuxFpIZCF8whNlFHjWXmHyAtewZ5VNSvBfPxBpswP0JAwSyPQsd+N3zZE+mMpKD5H4mrGc232HI4cvMgVQrzSGLPMCVYpIzzNB5HtxAvV8m656vbdRG2wTR3bGH49XftEdrgiiXSf/g/Bn44CD43/7Ur157stZXYs6GYanHr6wgzv4xmzPHi3ecM8KGz8XZlXDqif3nuCI95X1FugVTzYiS1v+Z9sO7wTiv3oz2pbnUD2vuBR9hi3PxhS36iC3ok8avrCC/MI05Oy/mHSEm6q/C25ZaeJ49xf0Secfer3mRkfL6RigU30xootwzVRlwuSenOaThHaOVa8Gj8e4Uc6N5zW3ajFh/6G83Rjpy9KEf/PU0NtZpO6/z8SIbxfLnf8WdnU3Qhfn8wfmLnGZaUU8VyL/MrUrKWa5Qrg/F026c2wDbNZO37w6FL3iLpfW/iX0LsOA98Le97JPTtGQGa9+9izvZeuF8ZwAzHOC3VtPd8RIe3/QrP/owGH55Np5xk5NPoTgNfIxcc8yNhUpSzlZOvfKgW0qWJVXWxIF3K/Tv1yhTYdO6sBvnpnDqjRzgOhN4o0G+S3TjTJ6Z95y3+VOftEXA9o855SGnsxrl6qgd0P8w6meirItfz1/unwr96lD+HLedd98QBl3uBXtF/4Z8fW+126Us2Igwy8XlI1RwK049AQY7Jqv7CvP5jN/CgFW2qlT3t2o73TPuUrt3yeHUP2qNsl99uT8XnCFMziBwiZ4C2aB1zoZNaOcPx1F8+DNw+dflXJLiuwt4SOZrgnLbCna6qZfKv+TUX6v5nUgV/I0n9gkDVlmoxmWn8xwDYc5UFf/jFKe6uDwX9nkjpxnTj15Vqo2+mznFxEbbHFYz5qWAq0+FLmuqX/eVnHBvo++vKsUyorJoztcd+LVg/kMZ9U6MZ2Wmf/OnFwhXz4UudxUUj6VY8fO1PWGfKUe3RaX/phl2pYPOqldHzefU0/vskwvwNT5YG8Xr4iFvz6QMw3fwdfH9gfemYv3z2L0Ka2A5upecywY7vimGOv7Nr2VOVLIX9nY2rzw1VN6f7jCE4WzHy7nbi+Nm8tRbI+H7aGb6bPw9Xs6ad6hNAJam+SwkV1Gwhx8ImuOTnBvG05mHjI+ti4/lPR0mixIT5YAt4J4xCjA2zYKfxht9VTwzjPqw4d96CZKHWXYx0CEv0fsgne9qTvkhJA/7Cik/NEi4plNfyiXwLzSTYirWvIBZWQ2Dr/QCJ5oHnR0hKhK9Ic8L8fkoec/lVhcJGxAhqEd029L5nOZoZwwIA6ZK5I5Xp4vCuzQP92Powoz/60ERx7tM+BS4iGTpC9jkseBc3jij+XTHIQyT6K7HyKlH5cgrxN0+5X+OixX3KsJgP2Pw/LkicRvl9QVB3uOBSylOG4JnLgCuDgc+XIB9c5LxjbFOk6HfC4HnKXZn5Av6LBad+yhXMAG2yB28m+4HF7CRVyjGSPs8BOeSBF4cAfvjBp1dJu8c+1aPhe1fJqg+MWjWOOjgapn77VW/AP5RxfoJ3yYwl2gfocR4W+5VrAZmixLeX3pSL1mWnDsbWNpgOXB/Ket2aQbOzgjZXofvx+A7DM9ZxSj29cYET+zVemCtWJHQpEJH7LBva3AuETj3wTij9bKHXkLnAshzkBie6kU9h5lbXRSwnxew7kJg3Y8E3R9Fui1hE9Kmi4r7RksKX4jvz5L3lWn9E6GnX0CujJDbpSwkc4EI6WHAnqwHN/wCmETF+64CR14oJqQx2Lf12M/FouOcAq53V0voXC/nz6b1783NJcniaRj1pHqpDZ2eIvsqx9ywA6dOAYaJgN1exHTdlokXPxqA35bDv6wEF6P3XQNZWoV3USkvi6fwDPFojYHibPzE469E+Gfkc8/wR6++BL/wpP6B/Id3vxQu0RTHEPBxX0EOjZapDRZghi+FvbUJunwGfn8jZJJibq/jOakyFtplwiXglDTh7Ey9mu9p9tabRd/qCIoRgS9j/Rc88cxVrHuXZHBABfKzjBWd3CC6vsZg51fhLDaBQ+lxXs2wG9nC/rIndPYMv7P6K3AQT5pVx+9VZIObUJ7MMU51Uu27TRbKXZ1lRzOyTeCnh3GOWeDyXljnIb44bhvO2gt47BCPdd8K3kf3y5Xgg5vlXJLuXa6AJ27BvkXIXkkRPTPAzSmH5yQ4y5ei6RHVqC5iAa5p2CtmsYtMYjsMGZAlBXt1Aj4kR3SEeFqohvjGua3YQwaeYuaU21NkNFioRjzLsl1cCDTCd1fziJ65wqHWBF37mk9Io/iPNz7fxykGpfzqhX+7j19fmQN+5A0+kqbNmZMBe05xra+1tqVfgQt8LGN61BOG+pPPsqvUohu3CuqZ9uB8Avh+NvDt372saW64z/UI2O1ElpmXBYCuwE+1YD9zRKQbg0/hsIEU+2Lg8sfgt3eIqiJP+N8q2KUdWD/xxzKsLR9/e4FfFHP3a7ngUz5YfyGn+Qt0hzI8NU/G9EqafeArd/DoxnyRohLO3wr8RrEgylUYpPV0yAU//RgyvFqjnqh3z1PMzUejXqkOtVQjnABd2CZmTlFlnJDibA4TPek+F3aJ5kow6s+PNRSKhE4v8OWtfERNoeQUse4ZvMxUCH38u6Zvll0+9vBjmcNG8auH4z6mvGvz/88v2lcYB66dK2BTsOZaXrCzUBzyZsAwB2DfiiH/jPIDcV4l+NsTOCoLvq4EcuhFdVvcJbpYvAgn3JgGWd0lc0tyBm7k+fNLRIKHD85uHf4ulj0lUvhpXf78XeLi0wjsbSzwxk4x245BXwr5Xz/uFuviPSkuxCm/yGcms9D9ardLu7F+A83Og50sEw3DTDSzDziiTLh+6AV7shG+YLcIcPWmfo/YZ/qOD/YwiVMtFeWOXl/5oz6tf4kQwykvaIpizCiRuXPdLo1UYm6UynnWOQOj2PO1RbClBom1AlyLhZOtJ+x5Efa5DByNYW9zOPVUCe9gcs9doveIow89gTfS5Ocvwo3wU+uhg3vhO0w0AwK+YA/018tyITAenGgvzt2bZmwpKbwMfC0C9jkC9qpMxNzwxHttwZr34bc88f0N/FpwhUjbYYC9WgIfWiHjk/UPZ+M5FWL0JsJmvop1xF6cO/VW7cvim/bDboeCN4WCm++RHDzL0k8ZbVMB//IRYV3F2bkS/Jfqht5WandVCsohr1lkx/4cVyWS4kJh8wewETVfY50UuwsADtwnDrUYgdtva7I26oKfjMl3vqiBj/aDLvxHc6itEZFHfWXugc/1g5IL962ugA2hnjB/5wZ0mVCF/aFenWGa4vI1/AjV4AyAzB8QOfmUZ67qgmZVwbYQLgo2z5lzAN+hvJ1e+pf798ucKHvrHXrovyD8lpx7Qq+47Me5Uy/oUcrIKwdknHNEzQbsyQGR9Ue47CEw2PEbkT8/FO/eC36wWtbQrVH6sROPD8IX0Nw6Bv91QBz39YL/9cYeVsp8SOJA9ta1kB9vi+LyixbeUQeb5iXrvn94t06kC5Ps47fi5iHxsJLyKGiWca2gO/3oxjdljIjuW1v8e7BHr2pge2lO6NvAHjXg+FRjYgTv+xqYgey2nhkzDorOF5S/9xavGlIHn2jEMx9qAy4fhk024n1fB+8+LH5412jx6/4nsPRhyAbNvLaCnz0M3xcCuX2DlQ6qE8a3Qii3mcW6fyvydlJPWjvmml4LGx4EXO3EGn0PyRxXcdoVGPIbfO4lOe9gxyPiwhkD9XLRancdhXyS3f5d9apvkLOlKA9tcVyD7HeaqPtLvbj8iOjxMc0+s2bU0zVjAOV92eL5h7GGYNiKHsyhtk64b6HZRuNZ54tvBd07V55yZuaSQ6JjtDd035G1+H8rknIojjFDuxDYJPq+b6ReNBr12OmXYoBt/FWta22EXhAX+0NdF98orp2lGM5zNbrxKOxGEOz268ByDaJ9RJCcnf007Ig4+4Q47zusYGc9zovuNP8Bbn5Y9ssabTMa+1MvlMM+Mkdlmfk4vuMJG37LbJOsQcY8KS/XY3iqwN56wv5PUoZOPyH3363OVrkdegJ23hNrXqOEd5yE/zLAp69RGn1PyvUn55YrlI/U45In5L9BCclsBl4yAl+dU/pWnwI2Nsi71wP3m8SVFUHU41R9GtaE5wQBMzxS3eqOCZrlca/Cil151ihGfED5VDbswP2jMkb36FV/Rr133D/1Ay94B7J3BLbUF+c4mFH/pfFRVNP3EFzsFHTTJOtYzz45Bf9ihF3qrbbvbsH+0N/2qq5bi+gc4wUdGaGu6tsq44Rudd+B+2ji+krqc/5P9cRjs1xDXeu/1YZhZtlPODn3rpqUc1zmZS3o80L246V+zsvMrwO/NQF3+cuZoVRjSLEUn+v92Sy7RpF43Bey2hvrPyZs3/ODvCnqvYoWEXCE7PkH4ICtsC0mOds3M69V/FBmojpK9eYYIZ6sDZB1jvDZwIHU5+dXtfiuhn2jNdxSxzppMuafzp6qjlfNQnHxl7LRsdcM+fGDfbBhc+YcBwbwk734ykxNOAvqKzJbHW3TKtL6ewPbTFMLdrZCnr2whiS8bxtsIOXacTWt/wlxdZQ/7N73+C0L7Kq/5WnYFfVCoJBxvPCOm1gPF1f3+EGXn6iUm9c12Rey+pcqTmuwOX5yJqyuWxv8lBe+c0RtWtIs+5Ldq7BAtk+Cv1Bd2Pfq1IYT8E0UZ/tZnZBmEYk6P1k30fnCAvzsC39Ec9UF7JsvsPFO1Sa5FfjHC3tbIeN7Ub288V671URdm7hUboLt/VYF3sU+e8t8BhnP7O1D9wWqXWQzfpdyw75Xu0xoljbNmPGjasw4CftAcewrsDknZG4AcBG+0yZWzDXJWGXTEvotOjuuRmW14Hy96D5XbfE/JfmO+zU3VrvrrJL0XwbMM5ligMqlkQbIqjPFsZXmx56wDwrzud6odE1mkG09xWoU9089IZMGZpO8V0nwYNjzaB6X/UeTOO0NGZgFLjZOo7rFO6uJb94zU0+/R688gNnG62+H+lC+N3z0c/PwN3xlrPLOak1P7zU8dSRwWqWZaj//HNedh3e8oZBdSr31GqeePmQrbJIfayNq+ihUL2kd8T7Wc0Lxn2WA3fsANnOOMuIDI85uPBtts1sRfhR7nMTILuTZGy03znkwqmWtWWTAc0wsrf80xbWOyVlXjlf36O9VeMKf+jHywfnzGb6Tzlv8n5ip3jwqayXfV7hdS8qhuHEG8PMCjeK0da0R4CCZGvWKd01/jfdJsdLsN/rBhgt8Vqlf97sv5LxFc00X5pgblPe7WZuQ1l/p+pofzmiz5hkz+3jFfZLzjzSaNUtx4J4Oo2Cfryo5A43wEaNgQ7YrbX8aqc6XZVmalaMPjZCHAOhOoceVZ0z2xd1XOEq7e56wMfX8PGa+vpJZCnZmythv0yNv+IL1wJDP5DrtrTcB376txR6jntVdtX2FJ3WRbhTPH4p1vqZRf1TgPfPztfHmuf/xB+YZCBteoKT1p7h9pIyRdn3Nk7g/p3w/is8/OJ8MjEQ5hH6yBoH6X7hvoZ5yEXrgMMgD1Ynf0A9P/cJMfUFpzhHNYRJ+gXK2441z75oplusZY1KsrKy0VX0phpkF+5xnPvowAHvVB5hBpxCmbX4ngj0434P3uGSQ/UAoz7O80BO2cSF/GpYC3E/3FOv587WLZF/uzLxNcp3J/SieP0WhvtvUB3t67Cql2numlmWh3M5a5cRjH+3a2UDIdg/m132DPnEbcYTp2OcJnO5k+6REA78N54QJoxtXcIordo6hvqapxE8h0wE4ly3gTWt521J/yPwS2PnbGtXPTm0oVq6Oqtecvw2C/LQoDrWZmks0zbF6k2ENZsr3prqGE49VfqjFAI45A2c9g7f5G+XZdZlwhCsuQcClm/D/tbyqKJDqO4BJKF8uUN4vUx1pgGsI9bhWxsIoUn3uaJsflAfnr2o0IyaF/0u58qxaIx/96JU1sJCH5vIL1erOBB9fC35lBHfYDFytcepR71a3HhzntKwpdqg9qNhbe/ERH1Ce5CmlrvV9TvN5U2/dV8pMY7htVQjNWFRskt8AZwvGv7VhMTfOaQ3DAoB5XoOu7dToLNyvfUZ5/tg3isN/Dj3N5Rm36X4qmZ99cpfTjN0W/xQ872dOddzAkwrWx11+oX5rj4CTw3jvg6Hwm93Uy98rsidVCu8CHHVf6zgXALxNOf8DOc1QqH/4OeTkKP/7fu0LYLCvedJ/DZCrdTwk83+wKSGyrpzyGg+10PPfU7P/WCL7pD0NM6iQRU5xy7alXir1cMtKmCr7E1IMq/lxKM76T9jqgTzPPgj+6Av40O+4k61JxsquPDNzu38aoPs5wLFdxdw5bnj3bJz12/A1U6CzW1lUVnf4iCmwdbmM5k1nJUyGL8iBfvURE950gy7vYFSDefl7V8lZiu++Ie/xU28lws/GcarlvxacrsbciINMUKw4Xy06Gcen9aS64ANyzRm3aR73bhX2hXt/SXeph9XSQQt4Wzv1u/tFhS3lazS6+7ulOjuP5DMb6Y5gPgMG4onHjdiHRPji77H/lJuxFXZykOh9cIql2jsL+tgbfNMdv5sDuR0kYt3dIFe5jHpDuXadDJyzinvVvyX+7rG2kM+ZYyeoVnp81Nc0h4hT/4dq76PwX2Gyf5299Snsvwe3jqBZoufhy8Zy9y3U928x7Pw17LkBGCCR0eywkmYjPs+CLI0E1nXHmWZCluzBYd1hS7NZ5amRcp8rT+UymslVOmiy5eqo7Wys0yjgtMmQ+R0sUTdOxGW7QseXg1P0lz0iYNc5vWNyv6nwFyv5DsNg0beaZkMshp3pKh69MkLGFgJL08xxE9lY4Kj3RM0Dd2CqL9nVUe8C/3vAz24FJnwPz5+C981h6YxmNLvBduVCDp2BiybDpi0HNx8hqI9f/cME7hnjAH5K8d414MvjZP9Gm+RU7nP9A+AruvtewhM6ncTZZdSjbwunPLfSQXSma/j1lZNlDU7f6izYPT2wRAj2PwW+VRHWP9E8l+3Qb4Oo9AqBnG/GfnuDb5IebcO/9QE+JF65CPj8bWAkE/xOBt5lEniZB+RtC+tbPUGsUXSWv378itUsmiQejnOX8hzd6II1u8GH5sA26kT77snYnw1YW4iwsqK6kkwe0TNYVNyn9dDawkXHXqqzToFv/RgcnNb2JdYzTbT9SbOJF4OPUAyceNwiFt4xGHiYMFI6AxYRPjN1sCfpjOZQW1npob+ZsF3UM9wduraVpd5S8I5TgIuywem8gWPdpO++OeZTkTGP1pPOi05Gy/yQng6beF1rrOShbUuXwu7Nlv1AHK+uhx+PE6Q7Jx4vgj7+A+flhd/dzKys/CADOny+CXqhCvdreshPBnyut/D+0gN2LJNNj/UX9tbuwCdbWfHdQMiAG+WgAs8kiEPe1CN0GfzFPDF0+lT40zheZlqEZ9K8oUTgrg9kL6CmJRvxvgZxeKhK/YpZgGswsKICOd/AGob54ndV7E8a9icMcq6HTd4CPhUqXNM9gKm+xL+dBs7rjr+zcC5h4sozN7qLBFdNAnalmutZ2P9l4OZh0P3F7OV+F8i8F7DuItgxDzHU0Qv+MQkyPFlYrae8iHXAGEbwX0+scxVkOFDm4J35biV7vtZLkK1LZ8mQH28xs5Ew1XqWMS8UHJniVBvAo6eLR2tU8pXQxyjwCD1hIXYhMAr41gPnlc5oVnVwg7ulasgUyMwamSubMS8YerFK9mChfGNn53Vi5CdUx50Em8CwhyboTiLe1xt8kOI5y9ntUKOIyjJaLn+fxOKbAsSTvwhHLWcDLocL5VcDbO8GcMzPRYlJwW9tYpfK5+DcdbDhaTjfhfjcg3KigCU2SP4Y3XiZp/BUkXPCE/L2K+/YmwI+6wkffZHTXOOMeUaqeec3zqVCzg0W6uXQ7dIGmVN39kk7fMImsUxPMdV2bheZImvxfnh3JM4iWeTkUw+ZKXxxXLLMMaZeGnPmbADf+chC/T8uBG6UOcYFO1MY9QCP6kXx540yZr7M7GGhfopnn6SBd3jSXFpOPanaljLo9XnINs1joljBaZ7O0sGtjLBLJzn1u07O9QLnsvC0/unCvZsXfKiZD52+SYR/5i1jrcNT0+X9i711IwfmgHxSHHUwME4q5PwjyNJ44PlN4ngb5WyvZ+vi1+J39ZCrZDY8NUWMttHRPCDevUsGZIPk4RdgE4ppq1gDB1bMEK51FFc5AvtGuZdedJfH9yxMB5/1gY2qwX5+KWOnzs7f8KBZW2ArKJ/2dejvZvB92UOSU5w8KY7y8d7COtPlvNTSQetZRM908EcP+K8L/MH5TMg5g535GfuTgb1SobNVnOpP29qpp81+8I4vhfEtqmcvxz5sFc2PKXZUDtz1lXD+lnjKr1rtLupFRr2JrGBXM8Tc/1C/pldafFMmuPBHli4TVjF6l4fjdHRvyEfUbBUpXIX9vAg88xWer1oUlzLYgW2yZ465pAB2KRtrI16QT/xC+M/yxdqAK19ky/ylS+VbcY7bRecq6hv8FexqjuwXbW/9k+Z+LUveAV0qr9GisraJOh/qobSUOdluFSOv6OBzz2Fvs+G/FIrx8pf7aVayQj2awF9ysQaV5nHwVX3zIed+0NPN8vOKxL8xcwrPwz5Q753V4BH5grgAsJt25rvtsr/BipubNHF6B+wM9eRcJGc6e3fXA28cl7H3tqUqsFAzbHsenqlYgmZthO4UQh584SPWwpcVyF4NLtHxvH13EfbQn3qHgpvshHxG4DlJ4Ho7Iec00/YL8LI8kWevAD8f48aMAuiLgucf5ldH7RIu0Qrk8xvoHf2tWgjjZP9RLOyn+UFfpvGcgaWCcmDA7bRY90IR4BpBtcnmG+eKZG1ji/9cYIki2Fu95fnaWOhakYg8qgCfz2bidIkY/7MOfmQf3qsU+6/CzlTDl5VIG/I07DOu61YO2+4LfD6dD3Yswxr88B0//F0uOkYTt5qh96ovlXNU01mMebRNibj+nOK9VOdeIvYsVPFbnwKTU8xcgT0vAw4pk+/oEr0DcrIPskT2agen3l8jr6jYz0isYR8wGOUFBfKkHKpd9cXvevLRNnvlbOvBjrv06+LLZS794rje5gfnd0PHqZ9nFGzyblHSrOLzafA7ZXhfigN8Ce5SIRQXZpF38rr9YkYsg51fDZnfLzLyiPvPBfc5AB03yvtlxeUAzotsmj8Xp/fj3/7N92n+V+JxH2A2N8htpQjvoJ4GHrDn+/Be1A/kmLnMVC5rPHcYMpoSOvfIuHfpoG/MTrZ75b32yCtH9caMvUL4UX16OKMYvvCjeOAq6OwBeQ+SPz+eX/6+SiRuY+D7dK9dJeN7UxuCIGNVOHcj9W/nfaurxMvx5OPeB0erglx5Y39G81l2B7BmP+jIu9i3KkGxhURdH8jVAfgRf/jxnjwzr0rYRfpZGn2tOeWLrvudOOlT8Jsq4AR/vMstzZhRCQwcRP5Ca/T9WiR8Hog9adeiGyvE8FTKM2nU8ucfEOmCejdVaDE39onKU9QbrQD/dj8wQwjw4XrI/z7h/2+JRTWwWUGcq3aXo5YzcJ9w+WUq3R1o1d6VwjpiKs2w0Ap27hWU1/HnuCjz8NQK+Nkw2cuRaqupr87t0CAWklkh4D8tVGfWsbdavAhn+C0fvBf1XWeUVwO79A1+ywB76ALb+I2Y1tOE/R/Bx0d9I8Ye8pL5Y927fAMM74Pz8gfOOQCeYpA1iQv6HJA51fUPTcytrgoYzwD7PBa2qxb+3RP79iH8Ti32kOFchsH+U181I9asAjtViysrjJDtPrA/ddBHA2R7IGzOYeBeBjw2heXPp3xU8qevg3fWC/uNMiaM/WwQGQMobvOzNjy1Af7dE+81UeZnNr9DsVMXljOwVuKZ4rstWtWQRuBhilnt0OofHpMxZOpRH97Rgv1nZLeVFv8WcXSxJ9k6cM9TeHdGtWZK6q1W2DoG2/iXMj6qVd6Lecb0UNMZxSEZ/No48Lh60VBMd14OjPJX04UX1vmFduLxcZy1Sv0JzVAHebcOnKNdXK5J29jt0kgz5SiSv8iyJOlqFllgD1Wy2/qCnSdE1h8qxT8VyiGMmc3wncfg+y2wsQbYDXs11r0N+kv4pK9qHdEqcY5NsoPqc71NONR6Qu/eU8tMbTK+3eLvqhbfpTinQc7dpn3r8bGPvAtY1fcIbJ2XJcB1NLs5pkHeIY62eU3r2Muh7wr4lD9spoBsKzS3FBwcv3WY7j481fqHbeL6SroTNKrGjDZgbCN+62PwytPyzsIzZgBbcbMRds8H+GEEs0k+KuuyzSVD8HcjOJS3zAUaH9UmZQM2XE3rf1pQXCIksyv8mlkc3uUr+3XHNzXB5vhSDQW7ce4YMAz10XobXKwJa6CeaRvVWXanISdGmrMD+eci/w7VfL3FHr0yw89SDz0bcHDs/32akdET/O64jK+GZGaBk7bJXAKqcXaJbpP3hpWnCtWGYadhq400RwPc2QIO6AMZo/sdgb2l2SJWjPrPz95K+aiVcg2XRhphD/+p3g5tlj0hqV+NS/RJQXW+tlVP1aBZJ/COlCtyB7J0EvtGmOQw9rYNfJbqXDR1wOVWkTPQJOcLJOW0yRyDau9m9UJgK+TNZOnepR1n3QK/QHUc36vN77TIu8i61n+p02NPAcPTffRvsr4747YXMEarahfZJu6eNwBrfSfj6rHH6BzjOfXQ9O5u+r/8nDQZ93twfg2nuxPCtIMdA8Fb31SFH+E3fz7gcrXyIpxyTjzgfzuUPHsv4JNJ4ODu6ogPCP84sT4p76gjP2HUO0t+TrpmW6WHrRinvtyv4F3cKI9U3XNPhQ/1Ap4coh59qIev9IRffqzMiFXx/CB2fWVftXSQXs7oLL7bqdQsUrDnIYz0YXiqnmL44HFUI2GErUjhse7DFfvLlFu4FXjbRXHvRnmSCcAPt/Wkm2n9Q+EXxiqUo5WZNwa4q015eoF4xETY+dmK02Zvqo+GL/tDGW1D92K9CE8qJKu3Q/+pAXeqTrbexBc0h9rjipUV+eLjWvM79xTKkfjrx3FYW6D6w7sMtnc8695lpGr7HtXsjGR0j+L/b2a5s9oJfs1KTfDwlDmoFGsdvYl431RwujbleJtezoQFdlKaSwnLRTK7yJ3Kk7V67H8hhx1RqDakZtF22PC9usO76I5mL7DB7/r2EZTjnQybP1hH/XXblv6ireo7X2lrp96M+TR/UEnU+cBfVMKXpSrUX+Ll/mTNOqJaSfqvD7jAeEazM4c6GsCXyVYMVs8EUG1RKHiTnVKRqEL2poEbntS71lH+RgXJz3GyCa7pO8HjHDTKV3So1WmZeV8p9htp7s9wje6/KVf5xrl/mykOP9SR+koNZC7RXdSh31Bd1Sewn8y8TK9aKL+yT0qNRrkxVF/b+eI1npPvg3d/cZxmltw970fx5ONkN0WJP2SjSa+46BXq9/jXj8v1t0Mn66kHIPZWyZ+/SHG8SndMKvV+0dtfpvqFQmVEzTYlXfjBVmcoOQNHKY/WUB/sJnxnkmLM8LdcHdWHUdzWuzvlq0cxPF+b8ZsKm5YLjP0up1m0kAse6ebBKbe52juXU7x07CFfORvlzmpFf8ib5uhdVa6O2qR/ER6APXkLNu1n5WkY1eK9heenKdTXKK3/m+CwOJfjf+es1u76RrOfRjjnK3DJKE691Ebb7OR+3WneBPUA/04BezbbvhcILPeaWte61OwwkfLnbdjl7wcos7fS3e7r7MH5XXhHb6xzJvxpF/hmJuMz9Q+zsdYAvO924NgcTj2oxelcYIMN0CU/qlVU2nfP1mh+uq7bANirD7Tmx1SD8Dr74d1C/YVAX/jolyrtOe2DrttnlFPN20cYKC+C3VntyOm+oNo7E5i8hje/EwgbmyPj2MvMAfLvFF7GHSYG0H266n7trNbmT70yBqrP1x7AuQcRZoPt2qjRnbW5xIpdC87UJf2XcmmsgJ9/N1ee8oNefw47s5zTHRblZ/71YySn+2K7yB2s/uFFHjzZFfuzg1lH/A5s4Uo9VBnNSeztMBl4IB845Aq3jpgEOd8CzHOW0+zdtP7ZsBXnoFeBFqrzLtgpZG3+hLSesNV2Mhd0jTJUpf7yNPtmjeKiNi15qFn/RDHwD+geXKP6oADXx+qjVx9qq7ZT//Z4/O5m7LlB5uxRHTdhmIvLt+FdfuK3Xk6Grc5hNPPRvZsb/GA2O/Pdz9z5WzfYqFy2w/CCYn+wOTvZyCs3sW+TsG/5LObGS75q+yTYzwKWMe8u1u9iof6UE9J+5zQ/pW3pV7DVDyBDwZAHyvm9xufOCYI89FMph5zib/UPHVTIPz/UQrjUUzWX9JFxcpvkZ5Cr/2h0dmefPFSBJzXKJ/GqT4B9y+aEPYanJjLit4TNzCVbYSue8CLjFHyexYJm/cb7pUwB5snB2l4TkW5u0M0dsGlvCtd0V/xWITDAK5yFC3SzgL3c/yYwA61/F2xjF2CVD2Fb0nAuL8DBaD8zuVf9a/DvtM8h2P9xwPohlmXmz7HnjO9ZSDm9CSrhV4qF/vXjPfhQGx5zg/p73FRTb13XqI9rw7DFsMPUx9ITvjWLtfi/IR69mgK/mcmSch5xq/Xu2P+dkOfe4MuTLOEdxfi8m5j2lTPsRhG7EGgHXOSCPd/Fqob0F062H2JtqfyHd98E96S89C/54rg3Bd3FKC40M9GNPxxHPXJ3qOD9nOb2xtzYrvatdpXzZXIG/gy/36ml9ScesQz70AZ7SndbX+LvHsDGHjQPkflc7yJjfTfH5MMnDgEfmYSzKwCGsYffd4E9KZIzF66v/BDfT4Hv7i2oJ8Dl7zMgA93lDJ3iuxk42z5imT5E3kcHzZoMfad+qtXq4jg3rhymHPUGdc6c93mJKQR47ySwxGCekUdztc4Cb3ThJc2kj8tZ0cmfeewxqqNcwfYs/AM8wQA7vAX+boDIMegsTUvSYc/fEme+04FX7mQjakaJ4W9Mgm0shI2aAGz2oYwJu0QDSA0PlbYivmmguBAYAhu4DT5umKBcevdrafBlI4AhQ3C+2fDLI4GdQiwrbi6HnekKbE94eBn5U2A5A953E3hKD3AZBVwmjcVl24uAI3r4uFRGMz17H1Rgr7aw0TYjhKFeByyUj312FP1SJmFvC4AtJ4H/ukCuMoBtxouOcyHwp9ngnh+IuXNoP/N4SKYrMDPVIRaB/+rwOfUVoc/9gbVojkwxX3HTCG4YDLkq5lQnTvURT8OWQUd6y95uTrabZG/JexUKbMtG2Gp70RGiYp83s0i3ceBHevj9HexexRTgUlc8Px9nzYTPdRdZt3vlWYjUhQDXXOxbpKwjaxiWxNqWvoP1Uzx/KbD3IHHtrBH2cIOUmZpFVO+cwqq9x8p8vzVKMrvy7F2ZY2NllUp1JeLhONXic30Tuzpqougco5CsAqeZhPeXrvDvO8D7AsHBJ8EH5fM5c6Ihe8Hghlmwl58JmhET654G3ZorHCaGAscuY+EdYyWujui5AvZ2BNZghA9aJ3/X5RdPvO96PNMB+uUJHLUGfmqcoPv6hM5kVtc6USQ0MdiKFMiYs4i5ocJHbMSZusmY3qXybeAvU8H76B5tOyszRQKHTwIW3cCDZs0HJ6V8sxXUG1kY36J+IEuZueQDyBhh3ZVsfNRY0TGa7tZXwl59gH2guqc1sKsfikovyjFYz/pWuwn3LZ7A8BuYvbVe8tlEXRbw6nTwODe8YzbW9qm4Omoy7MN2yORMcXH5JPjrROjECkG9Z73qPwEXXi1z9X2uz+I7DOsE1TVQ7Jpy+Knm6OLyVezAfQ+Jz6+OymQOtZ9BR9xgo76CnMwDZ5+M52SDb34O/SX7+Ttkbxn4O+ngLX6vYjX2n0FH7nPImfD/t0q9CHAWy0TqF4TfOuAT1sp8WvJ79HnOCZLDnznFcie8aYTMX+AXly8T7SO88C4X+GibdbIX1vDUdm5btRQySXVzp3lPh7Wi8wXdWZyAf18qOVRPBwu/VL4Wdp5ycY/xA/eXCur/PLWhEXKyFrbRF+9VL3/3yVo/yORhcI01sgcmxfHad68Sh4dSvpAPzxmYLPutOdmGYw3JgmZkUz+NG+dSIA9h0IstwEvzRVLcFNjnDGADPPOvyXhOJ3xfMrg/xRDuYW2rxRsTSGZa8cwNkAcvmmXAA1xTsM/ewDNHoEcbZC5NQuc3nGZEUn916kn86NV6mbNE8avsPzbJvrh0H7SvcLnYc28Kzj2dBbiuF5fK3Sw0P9k1faM47ksxunu8bWmySPBQLDSnK75pE2w15fBU8aisTeCtfrAhFdiTFOg7Yc49sMGbIMP+8Lm7sYcbBdWX6bo5woZsFtSLZqzTO7x2V7qwv/x3r5Irz7aILE+a1Z4KXJEsxke54102wYZshM2ku6ffgGHSxMxGijPc4tQ/IaqXQnnmkI0tMgfv0atS+IgtgrA02bE+KWkirT/lUeTzNUqGoPll4R250OvNkE+qRe0lY+kdITT3cDCneRMBR8Ll5+viMwX1ZE7rnwL5TIN+uVta/FMZ/duxh9ygUx28xT9dlA8mW/c75CdN+Myku4NiHpedCT3yo37jwIdZsKX+MgZedDJDPL1AtVeUb5wljBk0Sz0dWDJTUM1dlwlv8pf7s0RCZzj0KIXR2h6Om2JJylkPe/4V3nEKcMVv+M4W6Igea77CafbH3P+QXd0EbpiD86Vawo3YnywRlRUoc4ZpVkg6C6Q54NzZOVu4fkj1cXfAj7IFzbR6GnYBvjoHMvwRdHYF7EMO7IO7pdH3n/zy99T/U493P8sX9NkOedPTPBrg7h2QH8L/CZD/HHEmgGro5gGb5MI/BlLPZOzhDkG1VNYRZk1xyQV//4hm8OG38mS/0FV9lzL4KnHl2RTodaKc5dG5zwN7uAgyWQh7MgW/1cZn2eXB9upp7ht3qC2AjwuADkZDlvIF1QlSD7PBjjQ7g3JBD2q1u/KBYejuKQH+ugA2RAebP4+dfbILv+UO/8h5w7ACrEGPdR7lWZYiMXOKHnZsKmxFMfYtQPYXGp5aJPewfbcOPn2XWDGXagw9tPqHRbA/dF9TiD0shDxQD5/PWeWp3aLI6AG/fwh6XSL6va7H+TLYjd2QMaqjdOM0b7RzVSDwxkSqPZRzKv+en14EuQ0Dvl2rFZ0slnMiqF4T8iTcP6XeRG9plFtOPYUqT82EHykX3TfosIYK2IcyeW9FvawO3N8jlBg9sNxE8Li9wBL+8AvjwGH3wBcEwg6MhQ3fDXkLgjzYw49TL0rCafZ4zm5RNSSYcnu0tqUlsnfi1VE7tOTc3fA1YbJGdej03fKOfkGfzzTqBUG1dVVDBmlPw/CdDNKXaXKGyK3VKmTjE3DDfbDJtLYM3re6EjZEhTxs41dHVQrlsB6/5QgsVCHviZqWjMS5VMo65e5dBkOnKkTX5AAZs50zZ59wqCWs+wanGaPKYco9fqmNqNkr53TcDv2vFjSrTAz9V4ilb/UlrXuXvTJPwKv+gnbmu90iOTcUdrJGG22zR1AtpGt6spao2yMaiv/ur9i2tBzyQ75sKmvfXYF3YTivj1jBzkrYbQX7k8prFh2AbCuQ8/W8dFAV9pD+XoL1V8l7qLrWINZlwn5hHeEpZ53/OY76J9BzErHmg/JO5M7qTyFjNcAGegvljBgzakTS2yrW78OiGw/CZ3nK/n40r9PKiu7H/Tjlfv9QpoetNjCKYw9/wyD7NcU30axPxULcfV/hYciPAlynA845JGoeGPBb/9OcbBuALRnNRuSdL47A1yg4d2dwsTph+54J7+UKvvMt/J0RcvKrFt5xFDKpwqad0lyij4mh31C89GstofMYcKZqiXTbo1BN99hDipw1nJRzSlzdQ3VP8xTqnegzk7Boi1JmahV7FirUI1eZZUdxVJXuxdSik23yjmawYz/wlzYZQ3ayfU+9V3Fa5OSr8HHvgZOeho7TvrnR3EBwGRXrdwQerhertptknc4ycxP4iF7OhaxZZAaWo5yKVdrF5WbIpB4cs1rf/M5J+GvCyfd1C/qcgI5QPdFbxxM6LfA7OuqHrKy4eVIc3qXA13uCI5yGvnvi33qpK26elvVij16FY82ngd88IedjZF60dYSXnBM98soRGaukuNBoG5ohooP9OW6Gewc+1AMvzVVvnDstDrVQrIz6zR4T1G+w/uEI8MdG2Ufizup1anjHaZH1B2GefoxyxannG3STidNNgnpI3lmdoZ59chpySHKVBV5zWvYKXtAnT608dVreNVR7d2Wlgzh8gTc4Zg/YIg167Y097C3zk+2nUa1BGbjbaeiyAd95HXjVIu8UknJswXEs8Hcmy5w53cAXODC5l+RQ9O79Ujxlz7pHr04KikO2736lLuhzUtj900T3X+B9p0XhXSbnqkf0PC1r0NzqflRf7m+B7TXRPAs1wLVFFC4wQVb/rf714ylR52PCe92S/RCurKD8hzPq1IY2nAXtwwV1tE2bvBeY2vCTahfZCrtqBA6/Bl7cAhkjbOlOcy7Ui089oOOueN9V6tMwPTCDMxvsmKleeabDeRlZ7a401XGGB85IYX7dF6md+3Swpb7QtWS162sesBXesFGxqmtXHeQ8ENx5mZplcbfU7sqA73NVZ2+ld8+Af+mhzp1jkDEx6k9KsYKpDUv5qr5e6rSeMj8f/n2geu2sAb87ndtbR6j20wzws9HwWaMh03RPFADeqlepb4azswPN2lbJtzrZvs+yLMmq7XsKfncsuEA29loP3f8Q3GGW6v6pgnW6wz+GqRm39fjbwOh3hR/5rCDghOnq0Oke0NkAyKSbenG5zuLXPZzVPzSpD8d5SL+w4qYNPifMnwfs97Pi/inVJ5bzkVcuK8R5V9zcxKfHXlFKTEaq7cK7O4IbUz3dRJ56qyvkhvhOP9guBs5vsoyoGQS/2U+9/px6LDyC7Q1RI91MVEOtXXk2RqWeyTTLtU+Kj0q1eF719L7Rat/3VeDtUcCZK7CfdHf/Eet8MUK9/L0HcFEE9v+J0vugDhg1mtEMy5jZHuC8uXzPwl1K0tuE7Sspx0ChnJa47IPay/1OKukR9eFxqKUzojrZzZpb3TsqzSCjPs9JOZHQH8qdiIENqVRcP9SBrx2WudmPXnmSjQVm6AVZp96tntr1lT8qQ7+heONb1A9Bof7t0Y0D2IS0SapLNN0Bfcqo1itRp7f89WMDZOB9c04+yeoB+H1P7bgv5X1tMd84d16hGrHUW9lmiuf7/9uXZENPMX/b96gH6X4dxclpdhXNs6a+jYZJFHd9TWlbWq14d6eepQuVopNWapanL/ZwsbKv8KRib009MQqVFN5F7Qjxlb2YXu5nauJxg+yhRHUXFLuua+0GHqFTD3kbgSdjwFVf6Pq9roCTHoQ/qtMq7puw5jJuF/kaT/2C7giOKDRHimK/CZ3tSqx7iZJ4nHKhHysUyy0f7IfvUG/P19WMPJPsvbnDMFitSKR+KTGM+kEY6hXYgTJOmINq9OytiymOwqf1pBqZO0qXCZ8rlPsx4HJPlWbYJ3j4Q+ZfAz+1UvN2Ur7WZyxRF69RLW3+/DJO/vJyEPXjLZG9bR+98pW9wtzqlvN0RnOIbFWab5fgEUC9u9Xk3NcVmi2emfdcjW86qVA/3pDM2eBWrVpSjgr7sBN2o4SPPfQhsNlOVjWknr8c72KJb8qDH9zHlcMueMdCyN4+Pvc/zhSHhOzlcsOkv7nM2Sd53PonP/mOFwK38EPedHaD1eK7Fcddu9I8X2eVzpVwvkPtfch1nnJ4F93TxUH27OCDVfALyucs5RWJk8BfciFL9dzun5PgN7djHyqBC12xD/ns0atW7t5tEv5tEaMZMW3tzpCNItb8Tisf6/QhZL6YuUQ34t9OtIjTO4HPv8Ve0cxomnNbJ/PGTzwuBafeS7XxdIeljrzyzKwcDpRzymbZRZrb/KlH6yO1Y2+hzjqCerncVtt3j1Zo3tOD8wnA4R484zbFcLZh/Xu4d/fJOOts/G49+PNkyMZW7GExzoZiudthh1t4v9cnQ/4LZSy6+fGHtB5GfPVMwER8v5gduP8vnpXgbMmylOKsfwJ3nYjn54E3/cBpNtziuF08f/55PCcQ+18MrHUCexIAv+CtUk0C9X3dszBQjcvuod09T3cERrVpyWItf34QzvQP6ilqrhriD7vXod4ObdD5XKc6oETwms95Yh+qKchibUtPY2+nUD4S8FItbPoUGaf1qr8LLupsyZi3G2v+lT/5ywn8t5Sti7/NSwsmgpuUA+Pd4uN//gC2JRe29DZ3nBFkufKMZhk9kv1vqW43Lvs6d9pMs54/hhxay14Zl8oj4eOKNcer1EN4lkrYlPoV1yxaCB+3U6OcCifb/wIPvKFFHvUHFvqvquuWpjltDoC8LWKeMdn4XbJjSxjh0YZhDDj2S9i3n7lrnTuemcHmzDmFcyHuXIr3/R/48ESssxx+8H+QCSecxXZesPMVZJh4WQH0tAt4WZCcT/R8bRfe9if1Vd6oFuw8qkX1CqZ567Cd5eBv1J95OduzcCdf9zvV1K8APjnE/WcxyPlmpuvWzpPe1kEXNkM2fuFJOTr4plTSO+iOHng+A/jkLr9X4UFzYyH/3cCRnWBXS+G/+sDvTwQvK4ds9xeJOiecVw53srUFTqDeFwWwsbYi8XiQnCttW2XNZ/wWjPeleb4jZX/jO6sL1ZpFdnzCmxT//wEYI19L/SJQ9rsYeaVNO/owENy5Fbp5FLYliPLnqdcKTxcqcS624uYv4HsMa0thd1a3c6v1CmxOCmv0/RXnqlDcGzJwj184Q5xxM2ta8oIvM+uA8UrxjkNE0n8nWmbZlbFul0YA7zlZqL8IxUWpr++D8zt5i38PkXGbeNZO4PY+sp5xsON+NSprEPaN1n8EGKk3FyXBOHeuZsx7Iu+MqF9BzsCnfPQmBn+Uwh6cf4Z3VHFGm9jF5a+Dz+rhH4tl3A+4HnteCizhIO6NnSh/K/uPgeC2wVJWy0xjZCw3LnuXzNl27xYsa88dascCwwfJ/L0y0z/EG1/TfIF94DvviduhNCdxF29b+oFYpg/GWe/lOwxOwPa0tjXMysoG3/cEL0uGfbAVaTsYsF8Ki+jZVfKIpJxdLCprIs7OGbalhNFs4nXxE7GHe/n4KFeRFBckezy6pivAolSfWAlO5CO8uwdhz1cDG/QSOQYD/PJ62I2esn55sCPFfvuIHh9TH4Ai+CMd3vdD6E4xG+tkFMqvEyGf5eC/IYL6At0OLQW2+VjEHqOakZXsadgAkS7o3mod7O1AGaet9i4APvHBPnwILlPEzj4JBAd3BsesxPt+LKgWo2DnXvj3aGBjim8cojnnoqoogGoWuK7bbFlD2rQkC/s5V6xRQuDfV0EvhssY/vWV+cA2YeBuLrCThVjzR+AazsADp/niuE9F+WBfYMITkJm5wn0Lzdr7TuZyP1nrg/MV0PVPRMxsym9swrvMFs7f+skcxRU3wwX5pgGXayFXMXhOAHDgPvDlOXj3QPiFXbzbpc9lP0OSSZfo+YJ6yATN2sxj3RfgXajfzk7o8jTo3Yfg+3nYwxgRc+ND2NjHkPEvwGsY3T3xCWmLwJGZhWbClw5KFOWFKvjUXdiTueChFG+/DR+UKC6Ve+K8/sOjG+diDylv5DdO/Tfm/sdA9c7c53qczM+n+0DYPlFiIjz5E/bzc/Apqu/7kXvVL8BzqM/MDzyt/+eC/PgOQzvkc74oHUT5eIKf+W6hrP0fnnoE8rlQzGz0A/arAcaeh/VTPlsFd7w6D1yJfEQRN5fMF0OnU81UDvx4kqBeT3RHU3RyiYjrHQIZTgUWSsIZhcLvrATGWAmeS/Ps5nMrq7Uiy3Mqzi6b0XO6d3GFj9gOOZmLPXGx0Jz2zDyKzyuwM0/lcyjv8XaoFTgcPj9HXPVr7NUycfShPzBAOb6/VNx6Sf66iM+yWyrILtW1bsOerIY9CZK9aJxsN4icgdQ/nPrtJINDUd36NuC9RBHSYxLOOgscYTm+PwnPeYpnrhQJnXrYSSvhmr4YHJ9yWfdir9bj+wHy7maHYb24/jwA8pbHezqsF1ZWpHdbcdbrhf+/g2Q9IM1Wpn6e2X8EwGanCpo9N3Q6+Zr12GdX+Vu3Q2lP9PDL/4MsrQBPJN5RgL3dKOuIo7K2AfulCuufKPaYCVndAJ4YZAnvSOejbTbJ2GBU1iZwjY3g2sHwla7wR1vE6E0UD/eTOeHUx3JfYbqc79y5ivDGM+jXetg6Hez2A3wnBbKhgz5mQi/SZV3zGiUV2D5d9K2mfpvJ0IU0QbPwdN2W4b22QFapV8Bi+PnNgnqYgzPCT2aKh+PCZD83mj1tzJhqCXAdgbPIFIeHhkO/0sC/Nsv6phb/u5RTJFb1pRqK9di3THxOPmUB/+Hdr+BPqVY9hr/cnyHoPrTbpU+AIb8SVF82omaqjANTH8iGYSbYuq8gA6HYz/eA6bYK6qMF/A48slVk/REGeUuBnc+G7tN9ENVQZMr6FJ/rv0PGtkBHqLblOuQ/E3ZVh3f8HHuSLTpGB1vuVURwmtlEtqjylIFHZWXDJofKnnulg7bB/07F2Q2AnG+Ts2hf7n8NNmSbnE9E/Xy6d8mV9T43zv3CI3puhQ30wPv+yNfF54jwz3SWOXOCYJdyhfu1YDkroWPvdpxvCOXpQWa2i7NPQuXzO19sxztOlTnnLtG5ck5KSOYlcLRc8fRCOPQxEf6rRCTnulE9EXxogQjvmEx9uTl95+oeigl7curBS3NCab6kOJ0nMvKoxmoMb1qSJxK30QyCvjxoVh7kkO7FrCAnefBT1M/hgnYtOF8c9w3Hd+bjvfaIhmFUuxQve9juWTgFOCeePV+7F3bATd4B/fXjTjH0XzoLzbEsM+WLqiE62MZJPOZGofCZSfeD1Ie8QNydGoL1DOONvgUiwSPUQjWds+wKROeYqfj8Lw2+X1Tcn4o9+VGjfG/lcJjsjf80bK/ofdAdMj8bPqJCpN6iHIkT0PEC2DeSbTO4eZGswwpwHc8fnC8WvR2C4deGQ5d3CZrLEJXVh69RqOdJCM1EgKwWiWtnQ2W/bq/6Ivi4qZCNGXivCtH0yAP+7lP46P2QZ3fo1wHwlzL4BR38XR3sQCkwmAfl5coeKcfbqH+mLWxvqdznm2Pua+CDkGHqQfExu1dB/TH08C/TsH6Kc3rg+5U4l3LhUOsBe1IEf7FPzIjVAc+H4ky/Fs1JFDMMw/4fFC/36/D9zfzA/QMif75e2mRa28vxdM/uj2dWi4vLVZxdILvyjHqDUAw5DTiQ+uLqZF0e9dRt302xnSRuk1wtXH7RQYZNbFVfmr9DuNSbhXfUiBU3FYrFcerfSzriUPsRdKdWvDFBZ3GJVtmImkOwq9RLwZNl5tViP1XKL4Vc1QHb6HFGCr+4vA6YTSfjTldHfQtcapC12PbWdaLf656yL/2Nc4eFs7MefnAgp5lHefZ62I1flB2GNsgw1eZcVHyut+JM9RQnVDxjWsWlkRSr7wKM3YZn6qknFbh2m5jwpkJ9m9XrK09j3/Syd+ijV22CcGn3LoNVcwnFRen7rsAVh7E2A3yEM3O8elhQvW3BTmfwr3rZH2lBnw6N5kq3test5pIusEVHZXwyY97nStCsU6Lra3rql64Mnd4COdfDhoyVcb/23RRb9lTLTO3woSrw4fuMet5SzxZ76w8YxZY79xGOuqq1LT0mZvzmgec0aIMdj8PXeND9IPTuODCJTubGV3ufkLWNOQM36qm3as5AHfXGV8ZHNYuMeXR2oeBB7eLCGZVmSaix7u2yn9iVZ/9gOwxHxYq51B9jDNXDiqOLTfBfY3FejfBz1Js9XVtx0wybT/dW72kv93PYeXcL9aGkXN+GYg98f7GaP79dXFnBsJ6RLDn3GGSDerMPYz0dmsS6302y92xdaxNwMsVMNqmZee0i9QuGZw4C79PknfLVUX0ZzW4ebUM1Zf3YpXIuqK4zLnsweNlx2AETZKA/m9pgBg4xyZjtxeXtwD90h5sv9zNFpZhbH/hxAZk0wM73YpQ7Tf1Y1ii9gEUtsBUUw+/Fykxc9puNb9qjzpnTDp1llpgb3SB7J/4vDvwGc00/IXMSfK7bML/uFKelPPlv1T0L20VzKcXtuzCf6yfxjgbZO2JCWrOgnqh9Ul6qxXebZay1+Z2T4JvY/0AVZ9om4+FUN1HX+kCNuXFKjHWifJj/qqNtWqSMJed2Qk5axCFvA7jtjzLXN+AI5Z9fUf8cR/JM/eJ+UduWtkJn6Tsq++vHc+rwN9yA/TyZnOl4wQ066MHim2gegxu+7wU/267m5E+GTXCFvzujLtNPgQ1xZZe/P6Y2DHMHx6R5ZBdUqktdZlZYw7CDKt1fx9wIgN04pl4qn4wz9cHzK9TOMVOAuz4C9zyiVp5yhR0IBdcrU1+Eu0EXIrCeSvVC4GRLrLsT5LlGxhtp5nWWRahNj9xhb93YzTF7VeNbHni+J0vUFahOm91hkwOB/bLwzCmE09iZ74pUUTIZe/IxsH2G2lzqhjV/yoCx1ObHrnjfUn5zzAo10k0FRiqD3w9QrayYxIRtSyPUa8F0h7KV31mdota1Uo1hLnjBNJXyH4C5aEaSmqLSPU4qYXs16w/K/58D+5ytEm8FBuc0n2bkJ544o3BOa8gZ6Il3mQg5LFapniv11ljo0ddq2g4d8Ek45HmBSjWenjEz/x9LVxpWZdW1jdCQ0MzUMiNzYJLhMB0OcIBnb0ABcdaX1NDQ0NDSwiHnAQmRUElRnFBUZFARAZEQgbP3UVQEnI3IjIiIfB1znvL97rX7fnRdXKfjc/az9xrutfZa9+J1exLYgmrqL45GnDWTbentD+z9GfRiDOtX5IcY8Cj8UQTL+/vf/GF02iB28yX1EFUITe/GWu2YyvU9HeuMM+WURxV9dMsY5VedojX4gihG9fztL/oJ24lr2PWBIcQ3Dhs+haW+Sz19PfD5UtZ6IQQY6SPePHIbo3oDY/Mn2NsAVhxmhD+NxdnZs9Qt/nivk8D2A9mDfLrzOibgq5juOsXFZ0S/ImvW7SfC3gXEF6Fpv3HFv3Ht2Ww2Yzrlt3NNY8qjGHwF8f+bqrPmMHmW6sY3mr7qPpcR//PVhX3wW6uZawlD7DNd5aKX9KD+6BOCeEixpbBjZ0TBBxXavTwGe34Mv7Vfy6qhd59qKtn5MSPOJby36WJ/Lxb5O8U1H8A2DmYU15yOfAex81rWOIDjvGgmwmzsOfEldoHMp7D4Kg4Zns7tOkkt72+j+flyM9VyauknOOzJecSbyZpzMnG47a6m5+cPIY67iupFN7oympcxMdYYRPyk+74OoxmXFZXz3mFpwdTz4qwtuhHEqLa//cWNIPIlvSdQjJmiVWcNZcSH2ZqzRLth3494QhE3lWpFc0axRTPC6P5U65SgZwk9w2mWnDazchj0lGZ5vM3fbYpiVC+Xu8Oau5bMYi3Pg+Efp8MfxWrdfgqAT68TWGtQvyJOc4VojlV1t5+CocvHhVVBtInuHQZcq8XaejGarTM/vQP04EPIUjiwmSVs40iVx246Nw32sCyo9UIg9VUh3qk2vXQiTiGqRekvqPZ4vF8pdO01QfM7Jsb+IMb7DcRv0B3B22yojQUr30X55P+x05E6dnMpzY/4HPgzrbpnYhD0Yids6QQ8ywP6tZMPuJYg8od4wgft4NT/7JzsCV3L4sRXsOK/7vh7P+KpSDE/ju4LjkCGQ6HbxCFTgvgoDhgrnHj5oPcnNZoZ51ryiL260o1R3U54y5ec+ErI56aZZ9C5m+IDNezz15zuMulzYF5e+80I4XXEC3ubARs+Uzx55Q2bvBlxgZ+QWd5UOwcbNQExlRf2ZBvfcHspcJgX9moH5GqjiJnmBZ+ym0+fvkrUPHJXeZiSneliySYPyPNentwrRUzr5g4ZKxFxG5IE1czT3D3Kz8uhkfBNt9m9vD+1KRU0z+ULXvPRbybtN03xhS7pUW0ibKafvInu1ETzSB/K3XH95ImIZyg+pbz6ejHFXw/d3AXslCuM33lS/IuYbqsYWa6DbOyBrc4GtvMwL+mxj5PeFt3XEc8bcOl2seMr6gE8JKiGhriXc3cEwK700IgTu1NCG6vbk6PdvRSu8tXnn7wjbHV0XxwP3PjK9LYr9Vak8/xT6TR7CfvzPfxIotB+M0Cu9sBXloma+R7EQ4j9Pyba7d2xt5T7KhW6SZHqd2m+OfHeVM47jL9zhKsn8XsPhz1wC3IoJr6OX9mJR+GasZlqkL6GzXcWCT0ZPp+D9+ojWhZr2PN1vGjOSpr5hN9dx4nPccaffsD5qZy4QshPZZ7Mhr09JR4uc4ety1a58atP3fEuucDPl0XWYB0wcDZi7cuC6pYb6vMhY1cQK1KsfUCceHRSTFhP9VfRjLjwaHYeMB4j/plxnw2HPv7I/ErPBBG3nrF5Pqc63muLNDxzPuT/Y7GlN635O77r7kHsidFsSEnB+WYA+xqB//P4guqbotVOhz3ZI0rP3AGOpPx8Luz/Y7wXcYbnidORrTQz21yycwXzsBpmohmC89N/AebpBT0dBvtzmdEcC9eSSOjdIk49OeefUM5kDfbhOOQ8gGqZaA6psHIJRByRA/l/JV46uSsferH//8SLK/QuuYLmvNMaPKzWwk5PMpV/SNwy61loaqXJxmIkZCyd3h3YdwT2+Ud8/iXkluq+6oB/fBS3OXG3IkbG72qIr1dAVssQUzH495Xc2JwNu6Hh3Klvfb+wW013tYnAG8cE1Z4l3cyBDr4h993TwcbmQW67yadjdcDJu7EHVsBLI/AuxDtqhTh9OPRiB6N5EjP+HEF3Iqwi4qWJZo4Ex+QAgzWqfHtMm2BU09CaMxw2JAd25gOZ3MsdOHk3dKG7ymeOKc8Vs9q7AN8Oh57mAjO8gxhzOOS8iBFXT3Yf4oiuZIhjTcRfN7MyW9Ws1ta5I3bLEWUPesuaj2hPDogNtz+SWTXEM3NITK5wkE+WD1cyv/t9HfD/cHwnG/LsBZzvDr9WgpjXE3EN1S+VIObykzRHsv1FsRhm4MCfdEewBzafyQeOHpCBgyL9vVHS+N1wmn8HWQ1HbD4MtjqLr5g5TKZv9UD8WAU7EY64JhLPrAAWGiGJ06l5ZI1YMTMc2H4o5athc6Kkrc7TvG7LY8jdJOmxJhj2+b5I/fIzKc/SXfxj8W7TVDn/nWDIyT0xat0ncvf2ELoPEhbOnyGGDQE++S/i6wnYN+rLa8c+TJEjy0Nh01pEohivakTvLG0WfqUxiFMovmjE+sfLi3vDYJd+FE3nPlUzu58vPwcs9B81Ay44pla05oxE3E2zObbxzJOxiN+9gPO3w4ZPwj544b1eieqs6Ypz9fyTF4grv5CxRqp7sZB9kz6XHTposPMvYLM/k9FvcdXvUPDBYukUPUrxeCSKpdLKZTT87FxhSFmh+EZsJ27hy7Qv5I67XvBrdA8wU3ZpDIRt+Q5+djniDsptJoiEzStVTdSAa/HQ2QTpdYRqmDfCHi7D7+rNXV03IYaahz30Jp5h2ZoTrzgZNtxeI9pfJCDeH6nWQLm7ad8T58lXwsPqW9m+ZDTOYjKe+a00fjoGeDUN9nOVdPpFT72KePZiGR8YADy/XJTsTJLNI6m+fTZsxWrVCzzeLxoxeLLiqHFOTkW8Q/lAH+pRhVytlFURAdSvgX1OlLrrRsj2lzjrNTLtNtX5TxJO0Sk4F6rp+g4+LlW22/vAjq2BDqbKbuMN+DwZ/vp7uXW2j3nUugfA0lQ7SvFgIrDcZhlf5UMzdyD/eE5/I3T2L2FsXiubzhkRB63icRu2Qa/1ijPE2Ewzrw2wUSthMzNl5FQ93rdNVESk4UyNqt64eeRGxZ+TEbIE8p+FNVMPyDw137l9iQH6NZ9Trd3lBj3seRPxbsm7Y4yQscsiOCZDHt1pBMb4EfKWofJR3RO/5sTRmr5Vr+YM2k7Mh6waID8zgOcPyNrH9Hkd7MBW/G0EDj8rCsO2y2MP/PEu0+HTCyET3mru+b6vCxCTGuDjpiLGOQyd9YF/mcq3bzuAffMzE8/TgGs7ZesoI3z9JOh7IeI4X2CVSYibivBePtDlT/iodQWIx/1VDfBjR5oDZYS+R8HnHobM+0NPP+ZWBcXYE1/s23/43LhCGfm7ETb5APDqPjngEyPhVchwrjz/hPIAYyDDpYgTiW9nFH/sSByeftCvEbzb+KPy6WWKR6hnsBh2wwi5HcnH+xWpvM2C6i3Yq/2wV0Zgj6E8UZTKtGDiqxkKX1YGe+Wn5rpaRh2Rdy/RnWMEt7EokfrJQZDntcDqB+X8v4xYZxLsM83FprhyMM6oXD7I91O1Q9VZPyBuNUImOd86+5gM8fGHzQ+BnypTeVeqwznwdyli839r83oUHpF2qzVzfOBM2P8irC0AezJf9LakuU5GxIOB8GvHYLvo3wZibRXSaG1Uf6eZf5A1j+i9ArFvZbLLx2QTArH/R/EuTHHFlz0oRvxuhCwNx3kdge0wUk6SR6dVIU73h256EB6TIWUUn1I/pklxNz0d64dYo1L27Uhy4gNfdlzOj6O8ogG/VYFn0u8agJfKIQPEz+AL2fgB9p9iH1+cS5mkeIRy1JZRZbLlOb2XHjaqTI77zAhZvaANtamFbQzAWZdoy7Qz0vmNQKrB04YZzqj1jJh6T6P6rtQtAbDJr7FA67OqpwY+jc1PpxxXIGLnAYiZzqqc2NRubthnISkOrfnIBf7LpHh1zj9xAkaS0H1/xMtu/OnYashSAHyBO2xvJXxlkJpX7hR9XK6YSfWZnsBgx+QyEzOXf+gF+SmX5R9SnNUXvv0HSXVTB/62hi06Jnt/G0D9ZdrTsafxnAA1+8yQckq+uBJAfK3axf6nsDYjfISOafo6eS+Pzt3InKLrZOibGuJWe14YZlZykma2gy5IWXzaCH0fwF9dMav67blxDnxirFB3B191p15aE+xVEGzgIGDyKsVt8nK/M9ZZCXtONaUunPhpjdbBwA+uwCrHoGshKp7tm1Qhp3UzYj9rTQ31lbDb/mo2SmP2Cdlq50855KDJFSeVjpyO/BTxbp0s+IDi9BFsSFmdTDMH4fkfIZ4ywyZQ/VtfTjy07UuM8Hf9eaC1lDOmU535AGB7k6q9b6in+VDVimfg+kB7nnSzEucYjDU4IL44LvPiQ7BvW0wIRYE3/OCXg4BxhKpjr/moqDr9PbM0NvtTTytbdKMO78JoPhqz61QvbQ8HqXlkMW1mlQu9l/c+L3twAp/TuXzA+xVJyKEG/GaL8xWS6h8Kw/pyyvudXxBstuvUD3ajCnJCfj+FFXxQLwlbjmtdBqxVL6kHefu2ntDxE7J8F3Hj9+TEQfrkVSDOrhfPCDFjPZx4G3BeQtU9xgdmqH87ap0Ge5vKuifS30HAQhmsob5O9e90SngLe3VSUj7nxKOuwCo0u1yD/HdD/GhWHAvJvfawibH12DdN9c3dy6tXd3PWjdlqHwgPhLdYceI1JRvSstgKa6uB7aVcdEfE1Kfwb5nina6cd1K2LKY8zz5mVVCv/P67TSVsxNR6xaOl6QtZcq964E8N2OY12JBTiuO9eeRrvLfladnxINVWVbPMk3Uqr24ZdY591b0Ovphqg68qvoK8v+lut5FZRp2VFOsR92xFRK1MP0E1zM2s9pta2CvKezwC9j4NPeLwd3+xuXFnJOV/9g5mVLfARnUxAP/484b6WyyFk533obiMxVcZoDsROLv7LDPUR9lV15IWlmY2QAZGw+Y/YAZvPWRsBJ9Z+RujHigPq3H4vJ1dXaiH/fHjI6b+Aj30w7654/ObzHaiH74zDPHvBVaz2wAZi6KeU3Z9nx5yOA42sJ6ln6A6q0+5X+lPbEoF9RVSTuwui3ubdMcRa2hidf2MwMn9gPNvM9LZ2m+iOXEWDPjEB/IQzWONB9n8OIPyrYgL2LjPfPBbpeLVlUxGslS35yhwxRr2IF/l+cXTsWmM+NaK5uyjWixGPf59dPuFfvJ6VvORpnjtgMURG2iq1uWx4yZGPX3Ee391YTF+i84xRbRd2M4otp0+fTliygKWdluD7eoPfTnJRpYHAIfbwhdfY5Rj377tc+z/JsiWD/H9As8nY58DYavrBc25p/x/0Zwr4tqzbxCP0T3mScRWqThL+lsg1l7I6F6G6gpS+NdsUqwGnDBbzE/fzQyl1IcVgnhhA3vgSLwlw0RGSDZbppHuuANzHmQ0x2HvYDdgqi2M7APNwE3h+WzANapZsoUOljCEz4gF3oMNqWX6yYGQ88/hc1exF1cM0IsZ/Kvun7Gswb5Uz4PfDcdvBUEOmxBHxLBZAYGw8yeAwYYxQ2fqi+ws+uh2si3bguHfLeErU5jHGqo3uGN6dWUTo7lX6e+9xy8P38tIvx7+0x0x+A+M7uVbc74A5jGyyoe+FJ8K4jcgW9Sv6FfRo1BjdGdEc5laFq9lxCH58J9xpqiuyxjNtdRP/s5E9cbxgcSp6GZK4WtZcgb1/nfW2i5kMOqDu5fXSbNwpjpvui+YEtTVdTUjfuOSnWnaipn7WKyR6mwXa0t6fIc102yyHPjQzYxmbVBN+JjyDDbrc+Jd6cLDW/Yy46dMzXyxndiD9Sj0g8z8Kig/WTQnSOHS3e/3RexH9c+XICd/aMkZGuShqRq/wVoW0+yAi9U0Q6511BCqgawKjklgT5YTB3VBQExbDKO5HjSftKvrRJZVM8Qca/xUO/EoDu9Fs66Oa8ExKYxmqDVmF2m3RtOsoyHUT62lfpnI6J7CObkT75SwgXVp5MAks/i9vB8152R/rPm2oHraWZ/TfdBNUTQnX7PVke/7VZx4VK55WBEP1ZsMesUmdCX+kNegdyvYSyeK3WbDv6zWjs0lDJkNe/vEtHu7K953LzD2QOiVm6p5o3vQnq/r8Mx92LdeiBlc4X9bRHRasNY3SYO8/SLGlH8YFL+ROKOu4v/nVRM3jrH5BHGDmKxcQmGvztG8HtOkP8huN4hxrUdNxAW0fdvb2GPGiEfOrtMz2J7J0BHih5nFqQZ1wnrKc2Zy4qfo/a079nA7J2wR0+aB2GQb8Fi56ehOD/jHXTw+8LkpUeggk7uIj0K0L3GHLcpCzBgi4gPdzQ4euTyqq6vYcdcFOkX1e2Gi40E36HgOt24Mge1whR0+IaK63jYRT0jzyCpx/1KgIJ7zrbPNgvp5iJe7ZfFJxOZ+VKcOOfyQ3Vnal2m/heO87kJfAxnNdrHrFA9s/25V+tYA6jfHeQ2pXjQjEGueizj9ZfW41gDz/PStsJ+OonGAl+IiaLtgIZ4s96JaR04916m3qGZvL97lC2BfHWx7LuWEEYe7wj5Tbm2GGPeZG/BGHrDuLJyRq+qppDqJojlhyv7sHRwlJqynWT8nKf4V4/3CzHSfYBn1Sos9HoG/27H3H7DSM8SzNx/x3TzTFP9A8667G7Ge+yaKYe/lbeTAJaI9l3qKv6d58aZxrXrYohzY6iSRusUNdiOfE3/oUVtX6GyF6Fe0SjxwpBnfZsSz60XabZrf5Mti2oTmsWYocGkz9OyJtuhGGH6LuD33mwgzxxq/R/wyXMihBsjeeviRAaIqwgBblwf8thVxspu5b1IuH1KWJy7udTO3XdjPKefy5JULfAf1aWaI6LcigIsEZCRTxG0Ih08PZc7Jq7XiMMrj/cRyd5RqPV8njohvoFNtJrpTbjq3HhgjTjSN8MVereW77o5EjEFxXC7k5LjQjrrBzhzA3yfUO6Z+eUQMKftBbJ09VN1TACeL+O7Un1gpcncUYM0RZtJ14Cct7+9Ic0zbBTa5YoaqP4d/ANZ6V7zcHwQdTOHELbziv4S99wNrNYnI311hZwoR012F7BE38hHRmtMosgYTh0kp3qlWXG6g+lu6a8oIqpw3jGqrGM0/0P86jPrl2cX+14I6OlOf11lmSJFBW3pH0oxp6IKXoPqivklLgP//A52kuqbVPIUvFPccAiCHq3nuju9VTenpyG/x/URR81EgYuoD0LW/RNhaV+jgfuCHh3hfN/zuQbzLE6zTBfJcgPjxnri5dBhkpgQ691hM6DoMfrlYhKb+IZrORRI3Na25ujhsODDeOgYdCaJaXKuCk/Cr9tVbeg/D767kNCeMMLyNxQpOvAlLemj4/ipOM8nInyb3WgVdWC+6fEz9GtSrvlNQb2BhWD7sgIXsUegGG3WAx214A3GoK3ShAHH9/3BOwyBjR6Djr0viXZkbt5lmjFYnsuHwL9vojEyjuoyAXmSxa88+NNmtHg7fV0n126bQN4dDRw7y4Ji3ZdZgV2CzAjzPSvUA2lgcgV+wksRhrp+cy4ijcMfd4aoedUjZEVP8RuL0Lobfizalbx0OeS4F9ss0EUd0Q30+9LeP7D3BTa2zob67pBpyxKaCZsNRPpxy503n3paGFOpvzYUNsZcvxumgX1Rn/b7s3TTMTDXvKby/pP2/9qxMPPxnkPr+MEMeML+r1P/qhhgwF/7OG++uw7vsh/3xllk1rrDhlZBHDxn5e6Q5Oq0av2uUxPdiO/EM7Lw74uKhiO/2cbtOgcC6OrxjHuKmQHlrtBvWKWHnuUx9N5J6juCP/BEvREAvcrBXIXL+Ozq8bzb+jpQDrung434SMyuDsIZw2NVzgnhZa7+hWaiXxcTYMNmviHKAu/m+rz+W2TvcIWOvIKfj1b150ZyX+P5k4H+qU7WQUV0/UTj/3abnoqtrFJ4ZbF6mPRL7vh4rnaLJx90RN+xHy6M7qX//d2Cq0Tg76sP6WZyOHKl4xmo+ugJZGy5plqWDxw5uGfWlbD7vgbh+J+LNGLl7uwcwXidZnUU1nIHYWwv52DEGcZymuFaCYxbJWZUe5tDULbAncxFfe2F/NkM+l6p6V5KRNPMUYHjKmbwhXUs+RxwXACxkjf2YIulOPGHzRpxpoqQ7KeIF6aP7ArFYAHD1m/jONMS/RvOodRsQQ62R41o9geXWc5pZln7CGzZhPfewSlX/dvu2NxDTzJbTvqccTic51GaejH6LcmJr4btTZNhaPfF7cOI+tVnlbU4UHfBbK+WOr4zAe69L4o+d8ae/qg+kerZ9X3tjD+l9E+QUf3/Yk+eiZOdqxLxkryzwXqtkIqPagw6yaE6SpBoD6jG/unCzqne1brwLXVsrV/zXD+t/AR1cIxcE+ar8YWP2WrlM8wVWXwW8SjVXXoibvuVFc7Yj/vUGZvhdAPMgbvWnuTZi+7Y0xFN+ON8W/Nt0Of8v+rfL4Wf3qVr35pEL4BdyEKd7Q8YWQs7zIP+esGkr+cTY3bL9hRfk+Yr4qvtWxclAHM7NIw/KqghPyoVyG4sCGfc28cnM4oj3EG96AiecEbvu7pDhLX7wcZ9DJovkrYueakZ85bximSi8cUZTuIXzEWlj4QWbUwWfm6XyFQuqJ8GOHUWc6Il4YSKf1V6Kz70hJ+OBw3+AnNO95wTYtCNySQ8f2M9SQX21E9b7Yw3/Ubmjmy89zM+Xj8Hzy/F8b8jnKNi3Ckl9E8ExY+neVr7cTznnccAJNGPaoO7U7izNlq2jaA15wC056ryi04Zx4jZsf+Gh5ll4WB2XnV+jfGYY7EAV9NoT/nEY7Pwx2ZitBxYaTjUe0DsD5DZLLNPype3PfiqudE6ulnX9PPGcYPgLqkfyxv5rfG6cSdWK21gM5pknj0uZpafeT2DLCnl9IPn0MNjkcsgK1YekIQY5iHekHOBm4MYDKjcVazTy/FNCbp3tiT3xV3kqyyhv+Hof/K7EHnqpWepdXash/3rIksbvLK1U+Vi7ThzxaYV8cYXqOb/DWR+SFIcOtVmF+LFQ7Ul0midPFGa8iyfOwhOxnsT7elMNJ3T5BGyOF/RRz/WTBfZKDzvjC32phjxQja4/r4iogq5RLteIMzqO9/WjuBVyXoK/iVt+rsg/VYT3opznIJVbaB7phXh2EKc8EnHaPPzHnuuun1Qy+W8fnxl64aNybgf+FjJ+o0Hl1ibGmmTRfeJ9ioYdOyLlWappDKNeM9m3oz/k7ZhGtUAvrvgjLjunXXt2RuonG7G221rdnlrZOcEI2bBm3cafhRwS7/EAlZdIvRVgfrm/N7NuPCs9rAKg4/ac6seejvVBLDkAeKAGNtAb+u6oelqLTxvwu85Yv5R2nUgHbRHzlkvddX9V6/vqShlsuB/x2WpbZ5+CPPiped+hqaflMIM//IKedUqoky2LKc9pxwo+qMM70n2oH/BzHfQoEDb5I5zLSfgjA3zuh/i7Bs/xgcz3536l2LfZfsD57wJ7H5MPHGlvLQTJcMJmymk/NtlOPC5jj/sR92lQTNsJlTO3sbgZtKRHDewhrU3PUr+sk+ef+OPdI1SOiNag6UcAl9bJUV0C4SPe5zTfp4cb/VZvTvPEWxYbYPPfB+Y5qd637cIl0/1Llfi3FEfvNPUorIbf96W+V5NzspD5Q3ypD7F6vB/N/aHc+0x2a3S9jJkWiHOPZim8Xk76wwiM1APY5pQctc5f1b9tuH0KMukLrNgDdqZG3fV0dZ3JotPqYZfpvngRa82pl+M+ozugb9iC6nppq6M9TEC8WA9dC4Sd7Mqproyer+m7cprvM9KX5jK8xWm+VecEypEm4n3rsU7i6k9lgdYN8u4lI80iZE3n6uW1ZwFqlnHRnNOQGaodfYNT/jlhMz3TGs88JdNmEd/4NjarvV4m9yLupk2QqwZgIapZ7cCJG9OhmO5uXuPEIZkWTLWaz1j3xFr4SsqTv86Jp7TpHOXK9rKhNg3Y8wD4psNsw+16ufv9ADz/kHpH6iOeWfmUzaw8g2cGIb67x+7l1ULXqOf0Gav56Ax8FvXIH2dXF9ZLp18o/3yKHfi7TtVUxxrPs7lxkL3ngYiVflW5caoDGVKWLjpHlfKCTCec1waxOP0wYuNBqr/Dp7mIa785Id5Zrb5T+dBJzUAp/qCIz08fhHNZDBx+hDcMG6Q4q7tbFCPGG0Q+QnzToxg2axDNvxPHzhTQzFrg7XSxXOzncqgz3j0FtugAN37qbI4PXCzODT/EqyKcIT+fiuqsg/zuJWfinxeX6nNg610Ur1TxB7l80h/OiFMWiA+v5fPOr7kAs8UIiglf7nchbkYxqNNevuK/LtC7tYjHd+M5LjRrBnq6j48/5oL4kWap7+UOHq5Y/ypx4tEuPuATVzWTd8XMLNhWV8Swg2EH3uXtuV5qvl5yrzd5j0LyWYyHpnbjRfe9YW8j4Tffhh33UrV81wd2A37V432DYNM6wXf6wC94c2NzZ556ywf2cDB+04KXntGbS3aOhh7Z8LRgL+jpCGASC6yNnj8O3+/Il2wi2+4KXejKXzoZiKsWPv11Xhzmq+pUrQpsuNHal+YF83VbXrHWC16wzxOBi26xGdO91SzssgfPWIr0hBwOwm8+h75RDpNy769z8vv9iqYDb7Swt129aPYW4tOzjHjpaz7aJ2BP2d1LVENbABtbzormBELXtgvrxssq1xcfuF0UhlVB5oLMxI8Yt6GBhbfQv32fT654xFqe+8OGTMXeSNblYz3eKw72/CwLs6G1XSf+bdY8ku5efxNWBd+z2ONG2Le/BPWt073Vy/0NYqjNAXbUNgD46oqo/SZD9aEvulGNuOcQ691E3P418Gs7GNX6Un3R1tmF7Mly0v3vgB8Eo/pq4jLtV1TC+nZkVKMLDHOCGbw1PCcKce051jCM+t8/FpXzfmAhPsTHPhj4v5bln9KobpADe7G8eMpRxNG9ISv/UG+eXDEL+7aHyaF6nMvfYsA1qpOke4dbNKeAWUYRJ94T4eWVzBbNoFrH60LTr0LME0A11YiXjzPqF15Q/Qb842HsMycfJKiu4l+O5f+ZJldUwVYSx3hX+PTzbNIfgfjdL3hrTiLL7mNQ84vnp6/FPtDePkS8PxnvQncx/xPNI2n2mz9wL/VJTcFzAqDvP5oCrY+w0DdpDsIF06h1WYzml3l5ISYLPMBe7qc8aqYGPMCWmYLhLw5qz5eXMZor+tgxWqucd5z1fD0E8f5pbdfd04xqJF5dsQJmq2TELe9a8hXNX2DUu3Sx/1zKXbAX4wywY09ETBtjD5cZ6V4JPnA0I85DB49bItBagx+ieoC1pn1f72HEITY37mJ1yc40tnt7qOKlsSrYzWwPUz1nWeC41hycC/EkTKny8kpn5btCiW9Tw1rZrEqaCXVDSzMXM6uCEFUPv+jGdmb5I3GUvYHYfyfeKxRrex12Yj/LPMnMLYvnQUfs2KguNIvnfzgLL+yP0Uxxs3Pyh6zyIeUVHyHm/pDNCqCzexc+Oo11ThgMe/4Cf29hjQOIu3sep1rQad2o3ngvbL6/aUqFC2LM3dDZRFP5h26Qwyzi461uveCKM9oH3/S1Kb67C+zzXuCoAlPjAFf4+hzoaYZpfrozsGIHxOsW7Po+I2wvxX2nNOKakGcfwWbWa0Zr8qEfMNhc5hQ9RPWDp5mTWNqsEFVz9VX3bI340KjfEHtkahimg75kAuuuNVFdHMVrVDMaUuaOc8ziNBu1qtYNPiUXNvuq6dozZ5xXLu9t2VUctXWBr9wPv/nC1FA/CPbnqfArXaPdHROIPXkg6AwSGfHt3BSGFB7UbTzd9bQJ8v1ps5iZ+l+pDpN41G0szkNHWkw0Z2pJj59FRUSl6UF+sMqdpvAOYv47JG8XEO90EV0+Jl76nxHPvi9olq6FswMLTY1W9ah+pX+xV1fiILeh8F/zgR+ctGUmio82Iw5qrO7b0RP2bTNf0mO9afwxihOJO9Qasu4FnT0APOMoDKWDVL7udGSYGO/nAlt9AHhvvMgMdUa8U484y08Q/0Bvyx/FgmqduLk01JzCr8D+DBZ9Ow5Wd7V9k4ys3Z568H9jzslDGHG2WBUsVGt4cYW4PuYj/j0XuGWbEdh7E2yg2US9/zYWG4AfNuIsvCEPB2C3FwqnX5xxFvWi4IOZYkEQzdO5LJ6O/QS2eDB8dyN801LRnksc70bWduF9Rrk73fWfYBcHQu/CiLuPN5372LQgiPq21vEB15pM7bk+8KEHuWtJiog97mye1b4fsrFFFGS64FwK4DsyhKGzM7BWvaDZP+NaSZauEg+GIO6Lca2DWfuLZ1pVLc3Fu6RqXKkGmOJK24n7THQXHxyTylsW/wHZMAC/pdKcKTHte1/4tRS+dfYlE+HS8X6HEBMdUnt7w74W/joL7xsG+bwgni8/ICasD8NZR1ENm0Z1WRkhderv8X4Rqu7l1ZUzJpqDY9dpCV9QfdfkFB0InVoBnNJuergsAPhtDfxvkCC7N2JqMvxpV0GxNnwF7KdJEN7Y/f4hxJ51Is3sDPtQBN/UIN52HQQbYoKdrBE0Yw6YXYS3nBX5QyJgn09D98sEcSxcHj6Tbd+Wonl5RcKHzmPLNL2WfyoSGHgVsGiqRjmfXXdNOIfj2oT1EdRvBVv1habFDIU8lMPO5Wnnn0RAHpYQjzd8EuWWV0D3bQTlQ+anE09jT9HPne4gkoA3/ATVYIwpX4X9dBLE/TWkbLXi7M2LNwKrFGAfrkFOXKAvh/nVhW2wEYNw1hXiXt7PeEeaWydF98RfxL/cGqfh4xrxXwTsyXrg5OFazfxIldObWVkaVDQn0pzc6yi7YT9as/2Z5jisBIYZiHMKBNZN4E7RYWLAJ4FYQyInfJZ+IgAyXwh78lRMinVGnPiDKJpzC38TF0SVSBR3BHHlIbYD7nqAdQ6FDp4Wzsm/w79GQH42MXm2JejJK+JS2AIblhY4YT3l9zKxtkNB0W8NM5P/cU7uVR0+hWpQC+FX1wfZ/kwzSg5xebajHH+MzvEYzugV8AfNbDXBz1pIo3Uk9uGUoDwOcWjPjdvDxvuVBrQsJv7kPPiHzOqYNprhWMTuX+oC2zscPqUQOPwtuWSTM/T6EHxET0k2cG5cEc7rXTk/bhDi+mOwXZ0lcWLTjJ6EzV1Uf3TbhVPYe2uVG4wPLFDcoaPWuUCvC/GcATJyqjNwZgX06x1Z8ygS8nwae/A24giScxP26n3Z+9tI4pzHmt+VcRuGQgYOUD+CpDumkp0FfGo3Nxn9lovKMY4pt5el4cTXXYv3/RDPH0qc9rC3dsD8xOVyELjUIGsjCQ9fFbdGu6h5PfJsAbdwXoM4wh7ydoAXhlGPpz38yEH4glTpWmIH2T6E9dOMJHvglgPAGMly1ucOiE0OIh78Vl5b5ABZ2g8cG4TYwRUy8JPIPOkpPdaEm2+Nzue136RirxyA6/Yjll8nnaLtYTfyOc0t6vm6o3kAMPuBv2lmkyP2Pw84NhmxjCN+N4/vHZyEuNsJn+fCH42QCT3dYCfzeFfXIfKegxt08DFi3hDZ+bVQM824c/AYqmZLLbrxWGSERMiLe0Pgf++I+5dCJNXtU03xvbyhMjN0sJk4rdtfaIgr6W7xD6G7Hi4HfDIEZ9om9n1tlC/3D8EZ/Qo8OVjqJoXBL/8qLg/3kTW7w4BXc3lD/Xq8o4P5xKNs2L11clyrI/YtBzFCKs7dEbqTw7snrsHfTsAtOcBFq+XTy07mibHZ8KHjpYeVDnbAEnv8H6kd1aDXFvL+pdHS6wjVzHSQNhYjJeHAG/b/iOnTh2J/aI5zNs7iOxlS5mROFDv55eGzZdMId8j2bt52IRbP18FmWsvWnI9VjU3zyDfknaUfy4fLgszTp+8ADl+h8swbbmfw808S5JQKD+Bz4sROlK127pCfHbA58xG/Uw1wV1l6JlrVcT0d+6a8NTpa9p5Ac/qIo3W1PP/EA++bAV+ZjPN1x3u9JZNufiqfvKKcTzr8SKrcd4/q/9P4iUfr8B1P2LcN1Psgm8+7m+9f6oznfykf5PvjXWyw358jRqa69LXAQhtk+glP+L40bkjZKOf/5Q7Ze1Me+Hs2cJgfMOobcrzfQjnsBz/q74b92Syd3/CCPK9FjJUhFwR5mKlWekz5UsT1vjSDRm6dvUrGGn3x/E5yVvtKmZxhgD4mA6NulQ4eVNeaAvu5DZ97QG4t5elI4vw04Ldek4HWa4C9fIC3b0OW0mBnyK89h29Mlcfm+kC/nsCOrpfZffTY879F07k06KCPuTrrDnHFQ4b12M/VPCNkL95dh/2kmXT7sGYP+EqqEc2BzOvUHdPewTuxbx6wA8QHslu2jiK+mnbEJunybVeDyv0mbN4sd3xFHOYrecLmfEl3oGUPFsE+7JfHHrirO6yX+w/KlsU62JBfBHy6vPqUOAQa4Q+3SaqTWdLja9i3I/LJclfo1Az+dGyprOung7+LAy4qg8y4KhxFc+fz/nbDb80Cdi2C7rvDd18A9tiucjtN5+qAfzKlzSqaufkZ5OEY5MQFa55CNQ/S8kc3+P3JePcKWRzmin8by2ku/Kx29/+/e90lw1so721C/LhbLrphgP2foGrSMk+6IC4Yj/2pkLrrbopnLP29KnlzqSue/wlw6Q+yINOd+ExgM/dAF/zUvU/+qWzosi9kYCRku1p2aXSBPaSZPlVyxp9usC1D4TdNypbuHTwGZ3Fchq11V7MY2i7kKpmxKgjldXukTN1CuYJQxXfXoYMOMqBBf82y6L6rqimCb5Plu0hf6E51v7Q97Is994e9PQHb6wo/YoSNNcv0rTrImx7fPyGtCtygswz2VshJf9DvpovQ1IMqtzYxVsfjA2vkSF83c9wGDx7V9aSkPhGnaGdOs9eL5ujM4S0+sDlmaTvRg/QFe3hItr+gXOi3Ymq3w6qeNqqrHfcrPSWpj4Pm7KzbUiPTblNfQ3/4ylM4C6rPd4UtpT5Nqo2PR5xIM4boOQOxPzUyvsoTtugjxESn4Ds84Gc/wz6XwCf6qtmIhpRS2A2SgUbNw6pW3YMgngI+rJUyi3js32HrtpxVM0/vLLWFrJ6S+UO8aS4ep/7f7B2eanaSXacf4HcMwBXLNcQdkuLE80+ytcbs03Lf13SOtdqodWdUv7xVwUtt+7Zalec8/+QdYN2z6u6j4IP3gbvOQkcoZ/ge/3c+uB7+txenWUUtz70gGx8iViqHvTUAC3UGpq2Q1Kez4fbSoOsDaY6MD2KBnhrNfHmy3AAb7sQ23Ca+QV/gSY0lbKb8sK+ab0v1eAZvf9hb6qs9Lbf0NsBGvc2pz1o/WQ9b/QcwaSXsG9WZH0KcQbPmDfA1X5tsLATsqgF7vsGUwk0yPtAHdrKHyTJKykUzqL5rYXXfJLNaG2IL1phdJym3g1iEXR9YDzvpB584TuVpHYop9x6t6gaJz7npXBec6Rm1b8CS3LrxjBxZ7kP1paaurgL2Wa/mBG3fVq/y870tZ7N9X9er+ar38qzgf88ozmHiW6P5RzYWvtiTBBbeUo/nUA55LTBhA/SF8thrWcEHDbL4tD/s2OuI8Wsl5T12v/86pzwkyfPDf7YyL68GSTj2hv1mlsIbVN57+vTnrKvrWZWD1U++Dzx2VtXeH/j7DuI4/D3JH3u1mxWGNcCe+EN3DrJYY4MMTaWc+X5W81ED9J1qqm8ojkqqE14x8w/g7TpVB05Y8fyTeryvP3RBYg/r5YqZRsKc+C3K8VL9yVVgyzqsme4c18PXS96Y7YA4YoN4deU4L5rjCL+wDfi/imu/OcD2LsbfEjrsYKY6jnt5lbzjQUfFS1ydVc2zdzgCR20SeweX87y/HRWH24fXyvn5BY5qjmpGSDmfFeBkfrdpOj6vgP92Qhy3APHsDzz2uBP1UonHjkdpfir1jSKOPsIzQ50g/xH4vAjfdwZe2ineB9568orysftFUOohxAMUt4aJ4g8K+NWnzmreUHXWft46ykXxCf+ak8/Tt7pgn7fDN+2FbrjAb+aIIWU50ENnc2tOpMqjOv3iQnPTxMzKfbw20tVMXHTLRSbv6Oxqpp659C278C4uaoYR5VE7HnRV3BRP9mfxLb3Jzn8vYo1b4VNdCWNjr7ao3GntN6sQf2znlQ+pPmqK2P1+Jm+3dzNT/yJ9TvUqNI9i0Y0diEvdFO/l9m2buPFTN9grmkO0gdc8coOdTET8u4lP+sPNHJoaS/wb/O4lN7MhheNdNvHkDB3d14j4wK2c7vFptolVQRrPqtGpOQ53lq7j5GeJQ37r7I2cbLJ+8lDEI99zKxfCUYuFjcVaTpjKy+sTxCZr+ZJN7sAtx4GZp/KQMrJXxcCBE3n+KeK/qhBDbcbz3du9KFYSFs6zeNzbnqpnOYVP5ekhxO12EBhgLu/d5IF9yBXXnsVBNjwV79z06d/AF3qqO8T4wNk8UXgqLrIB1+bza4s8qb5IWDfOwtq81JympnNz+Yr/euLvKkG9CjTjI4WXQk5G87RZxNF3TJTsjAA29ca5HIRPGcPp/m6YIUfQ3artRG/46J2Q7ck8vrs3/PsW7PM0bij1Im5b4eU1Devxhr4kYQ1f8JHlXtDlI/ALETyhp57iCPiXoZANynnuERURxAeqN1P90fPl4+Aj9Yp7Z0jZJ9zyR2/gHI2HtwxCDOAJvfbnXl4D+LAfvCBXBvh3F27wJpscymnOE929brgdTDM4uNGavhOB+MKBU42B7US6+3PEmXoDJ3sCx/bldFdoY+EM2z4A56XH+RrxnN582vd0tx4Jn9sXcu6JPRnJo9N6AYt4qprevkm2PC3YQ911wtZz6m25f8kB8Uhv7BX16YxHfPcOl1nEq/YJ7KEVp/tW6mGJ2/AWzsgd6/wQmLYb9MsX7zUdv/s6r4rwAD55D3j1DU59JVO7fckzT96DT/LAGT3Efkp27IEv7AbxWR1mraP88PlL4I0yRv46I6QdMnmK0Wzoh//cgmyUsfQT1LNJsXstezrWX3HvDLh2lN1c6o+4o17Q3LKi+5Q7vYL48RjT9EbIZDXk5DKzW013nTU4l2pG9jCmrQg44WfFQzumvAwyc4JRb4iH1T4xal0zWzSDZgpvwVm3sdjjlEtPQXx0kdF80hS+FrbudyaHBqr7keqsPxGH073kcsS/V1ltJN0ZzRXE0VB6hvr9uxH/J0ubZYStm83pO0s2eUKXXwIz7GELgigPQ31bBaxlsS/27Q7WnM3IF5SemYwY9lfWYSXxzHtCp84zyx+pX9KIfWhhxD8f0+ao3qX3txrwgDXk+i98HoCYbjbXXS9lmaHe8KdfI4YV7O4Y4rH8h/SdHd3pB3vbUVJvpG6SL3Swt3j4zwVGfQrE4z25oobRHE/qd1i35RwzpDDzV90vm6hO3WMN9aeUVzt4/MJanjPgGa36ztLTzNA5WM1IvZd3jvVM5NTjH3Di0S+MavsTNidqZQ9aVN99p4TNWlTXi/BPxPGrA166wPL+phrmC9rkihb4JOrNt0R8fQWYJgjy+Q2w635ms8qLZm1Tjo5Rzcm9PAv58J9vmVO0H2xOR9k9cS0jPky6b5Vnaxnx1PmVbjV1SjjKaO7nvq8nmR7+U6+4HSgPPWJqOaucR/2M06uJs4Ny/vGB3wXRPlC///Zt24JsJ1ayrJpg+KDHGs3Ji5lGXNBP2PTpPzLd9SDo+0u2TJOsSyPdldxk1GdLdeMN9fN4aOo8+GYfc/p7i7mDx7dYmzfl2xErLGJUGzAx9g1gvRh21NZP8XJfHm5mL65Qf8EHeM5hxckw1OY+K3twSJ1Fb8s/2fPlZkazcZ+OXQQsOoml3qJ+tGWId3wY9eLRPZ482y8ovmoQfKiqC63O7uOC5+yGP9kZZLfaBeeej/iub9X1gU7mQOtcvqRHV1Px6UHwg5QLta3usNIBPmU//q2zaYq/E9Un0+w804r/Opgr53WUdEc+/x2qz7emmfas9rEv4lxnYJssRnzm89P/YkPKdkBuad7rdeZXWsRe7qdzX8Inxr7JKD7avi0TtmRjUOq7VBeayYcZOldT/aRl1DbYqFVBHmt0+Lf5NHvU9GLcIJwR5WNnm47aOqp8C80z6PyaE83S5frJB0zTvncA1rWWZQ9sGc1Mpz7gAdeeabdGE6aylNaNJzS6Z5kY68WaR65jNOeu5qPfGHSbLTOFAEtcxR7vYjFtweaWxYv51G5ntN3bCe9t5rk7LLWmc+6wzxnAkAMq7Tp5wE5uRByXGkQcquUfFqj8f3qIE2zCYe5h9dI0q9IBz+yI2C5Ve5BPWOs12Xahv0Y9cdSLuu/rwCDqOyPuUmNzWnV8d03xmzl4hJuSexGH/w34+hwT6YuNRTvwwJ+myod0/9UM/OMt5NkQ+LI24oJW87PaX7SJYQYPcbF/CGwX9UYtYKPWDaFZEsCKX+GMQmFDzjHiND9qS3zOyxVHBJ3drPY0xEfh1VTns+hGIX/4j4uwWeWocsLEQ+f0ixPswGH4pSmiPdcR+n4NMf5YQTw2dXvaEDsMEwWZxMXdIq4unCEo7xTVdTAb1/ofxYNh1+ki4oVI4PV/Z0fOjYuHLRpM9ajA1T54d8KuNCtnFOTBH/HjOqxnTfV4P/KnlKufANnTAz98B78zqzqRUT/IIT7UZrEg2eijK8K5JIu+HZ1w1r8L6uu/3EDcRBGwJd7sxbhwyM9Z6J8j7GEY5X5Z+nvDIIdDgG1W8B6FDqbax2RvV8IvH6mmnsplWirOfZ9pmWaA/VzDKyKGmSgu8ys9THPrsA9OWNtv8E0bxfkFg2F/rovJFTtVvXfZgzZB3ILDDINVLce6Lb0YzUbMPHkS2NuKUU0j3RmWnrFnHQ/S7M7lNF/PZPuzEc9MhPwHm+KriA9tFXRwh6luj7/idO1tGWVqveBrXtKDanGLTCtmUs6niBP/VwonXS6CnSkXRfdpH47w05FHRPp7jrDVvwniVSbO8PF+P+HsDgrttyGQyS9Yyc67cDHEjz2HEafKqHVDVd7+ztJm7cmrCOBJ2qs/tPNPaA/L2IqZLzWqY6/bkwCffsFEOkX1ePfy/jRRb2DmyRLEXGfFlApH+Mp6sUyrEdk7wqHjl+ETTfBtYbDn61m/ohLt2qKh2PNClnSzWHFx735/Fe+eaCWSbhKPbgn8ZjMwqBP01Ecu01LEzZeekCW9TBTrxaIZhAP10jl5I97RC9/xlmPKvxOuJV5U4yTq9lyFjoRDf69CR66KLb2JW2M79v97rfj0UDWPdWo3X43mle/7Ogd/b9XsVtMs9Xy2d3CUFmZDdapFwGuPxbRuFF94SZqt3nzey0w8tV1d/yuOzY1QPJmdEm6IyN/DcY4/QvZbcRaU790H//BHUJo5Er6vGH7ZUl5ucMLfRdgrGzngk0HY5yPAjDayZrcjfES96FH4QuX/d79/GWv/Rzx5FU48/MAbd+CziQv9CC898x58hiPixwYxP91KNp2LwF5dBp7vKInzfFZ7Mb81ur/snOAE33oez3tHvn0ogrj4BNWJ9nOPUDIQHNMFMWw49QYCG7jItOBBiBGuAFP1ka6eEdjnJvVvrQqo3vU34NtesncTzTkle+sjWy+QTf4ZmLmfbF8Sbl5Q3Ypz+EASD/yC6gJ+w3697HhwIPSiEDFiCvCNHXziYV6dlSTDbOxguw4gplwljZ86qjuLDh1WqXy7pi/g6e+tlC+uOKjc/tWFGuJrZ1U/kLDZQdI82eReLWLDbRdJ81VT+F/ARTpJ/QuIeRE7DEQcTT0sB+AHv5fOb9jB3x0AHk+T1/fZIR7ZDxvyvRz2A32eC91fJdvtB+Hv/cC9KxGnO5nTzHnAHkulph+k8vn6ySMQL7tAX/bztgtDsJ8uWP8/OOsQOePPYPigDrJynhGfB0MXHovuiQGI6+l+9r6YGGuQtj8Td9kdobvuKVtzBgMH5sHffS/z4u3xnGzer+h7yIMjnp8D/5gury2yh32mz1fLzJODYH/2Av8nyMqHztD9XK7pF0r9ZGecXR7kJ0pmhrpifzpJL6/RMtZIc9Y6wQ9GSsAshYtOR4ZJm1XEJf66bH8RIqsiOHychfSwYmr2dEbIbtiQDbJnohPwyR7Y0k34XQf4sj3AMGtlesgg6EIWMMAaGV/lDDtPfDJJMqEnxbZ7eR/dAsiMK/RxF2Rppext6YZ17oUd+FLmD6H8XhYnrtfeljrEL/sgG1Nk7WNXyPBbsmjOKDUbyMPKRq7bMkpST1zpGWt5/kmkzO4ThL3dxQOtN0vyrZMrdsAGbpKuJYOw/p2IP9bL3hOcgTcyEeN8J6muacC17ZCx1Xh3N8QX3WXql/+RXRr9gJfeUvcLVH9ydSF9Z4PM+9tZze5szN4od293gZ/dRnfi+LeuKp9fsjMVdofuJnrIe3lRMqvGVz2zoX6ibLXzM9M92A37CXJcqwHr34Sz2yCnddNRnSrsxiboGvVodMe5fCrTzISx34K+TpPUM7LhdhqenyG3ztYBa22E/d+C9VFu4S3pFD1Dxnf3xfMpzz9HLprhCzlZC1ndjneh2vj1sI07ZM1HbrAPNrJv0nzIG3EvWON3lkntqA98x1rI8245KdYVsvcdfHoWZN4N+/YddC1bpnDqwVkDHLhT6ia50xwTyHgCZFgPm99RNo9MUnXgW2dbyPCWNbLlOdUVd4CNJc4Hqme+Kzys0iXd19fteQbckiaTvvCCP3oE27JBbtnmiXdM5jR3Pu5tV/zbbznNl0/hlLtOgo/bL1Oki4r17DptlvPf0cPn3oZN2yRtDxOmaoO+Z0ijNeVIb4p+RZvlohseeD5xrm6Vlj96muM23IDNzJByqAd8fQLfvq1A1u1xgf4ug50swP67Af8sBaY9LEvPUJ7nOvzJVpyvXtVO0B1H/EZv+KZG2NcdOF8vyFiLeDp2mwzx8VB2En4CukO5iGbRsni7DJ/irjiT71/KhHx64Kyvi/IPd6ictjwbDxkok/pfB+G8vuBDyn6QVK/iWjKLIyaFXXKCXtCsySPYc2c887LICNkBPfJRttrDaqe6N6G+0fjAXfLYAy+8V4PiIPU64qnqEOI2ZEnij5rV3ih23c2EDdHB/p8X1wdmyesD3VU92MX+u1TPBc3duH+pCu9FmG0Cp95w7agT9nkCbK+ATDvA9k4DrqvAGgYBm03mhWGVMv09Z3W/36Nwl+yw0ge/exJ4ZrfK5VLvW0bIHnzHW91Z5O7YA5nzNBN/EuJZyLoHfM1p4Ns9siBTh/c9i3XuRpxAtT1jcUZS3r3kAHwyBvIgcBaUAxyhapuj33IE/hyH/amW8+NoDcfF1G57FT9J3Z5jQj+ZZm9RPrlcXB6+T/UCdEqoQsyejf2k/Hw1MFi2nNDVA+dbIVpz6Ds6c3CMxJ5ky1sX3WgGPW+oF7I0nOqIhgLXmaFfTvA1hxHv58jQN+k+qFA4RefK2ON0FoUivCVX2q2mXMphMbMyV1L9oaY/oGrd57/jpXhcY9pyoGue0KOjYlZ7juzoTJxaJcAeufLJcuLwCYBsnIRPJJ9i4Gnmk/JBvjP01wdnUSNnfT4IeDgYduyEpPpSxAeKE6A4zAXyswe4KV9O8aca472Kr7XyoV7l0KLT8qFfpKcHsP58aTvRU81DsYzKl+M+8wCe8YYunJRF912Aez34uNYaSTUJ1VkbRXKvAkmzgC8P3w69OChtdT7wp5vUjK1Z7RRLpmFvDymbkHTTmc+NOwX/TndAjpzmwu9+3w2+yZ4TL+XbrnSftQY4s1DdzXVKSABmKFK18X2T+gFLn5bN513x7rY0q0KeX6DD8/vARp2BPLjCd88TthOL4dPpPnG6KHtQgnfxQczyHvbkDGI5d6yzF9W64IzIjwyDjhwFzqEe9nd4wuYz8B2esPNvw7fWwq5SDtMf51IGH0F963bASOXQRx/srS3s1TH4Hj3VgGl0PxLi44PzPaKVnjkt7ToZYHtbNHn2jOKQoZkp157VwgYaiJuXzU+nHnwfxTlAdz3X93kBW9rQvHVJPaf3L3UU559UwL94E54M0vQnVY8M8b72tjwlabYy9QpreuLf8MEaAhAb1SlunOg0TzbUpk4uMxFvjDWnfn+jtR46/gZizLPyxTgvVVtuY1EliduNZnKNmFqt+G3ebSo0ZYRUww960xwr0zCDVPOFB1xbVK2fbIaeesOXjQP2rsN7+QAPdOTG5lrYfdJxC068o60XvFXNIUINtX7EZCayFf3c9WbqR88IqVf3uVFdX8M+n4WOGFQOJFGcldSP/3Tsv3Xj1OPTUP+tqhXXYgz4/j/s1mjiNPA1f9X9geIbqY30hfz8e29yfgHdJWUAe9P9CNXD/6k4Y1tz6B4wC/+2Ab9FucGD6jvxG+nza6zsQR10wQ/24bq6k5r/DnHpXFW8FjFt/pDzMnaxfwN8ih/szwnWdqFezv+LcpL17OnYekk1jTTD5V7eeT7pj4GwD1mQ/zp+c6kdcEW+CEq9wKsiBqqcuTx7jqd+aQdsvEHYJ5+FH7WH3q0SJTvPAavZwe8kCP/JZ/n8OHs1n27v4HM87bYdzrQEetHAzy8YqHo23y88A523U32gMW11fFLsQPimPcKz5BTv6GwP25ghfJpreN0ee+j7asT+NbxvRwfY3s/F+vfqeOoWe/igmYhzT8FGOJiHlEXCN53lxx7YQ5aKgIdPABfS2qrF8+U1as30/O6JErrqgPWMwbsI3jnBEZh/FGxLDdbvgPctFyOmCv5wmT3VZYn2F8dxxg74ToE4dqYKcYWDmtVInzePdCJ+aeDbcr7iv07mEVOLxKBOx/jVp7QesqWlPEVSTQuH7y7lrTmD8P1j+LeIVx85qv7KnxcWYM+dgMEqxCng9R13nSBv7uLHZwf5SycXxFP24sn+IpwF1b0fhn/M5w7FgyBjPwi/0hzg+0H4rQF4Zj6nmtKnY98RvS0LsCeEKw6LIWV7eHuuM7BHJT7fi2dS/dK7wroxl1NN6Xg/G/ivvdz2Z7JLP2AfduGZzojxiwTNQU/YTJj/TXw/E1iT+iJ3/3s/UuCm1hNr3MTTt1JfJM1UTeeGzu7wXz+axrVu5wuCdMBIb8BGbeFUk3D+yWXTy/1Uc0kcg9uxthROWG6ZVozfXctrdrsB87ji7Nbz4tPueK/XhXPyBk71J4aUYtOiG99zqiFZ0qNCEK6a0JV86wGxYiZibwd37G2NOPEokU/xp/rVDYhNvsV+Eh5YCruazG++dMfehiNupRkqHnhmP/HwnzU8pMwD6+8AW014kWpghOny8BTslSd08GfRdiGKd/mYetwuwKaN5v3cveArG/H5CF7wgZfiZ+ueGIP98TCPWnde3Bo9kY9a56m4I4gzq9WO7jLO4F2m8geOntCRBqxnHuwa8T2aEWPO4u1LqPajQdC8ZK8jOtiBCkG5QuK+u/aMePaW4Xc9sG8bIefL1W9lhCzB2dGMFk9g2nHw9avw7p6Q7UHwuYl4pif8zuvQnSTEkJ7QqbOwh6sgw17qvc4/ieADPvEy7x18CWc0hFPf3NOxzeKG/WB+bZEXdOcs/PtwTr0DN+xrROmZKJ4/hLDufOjdXE4zX4Jj/gN5WAQdobstHd59KTd+6qXu06n+8upC6l+4YJrabSHvPYHuaFqprhvrJ77QJuBGI37Lm+p1Rd0eP967yUvlTG7Ya7zpnLcZegxsHMa3bPMGrlgkhtpM5dTL2ZgdAwz2OWSGZqYME8Qd8GKctxn+D8+J54nM20w1wgmb49W/JdlbUP0VD31TD73+SVx75s6Lw/7lUmse6aGeQ3co9/J8YLso5yaAJwNwjpRbPgJswIGhqSeU5taF4Dlk57dAfsL5tG4+kJm10IWRfMafNM9rJdb2H+ijHu8ep+Rn6x09zi5KJN38BPKmNxOPglXBVE5+mThiS8/E4rzovuw1kXkyFviMYoGrJtuJcdA1PWzmj3gvJ068cGnmFsQXDrBdemCAejzTlSf38jFnnhTAhJ48azCtpxQy6QN766M4G7u6+mP9PmpezJIeQTzyd+KmS6VcKewP5eeJZy8cmMwHvnUm8NUIXr6LeG+GQcZG8Ly/aQ64D2TmYx4zjeZx9wYWjeK3LvrgTF+Hzn7Cs3f4YM0aML+RV9W6Y38CuVO0F7f80UNxhVlG+UMf6d5zCPAYg67pELMP4eu2eOJ93WHrRnG6I7SMclN42MZCz+en62CvPuanIwMRP7jChv8HcasPt1vtpvpGqfalcp4r9OsnnEV/9e6N2VeAgW1h03xUn0hyLzve8aAPsJMZ5+sIW03vUgY77wK7QbnNfLyXjs/63ACfsh0y48WJw4fuuZrOGRC3G5QNsbEI5NRz11AfC9kI5ZTDL/9wOM1ugk+hHjqjoB6e8BaKhQcSbyu3PWygOnD4Cj0n/ooOHTyBA91x7l5YzyC8nxu/O4buZ0dTfQHvmeiOcxwP/XDhR211+P5U6JkT1/RuiMsoDsJ76QzAbzXEtYLzpTnyx4B1++PfGGDnC7BmO9hhX3W3G2jthOcT3kjDObrwCet9VR8W8Zh3POhr1l2Phi4bYJ9pHvoAxKT2PL5KD/sQzcs/7Mspdlh0YzqPNdpyip0f/vMB7235IafalRQ+E2fyDnf11OF8X0EvbrPelgbY/P/h+dfUHceKmRZy3Zbf2Yw/fWBP7iOeegCMYlC953PjWljtY4OqZ7MqeMpS3/XFO94AZviTeayhnotmnMULtuMrX+zzdUE8S+nv0X3oT8CuL1lVra+SZ8Kd2lF/NXNq0Y0O0Fmq99gLO2nJk276I3ZYB3vblVPPUd+kVFEY1hE2xGjuo0uCbnaFnyJu7Z784T89+PhjvsBLX0I2O+McderOAjrGsncYECtZSughI05CivfbLpxjwwyUi74Du32Z3broi7Nogf7+hDXTHPPzOIsHLDnDT/VT7x38K/aH+n2kuLrwGaM8f6I4BdlrZdTbOLVbKf7+H2tZTLUu5aLgg/+yMBsj9PEAfJMFjz3urzif9w6+z4iLJrnXTlE05x6jXsKmc2mQycdsUmyA6n2bGNsZ72uErK7E959jr2gGwWdYszVkKQD7MxU68hr0mnoAx6jPi+bQne+OoMp5fTjV7TePbAhKM3fhdJ/rFP1W1eXh3SH/gbAbC7SX+/twmhVC3MPJvd4BhqZ5Fge0mLZukBviZO7Kt862ht+k/Z+LGPx1PmM64YF4Hpr6knUbT7HJQtibR2z3dvJ3VhLxP5uw3gdr64Q428wcPKi/1Rpx2GlGNqcw7DX5cn8Vm9aNapliYdPu41xoDloE/rbk/9aiD0Gc/hDYmuZ4ekPfLfB7dDf9a7Wx+S0+4BpxN6VVBVp35JUP6e6yhyk+0Iq3LKZZvW9rHTpY8vF+Gs1l0/xKrfB9unc+q4WmdoKfJR6DjrAH1pzqiCoiOiFe6ADMacR5vWQN9Vac+nE6dJjHS3beZCPL3aEj33DiMus9wQN44E3pWnKMxW/0oZkacnLFIZYi6b3ekAf+LsS7U31pH8j2U0bcd20X3ocs/cGIl3tca5upb9L/GM1urtvzCDFOu+KSaszejfVbcroft3DOMxGnWdIXNOtkmunVlU6cZnP3K/I09Sh8wWwnEq+Xrroi4h4j7ru6PTVB1Guq/5U+T9NqPnrKot8ibthb2vZtzxjNwWy70IHvHXyHlYYHAhs/ZCm8A6fa/j66BXxqN4H4gXpnOksPq92sb5IBOLmrLAzbw8Yf8yFeX9P5J81sQRAzV84ba0r9shXnyGDfOmjRaX+qWQPLtC6M5LyhnqmeqfYXdD9Oc+VuMNJ34qmL6roC9ukAW9KDsNMKTj20PV/3Mg+1yeHUv315uCPimjxO9xpWLo6wCdmIzY9rN5fSvUk+j2n7TXvyyh6yaiOfjk1nDcMM6t624IPv2L57BsWtlH+qkU2p4MBOPzNDShP2WcO7r4RNWMooJ7boxnLuVxrDFt2gHGAiYoUx+LdeZudk4n0yaU3nBql89dRu47UOKwfh+7uoFlpb0sMF75sLHNRZo7vmfkUH6T5Lu/bMDpjnAMl/0N0xDpD5Q5C7Hprtz3ZmmtdHM4XJnqe/1006eMSwJZsMkBlv7PF5NVuB7vTq9lQxD6sQ+IKLiJdPsRdXGGQgEfLmzIzN1KdPueJcLX+IK83E4Z0S9Fpjtivkfxs+/0Yr30WcToc59cu9GGeH5xTi736mFEk5+WL63LRlmx1w/tvE96n48Sycw5iX12H27wy7Wlb7TQnOhWZtJPDHjjbqrn9MeQannvakL3Q4xwwe1XW4RrY01pjOV8zM1IgLOqatCPtw3GT81J44/CXd91/s7wv97SaB+xnd8fmV2sjkXrXavnt0DxjJwlu2s24/hQJ7n2AH/t7FmkaEwKes5GPKz2mLZpDsUT55pNalkWZlFgN73DVVRdjjd4uptkd0fs0BZ32Exwdai+wddBdjIx87rtVmTPdXeWP4X41y4/GBdI/gFUQcqj0KX5N9dJOqac4XzbFEbGYKTSWus2fwRztM/YqIM/+hmNV+zeRQTPNV7yI2sREFmRx7eFus2+Imkr4Ihg0cjng8hTWdo3nTVex0ZCr0l7izqPZ7s0acfqPWJcLGDNSohlPTJ3Gas0C5ncyTqbzmo1Ea4dsTj9ZyC+fkIMK0CZtTgH0uBxHOfDr2CN5XJ2YF2ON8SzjwE7CdA96ljH/VfSxwth2w5W3iYRJOvwSrtd3Lmy5qI1X/JhtwLZ5d3zcE9op6kb5isyoHA9uvwr9NDCJskH9qNb+ztK/WN8lH/W0BB9E0wmC+NfoI9GuhyO5D9ZBliNeThCHFDv7uHnxcgqD5MtaN7YJ4b4mbLm7Dbaxlg3jpFEq5WbZiZiiz/VnNLMD+ENfAEPiFVepOXDfJD7glid+wL66m3EhFxBF8niGu73OAHy/jlKdI6GkPO2aU3RO7iRTpDhtiJO4HQfUJZQ8CJfUo9e1IPYw+EjZXUP18yU6DHGrjCbxOnN6eclxrR0E1exkhXjLzpLu4uJfyS+6y6VxfxDOUC7oFvL1TxG0IpdpgBnvKpvirHjfo2VvMVkc8WmvY1G7vwZaGwx8dgqz2hy0Nh76XqTm/1Ofy2DFAVmdNFFQzdrG/Jmm+bc1uHfF9yUDrjwXxhOD35PTpUaJynhfsjJskrtv4QD3+dlffIZ6xsgdOknjV7Fb7QPZcJPUAHrX1wTOd5Hi/cYKwulN0M+TzsOg2nmZht+OsC8WodYOpPpz5lT7V4jdSv95e2Nh3GN1vnnhEd76P1Qxo4jIsmtOBpYdE4JlHoddnxI6vHIDlAmTpmeV4rjv0QsOexyDG1sF/+Uni5mo65wEZ08utsxcL6A+e4wHstBR7S/cLrtCjZaJLI+VCHfD9LwX5O3qXWOMKQVyRF/vbwdcvAZalent76GCqoNzsMMMAOeBakqA6DaoxoLx283mar9EKnHlCzI8bAluxCe9xS2vNobvgHWzf1w1a7eMImq3AXEuqFJ/YUJsy7mH1k5B9qU7mKGS7XSyodoCt/oHTHcwyzZ7qymSnhA34nPIPmgxN/RYyoINf8CVbIaLf8iR+Y/huyPB+6vF3la+ufC+036hu0ElSXoy4ZdLMdrBde8Ssz2lu4ADs1SYR+qYf7MM1+PR6yGEYYv/fEbtdFXcvDcH5lnJ59pnoPcGR+KngdzrIyof2ZnmWy66u68WkWDfY2CA8J1OEraU+jmB5a/RWQXWz4S3+kmqLo9+imnwD5GeXmmsMHyFp/jrxtBA3VcLmbEFcQ8ExrsAbe4E1qW7TSY5aly0oDkp/zx4yfwRroP2nPpHfEXOGwa/9AfvWLlqeDwG+LePLtDfhkxwgq0E4r8OC7u88rIIl1RDvuOsKDGMEfiuErFJPgQEyUwhM4wlf6a0+XzHTy4z4WwbHFAvXEm/4CFfZ27JEEO/B9YGDZOqXPwiqh9dPtpfWjSaRHuKruDepj2uYgepGmvGbj9XaaNbnDftn4urTIfAjZXzX3Z7y6lN7YNoACb8sqmp15unTGWTsuEgLdsPf/lLTVwvqITKkGGRU1yrYLk/opre8PrBarY3k1jm5WtB9h4WzK/zCSUG1NzfsneS9vLOiOMwAjGGPNZ8VVi6+Zsuon7EeS8h6OHShBXb3dZm6JQx+vF00j+woax4Nwf4fBTboL+M3OuB3AyXNobGdSDn8AHmx//+xdN1hUVxfG2kCItJ3V0WlgzRpIiLu3LGLXX/GggaJBYnYsTdEQwwxxBArFqyoQUVEgwbZuRdREQ0aokgUERGxYO8133sm3x95wrPuztw55T3vuXPuORXqLJL8bZF8VvSf8F96v9aZJxZdVHp0pp5IYcihLiiXBtC7sCDY5GWF6uh0pv6IlVUK1bzJcb7AhyqFzv7H296GvK1505U+iLP3kQu05PWXe8NWj7Hxp/z41QU+kFUEf/X5phL1NdW1RkHONG+AcCmc02xUmpNStyiEv/irWjH7jc4jB8H+7yq218PwvP7gJ/VK+K1wEVX7SLGqcuA5s6g/ZwFLWb+Sr2HusL18VjkwldcP8UC+lk+xjEeEucNPjzHv4BWQtQd4wlHW+0Q4bInOr3Xh9L4zs4S4QRg/8fKB8nEE9ZvqxOmclZNJmNoL68MyZ+ijF3znIfLWNjz4e6pfeqqYp7jwTU96Ib4cxr1+5qYj3YFpR8AVf4BduovtT/PAtZbzqB88ERN/Y/apS3jmJh+qvWHFOxZx2lumGj+akUqfa6qPwJb0vGWVL573g4J8nu/vTfPRniN/9OPJCb0g53eQrR/fM7Mn7OeVMnlyBzwjzXHbjzj+C2zAUz0zXjYvE7/1QAw6yArOz8aafeHXv4FPDuO72/gB0w7hO32x/o40b4gv1Ydy6gv6ZMm/yhoWxlOcqHfBZ2VQfCDv8yP9nYPvb4DveUDveyDzjfitp9qfMzZjC3zMA3xjP/jADP7x746Q4V6W1DgL8vUXu3rROcppPLPET13bgIhx6rvO2sH7EWfH8ph4f/hIDvNLi+f6OH+swZLPL+7FqT/qA68WwO1uuFd3tfca9bijeSU6U3P8exe1b3O01S7whE3c7Dcv4MkuxL6teF5P5Bd7wZkTefJ9OnNqh7gWo/ZvL+1gC7vqyysH0nlhG/5kSS9Os1eon58+XOZT70WrMzvofXRMvLcobJeFv+n6vsgLtoFjb8H3fMBdNTw5cwCnufD8ggMwZCCn2W0flm1SvxMa2hH8YQtkvo1n9qA9/03MZcwGnpFEZ4R1fFjhMN7HmvZzNIg1Q7ldANWmbkQesY0XbvdVayA3Td/OqQ6qxmM9uPoWbnfID3zSgeKgOpdWH67lNMsjYV1ntQedpznNNfCHzWSCA2er7zRrBzvx/G0T1O8UzXXgZfMSeFkMvXO0/e/8ow/NBlqHOLUHNuAr6LyCPnwXPvcD5mSwtRv3qudGh6z9iVkbZ6vniEs72PN42+n86V/h8B1bbjtqDqcaeJsAG+DYPE7cwKoqHb62B/bgh1i8lllV7eMTunYELtkgJ12ozoaOzbDmqx8thy+Tr1lycD/uPpb6y5nDdr7jdL6gfCfV0nwPGwhR+929+pyuzkahvhPRVr/gWsHwnS9KyWuaLUtnSD/T+wL4OJ07e6WkOWfyiIJO4JAfgRvruP441cy8Bk/JBKehuo534DuZXH+b3rE+A0au5xT7Uta/BP7/ytM19P01rG/dAR40riOuvxo88DfO2/tBnmmsfu9hvueZD3hOk1LaYQN3MukEbnlPqVu0iRPeLnzwBBi/AZgbAJx/oOhMNyFeBECPD5Qaj028NNkfekwFr84DF/QFB1jOwscf5bUVHdUemynrj8PHfQTNZqdalOMugYgRtYo+PEutu3jjQ31X/uB5L7xE5cB5wJDfudEKqj/8G7x3O57XHzF6NKt4y3lshqfah+dZjgH5lReeZQo7+LwI1/HGGi4oB59nw0/pmv2R55bwDNkb8WWo+n48thWdvz6JNe+FH5LcitR6gB4nApAL9IC9lXLTa17QYy/gXglwj85QS2rfsKQpPsDJvdDFAcQwOgNySOl9IofTPoxNwGHFNS+HR1gGwiZDmBx3Fmvwhb4ika+V8vBbPsC9rdDvQayBOM82Jar2oFqHEGyRrcRmHOR0boW4eapyEHw0GM+erezLOshr9gSp7+AGxR8EDgTAfwOY7Sh61+wr5hf7qe/QJ/3cEXHBC/Z/Hv7rC/msB9/M5VXuYdBvJuLaIXCUEGDgOurzw28sDKZeAYpNwCFO8SuyYBNsKRc2EAjc84CdnwNOUh8qD+jlHLgynWmiHuDnYet+gmoqaS7JwqlhwOHV4Jt5fLEj7dOuUEbaHIVPBYNLUH+8IzypqBPNqGWhofQ+OgC5wzyFZo54H6X3Gt8q7jfyuW8s9bSMV2gex433wcgxbdjCB2V8cKE/vUNnNIfi0ZJAQedI5LgL8BF/5AujobsCTnsLdLar94njnOr8y3cOBK84zus+BCN+WUKnF2DnnSC35sijL0CnpKMuCvUezHsRDIz1VvbMLOR0fmd+cYXeyIjO/YWDSxhLhe3KeMwdmhVuxvbMvIA4Ekx94eA7F7jLkSDE0BaKX9opTnvU2a1rDVcXFAGvqLbktSE24w98h2qBCtTZqUf7hFJ9gn78qVJgeChkfl5vnnIOvCFU5M22ldoElfFy1zDYSSeptMMFTu96aHbfls0XgANUp2HELl28wGfZh8JWP0rZrcvVM9rwY8OoyGJO75sq3u5Wz0iWdgiBz3oZep9QwDlCoJc4g6e5wisvUY7mVrw8kWaVEk8Yob4rr/EIR2zqhzz7glqTUP3nW7WuoHFfmDpLlL7jezMEvjZV7XvW6EXvYr6Rhqwt50ZG9J0nyH3K8YxUX/1Qml9cDr4RBl0vQ350kWc9DaMZ3+oMBapZavzYICUWlatnSKt231ZnH1BdyvLEXyWbAOoXR+8XfpZefb7Ic7d2prpWKWX9Re4Y2Bl+fV2yHXWRX9lFe1CXpFTlolrfcrhPjaQzvYhnpF55O9RzjlFWFF8OSrWDL/GWX0WIiVE50rvhlzj1qE+fVoLvX1LPyfrGlmM9F/nJOV3UumVr40uc9s/NU66oMyAq5tM5i6PqOcqyeXTG8xRs4xJ010W8q9TIrnkTqCZCeB/VyKGhExHDzZEXa+QXf8Xjc3Mx8Q+tXLg9HnHMVKRKWrny0jeQh5nYUKKV6z0nAXdNRfD3Grl28GTIwxy+4yzz/hPJZmFjWvng80m4thn8SCs3Lp6CeGsmDs7SyMHfJ8A2m+M6znLZvMkie0tz8A2t3CYoAfzXHPFFK6c3TRUvhpnBHurZyJ8Sxcv9OthMA5vffRquqYNd1QMbp4kJp3Swk3usTVCiSN+oA0fSyEsNiaJhCK65zxl/JyB2WYgqd62sW5UIeZuLoBqtXDF/mug7wQx2VceCaqaJpQYdYvFdYNR0sYbr1M8jw6bjGXXIue6xvBdJIqJAh3XfZ1t7fisW/6pD/nufNVyeJvgOHTj2Q5bYbRp8WgfepZG//D1NpG1oLvr/6Czbm3wrNKMtRIqTVj5VNk28WmoudpVq5a1npsPWzIBRd1mbIzPBi3VYWx0bdXKGyCzRAWMbmfFvM4T+uA6c5wFwYLrYnaWDnprYvjYzwKF0YkhLDZ5lush70Rx26CzP754ETmoh5tzXyObNZoimK+awDS10OlMUvTKDnzbgeWer1xwQcQcxaxb0rIMfNTKbQ7OEyxEdvZdhebNnqvcaFdnEMuRZ4tESnQgI0chWVTOgn+YiaYqz/K5yBn5rgefUyLbXZwrevzmur5U/LJuFZzIH7jVAbnNFaTY91x3kCHNVPS580MgG/D5HlZtNwEPW/8fZYtYvJNvHkP8cPAfpVCNrRs8S7c0s4C/3WOH2eXgOHThPPWu6Mg/5pQ7/3UesTIYNYm35D8Ht50K2OtjQY7bucTLwRgd7vcfSnBeIrBk6miPMVn+7UFQP0gGr7wMP5+M5dMgdHgKj5omYeB3u/Zj1bLFAuATpwIcfsNLshWJ+dx1s6BHbULJIJDuQfh+xF38tEEndyGYeA2MXIp7QMzaxtA2LsHYdcvyflSFrb7DSDu7AjbVKYlQVW/7QHXx7CzD8JnTsBtxOUxo//sNyZlEOtQexoJq1rHID3m5X7FOvsqUGd/jhEUVTXcVOl7mBE/6MWPwXW/yrB3SwUJnneB3xyUN9Bx1U8xfNJ4Dcv1JOnq9ix7d5AH+mKBt6/M2GtKQ68IHKhQ6V7O0yT6z1tPLo8lVmkesG7v278tfFK7imO57lrCLHXWEbde6w57FK9/QKdvKlp1js2Bm5SQX7OIL2VyuU/Wf/RC7hrs4CMzK6wAZ38QCfvKbMbrzIkrq5A2P9lD4RF9hSvbf6TjaxqIQ1ehH/qVY2nDnHLJt5qOf7xp/iWKePuPG+M+RQysJveavv6JcnnmGz7D2QL99UTrxUWHszT3CPx5CPAVzNg3rWKU5Bxaz0tSd8gXoKFas1SBOj9ErV7lMs9JgveEUgrnlaPUO99cxdpev4IujeE3q5q/zw6Hdm4e8FnKqGjk7hWWhfulx5e6AQuveGfospzsImaO+xDTjSH6ys3Jdik7JSf5Idd+mI9Tjh85Psk29HkZxJNTzH1R6YAflUH3uCzS/2UntnbZpewExHesO/ymAD+YzeWVB9SPf0XMjZl3AbfOYwK2znK2bYt1Ce5fzOhqztKGhfeYb9cVb2hmrRXfCd48z0GvXMLMG9DrCIAl/oXUFevI8RNzb2a6W0X53PqD68b90HQ+vDR9iIej/Y0lk81y5GNeRJjSbKoswcRnx47cYnhu1PDzKz3/zV501Zvwl26K/WYJinbGN0BoHqKGg+RMX8AMSvm4Z7Q7PVc9n7shTYWyYjXlQ7eJthpM125nuT+sX9avjy9yb4Ns1ULYFeMuAP1D8zFLF+I0txIs6WYNgzcx1sIJjigaHG4xdW96ETeNQ/0EUao9rIiDVl4JY/sEm2gbCTRAPtiZ98SbXQDcWH+/zEGvcFwzdpv+V/wAKq+byt9K0bxBwPhyCPoD2QGKZbRX/fVr78Hcsi1lCdz22lTdAkyKQTfPAW9DIdvkN14DXgqAsY9dao33tDyRAprGo37bP9YBhWuIrRWZu82QnF4IXAQeIkHQya6u8Y9XOmc6ADIlarfTtpv8I+tS+zC6A6oofKq88yI85jbfwSPLY7cgDqub3GEFSziFHf5tgMN4NV1QpG9eR0Fs08ZTnWE0Zz0sFpo5DbhKjv0K+4hcL3QyHnz8qHZSFsQleqxf3JcOLlt4xm9kGPkMkc5hhIXMu+uz58kdo71DXviVI2z4dN/IP+/qBs2UznrEOByUWGNz6xrPIS7e1/a0jOHM/eVVJdRwtDw+WJ7P97UHRPVaazpKJwmr98OqlxCsvsQfUhud3pLLztdeop0Y/VeAxjvrEB8Pc+bFB8f2A39Whi8KfBas3Y9qdDIcthjGp6v/w9CLlPX1azh85QjMbfI1huWz9g7yjEtd4sNsMfMoljtYO/go6ox2wci7aKYekaP3W+865eI1UfcRkzmZW8HgS5+SIuJLGC80NwLx9854tScN4N+XMYuPcb+I4LozrSMROb8asLXFj9kDDg2EOFzo9TPXzvEy8N/a0HMepT17fuoMHYbzB79ClC7ZUxw344ZBKhzrKp2j0SdkX9wx1O09l24mPBFk3dB0R8pX6HelPbp/ZUbaxsXlfIoTcwh+zqG3bjfXe1P+3qR1PZnIRerGloR8Sv2Sy7dS/kPL7wl3fK1QV20Fe42meyaagjO3ouDGt+pEye7Aw/7az2Szzcpw2j+lXXvBDlxvuuiN9dwF1tgD8SW8OpN/JtQ2E7xt5+6YJc75ChZ3pPFtfQhfpOG+IaekNWXehscnF/6/6QF/FDp+7nYgYitnWheUl6a+PBjHr0zS92R7wKY9QzNqrWD3lTV/hmCORGMg9hrnn+kEMSnqMLsIvOksxjW890Y9Sni/aFJka1ZLNOhwEbm/E3PhbwfapxsuTDCs3Vfrk0O9U1zwIYQu8sHikNl63ZjtLO6lyeiVF2aq1L9Z9UR+HE+A7qi25AXq9FfOkCXRxVXvzVRq1pibbaDX9vx6jXfbDFr8qACFe2oxedqV8Ff/Fkj5bQ3vsU5MsdEdciYYd9cJ1ARjWx74b7wTcDETsiYTP2CnJiRvPj4LMGqqEKqlH7BMJPuzCqm303/BvgVRSLuRNJtQHFYyZGM+qdYuyXFl39px6+STPr/6enfu50rv/Ey8/ds1sz5N6ReK55+uWJXVlMfFesoQ078dIP1wwHFk1js6J9GO170HyZNkEBLNnBD7qey8afCkfcpL2jFsjXjeCndEbVnH/5+5NktIJ6zLZADv1aop4MZDMHn3+QaP515cAPwAcjtfZp9aPHsBnqyRIhBsXfVtZuNMd1IqiOWln9qAV75t0F/nhGiSywAc50ofeGwH872GUk7OeAwi84QaeRau7vHewMjI3EGn5QkjO1bA2jvvGzldy27Ri9S7UJGAa8dQUWdaV3aorLGA88e1fwK0eFZvW9q6Qzks/gU36stqIr/LfAkCECEMtoTt9MQ/j4Trh+V7Vmw/1GMDgAzf3Mja5bFMKov8GpftZ66p1UcJ7+/lFf/SfVV0Wpc7US1rmzqwuovmgO4pu7ijPDCmdjjVr4S4Bqk+DNEtX5n4tpwR94PZAyksLh45XKnAQTRmfSlyeeh02aMupXs3bjKeBDc0a9AkbUH1CSGlsAQ6jv60LEC0dG53b71o2B7TkymnXY+DESPEHHqJ/nrOjWiCNtmf54lKCZUenT2sO26VznH8BVN/ABmlUx39AmyFP9nPqPRtV6Yw10BragyD7Vi9Gs0hn27vqrC7yZkVE38L2t+smTfdTPE4usgN9UA0b9iFqw9Gka+AX15DFV67VGRUYijixgYya2VHuzOB6eA3trwehcWED+QnBdE1a3iOaSUG+0fyTqaf9hmTUvmlslEf4kNUaBL7VkRiuoR0Q7xfGwHaM5U0ZGRspiR0f4fjfYkmKg+wbkU4+I1Yb6vW2A292g39vF+8+2gY66UW9efWioK9udRb2aL+p7pmsZzeFyGWMtnerXljmZRIPDNIeN2DKaB3G4z2dpX5Yj2zS9K/jzEujunZRUFIi12XDwUcn9BsU1N2V+cXPEF5rd1hy6sIC90RzJckNpB2voKxpYt9Sw8IEt4n407vtJn5xpy6gfNeKeRPeiOXShoY+kUZHWsD2aA7KIzbCvl6j3XVLjckYzBd9+CYTf2SFXPiW5HAkHP7TjcxIOSZ7mVGNpK/WtM2d+zWkefZT04q/mjGYanoupRT5ujLhDPeRXsLUb/5Ism3WCDy6FnLhE52JGRe4Cp/taWjj1vzOG9E65tsIHtrGd3vVLZTH0jmAfcOB/UvYWT3UWOfVxpVp0a2PqtRgj6W+7w54PMPOUACkm3hMxIpd5mrtKCXYesFtHvoZlS/rj1P/Zns+K/kUKH09nSZy5VVWmRDhcvMNNor7fm57oETt6S0+W/It76emcslTa4Zlaa/RkyUoWb5sntazqhNyBepCmSNSLZt3jVZDfFinYIhj8/Ad2uM86tY4rriENsTpFym0bDL2vBZakSTF3aMZQOuL1MonmlTcNzWBUY/CuMlCtUdl/driUsI7Oi21DPPeUaK91WOFmtqFHFL7jBx3tBI+2kD4d8EXucJB5BxtJr5Z6As8PgS8YS3Uf3IEP9nxXr5XSpYu0b6PlxTu+k5Izw7FOLU9Z/620/yzZjCzZjnoufRxBMyhDJGO/einNmeG3imRV9VSKstJTP1KJzlS8+qyn3tfSs5yHEs1FtU9Ng099JR3tQzNN0hn12MoQneB3P8FO+kpBNUGwGap1iZbonFFU7SbYsz3kE4Accz3wyRO2FAD73Apu06SveEtnu46otUMuR9wh/yOwhwh9bIaHcL9xFDYfp/eNpefS8pLXQyQ67x8aOhZ2ew26Y9QHXlqqL5Ui1lBv5CJJH35Wqh7E4IOHpEztdaybZs6mscmTAyXak9yyOR3cwQ9rDoYN/AR+5C9F/UB1ERtZ7xOV+qfDAtU+jesem0rJCUHAsWMsqXFx98aPbvDHAkZznXaUuoP3ngBP+654a083XL8N71vXVaJ3o/uy6L2cjzTJNgKY34YnFnlItMcVsWaqVLeoSEpvkoF1UyDXPNhVD6p1gb8cl6rce4DjnZCoLzf1tNx/Nodmx0vht2gu3mrWcNlKop5Fh/v8ADs3k2i+eYbIYOHj7SXqTR1vm8EQJ/Q0V2jd42Pg0cWGsnLKhQsR68INb5e54hlPqPPvRkW6Q4Ynwbt2Gt5VuqrvfUxH2kh0zmuxoz0faXNIT33k7FOdefnOBr2umuoTNHzy5BN6qlONt02Q1rA9/z9vcaU0vzgHz94D/psvyXHbpK1negjqW7PY8bC0u00P6GgV1vOnPusp1XJ/Dxle1dctov32dEbn/UuTQ/H5Ceq/rbiP9cDznmQ9028axt11RUwpVOf3VV5yA68ogj3YIr66gl/Zc4vcWNhJJOKUDc/Uruoec4fO+FgAtyuLS7Op/tOEUy85ml9W8tqCf1iWaBhtEw2eb8Q39LhhyEiiPi0fka9ZK3WLJMjzteKX5gXeySCrFVLT0K3SpJ+pPidBiiz4GXbVi87sSCWvv4ev9YR/7ZJqB2+WCvr2FOnTvgcmrNXrw8ORg5NsI5VHn9yg99OsbN4gpcrdVeRv03M5zsyw/GEgMIpRHYWh/Wo6h9uTr91oY3g3nN6/UN1OM4NdQCfgSTTXVP9kyHkeBH7ShWcIJ8NiR3qP0IWfeLnWQL2VNk3vzN8NdzfQ/KmJUZacah9pjueli+acZtVRzerqRyaQj6Oij9Or5759YyMU6vPf3/oLeGaIYntdgs28UqKt+iiTbGVg6TypTdBqadxd6qE9Rzr4fLbUM7034uwqyWXMEsm1U298f7/U3zpRsgvojefaIQ2KXyU9WtJL3Hh/Erqerqz+1h388DSzNk5Tcp67AodlXtrhMmyPYm4vvi/rV8N/7w66A5P/MezOol6dkfxZzjXErWDEl3Dwt5WGpCkh6nvwYIuLBjoLXPE2mFe8zcQz0v58Mx4aGqNQ/eSGHh8Vm4B4hXrD2gR8gE5XKMkJshh/iuqr1yktv+oBbJkn0czNpfo+yN1WS6Gh38C/qH/4bunEy15SZo8+8IXNwMIJkkVub9z3JOL2L4pfcw9x8HkROxezW7E75IY4yPjWM7YKnQOKqu3Ftz9thF0FwK4Cef62CkPUD2HQUSCexUYpK6ecxReYcN2QYNcZcdAPOOyg1lGsfuTNl+pbKjQPt03Qc3CMnUqG3FOdm+yXNkiK+roPuNY64HcXKaq2Dzjzdsk1ryP4bV/I/CRixCHlyi4P6L0IOUgRclp38SxHhm1HKbw/4Vgv4FJrZaOO3oV5InYHKklFVB/oBX8fpNTvjQD36MAXPuhO8ynBVdzw228UmoWUsK4N7LCfQrPLy+a140E108B1uiK+a7i18ViF5oA3XG7NjYxmKuka6mnjBHyYrtCsmXhbLWwyVbE2Js7jyGlWLvUkj1jzXLl0MVexXtkTa2hSqEcb1QkkNT6l2aPK1Xc9wSfXgzM4S0fPUV1ZIfKp8wrVKhj7/YH4WKk0DaW9ux58hv03SmyrQOEd3JuPmdhDGXfXH5yhPWLEjwrx0vxtbXj93nTlmTed6dNw6sXWdwLNR3PidEYl7wXNMHqoACeVTwd6Idd7Bh5Vorz06QW8OoUYfQ9+QTUbffH9IcqA3/2Az705zT5Z/Ks/8qn+nHr2TbL1Q0zvAT2mQNe0P+OKXG83eDPlRO34ls07FaMVXfF5G07zQpAvgTdqIcMchfikHPcAucNFyKq3KgeqaVme2AtyO8Wotj63radAfgzfX4vcj/oS9ON+aSuBk9TzwQ2x/oRCdfWzotvxpMZjSoagHketOfW/fvQpSn0XH2xRoPT5keY3PVC2P72hJHXrjTU8U/K31cJ+esGGC1nebAu+59l/92q/OgvX9AeW9oVsNyJvpHfubjx9WrlSmhyJuE/2cF45XUZ5R2v48nXIoRuw+iHygkfK02G9YT/PFaqzpN5KI+pPgqe34nT2MGX9SZap1fLRP3mqdnu4jwM38/MQe2b24i/+2quEj6daix58yNpjSsVbf8QpT1z/pvJ2WRfEdFfY7S1VtvG27fj+s7XQUVeRqW0NrLin0AyUnulNeK6PSkFfqot7Cd2+V2gOhaf5H+D7beC3HvS+GPzEnVft9gTO6IG9fwIrqH+CzKmvfdMVf1Hj4cNpT6R+SATyRw8+ov6xUrOHzqV24AMinsOeI/F5W8TH1wr123zxl45HW72ks1KwkyfKu+FmnLenvtmvlcJ2zXjT0F7gElSDGsBLs73wnW7IW28q+nA6k67nNR63lAmnAoTtKD/gxhvIkWpZvfn4U++VmHiqh3eHb/6r0LuwgvPtYD8m6py7YIu2vL+1MThulFp7M/6UGac5CEmNLxU5rgWnfkT1e4+DU32P+7qCa51gg+JTeWwrN+DDMbYvaxFPzqQapBOsavcSnvXUDXHwODhGMr/6zh26KwC2hPE+P1J9YFd8975SuD0IftEF2PIC6+8E+XcG7r1U2q+mvcQQxN+3kAO9ew1AvGvGzX4LA676Il8w47rRnWGTXpCtqXq++42PG2zbUp2/5mneHr+1VHtlvxv+L2KyPY+5Q7Ps38JvdGrvlFTli5JYpIX99VD3stZutOWjbXoBb/PUPh6bnrgCH/KB1T9yz+/c4Bf54Jlz+ekyT7UfV1TtLF63yJvOsoFLd4dv+MCnIvinA58V4rHuN0Jhb6aczmrt6hUCG2vGBxeGqHVfI+qbc+pvuWm6P6f+9lSDOiDCl9sEWPPS1+GqnezLov7gEdCvKZ7LBbgjg58YQT9enOa2UF3T1QWenGrXw8cbQddt+dtlPcBnDrE05/XQkRt4LO15f8u9g33w7L8hj5jKd5T6Ik4dRh4xieuqfcBtDrOgmmF81i9Um0Ezpvrzole0f94JvtMC1w2BXiyQ1wdwlyOSILvIm92RW6Ywtf+8Re5WnlniBrs9gNxhE0+a4g4ecgA512S1Fuvd8EPsVL849frp0w7RPAVe9sYXnMGWR6wJ5Y37aOaRNc3c48kOesQ1S061lYO7UD+6PciJdvCIAnfYngMvbNcHdtUV2OIEGeo54QbNJr3xvjuvH9IN8a4V/u7KacZ348dtyOm2q331NdXZat+SZzkeeEby3Z6czlYU79Di/73U/tjEUYk/pTfRPtUW5ES7ePYWL8SmbbCH3dCXB2TbFvg8GPcln2oDP40B1nVG7Nuo1hHRGeqFDzbDzvfxSbaeiKEbINud/HQ/OrPchkfV/o/rTOnMYybylxy1/mTL5vXsxvsDsDFP2Ekm8u89nPpc1S3S4jnG84VTqYbTGbF1Ir+xkGYC/oycdz+4jg9y3nXAn1xePcgLHE/DU5XJwHTag3XkbYJm8KBxVHfUArJazXPbUm5iATtN43RWN39bC8h/lVrv4RtrCf7zPWQVhLzDHLpeo/YhIV28G75GrV1JLDJF/E1Xa0JolijyH9gDxUoTnua8FrYdCO5kxgfFr+U0+2NUJPV4+Ym/9AkA3prw6j9/gh12xNqM8Cw/43n9hHlKM3z/Z7W+aET9j+DwB3Av6uH/IzjwIU49A0NDHRDv5vLC7XQu2Bb3Wsxzt9LZ2JbIu1eoMxkHxVvh81V83F3a/38N/PiVh9/ygx4/KJ7mmTwmvuP/z41aD/3S+e7v2faneYiv3mrN0qD4TZzmpjVcTmHUz4FyfzrrHFRzjKdK3uCWt5S82VlqXR+dt5oVfZo/HUYxaCFi0B886mviFZXAkO3gxH7A1THMPrUEsnUHf46Dr3EeN4nexyUAPw2wAw91XkbJ653qOtOcB7J3w0t50xV3cLO+zNO8FLr3xL16sYg1Z3nmJnfqR438sYQDG4DzJ5V4271qPeGJl3rg8Fl+xc0Tf0fB92kGnxf8MYJVDjwHXXiCf+YiXufwST9Tv/cwrPkcdOOl1iNpqs/y2sE+sEk/2O05Tufxh6zdofALB+EbxE88WP6289CRN665FnnNYZ41Iwi6zlR8Yw/h8wD8VqP2pjYy8gPmuwAbz/PSZF/E31Rgbx7W2Ql+morv52GddMb8O+jiCLA6ABzeDmsow3N1BM7Ys8iCMvAtP7JPXPMCz3vRkXpEIJfK5zSH3arqW2X/2Xye4kT93ucrAflH+eJfqfbMjFF/cpon0t96mHLjfQE/OaeT2nvZdORxtSf8mInfgMMfU3uM1HgYwd4uwOZprnRbcP6TXH+c8iB7ZVjhSdgo5Uoh4BG/qzVCNH/pxvtSyCoYMvxeH2xBsyZDEJu+1l9dUIp70RzeXD3NKHQyCYbvP0GOQz0xqEf9a+lUv3L4UhDVxUmxGeXgLYGQ1S5Gve23bLaBHHYx6j/k17wV/s7Gs4eIwu02iHF7WfzPtNdlA5zcyzb0wD27t4Jv5rAnn6jHfytBM+prPIrUXj1Yvz5h3Rm1n8/84h3do2pLEN+pN29u0ZbNgttep5kRZ/TGfufU+bC5ba0k85Tz0F0I9B4hxTWUIQ7SbIgmKX9bOU/X0Aziu2rdDsVr+9TtLL0pRCycagMczmYvhoWJsjc24H7bmE1AGPipDbCO9uLCRNC4VvCdPWzQnVBxY2ErcIMcNvKnEJG9pRW+v49Rr/qmK61E3uwDbNbpUGHezJZqUA3nYmi+aifgdqChaaiCGE1nG+OlxY7lPHx8iAiquSutflQOzkR1a//V9rQ3C0YMzWYRlrRfRffdxmivLkPY0NlVxKbOYvGvrWDDe1juVupn3Ap2u49VD6KcyRaxnvb9wkVBX1usZ4EUVEM6oj7JNcjv6Pp0/uuadC7mIs9IChEPvHYwqqmne9UO3ok4GCGMf6Nn3MN6n6CZbLbUu0YKH3+Re5qHqf0Jx5+6CFsKBx5eleoW0bxLegdUIQ1Ze1GdoUy93GkeZVwD1caXSQXnL/KTL8ME9cGleZe0Z1XyWpEaP15UexalrN+t1hrRrNugmrz/apBiItTZPW98LkGntCf/B/LQS+APnWHDhZKx3yWsPwL6dZIXTh2MmGOC53eWLXKHwn5NRPvVTnL4+CHQqQnFRHn708GwC2NglLNc/edw2LKp6N3ZSR6ydqiwOWQqPnxxlkedHAr9GuNZnOW82cPFJ18TsYZr5DETh4s595uJZAdnebHjSNiwKf52kvO3DYedmkHmGnn/2f8JoxUmYsxdjZw+7X+Iq8bI/W/CNkbhOlror4bFthojxk3UQl83WMX80aLlV1rkmLWs6cooYeanxVqd5BNzRok2R8xEzxZO8hW3kcLC31xcfeeMNYwSUV+bqnVBfs2/gi0Yi1NlVPcySmTIJtQLSH7yaRQ4ozHWd4vZm8SK9I10/RssxWms8PxOKyre3mZpG8bgOlox6I6T7Hh4jLD6ylzYXneUH+wbJWJbNRd5L5zlc+VjhL2JGf7TylG1Y5C7mCCX0crLH44RL4YZw7Zr2amy8SLmjhb2cZMlTRkndpRqkYPcYZPvjRVvl2nhU3W41zihP64Fdt1FLBinriG9yQn3igXXNodMHeWDs8YKi9zmiDXOss50HORENWMa2Td2nLBeaSoS7HTQUSz1WkO+poV+xyHHMqFaK/nL3+PpHDYwtpYh9xTHXajW6yZ74BUH/NFBB3eY8W9fi3F3tYibDTR/iurFxMFZTvKchHH0bkHoVjnJ3kfHiwG/Nxea0c5yyevxwBtzxGKNbL3ya+jUTNTs0cpDWsbhXibizX6dPKI+TrWT3La32SffieLpMB1y85v4+xuR2UMH+dRjPfGQjQ4218A2lEwQTiY6kZzpLPdMnwB9movoH5zkNkFx8IPmVB8mhx6LB26YUP0Q7HYi7MhEHD6nk/fMnCRSJRPI5R+W2G2SmDpZB3nWsBsLJ2MNdN9/gGOT1ZqrGfZ1zHrlZLWubMzEenZiziRwIh185x7w9hvB2+vUOquq3RPFUr0OcfkBG/D7RPXzKndn2dhvIvhmc1U+u3rFi6K5FuLSAJL/ZPiWKXxTJxfvmILPTYA/NbDhqWpdlmveP+zg8wTYiQ4x6DbTjE5Qa7QOPq8HZ06AnHXQ7z22/+xk/LsO13rIXMZMQTzUiT3PyB4mA+csVH+8smsi5GopGobo5KYrCeLEHFNRW6GTXy2dCp3DH1k1u/ouUeRupee9CQ4wTdgd0gHrqoHJ06Arqt26xYxWfKvW/pFMqnYn0pxM8Pz7iEdTRc4sHTDkEdtVOhWfUf2ek5xgN1XoTC3hA05yitMUxCxLyEEHHPgWeGkKv2qt1gpG/2ACPd5kV9xmqDV+Vburgb3ToRMdMLQWNpak1hn2TH/MLl38Fpiqg205yVcXfAtfs4S+HSHPqXSuFDbaWv6wbBr4+3929WHZdDExylTFjRMvZ6nPdeN9NSs4P1Oti3MZU8t6ps9Ur+8d/AS583TxcYQOMdpJ/vAlCWuzhN04yrGtpomtPa1EQIhOHhAxSxS9MkXeVMOe5cxV6x7JZuxT56j6Wviglrl2mqPe64HXU+RWM0VZjA5ydJLTNsxEjLMUptcc5bUbp0PGVqL/jxr5Wc5s4G1z2J8Wn88BnplhDbeYhf981fbK5t1gctw8cXKODvHpNlvDk1V7mDz5KbjZbMQmkvkTcLy5qnyW6p+BH86l9eK3TpDzbHGu3BL8wVGu+zAT67USwd87y+G3ZoNXWuC+Gtl97Fx1DVffaeTs1vPUOsmKt7UsIGSh0I0meyN/XChO99OB599B/rtArP5Wh7U+QUxPVuvxluqfswER88ApdKrtLTXMhZ6tREmyo5whzxHht6xgP85y/M9z8R1LYKazPNJmntj0pDlkp5EjLBcI+bY51lQLG1uEuK2Dnd1m1sZLxEadDjH0Dgu2WCxcO+nAFRsQTxcK3p/k/5SNOjlfjLYhvHrBUpUFKn5a+DvJ22fMQyyyBKY7yoXbk8WTT1jPaye5btE82KYl/NEZny9QfdOvuUYe+dMC2Fpz8Ku7yFWXQh5a2H8dq7y0FLmIFr52D7nzEtHHGs944j449mLCVPjkU+Rui4TLP1rI8QW42WIR9YMW2OcoJ02ZL0Z8Y0Xv5WXfmwuQu1ip8XRAxALwCEvYOq1nEWRlCY56l72rXAbf1EKeDcyl9QroWgv93mMlycvU55LjHkC/S2ELWsiniaWsXyKOntPSmWhwmyUibYMW9vwCPGSZ2N+b1uwkl+9cCJu1BIY2QqcrgNNa+EIjsy9ZAVzXQoYPINsVlF9Cp49wnWVi0s8Ug55C/suF+1gtdPaCWWlWCMtmWsT9R6zi7QrxzJuuc5/NX5aCGPvfehaPWAF/0UJfT1hi0QoRZUXrf8baHFmBWKoBnj9iGSIF8tSACz1m5TtTxNO/NFhznBJZcA+5vZs6r+Rwn3qWnOmGnGKOUtjuPvNLc8XaBisUA/pOcKNaLKXxYz0LPeYqTEf+pFTtrmUn59A7kW2KkRF+m+AKe/hOsR3ViDzKld5TK0fb3mFZM9zgX+OVNayWHe3jDhzuqRTvuMPoHVyacz/kOLVseeJ/tZTziwmD3IG9B5V2N+rgk65ieeJ+5a+LiBnvXSHz37G221izKzBwhfLnwBq1PjN/2xSFYrn+uDu4haxsmn4DcvdQaxp39brBon7wgCxKlZX6GmbZzBVyKEJ++g9yS7rmOeVUv+vgMa7A0y543qtsa09P6nuP9VxnLas8IIcK5CbXmP62K3LS9njeShZzx1MUtnNS7I0vs7zZ1FvgvYHqThc7eqm9ytOcK5jtKDfYX5Xy3bS/WFI3NzH+1HvDG58KNvEPL+rPgNyznJW7eovKgQ9xzXLEMzfi+UrF2/Osaai7et48Zf1ZYJw7Yr8rvnOG+cZSnt5S0YefY5QP0tmiyAKBNbgDA+3wdwmj2XxynJPyZIlCczThU0+V3icK8bkn1QwoI22KcB16N9dcmTz5FHysI3DcCtc8zUqzfRGnnin3hh5j7mO94Buf6OwGCxrnKUo73FUOPj/Kjrt4I0+8jhztMNbvg88vK30icpn7DTpjeMtQvOMkYiT1i3hj0FQXQCZ+0EW54cOyAja4C9W5vVHOxRzFNamW9a2yocdhyN9LPb9PcyinTvZW+7XKcQfZiG98wA+vKbf25rAdvehMTbnykzaH1Vb4Qg6lhvxtebivn7Ad9R7y+Y1FhHnjGZsU6p3Rd4KPek584YOdsDHqa0czqXepNa40b1eO2wmuQ3WthQbLkbls9E80S+gKbGAL1kD1bA3KhQ5bWf0Q6nG3zrD/bA4zHRkAzrDL4BS0m9GezKWLl5VPBzLVmlLzFLr+BrWmlGp+EqPovoHgY7YGnekORn1KraoqYMMZrN4zADnCLUVnmoHv+wMnfYoD8rMY9ZeItqo6fXXBBnVGT43HQ2VAxA/IzfzVHi8lr39maxjVlD6HTw1hlC8ffP4CMvyKUX/U6j8fwZ7HM8rXagc/ho1NZskOndSzY33rZrLKgUHAnSZlz8zFrHFxoDo70i8tlTmlBkDv2d2fLPkJ+B4M28joXvH2e2Z3iGpBPylf/u7J6OwPvaeD3+I6VCPxWWkTNJSVvaF941XdH3hRDxHqw2bMkcey9GnUq80MeXxX4GwwdGrCVz9ijPaWaT4I9eWnnsMlry30rnnzWLomHDnRKH2boIUs+X4YbL4HA5djj5b4g7P1YNmtR0OnNLMvCjj5NfwoANfpx2ieX6MX1VTE4PuxzDHQX1A95qvP09juLF/odxj7dOBrtvwh7W+Mh29NY2Z+PsCoscDDCSxzky/8ZQqLtkpi9ZepV/lkpg+Pg636AAdm0DtQVrfIU+zLms6iar9hL/eTj88DH5iG33tAzsksfPxktR9jtNVSfGcK+IEHsLQ5j80IY0NahuBeJpz6YpW+DsHn3+oT1s1gSw3hwPBg/YCIKYz6hUZbbdTbp07Ec3VGLOiMa4xmWU8DkctHgosOw3NRL+JgyG8ofLYT9DgTfGA0ozOkyJfZSJtxzPa6JzA5Bf/+NfRF9e1m/IqbizrLiWbDlnbwgq2GCurpcuN9LIv6OgK8Olff+8Rotf4zzdmPZkOwzB7B0N18/D0Iz+aN2LmUeQePYDnPPSGr5ezFX6ORm3li/c25sZ8GsqWzSyvxXEOZPq4LePs5XHMwbJv6dLlQXRswJwzy9GT8AoN90uynFezDsgEqZlL/v+o/GWKQN/DZhpfNs2BxDaFqz/Ds1nb4fij13tFfcevDymKo7jFHH5vRXa1be+PTpDcd2U2ts6od7MSM/ULZjtJw6H0ZK5rrh2enfXWaFxmO7/iCa7Xk+7LeSeU7aT/Blp+L+VeKbUXnQEv1fmlhLKmxK7DIUkpZHwysi4LN2DDqR+d+ozM4wzLq1c+8j/ohLixkb3zc2MKpNF+MZoM+ll7up/7Jjrxv3UOJ9hysqur1I2182dR7UcImoDVy//9q3pqGvpMS1rmyp8No/pE59OUNP+2C7yxjDZfN1Vr0G++XQQY2TLeKztnZcuQtUsydMPijM7dPvS4FhISJV5+pf057lr2lG+JgoxRZoEWMpvlxKcwi1xQ25g9ZrYBtf5TeVQaAJ9jziDVlal3lpYvOnM5W6ePC6EyBFFWrQeyLBm7/RX0/GPWNSXO+Km1/2pLRLGY6k7VU78ToXWRAfirs4qHkeDgA3Hglcqh/JJd/AmEnq+A7/0g9OgfCVtcjVh/Gmn2Rg/8KzrNJIvzPm/0LaxO0V6J9QiOjLORBudKIeurrshl+tkk6OccXa97B6F3+0T5ewMBtkP96qeyNN553N7jJFtzLA7adDW6zBr+l2EEzZTKl/b3dxeE+e2FTK6XKgZ6IrbksNDRDytzkijhyALYxX5r0szuwPRf+slR6+8UVtucMvDoiUR9FOnOd1GiQaA+fZhTPL/5dKu0Qpp6na/z4X6+tTwfKpPDxpvDDaOpxKi18YM1oFu1S/WrqYyzNOh2IeLoSOK1Ifs07QbZrIKtTsIdA+Ph38Ouj0qxfguAXa8GDDkkRYQFYzxqsbbf08e9AxLUMtv1pjpQ1wx8+mAG/yJRoj9R21K/UJ0ey8PeH/24Cz0qD/Cl2bwUOLZVe+vgC9w4z6n1je90V3z9M+2nSUoMbuMRRYGao5DLGFWtowxsub5AmnApDbt6Ge5ofgF7pLGp7PsN+h7SGUx+qeMk+1RS/0YOz0lzvj1LLr7qDn+RJGaIZo7+HFf4CvJ0n2Y6iPs/0/mWyVH/ZD/yQZk9Yw77d4Gv5kLMTZEg1S+2oX4pUmkz25krvLKSJf4QinnrxDJEsZT0NoT6BEs1DaroiUT83aXniK6mPtQSOuhP6fCIN+F0P/8oE9vaVqE8InTsJDa3XR1nR9Y8Bw9L0L33c4EcnaJ6LvraiA3JyN+54eDDNjFHf9xXvkGH/IcC9FVLB+Ttqzy7bUSlS7xPl0o33DDJZJ6Uq9yT3sTQba6PUJuiq5NqJQYbraNabNPqnIDzj79Cdr77pSgfEr0Lkyxe7PcvpADn8gTzdCbGtHXIMV16/1126+o7OWvoAZ7yliVH0DsWLGxlZqP7bNPRX2O9pqW6RDDs/zYp3/FOc1NgOcv6DPVmyw5CwrgNw+zRy6tMGv7T2wLrOsNUcPe3NbtkcwUNDHfSVlzrBN6OAPyn60uQg4F4ID7Yo0l/ZFQzbCAEWjdG3N6O4E8QjCwr11Pd+65kO0MVnPe1hLnZsDfls1B89F6G+E0/OvK/PeBwOP3LlhInUF/TEy3Ww/73S0796IH80gFfaKbx/e8RBmWq0urscCQBOyjwgf9vpky/pXUAfXL8meqneX8Q1dOfPcrz0dN6k4Hw3bhMQ0p3m9gbkR/DFjodPV7kHg7uGcnCg7pcG0Dy7AF5wfp6ezpuEhgZhPde7j4qkd7Ud+f6zLfQx8fR+TYvvOOvtDtF8OluOeFZcf5lqrW1wnQQDzYA7F5MGG/5ZqvHohWuuh0//ItF7Zzprtdixu5Lbtj0wVmH7smIV2D58+QxwaZyy+FcXrCeGV//59nTF247Ui4/XeHgZjp7zgwwHUk+SYpqr0nA5BGt4U7z1DJ0doHqhGcVZT6lvfEdOe/1NV8JwTWu1VsrIKBqcrQX+1irJ96nHoA3fsvm9YcKpbsLYrzl/NzxUqfHQqzVCz3JWSkfP0RwlBXa+QvG92R5YdAbr/F7JeuoCvffjNBurZo+foJ4QNG+VekH89157koHmHlb/6ct7pjcVJ3WjGraOkM/3hqBxxK+8eKa2p0Ef3hn3agV+0lXZ0SsaPMqO97e2Vz6O6Ab7seK2o/opdoe6Q1+mkOcoxcJfwnWM+ajIJUppB5r59Rmc8HuloK8Mf1krHXyeKMVm9EY+XsLo7Hrjx3bADYVFFmxVRp3sgPjbj39Y9sGQvYXeOQ7khe1KDTUe9F7Jg9ctKjBs7UlnTzypXk55NzwC8mnH/dLuGaiv+PhTrjxvtq2SM6uL0Jm25tTrjHowFpxvi2u6KXRmIbets7p+97FRsBNnXvE2VCnfSb0i7fG8scrJl90Qr1vyNSxBoRpC1zwLPPtspXC7HnI2Byb8oFxdQO+7TTjNG+47gWHN/yoNl39R6ofI0N17mpWgxMTTTDEDuOjvStIUV1UXtqNclfSNlIMM5C5jrBXKp9Y9tsV6vlPG3Y3GeqyhlzXKRp0efmEJPpapVLlLsM+3ag1VUmMPcKrXCuW3vrE9YVfF4LR/QraUm/fjlQO7qtd3zRtAff2xjo6CZvjsy9qkGK2gmnNbTjOqiuZ2hz1bc8rJqT6wbpEV8DxLefRJjzjyFnlNiRI0rifs5DTTVN9RGhe7g1cM4HENCUrTFTpz5AhbylWSM/+7ZvGOE4rt9e6Isy05zdqM+loP+3mlBFv8reS9oJ51pxHfX2Cd7vDlIvDff2Gr7rBnA+KCEW+/2g33jeHU6zy7dUdgF8XZEiVVikYMcuCvPiuKmR/NbbeFDVxUhrTUA0/eKHWLbis5z3sidvzB5hc357y/BzhtMYu3teYZj92AmQOgu1+UvNl0fsqZy3HVysSoaMjfgVNPitDQ7viOLezklmIXoAdvf6dQLRHNDts0vZiNmaiBfdD+Qx/g2yGF3he3CYrh1Mdh42bih07cdOQLyDAa9kk1tI+VST93F46HW+HzhwrNAexb90FxGfMO3+8JblAEnuzDc7e6Qz5FiJnt+RpO+XtvYMUf6vXJTjK1BUpUrS94poZvf2rCvY/SfF4Hrg835Ql23bFOW8RBmhmpxzptIJNXytFzZJ/W/MTLZvyTL81wbMGHFX5QcrdKwMZ/FaojmmTbE1j9HjmdCX/6F81u+wxdm3Gq6Y23PYU4GMRPvvQAR+0Fmzyr1psZ+/XgD7yqgSd+xEs5za7K3kIzrJ2ALTbcMTBaUM0O9Suc0LU74gXV5VKNiB6/bYF1tuAJ6yThHWzBzVNM8FsGrmUBPLfCuhnkZsovXTQFf5KxBlM8kzXXH5chh2bQkalaJ3PF7V+Fzqs0fuyB+Pg7OCrN5ekgeqafZHmzV8H/O9B8EIbcgy9PdAXfOM6e5UznVxd4AGNPIgedzZMT3NQasExtIm9v5g77/x15SleeWeJJZz3wu2cKzc8ted0d/Pm58sw7AHjigtjkAP7RFXFcyzXVznz5wyhgrCOneVgBIdHIzW3hd858dxbN/WyJtTjytA162KElcN6J629L1HcC8ciBEwZaGx8DJmRyvqMDuE0BuO5PnPavnuUQ/5kKXKC+/SfA5aZwqodPVah3Vjx0RGd1C9nWM73x7J7AYeo31YtTX0fq7TYqcgCv9/SieevQyxe1xqx8ZwRw0own3w+Cf4VTrz++6Ukn2K0fYqstp5rVD8u8+J6ZTlh3Z+jLFd/RcMrFBsW3RVxoC/3SWS0Np3rQVCUK+OYAXbVX63byt7WCfbpwlyPUS9YKHKM9nzpZQozLYyPqN3DaQ6M6pS2bJ2Ad3mqN+qcDYznNF6jfewwcaQg38/OGvvLAyb+Cz/iA24fB3lpy6gM20iYYMcWRu/wTDD8NBD44ct4+FN/pyKm+k3qhF831xn1dIP9wrM2T9z7hwjM3dcb63RAL2nHXvAjEgnaEvcCHSPiOFs/riftGgTs5wq8DePWgbrBte3BdHx40LlrtjUl1eEf76IGrBxm4LrcLIJ6cC91t4TtKXRH7ArlFbltOvfEXO3bkOtMO+A71l9Nx5IPctVNXFR+M/SJ5bKsoyEGHNUTgfpTHOfO1GzvxhVMpP3KADMP5fzWE+2CTOxH73ZATtedRteH4bQTu1RY67Y7njUD86gDuFKXW1FFcQ/4P2+4CTtgacosGXlGvyF3A1T28/jLtx7oBP7upvT6qdlMNYQ9OZ1ejatuDy/Xi+3tTv45s5M37Oe2dxttuYy5jaI4M7SVuAz/PBda7qnwv2KI/njcMeEIzs37jMXeofmwLqx18iNP+LXHFOQmD8Z1Q2HMm8srDuJeHWlu1dmMez0hyUzHkVL/xnLh9+U4X2NJXnPaCNk235eser0Is8FNnWjUNTeOl2TSzqSXFR9hhAHRNuPod/Lcj7KcFp3lktRVU59MSv/ueDy70gS9YIW7+AN/pCN21QMxaw1/6eNP8FO4d/COvcveFj5sjd/uRW6ZQT60M5pqXx6++8wBmrmPjTx0D3rrB19oCf8ZDblSz1Bo2Ngm+EQLeqAV/nsKpT6a1cSvwnJXgdp3UuV0901diHXTGxwa/XQWdBcIvTGleIad9y5E26axsXj78i/qR/oj89DgP/t4ddqKB3X7Ly8rJlpyBW1SvSOepHXDf+cDAEOQXdrCZJbzvhBBwuVY8sWgFp9kNVEM1rPBX2DPNHv2ivPq8jpfFeEMXaeBUVD/jhfWkMauqE9wplfqw3VeoR5n7WNoXfa7ML17PaS8lZf0q1jT0FHTnTu/+lIq3WXzWaZoV1aBsmr6Z130gGSaznukKp5wxYs0scINiHlRDe/LfskHxnG/c7IbrUM+o08B9N3U/fFD8Dj4goqMIqrmujKjfyif9THPuRuO3Z3BNV/hyPLC6BLmHq/CNLQGn2IUY0xFrvqi0CcpGvPOFXhjL33YO/uiG/LcffOQcz5nlimsOY3WLSuFHbsCi35UxE/fimjQbTgFn3w0botkiYdTDk4+2oX22KODnOciHnjFXWfggB/qj2YIFivuNvbBzX6zHS50xdMXNi3qQMt/Y88Acwt49yvhTB4C9xN8OgEPt5xt1HcX+s+3BZ8qgC09gaTusrYxTv9DYjNbI0cq453de6rnRpqG/wQ87qnOXXMYc4o2L/XEdJ5YhyiA3b6qlZzRXqOVXNNPWhlHvIDoTd8UtTWm/+gjw1x9rNmcRay7A931ppo86LynqB3/g2xep4fIFdY5VtNW/UlzDBfBmmhX4BnnqBeTtHUlu4DvH+ekyuu8EZfLkY5xqralH+xufcsQy6nXwVCpsV4543JHqkYDh/qIkuSX8bjvb/jRQPNjXEra3lY34JoB8DlxiN/I7f+BES9j/TugoEFzJBriUw+h6g+JtgBU0YzFQvNlvA3/8jeW7+ItdpTbg9geZ6bVA2GwrcKRDbGKUvwi2aKX2Yc57getsaAU+c4QN+N1fXBpAtUACsRt5ans75BEKuArVKdlB7wY2K7qTCL9lC0w7Ax4YDPyzw98lbPI95IXH7KCXs6xmD/V0tAPOWMFHTiIOBojEIn8FfAKxlfZSJuldxpQillHdWpS0q1cZ/D0QNuYvbehRxtM3dsK9NFLe7PPQdZCgc2kHn5chblJ9Xb1aP9a3jurZbiEvo/lNAYgFV6UPy8phP1TfvoVVvA2ErloC97LYg32dEH9aQlab1Pktm55YY83b8Z1OIsXJBrnnAXZwFtV+tsJ1DrE1PFjYm9gKi9x8Fn4rEPpsJbJbHwWuBovawbZq/2GqCa0caIs4W8DobFDVblvg/yl1D7h8py3kVshsR0EOH2zxXEWMZmQ1XCa5ERelmQx28BcDW/0oDDqygz8KRjOdrrjZQ8dnGZ1F61tnBy5Ryk716ywcA+1hG+fVWRkbethDnn8bdvUqUutL3W9sVvtZ8R1B5C+GLZtP01kUmn+tf+NzBrGkE/7eqI9rKFVnGvILXF827ywwMBA21qifk3AOfIneTYxDvniB04yM8aeuwp4h5wlBNCNPunSRZmYFQN9Z4A/UV5VschOrmB8iUqWW6izRoldh4tVSWxHXcASxLExM/MMWdnCMrWG0J2oLv/5dPYv/YpidoN4nix3DYXt24F2n2aA7nUWCnT2uw1nCui7CeqU94ngJsIvmJNjD5s8yexM6H28PznCxOFPL4ZtBVGdomBhl4LWDA+lsQvetZwjf6B3QgGi/NJpzF4T7JugPPj+jzmQMDV0stQkqRzwmPS2VeqaX88pLwWJOwhopVcHngcHgn39Kh/tc5DQDKHz8Wam0w0VOezihoRvYvjbUq7Ulzaxn4Ay4f0vkgJmwq3Dhe9ManCFLrZ3bM9MGsWY/4xci4Mu26p4nze7ob22HfPYIezGM+mzZgSPlsxvvO4vV39rBPo8z76Od6T2kyJtN850ixJCW9qrNFO+gM/2kdwOj2Q4DfreHre4tNjLi/NESOhezWmr8SL4Qgnz/J2mx40XEi2Cs8xx0ehG8hWbVFcOnLgKvgoEJG6AL6mFgAz/NZNT3PbFbS2DNFvZlRBeRvYXqFbcxmle/VN8K+t7JJk+OFD1b2MLG9jKbQ5Ei+gdbPM9+9q4yUky+Z4s4eBB5QVfVtlPWH2bF7buK0mw7yCtf7W0w5i59fpxt6EEzK+yRIxRCJlGwcXtwgz9Y785RtBeOuLBByt92Ue0v9yznFwnxidNcIcfDWWp9IM3dA4eX9mVdBOen83qF0tYz+L5lKM3PUvubvasMUWeQ0edbz1D/tw2Mzu5EfW2D7//CGoZ0FblbW8KeN7O0Dfi81gYy38poJsag+FaQ2w7gf1esuRX8fxfsMEos/tUWNrmPzfglSvg1t8Pz7mfDCruJivl2gvrZpG3oJryP2oHjHQLf6CbSm+zAJY6yxsXdIEOy7ePq58mZ9rDpa1hDb+CtE/Kya8x0ZD/gohP8ohL67YNrOlEPEGB4b+C2E/hPNXCsr4gscIIv/MNmne4DjHfCurPUGkiaJVe8Y5cUWXARNk9nVw9Iqx9d5BlyGL1LlUpekzzJD39l5a7dRNA4G1xrPXvxVzTwwAbcaRMz/q0b9NkKa8hiDZfpnH0rdc5s+9XdxBYd6Tcbthqt4lthu93s1edo2Lit2g+WzribjrTDmq7BTgbQfg/kWUm9WUS6xlkgr2XuY2NERJgzfnuTffjSF/jqBHu4wa4u6C+uvnNCDLqF6/QH9jiJfBcnmWY7hx5rptY46Vb1FzaHjIV5M0eZ+g273zAWeS+c5NDQvnhuI+Csk3yuvD/wp5ko3O4sG62gnuj/8k8HnOVUqT/82wjPrJE/LOsHnX/hWzZvVGdWUM0w2fyc+91x31aqzQeE6MWIb+h56VkGQ4/OkFUlK80eKGr2OAOvqsEZBgmz35zBPW6yzE0DwKGchaa6FrnkAMjSGf5JtYgDsBYTxH0H2TsYa7hvQu+J5LhJA4XVV8bIIzQyfT9/mxHyVi3WHwPe+gX4e429Gz5M6OM0iI+Q4Z0h4pm3BjbwD+Q2RJS7Uq1IDcvdOli8q3TGmmuRzw6GzTqLhQ/sZdNr/dV+d8MKHeR9bQbCd03ha/R5DH5nDpxylFOVQfjbFL6skWNbDYHNNoOdaWV7k0Hijc+/PNlBKw/4fTAw3ohqH+U3PkMgpy/g2VfA04YJ97EasXZjJWLBCOhRQ/W6rPLScOH5nQa8vYrpj4+ADDS41j/sXPlwyEkDblbD4hqGkR7g87dZYhHu+9BZUN3KM+9hwi5AA1+oZ9E/DENcpjoZB3l/70Ei2cEcMrfH2oYgdpvjOo5y/x+HiE8HzCBfrdzmyDA6AySu7NLJZfOGAVM/80xtJdv05CuRqaU61Qo2J2Gk0FVrhMuYa8y82VfgBlqRsK6a5bYdKcbd1QAfqJ52pFqHE7HmNrNPHSEsUzRiQMRdxDiqxdVA7o5y7tbhwE5z6NhBPvFyKOyxObBIK29/SjW6VDtKNY0j4BNfwPt18qYn/0O8NhINQ1rLazd+hZj/BfG4Etg+RuTM0gLzK9iNhaNFQIgWuHcNHGw0dKKFvVWz4O9HwV+ojqgOvOIrdf3JmQ3sgdco6qEoPnxxkOMa/icK+jaHjBzkV5+Hi1mn8XemTt6XNQq2Cr9Y1FreUDIG3OFf6K4S/j5OJBVpwXkqWEB+rAj+XismRl0D1sXSc0Be1Xj2sWrtE/U5XP5wNPSiBQ7cA4ccAxloYT8Osu2or0TTleZYh71snjISurCgvn5ywrqxsKNmiB+t5cxN44RrJyNg35/w66/hj1rY/BXE/ThwSKrL+pN9OhAnaiuoZuxvNqxLHHSlBc5fQyz4GrirBRZXs8qB49W6Mt/Y++BI40RMPK6zx0GumA85DLcAZlGN4hj4tYU4fA731caJg7OMgAtXkF/Ew5aoPu1PNvKneGAG1XdVsqK58XQuH/H7Gtt/dgJsVgdcq2ZrNRPUWru82fcZ7/814hfVdDVCR/+tM3z8A/DDOLGGa/F9R+h9nFpDuP8s6WIs8NUCcaK1rA+Ph+00wxouI9ZPVGt3s1tfAT5MEhO6Ug9AWsMktXZxQMQ1VuMxUezopVNx3iL3G3G0jw5+3QiciRdFr7TA1YeMrvnxby18zFFuGBIHjLSErTvIid3Gg/NbAn9by8a/fQMZNhORYa3lL39PBL8zhgz/xhoSxMKp1DfyCuLUFLWO0S+tCvearPY81FRTTdo34G5akTTFUbbIjcdzW4LPO+CacbBNK3zeWi44P1msSzKG7/wNHvvtf30g114BzieqtcGhoVXIraYK3Sq6VxM7VTZJrYek+sPctpNg51ZizEQHucr9G7Gh5L9r9mwxFbzGGHK4DH47Te2dOGZiJeScBD1Qf8jLyJf/q00tOA9Z7ZkGPCGdPoZdJYBzUa2po5y9ZQr0ZYW47yC/2T9JjO/aAtjbWraqSsS1jfGcrWXqn5neZIxY0loe0pJqXI2xvr+BSzPVPo3JmZfBT2ZSnTJiPeH/DNHnR6qbfcLGd02E/epgT/QsifAhKxUHAkISYO8twOFay1cXzABHMoFNXkVcmCPiJlH/zCus6cpsVb97ZlYxx8DZag3zGvaMbdk8TdR76vAbR7k0e5qw8G8Bn3GQ9ccThXy7BeKaTi6aOwt2aoJ7XUNeNk+tDy9sB18elgy9UB3sddbeLFldv3fwc+bXfAb8lOqlHbDOGeCJLfC5g2wTkCQiLK1pTXJU7RwR/zPVBv8NnJwvPvnqgFnXwNsXqr9d7FjNbAIWiK09dfDH5+zEnDlqn8kha1+AE85SdTrqpIPs+d0s2HgLrB863T0Dz2SNmKWFnOdhbWaw+xvA1cXgAKTH6yy79WLR3oxqyF+CYyQL/W0t8o5XbNTJOaqPb5/hICc1zkHOhDUfBbY0m404Yw370cqhxxbg2mawy5vgqEvF1HtaxLtq2PN/taAuY26xpfolaq3+8sRXLOrr+SKigOo237AZ9vPE7iwtMMJBzpDngUPBNgbZywH5c4FF1qLykrNc92Eh7KK5KJunkV3+WQSfMofsbiIfX6aeO3AZU8OSvFcgz9BC5rXAh+XC5YgWun4DXS8Qpcla/PYV7H+RODkHmDnMQfaNXYA8qAV8xl52zZsvMjdZI89B/JUWqLW4QeOc5T0zFyPftFDrgWs8lgLLmwOjbgO7VuDftcDTW6zaJkWtZb108Q6LHbwC+ZEWNv8asWAp7ZMBK+3lkuSFwA9r+L+9fOniIuBzC6zbQY5Ys0jsa9MCeYijvPXMIujRCn7qLJPcwm81B244ybUVS9R69X1Zt9mc/SnAKi10XQc5r0Rs1yA21LMhl1KoTwz4cwMb45ECHNPit6+Y783liAka8Fd7efW3SxDPW8D/HWTXTsuAk1awAYqbS/AsVsBJRznNeZla93u4TwMrrl0Jn9Ug1twB/qfidxrkD43gxivF6TINcodnLGpHini5XwO8egmcSRGNizXU90AOqlkG3LKEDd9lRQWp8FkNnuEe1rwK/9fgGe6Ds6XCJjWwp4es7tRK9fop658wzeaV8AMN8oXnzGLaSuCtBv7yErn8SpHz3Bn6fcBG7F6FNTjDz++x0NDVwHVn2M8jtsFkFXzFGfz8MUtckop4oUGu/oy9y0zFfZwRA16yvBepWKczbPsBeOZq3MsZsn3ERg5aLfpOcEZe8IQtPLAa8dYZHOkJ8oJVxFvh58/Y6t9WAaudcc0XLHvLKsQIZ9jDUxY5dzWdN1JrCwNCWsrPcuzh16+UxsVWMmKyoHdQulUtYMf2gt6J1eyxltOnOcBmmhTTkS3kEfUO6iyYoHEt5IVTHSk+8cweLcAV7KG7z0rZGwu57I0DZG7CH32ylIte2QOLXyqvllrIlZccIfOHSt5sS2CHI7DoNvXCQoxxgi01495HzeXeJxzVs65xkyxgBw6IB2+VtA3m8uTJTrCBR8pxl+bAYspr6hS+w0w++dIZvMKSl8U0l7+McEDsMecB+WbgzY7qfnJ6k5mcWOQAuRkjtzMDF3Si+dcKeKv8zNsZtv5Uqb9sKu/OclZ77wN3EZ806ow/65UmiMFOouGyNa/xMJWtvnKE/5pyp1QT8FonxESaKdAMPuCs1kwmFTWT/4+la4/r6f7/SaXS5dOn+710lySWZuFzXqcocmeGYVgS0wwz90uiJEky99swM1ouiyWp8z5JKneztGZGo5n7PRX7PV/n+/vD4/F55PM55/1+vV+v5+v5Oud1udLBGXr5VslwMpKNjFwghxdKydfGcvRnzurjRQ+UkLFt5MEfunAPcxEy1hjX5L20E57hbWQ+o/CbTxUrYyOZc8gXGz5WIswfUZSFLzj/KCVv033glC/2NVOxrH2MWIjfv8coe/o81nKnI8x7Knrjf6nhsi98bldlYs5DxI2+wLsMJUd9Cnzxhs6lKvPvP6DavT74/hrlweUHwDgf2GeUMmjSXar5jnsLeCpFXg8opZHztP3x90bEVx3Any2VgrhG8j3SQeU5S2tdHoOLeCL2uwB5NlLkn15Y56/Kzif/0tR7ntr86N1ujyllihf0sFTJpEY6Mssb2FeolL+6j/V7Q567ldUP7tMcex/46Q3KvaH/0NxSH21mqyGygXg+S1LS6zLm9Cdn+2l519U+d2hqkje4wU0l/OY9mtvbC3hxTom/fZvirPjd4k+KY/g9Ot3PB36nnaJP+5N4hsvYnKtlE+7eok2u/pD5dezrD3JM88G+7ikWI2+BG3lznqFSu/c3ch0dAPv/rYxrqIp2+rPvLovKvEEDogJg7zeUjTG14BO+0MkGpcOYWmr51Qc4UloWfvMarh/IvZSV5NyrlCZxftq/Zcd2nCffLtyf4UTZxJyLiIF5JsI7RTeqirKcO2h5vzufnMf6uadxfRn/PU0Jwt43lnW/VUVVNUE4u7aiyOss4g1+bt9GLDeoZNHGT3s/kvtIJetP+D2IkeJcp+K3wTxPqqzu4lk6GhfM86DLgiLOAMuCNdvMpFKyWu7HNU6i67FS8qvvAKxuLOtoVkb7vuLn1SfLpkUr1DIiBPpmQfu31dHiMh+clzmlJF+nlV/4QrZt6d7Q37FmX+CjDXW/dYNeLvaBDZrg+qeAg36wBVOx8cwJqpjjDzv9qax3VglVvOK54bshq19w1h1xzcSy0l2nyDO8I2zQjCbmXNby6rEXOvvdr5Th1IFrSunYjuuIH3ygezbQiys0c70vZO5A8+9fI4cCH3znP+Xq+cPE71XzPUzEDP0x7RyfXx1Ylj79BMW2D8WZbizL23SM9m4L5dgPulxDt5v5Pdd7KffRReL8gZv+VlSZcJ6ypvN9HcE3LhP3hkpK0lO1zwXiflyI0ajrsRri9xrbz5jAlvOpNSRQ5Xf1nNMeZRGEc2wBvu1HTBuE7z9Rbi/YA0wPhp9NLct9VECjenSCfS0qq/rmEB2t1Oanl/Uo5Pk6nbAeI5rVeA7y8QNPNqXf3pYj5vHnd/R09fxZyovhftd6Gl/Ms+k7ANNc6EqHSviYDtoc25TkvbhmEL9rUO7476K88mB8fq0Yh+6mxpZgxOHOZW4FP9Je9zCuj8BZ7IMP5jxSr9Lifj9oeeMBZtZU/krBeXHuhyONtCknfhfve+S1UrprK3G/C+6Duu+rb6EDoay3vSoT9kBnOqucZ3E/cB29WRIKXzypd3+rndoM9PJX//Qu+XorvTgQrs0k4l57c/7h/nJvlOxNGXR7QSfEkm25N4L22/jbxb03f7mBuv3cBZjcrGRNH4d98tz2ZmVUj2TYF8/zalWO7ZgJOXTW6hrm31+A74eBhxuJ+NvLECd3gj63E6N6pFJjYCess43oe2IFhYztBMyJN0TfyqWnQRGQ80BDjroGe+mKNZuICp8BxO8Xsqa3Q9w7SLsvn7WV8SeQbTi4U1thnj+B+N0952UcmZUMTOiM35rBL3xFXDs/rYTfXc6n+Nt81j0NF86naz2Ze1kOhc4uw9+5B8IwxHFzSewKht8fAKyaRzlyCGx2DHmvXE4NQwIhh1E0omEu4qsgYP5k2EQqOHoA1jyRTEbOo+jVgfDvM6h5yTLEY35qVOYX0I25wJwArGEe8HsZ8LYDzvcb6NQcGlzkBxtcgph9GU2Y7Au+t5RKd83T6oZ2u/EsxWXACh+tV1tidC8tb5zzRGKzeoNnd1ENkZYiKakvxU/sAqzbYNCNWkGxWd14rrGh8NwibY751i2RtPLBF5B5GGIxA/zJF9CBTpBnH+jpHOB5R+jtMuDNDOJ330lJK7C/+fBZPvCnK4jnoUeO98VZryLnOqy7tzf00EI0L+lE/PzWuc5GXBvYGToToeXjFffrDrlFwEfsNczQzwbmRGr1+LOTv6AiL67RDgYujsF6eN53BPctJO7Vuf1MGj4n0dicDuA26YgpphHntSbnZvAcAXoyzAf8x1zMTvajN++78hxYcWtwAPxLV/gFzjMP0Wof3v96w3D38gTgDM+b7kBcnzAnj2vnAygxeiDxzEGzVE8KvxlPJ19wDcVyMjIaSUOyuQf+Kq0G4UoH3m86zew1BrrHtUXtBc843uveTcvdur3ACzED66ceZ+FPnAuaGP3EcGTWSOL5sAfOOkJupPXo3rplBV0b2BO+kutx+Hz6AvNZH1bQ6+Ah+Lu/lqPFfVO3x3aDvTuKEy+swRO497iWJ8O9PrVcd98jfbWc9sUGUynPZQA9uao990dc04OiCvkdRhruG0IRq3h+UCr2+AFx3x55gr3wqzeFrDh/0kVEZZrS6LWcp2oucc1IVGEPzqeVHi/qgbPm3oAmwNso7J3r69vR0x+6wJ9GabNXBk3qTC/f8TzxNNiIC7C9I/QqlWYn+8KHdlQjxzuJ+4FvpYdDu2n9Hp9ffSsNye4KOURIM/ThwNtoyO2exH1rt8f2AM9ZTsX9dMArrgni/op3pLpB3dSRNp5Y5yMpNqsrcFiWGlsCtB62YxKvSc1L/KFL3Pe1Tspw8tae9W+MKZdSv/WmB60fQT4roPNvJa7r8RzD80B5v6Hgvdtx/pekqhqut9pOybmnJfP8QNx3C2SsStxj/9Kb3RQUcV6yMvaHbu+EXZyUBvwSAL70PVkZl0uM86J6D/Wy/Fl6MozzNH4E3pRI8+/74Lz2Q3cOSU+ucm7eT9Q0/BcpZKw3ONgh4rmSrM9pSgH8Gves5PxY7j9WJXEuB+cK9be6I81cz/MivUX4zfMS93t5vMhXZE2/JR337IpznCzxLCLul1t38bDkHu4K/OkJXc2A/j7QctdDxqZDh+slrnGQJ2SRe3gd1hMKbrkK9nVZqvEN03pg5rlclnjO0dicNfR4Ubk0NYl7p3P+yTmcVwi+vw7yOSmlSaG4ziZ6fvW0NHptMOz3CG2M2ST5dvHmuRKQQ5rUuN9Hm59rMjJdCh/nDV7kLS69+VlqGt4NWOEHnL8kPQ3qivtyPmqRtPlLnp8YKFK/rZGiCjkfg+fcOhLn8c4tzZI8x1gR53bOTt4hTbjrpL2Pyd60R6r5zhr20gt6eAxrS5EST3nDLo6RZW2CdNPfB3h+Avg5Rjoa5wU99AdmbpO4x35idAh08rQ0f2oEcDtIHHy2X5qs64rr86zGEgn6DawORczyvcTzDT3HdBEFcScl09AuOItw8IofJNNDnFvVTbz/9YhUeI7fX6fhbE0p5kRvxFxbJPA54C3PMT/ONTfS3m3e0HnOPesiiWpPYEII9DlbirLgOWidRcP3OVK3bhGQbYSou7hJslrOfu0DAZ8uNVwOB84vkmYnv5VeHDBA37Il57rXWl9Zs9QirZ/t4CIvNfdREWxzv6EqwRv8CpzORzEMsfbU+is+XjRFahkRoc2mzPdYID28wrUSEdC3xVKcVQR80AfCe2WaFNa1C+ylDL6mrUF3wwPnHo3v66WG7zvjrD8Uhsg/4S/D4dd6Yc01hn1fcX5OdwG+IuluhGNfESLC3Apnzb0oWYam0mgbnhHA8yjHSvnbeSZCN5GmTJIC0ruoYcfCxd3LY/D3CDU0o6O4cP4DKSiiG+4bxv2pYFNdwe0FdMGorHG/h1rytQJM21v2wzNP+N++AnZkOPKc8zS4n2G0gfV2QFQC/p5oiCrkeYiyloc/t3eY1jt0hj7NwDPjtm4Jwd5PGxLudMOaw7B+SapK6Aq79uf5oYbFBu65GgR/aiNN/OgDtb9VR7HbzVsKzeiGNavQ/3dlIWM9wf9V+PQQJVN4ApfO0qBJPsqIBnfgySDIs72Bc32jMhME96ZZXMazNgaLALM2vUd8HgJfFiAKz3U3WKRyfZA/91Y1cI6ZTZiPKH8Vb9h+hnu+eQjodu+FDh/CHp041/00925tbLHn75TZ/cT9wZwFy2fUyR7wI5WwhXFKmuIOzB8iJululG57EgyfEgi9tT3NM/6Sc31ZDqcs2nAfOS/I4d3ppf9GaTlUz6/uKGsI4HnWbsCc2DLrT3pwnyJxpcOpMs7x5uvfXsC56B7AnKHgWmvKXi7m+el+4vq8kLIIc76OJ+RmVrbYwHMEvIQ8YWVZ9GcfQh+43291GffMn9nLSezpc6/s0puPYMvliL32KJN13oj9K4nzhDzDPcFph8BGbpc1XOZ+bm3Fvq+2KEU7CT7LCJ+/U/I2y8DJcuDVz0r8RG/o/1lC2KLc3OcJPjkUvsNJqZgTrMViDd/vUi69kfDZWNiEHVQcOsvaXIySrw/jt5xnriL+Pq+MtvGBfM4itrqszLH3QtwxTOx8Eq4Y/goCzgyGPCUltB3X+Q5F3NdHedAaxPkwuNdBpSpB0u516c1h5eFQ4vdwwiz1uNIYKKvca7DCp0iZWCxrHHihg6pwX7v6t++VCXeLlIYhMdA3hZZO+1tJPMW9+M4SzxcxWuYFHSgHZ/lbqfBhn3KGJtx9qdWD7HYbLLieYum/wer+bUPEiIaPFe69xnMYESsq15sM/KxfDIg6qWw/I0EP2wnO66qfT7AjU/E6uESpek0401YlKemsorsRg3Vyz/+riIFjsTYBvtCkHHnug8/l9P5XY/HDM2/YO+vVV0prSDB+O0jU7l2BuJpnaFqLxYYqZeo9A/ZuCV2q0nrk7nzSDhhSrXiv5P7ArUrVN5wrHgv/K+D72oltM3y160ffai/evGf/OBj2kqdwjFbytTUw8HclwlzScuzzPX7H9SXgdjv4x6uK6SECz28n+LnD0UpST7wwhS3cULh/4EibNrCXv5SZ67kX4n8Kz8DY/DgGfMZYDJr0txLWNQb6poI72IpkO1/11mAF8Yc9zs8XNjhIAEsV69ogXMcan/9Voj6QtBzdfV/dV+KsiGeSCZ5fe+kNgRuYQA5/KXPyZJXzzfNcHiqev8sqz2F++e4l1hmDv5eBS4eKOf/4AqMUyJN7yHItVX+s/7TCsxHHJMaJYzsqlZCxXAcdB8y5puWxX3pjATm8Vq50IMjKTHCv3jfvSauhqLvYAp2M4RlMiEd4Hq4f5BADrL6n7HvKc0uLEcusEm+WeEPmp2lA1ArR8qsXfHQJuOJifOYzLaHWH2cL3Q0fXPMkcGyS1tuwIO40+GqSuOnvC3s5TQefjRFX9vjCNoup4fvRoiHAD9c/Db8/XBz35FjmNH4riYUbuE9mMfiDhD34q81LSmBTfbW88ZE2JLI3vVYunA+F/E9QaMY64VrnDcw/hbVlipv7vLQewr0s12qfq775hcKOfSoMx/21a16fx3U4fpDPL+Cew0StXwB04yPYl4nWZyw5t5fWi/LJVZ59+Qt84nrI3At+82dwsE2ibpA39Jx9mRXskOPESMEziM3zw7UZ7sOKHATPWDdE+uMsAsS4xO7AQB/oXiDk8CF8jQdjneA5IFXfuAA/Q2F7XAd6iKq++U6sfOANTnsYPnQ79usDW+gqOP+Y+7mFjA0XI224jyX7+lBgcpDw/L0r+HaQ4PnQ8H/AsQ64T2exq093+E0vYGln7b51F39AvP897s3PtYJh4xG4fjdtHreVcZiI6c514gEi9xH33/xAPbbje8QXP4qEO944r72Q4Q9annzt3u/A1fPFnGS2a3/hXNdTy8lZ+SAEuh8pql5HgEfthPwPC+tPfHC+/sDtWMH5bQ+HBsN39BIT7rJ/34bzOgpZ+QAnWVb9IKuu+Dv2NCZWmxHJ9ReF55YJjpF5Xm2Omoa18WwdB8RQywXH1Fu3OMLel0OegVof9fq3K0SGE88JdeD+5KJ+foAWE1V9ky5OvgjUeiRybnBUpj/ifVv42QzBMVThOT3Oc6UwTPDDHrfgLI4jHvOGb9oIPSkUA37xwd83QYYnYc9e4Oq8rwEiID0CmOwDv/8xftuVZ3RCP5eJA31Dof+cM5wmsjZ14rwFIapTWdbajGDEKoJ7LxyZZQMsWgUb9tfw1iYsS+TF8JzoPMQXJ3BOPsDnPNhgMWzEG7bsDd/xqdi0JULl/PfavZNwTZabI9a7SDxo5Xm1diJy/DIR9UEXTW6+RxbhvHjurT18zTJgSphW6yGq1wqeg1Z3cR3i3SKRKXygP9k4lyLYC/fccMe6pogJkyO0fvVmqSmC42Lu/8lzfpNzuXefA+47T6Q6ctzaojy/ul4knuJnqpngz8WC/RHXIoUd2wD5Bmg9qG3CNmm1EiNtnin7t30L2/CHHaUjhi0TKY3e2BfHXJzHyM9jl4OzlYEL+uA7txS/+q1YJ9eh/60YIrfANv3B5WZB3ypE0FEv6OQ0SlPKBddjzi2dStNKKgTXuFV9swhxpSpMD3lDf35XzPO34cz8gaXXlazpO4Rj20Cc9TWsZ4fgWXWjevyqlL/aAb0KAk8eruUk76rwVHlG08t3lYI5uXNdf8Q+VcAEL/iUz+Bbz2rYuP3MSK0XZdNwH55Pqjz9YTdsOBC/rVbm398lSl76Q7erlNq9u3HNIJ6tQ4nR1WLwh+6cN4AYtlqMtvHEfdtSY0uViP7MQ+XYfVhRtXAocAeHtMV5VQvTUE+e/wVcrQYWeIAbO5NDQTXw0FM9+CwYPrFaPA3yZPyhmu+qRcVuL3XQpK6I76qBb//7jsnIavhQb5x1NHE+7eYvvbRelzwrNqY718nGUkrjOTHic2/oZE9+PimuN/lAzwX85B6RJgXCJxYr9W/3ipgTfC4lSuG5vVoPTFH9Vup7okqM+9sDHKkNwY+LiR/xu4Pn0tzSKsHP+Q8+MwfmV0OH+LONtq80ic/ISfuM/XGPYviRanBKfhcQRBfO47el/FylC+L4c7AvfpdRoDS27Nfmp/vVH8XZfS+4Z0uG01spwKwaMuT1v0aMz3naXGtsAjyvhj34qOE3rWBf1aI1hJ/9OsCPV2v+KJM8iH+b7+Gn8pycyPFVwEyuz9qrPF70I+yC69/3KpN0P4qp94LAkdpCx6rh+zpAN55LNmHV4toFX55dTlnTq8VYWz/u5UsFcdWavT9e5Aw9rxKn+3E/0i3Kvq8OAfdCYC/rlMUGnjUcAhzOUXoU/iS45/mRWU0Sz+0d8bkf7PqFxLN0XVf483wBbf2udf7Aaku6NbgaNh8ITFuu7HY7IhImhcJO05V8j8Naznxy7lvE/tXajGbuf8ByTikJ4Hd24LGse8HwubMU57qjOMdQrY/oTf9jwqINz0d7qOW3n67i9w63pPHF1Vr+vHHoXprZK0hNabRCHLQX/p1z/60Rw/L8FHBeR2vY5n7SjeI+0Naw/f00tzREHXXSGnHNQarx5XnR1tCZHyHDEGC5Dc79CI06Gag2BNgArwq0v79cbAOZFBLvr3yODeR8TPs752o6FBwHDwlWl/5rg/1yfWuo+rjVFjigUsVunhOo07gTzxtcbNDht5XEM7EHROmwprO0dUs4ZK+DbGvI79MwtW6QDvZSDdl2wXV0WNMFMksNV2ee1qlZ0weD/xfCJ4Yixv9butKhRhTGd8RZX9d6b6Y0hsB2thL3Z5UnWOEeO8lqeUeciRVw+Ch4RSjw0ha+4xcyWtZRjZ9oC508TgHpnbQcy8qEU3R3CNfi2GrzOJ4PCwPf0Wk15vvdO0GWtrC7Etrq2ll9P4JziavI/TDHynbQz4uku8HPTe2g8+dpt9sHkLMdZH6JCip5DrMesnZWDpwtEkOsO6m9LMOVhQ6/CH6W7lDgLV0beE5EW3aGjCKl51fPab1nVz6YKhV5QcdMuEZvlDQmsQr+oxPWtlza06caHICvU6nNODb5LRT6/C0l3QvnOUvAq8006E4Y9J0/1/C8NnXGej2w4rKWv/36gB78/wJivhLIkN9TtFEK4orF5seh2G+dYeuWs8JomTY/S0rOrYS9dEYMO19iPMxwCofPWiVtP1MtGveHqfyciecpN+7vBDwplfzqawTXuQ/J/lnCvbW86OYleeCBEWpriBW44gay+amren+/FXQgl/hZ41hbK+hYOew0Wh1ibQ/ufQ6+qSf0wR7XuYi4hmvW7aFjV6nkZTTO0R5nuq2sR+Fp8LFOsEFV28vkdfxO6mjv+4HlkA/LcKjh8aIzsJcwxF+7DKEZFcIiNQy/z5GiMjnnnN+nrJHyPaA/UzrjjDdKgybV8DNxXPOEdNP/PPwIfydfev9rDTh5Z+35W0D6B2pxVXuc9zrYfndVN8oKZ52NPUbC37aHTZVSt597gmfZQ8fKqTWktzppnT10oxJ2YQCnsAfWVVPkn71hR7yXC/B3vdXIP+1hC5cp2Y77lzuAD/+mzdS6NdgecSLnoBpwJg7q86u10DED7MJem1foe6RUxLbvxLNQSx8vUoDVofzOrveRWargZyxz8kYZNsacEdw349KbTVKey3nBM1ayN+3EmWJf73l25z6pv9V56GEX6NARyXPMecG94m8vyEGcwrOjrfCdNcT97Ft/bA99O0m3m3upFT6cz3BaW1vrj/bQOUEcs17p4KDy+9JKxNnepg5a/lvTtRisywHYfoXm2Mdyr1D4nTpKmUJqrZ8DcKwWeBWj3tznAAz8nSZMjlF7rXaAnjvIjS2SOv4jI/XEbAf51qUY1eQ3Iy3vzviQjNiiDc7FUc5wkoAH78SluY4yx1j7vnovTsx2kt+PIOhas9i65XvYy3mRsTECZ5NDJ2ZHc7yItWVhPR+pt5vbY/0H4Yt747Md1lAA/9sb2KOH/z1GqY4G9eEVPeKOE8AlA+5lj/M4SbkpBJuyxz1KKDmXnw04aLXqxf1knKEDeOxF+LX/5Zk/XnQZ/jce+OCI+OICPQ2KV21+ckQM+wf0v4866I4D9PMmdCkOGOMIfvIX1hanhrZzBL45yFEWffHbNmphvL3c7edY+EBj1Xm0o3zgbB9wLiPOj5FH9eBZPa2IRZzkawP74jvvYc/OctK9vvDhLYhJchDr9cLfraGvWWRl3At2bAVdWo+19VJLvW1w7z1U6s11zHbAuP00/iNJLai0g/3+SJ6/S+r2WD3O/ifyq5fU3Vu5LuYIOCGpR55zrcTP5DxaVg/OtAdWnKCN5bGcrwd9Owmdj8HvHICZl8G3E9Qnw5xgFxfI2zRBbQx0Aq+7Qxtj+qsj1zqqT4P08qA7saruRlvYm1727RKHc2kLe7OT69/2AVaYqhMmu8iJp/pBNi3gLmu1+WyNC62xn7U087QEDGA/mEvyXwY1N8UGureR+nbn9duCS2wl7tnA/ohnse2pIO5PgBjnO3BgGbhlh7PbR8ahMnTBDjp2gHbOkDlnDfZ5iPK3y2q3n/XwdwWIi2NUh8720OGj4H59YBOcw1NIlrWxOFN7+OnLVFw1SL11yUnLuQ2/OVAVuzj35g5xjrqVMefA3MEaBmp57NG3GsgmbJAq+nNOu15uDekHjOR+rXZymhIPPTLlXD3ZOHQA/r8F3MUFdjEQdvdOGB9ylWf2GgTsb0Y8tw4+l9SIVTa41zrqbxWDc7TBuW4gfib3fBj3iN4MnJHVOfbs17ZTjhqjjmjQAQN3YY+sY3bQz73wm7Gqvi3nI+2HnHEuo/TabIUre3hGll6rr3k/oi/syR5+qgA6xnNmGM8vAw+HqHvdOQfsAvj8EC23/NrAO/jtYMjYCXh4lzY/Hgxu4qTud7eTFzr0V90P80x5V7lo5xDocwti2Q3A/1joCPchX0eLy2LV2Pa2aoT5JhrzN/7eXYfrbCVDZB9gsA6YuQO+I06rb3I12UPz7/fFd/RarJ3q2BeYrOcZZLhmX87X45mPsN++sFnW2/PQw//lnxfE3aMZ+mGqda0TdEAvX7swEHpuhrPUyXPyBgAb2gGL3OTavcOw32aRGO0m7982ArHCO8TrbnLD9x9DH1vAEdcDK/qqhuO24DZ58HHxuJ4OevgtPW7tCzvWAXu3gIfEaTVrvke2Alf7cXwJue2gMYn91Ob3dsCZ72jfV/i8RA9s/x66Ha+tvzKhmvqv+ZjnsQP7zkM+n0DvnDkmgo1/gus5c64OuN8Irnvg/vbyVtfBWE87+Dg7OW/zUJyzOXDeXda3HQXu3CqeX90A3xSv1s/X4TebEKvC1v7VQSfOIxYYA6zjftFV4Iej1QetzvALjTRy7UhwZ2f4ez1weISWlz7sQ3c5ZOwYyKoV8XwlYsZPtZzJOXlV5DlmnNY3++7lCgofN07rmx2acR6x1Tit7zTnAY61HQ3cc8bZ28l1gz4GtlioO2e4y2ZtxsF+34n6t9X4/gT1xQHOEa3E+U7QcvsNkf+CY3BOONdx6OUTs0er0Z9ZqBvL7eSs6Z9gLxawDXeZ+0hzbYV7+Fnw6klaX2uu9Ztb+rk64BfOQzsD3vK5en0e5+HXwI9/zv2zcf0H9HjRZ1rP0sqEh8DMcWqWswt0Vy97m46FLltyPZLs+fto6KMl8NZd3hgzSavvqPnuHGx8ipaHr0+rwBklAYdccHY10OEk6AD33L5IvVZP1nJ381weUY/CicBbvtdj4l7WaZILsFIvT1o3XsvzzN5kJ6dMGYt1tVfH/O0mD5o0GXbWBrriLmeKRHWG3giyOIdznKZWvOKzO4t4M1nr9QpOREZGU7VeskdmXdTy1T3DuZ/tY9hRIviGC+ziCXB+EvCW82z1cqn3ROAV+007eYj1Z+Dz7fndqJz7aAo4ZxtNtvq0KZpvylGrgKUpWt9s8/yzWi/lpmvcS7yGXh/4AvjgCjlfBEZ9oQ7+kPsGcz/bJHBSrk14Ri8XJ6pxa1yg/3rZcPxz9dqF9libnTytZKLq96kVsN5NDkifin23gc64yyVfT4N9tQGeV9P2MzOAAa6qychKYOyX8Cl8nQsUP/FL1S6Me0c/RdyUDH1wgayew68lqVf2cP4w7H1gkjqqh5U64nM7OSkpkfslqCu/cIdvmo6/t8H+z0H3Zmp7eX61GrxltnYd3agLkNssLWe7/u0z8PNp6rYnLur44hcU1nWqlre8p49eHvN3Mr8HUC0/sZOT7abAj3C85i47132plrxsg/jkEvjDHK2GQp92HrKao/UBrvB5QTlyiprziOspXoKbfaHVdxTE6eWl077AmVrBf9jJF85PxZ6sNX3ITZkJnTHGOV1BXDMXOMQyuUTTes6Dz+GcyZfQtxna54UOr+nhlRS1cT/XeujkTPoCNs11zXay/Nd04Ke1arVcJ1+aOx02xzMX9PKokynwL1bgam7ywWez1QN920KfrwJL52s1FAsdrsF3LNTkf2vwdcSPCzQ9DM14BUyYCR1hm3pDse2/AjZwPY6dnCPPUEP+4LpsnRzyRwo4oA2/55Kv7JmhHvO0hg92hY5xD2eu8/oNMl+s9SLmuq3xxYvw/y6w1dcU8sdsNW8z40MTZdIsLT98TKJOjjD/CvLnWjydHHR0JuTBMa+dPPP0TOC5tZrt7Crfbp4HuzOB/dwgk5FLEZe4aHn7kX8uUY2WucBPvYE9cv6/C3zBW8ShX3O+PP7PTt5TMVut2G2t+QubsNncx5H7q8BOFwKLTIGzdXTg7DL1aJyLVl9QP3+Zlmc+0qaeQuOWaevc7faWtsfO1WqRtp95DZtdwHPP4GubwEXngzu5gGfbAWPnAMutEavayfPvfwO7gC6tdZYLKheDL5nB1mqpMitV65+sT6uj2cHL4VuA1T/WU9ixVDXKgntNv6HozxZpeM576b9mIXyfszqtp17eOWOBapZqhd/ayQ+Hzlfn9rbmnBk5R10C3TCHnjnJL98t1WqyMukmNb9fDrk5Y82/U3btctgU16bdoqpvlsOOnOG3muA7FoN7sj96DTxcCpyBH5ltJ1cmLNLqxI0P2cnxE5dA76zU/O16OX/7Ep4dpNb4OsomTstwVub4vaN8olsqcIh9WT3dv5cG3XEGdtykxUtXAHOc8fdb1O1FGmTM3OM1VdYsw3nx2vRy2KxlkF978Bg7eY49f7bi58bgUcvAL7hXNvcPT4WPMtfmRBT3Ww5bawd9vU0R8Stho078fIZKPliJvztBdxuoaOcK+F8nxE6vybzT/3LaR9ro5e2xqWr8xPbAW72chb+HZljCTu3ljJGp0GdL8Dp7Odp7OXDAAjjmAL+8HDhkDjz8i5qGp2PffP074DzpwBxHyP9vutIhXX0R7KTtq++JNNUwwYn5qDx3yXL4LwvYXSP4RgbiA0dwv79J3p0B3XcEdt2nxoXpkJMj1v0Q8Vc6zsUR13mOOHelVg87rOgVbe68Ej7TETZ1D/a7CnEtf26kEXtX4f8dYI//0vjmDJy7I870IfdghPwd1SKvp+CQ6Wr5HEc1cvwLxBHpwAO+1yvoeTrXmMLGHtA160zc0wF6+w+Nmp8J7u+Ac3lEMxevYtnjt0+p9FYGOICDhnsBfTNg0w6IwV+T59YMXJM/P6DcR5nwg/aw8YfY42rwDnuV87v7nsjkWkz4iKdU65eJc7GHz35BA+au+v9Y9TVNa10F3bfHuTymxFOrwXXtoedPqGZiFnRPD5/4jFZ+sRp7tNfqFGZczYQN2gMrXyOOWI04gOvluZYhS4uPIsc/p5nvsrS4ifH5/Ygsnl0MnXkDzrYastHDX7+isZfWQOZcs/+cTvy8BjyL+fZb2pjG97UDd3yDmGUN/Aj3K2gm1xVrsC6dZi8hf2Tj+rbg0C9o4a/Z4Bs66GITJQVm4/x1kFELYrFsbb6MIbIJ/HYtcNgGa3tFDXfX8jNg2MVb8M9sxLW2aoDZO/jotcAJG+BtEzAnB3bPmN8MjMoB57LG95ux/rXAKBvc9x0NeLMWZ8V9HlqBezmIX7k/Rr0ysdhe5n1x7+5tT3Qy96ZoGt6oLP1XL0dlcsxVryRG68Gh7aB/bxX2rzf9dVyfqWRstEWco8N12ohdfexkq+W20KfnSuN+vczPGGcnP1P2PbWVJ0zm2vZG5dpAG/ByPWT3uzLW1k7GdeHv/1RSpthqf98Yc03xNtUhruDzNRWjeujkXqv5mZ6JcB1tgxhDh5jNXIxeayuPSbTVZvC9XGwNzmQHOdQrhgnW8Hn2/OxCAaZqtRulu8xEQHp78A87ns8u+DscSxb3u6F4r7SU7w5xhO5dVArPWcKvcOxvK9IkKznPhWNMa6zBErhmBx3QC8NxS3ALHdf4iWhLC3nfV3rtnYhFm3YyY9fdy9VKvocFZOWE9duKpmtmiHv10A170TDEHH7dDrZap1QltJV39eHZKBVKt5/bwcc4w85rsHcTxCfMLYXCNR0Ph3IdqIu43mSmyRD2j/uayjf36cGn3UXQUVM5NIPPy048vNIWXMQe+mMs7vj/Rws3cO3z34pbwX9kGsqzS64pWZuMcH2unTylDMk2kbnW0ntluXLyhZEc9YEbeFgRztRYjrZ04xkVYuEGY5lts3SXB2LUtnK3bnr81hHraSM3BDio8+/biEtvjMBjuLbFQpw89464nihrelvRo7CZngxzwdreKCNtWoh5Y+T4f5Wl095SlrMb7PoPZVZjM12a64a9XFAeL2qhaEt32P5RyKGNPO5vN+jqaaVztxbwe3fgzxFlWsk7OlrpDjlPU1KSX2p1FuOLRyui+ik1DOFeo6QsyHtGJV/7QAfCFJuwJzTH3hd26yXmJLcB19HD97lBV41wvoxFjuLB5fc0qocj5GAr9vRpBZ7y8w1bYVn7BjjCcaWFKO7XRPkeXG/bRnjVvyKetcE5I0OyXyLeduP6LKUy4SX2647r1CrOda/I9JA7dLVa6XrsJeJAzrM6pBz1aKanP3iAn5xSdn31Ev7AE/zqJ2XjmVe4lyd0JlcZX/yKDBP4ff0GpXbvY0r91lubp8b1Tq51XsCjVCUPeDThLufSOGl73B7rq3LvydsLHoCTcY6xjThw9iVxrTT3uBtW9Jx4NgfneAxueESR493AyY0Ec3fP39247kN58+NjynnkDpysx7k8psJzHur9wJ+UHPUZ2YV5AS8O4b4PKeoD7uP6R9mQ7Ebwzg7wMWaiecl98Gl3lXsBPrj8N3mv9IBtNiubv7wPHuYBDOQZef9gX56I334pW+vSQDf3+eG375U9ff4mfmeXNb0FenIb8b8nbO05bLMBvI3zwU6WLZ32Ow2xDgCOrStbkHdTq1V5frU9ier38Ivu4PDWdD/wDeWkeHA/drp6/i326MG8nULGvoe+uXPsA8xspsFF7jwXGJ9btL/zDIL7gTcpR/XCvZ4pB5/VUpSFD3R1a5k8oZY2bQlAPNWzLCqzTquzmFtqTcOKnlJejCf3PqXBDS+J3yda1trTxJyXdG2gB+zFjcpfvaDwm+44u/+U+NvXoD8+wMO3ykfjLxP3+7UJMxF5my5S3mYf+LOYsl1fXUdcF8h9s8uSkq7Q3m2B+L41HfX4V5N/nosZHdvxmBY6eEFPHCko4pF2XyMjD7o48Alk64F1mgv162pquuYDP2oitm6pgkx41qqFmKE/Szx7faHDoDLL2hqKygyCTVlR+nSchb83fJAJ5NkImXhDPx2hp3epWzcv8F4v+n3eAxrwiwd0zJ1Skhtp2wxPcBJ/cPhG2KMHcLK9qExQiWeebv5yfVm1D/c8CoZsu0BuFYjZgrk2lbZuuUmc75S9yZgCM/4i7pcIHcZ1bpFjW2/gM/equk3epl7AmRCyGPkn/KgnbNZGmOeXgdNwTVBa2Z/fK9CrEPXEi3el6dPLKGtTCOuMNK3kTzruyTntrySeV1R4zhdncU868aKeom/x3p1Ib1wHnWfc8Cb16zp6+Y7PPYic626Q5xgvlWfA6o2LifuLTiuxEVyz8/SHDsC6e6X/+3tHNWTsE2lmr6t0vakD7nVbMku9TlkPub7Gg2r3XtX2NSQ7CL74Vzr5wgv26M+5wdAHb/idTsCty8T9e6FL4qPxJ2j3Vp7baCkCM47SxGJ/nEunMt8jR4n7URd5mZZ61f8C2+d3lD+VJiUVavMd7gdG9J6YUwg9D+V6Oikw4zyllPCc3Js8040Gf+gPO/Wh+Ns1xPkSo3p0okGTaujJVc6LDsRZV+L6PuDlETjTCmCRD3BsqqjdW0Ez9Hba5z19ziDGsINuTBM7n5RT1Wsd8G2K2L/tDLHPrUywFme/yyeHzgFa7cDBZz/Q0mlcH9SrdEh2AVl/0gnc4FTvHPUnYHInrq+UojIrief8Pv3huTRJp5JnONtXq6QbdYb4vW39Wy/IqoJGNHD/yUC69KaMSl5yLVIo3fEv12ynyGuqmNWo0v39/KzbXPSy3AtbCAJ/aAud30nzpwaDM13t/f5XXk8Y+Nxu6RuH07hXMDBwr3RxYBEl3AkGP98svfnxJOK0YOjzEenxuxLIJ4jfm0tHPYrBj7mmTJHGJBaTyW9BPIeUelmWASf9wUe5bugUORT4w487Qq9OA6/8cO6exPVlU+/x+25jEWDGz69DILcWrYaoKoHfd440eNXvw9lwnygrQ7XPbsR13J9qvuHpD7tocVlnbZ1btxTS7QUh4G0bpKCIExSbFcI9KqVBk7gXJ8/eLZf4+fXismDIwVjo03K12SXcv3ZaSTa1hvCscDNxfV42ce/Bh0NXGUp3bSOev2mI3Cg1LzlKu/p0BB7uk6q+OUy3BnNu2xHp6nl+Ps73VaT59wso6GgIv68XnmNWa+9rM5xGG/b02UQ8c7l5SQHsK1+zC/N8GzGiIZV4fitj0fjilfALrKu5Bivjb4F1XRAjHzYk5+YS94+6cH4sYswsahnhj++PodJdGZBPAGQ1nMYXrybPwwE498mQXxa+zz0JJ1JlQjq4DdcOfAm9Xg05+4IPf0HPr64kzgGo+mYedG018M0H6/kauraSrIw7AIuW0ZjE1bgO+9OldPDZCtihD2w8jfb0WU0x3b1UecIKCjBLp10VnN+eTtvPZGpYl73JUqR+Oxg+Kxzcz0qI6o+hk521ubEXzo+nl4s7g2/YQg+n0NE47nVvLSLMZ+FMO8HH2YikpAVYQyfscbthTt5q4vz8pdPiEQetoIaAYGB4PPayFDYYgn31Bl9YTtzncE7eEPCpdOBqIGS1kixrl8HveONMV5F5PtYX68lzRWGvadAlT8hqDXE9TCZ5IK7XwWYNNNqmizZrPikplnjmaYWPTtiEDYBPCedeNIbmJZD5667w0RcM9wOXa7Mwtp/pAsybp9ls7d6PgDHzNMyZk5fF/WzJcJz7eK/Fmpdp90L8I9zDIxFXdIFsHcEHPgRehQN/XCA3A/G7y16WlQbnuq9xvpHcm8JQELcQPuUD8F5fyCMRNhWOv3ekC+en0bjEzrjmauhjClXs5vNax/PBgWmcI72WBkTNpFEnPcEtHbGXTlrdnOcYNxF/uwu1/hiu9R0t3fURxVmxnr83hGbM0uqk+p5oK+37agplTe/OfVDhQ4aAR3Xl/Gr4h0+IZ7A2fJ8FPjgC1/GFPqyBnY2DjvqAb6yB7k0hzvmp+c5R3A/0hs5H4PpuPFMXn7vwrBDYeyh8QDgwylo6+GwscT/w2CyuIYqjh0M57z2T53tS/MQA7HEV5CzTg0U8d34V9HMg9I1rHp3E3FJH+MoI7tkoRtq4Es9TDhnrDXxzx/65R54X51LiLMIhE2fp5bthONMPcU1T6HAfujCA50S3o/q3vcn3SCR45jupdFdP2E532OMq+J9A4GQQ7pUOH9iFjjwPBFa7irE5Nlqfvs1fcp6kDmfH85r9RIWPHnjC9QWewOoYCs3oAU7rJ7ma9MfZfci1wJJffST8AtdnpYO3OoJvcJ7tSnAtb3DFYHWxwVPUfGcKrhWB7/iCl5pp83dWPggQQ7IttNrDUT16Sk3DCT69h9r6Yz9p55NIcPKPYF83pcqECOjYh+By6cT1XA+HdlQZ+7OmP5G4ZnzfV3vge29K7K9vL9gNDLmtzdQoPLcf8n8Av8h5nvvgh29IF877giseBN/4R+L8Ln3aAfjHX6URn/uAy/1E2Zv+lGKzPKGf+dCFC1LOIy+s8zCuf1263cwcz0dw7tTE4gj4wQBw6WbJupbnFAdxT+n/n3EzVupR2BHcPhr+9CjOKBBn8RH0pAb37Eh55T2whkwq7mdGhr9CNN2YoW+RoixCgdXAvIIWifuUjrT5Frz4X2nptCD49w2U4VQn1Q3i2VLrqUfhXxLXvT4cuoVz3aUh1oGIUzbBT12TeL58QdwOYMMdKWIV18Edwbmr0tgcxrSjNCT7kLT5MdfO/Izv/yLNn+qh9Suuu9ggxU+MwHmF4NxbpQqfLuAqIcD/f6RLc3muUyfx/tcmyfMwz1BOk24NDoKNRIPDpEvZm7ygnz2BV5txDsFk0SYa99oqzS31ptNV0SrXnrb+eB+y7Qj7Wge+/KeUKUKgq8e5377EHL7mu0JgQrpU/9YTdl0EG10muY72AKcNFi/f/SrxrKj3v3INTqOUnBsOH9QJmHMV6++ivnzXVTDnq7vYGXFlBHT4orR3G9tIpOD78myXuaWR4Ku10sz1nYGHHwqeqcy9MfndN+fxBKR7wE9Fwr7KIU/undhDxGb9IbX+GAY/+6FWU9Ya0hk430s4FNRKXHu7/cwp8Ihoqeq1O2zwFPytXoq+xTl+pfA1HbAeN+hwlIgcf0xa+m9nyC1a8OwM3Q2eA2UQVzrUYJ18HQV+6Zxh5QM3xFw9IP/dUuIp5gO9RLduv0hTk7iHIYkiLyFxbe/SaVwH398wosFNdTUphy3/2mt7rDtkVYFzb+7NvW58j8SLgrg2Ur5HKGQbJ47MumEYm8PzzQdwzr8h2Y51rI94ONQFusc12jL+/tyw+THnVEmC57AMsQ4DNvYSVsbDJcNfYer+bT2BgVOlKx06g290xdqGS3PsOSc2WnDvyCHZnIfTEz4oR5P5/PsfwEekSBcGdMF6eorcRwdgL/+7Ju+RZ/EAq0T0rcPQea6tI/CW49L/esmehf9sX3Y0jmV4BrZZUGZl7AH7qkR8d6ms5Gs36Pxg2ONBg/DmHsKh4LHBUmNLV/XIrN6iR+EBKWs692quAja7KFbG/KxjBPhJZu8BvwThvIbiXv0MWZuCeZ6oMDJaVhpl0QM4WQ3f11/hZyNGRiMQQ5WXjjoZBBxwFxlOW0onr/sQ96oGFi5XVn7hBh37WMy/H1j2oDUQOPmxSFNWl+U8CgRujwbWeZXxDDu/+mru3a1UvXYDNn4iGlu24Dsc246A/G+UNQQEAVuqEY8UKwHp7sDVEWJUDyvF83ee7VWNuKpWOe7pgXh5OK7ZW2kNCYKefIw9BoNfMk8w1mphuHe9ef45xjelIcATvKgScdZLZem/zBlGwE/1U+Ykc27qMGDvJwrPyeKai8jxZ5VrA7kOyFi8Dj6vvHkvQz//U0p3XVSKdsYgxqlEnGoiOCZNShqGtU1XeM13Lw+DjqUqybmBKvd0dzW5qNT4ypBDW7F02mVtPZUJbYCTv+G+MZDtWeylPbDGCzyhgnhGFOejmow8Cx6oExOLvYCTw0XJ13nK0UrmgW3F7OQ6rQYkk1TgFc868sG5nAWeOMKWvNRrA8/A3zmBk3lr9UTNS/Yrhr8COD9ZhB07rrSM4Dr0IcK57piy7ynXnApyD+8mJtz10Xrzeo4JFia/eQNLy4mfGW2P9YHfTICtVSkz9cHQ4UFi5YPTmpz96gdy7ZWSNZ1nPJVjPZ+KvHIvrFOhPJcJ2hq6deNatimiaKcXYpAK4OJgkUleiBcUYPvHOG8fleMe3SgSQ6y9Ec8KxIz9RLSlD+yoHD60h5jzjzfsXcF6eguuby3uF4+93FR0N4K1tXH9Tkz3IPgvhe5eXiFyZE98R9HqUMK6sl8rw3pmCZOR3lq+09Jp/UXjfl/Ith/k16hwvMO1LfBlypUOHcEBSsBPckSclafWb/bgs0zE3ozDkta3/7hnKLDiBHjgFpH10FPLrarw2aDlTu/f9qG4e1knGoZ0hq721GYxJOey/R6Gze4W15vYhx7DWe8QjYFe8MvdIUMXnHFnrK07bMdL61EcfrOr4F75rivCsfcj4H57RMIdT8Tv+eDk3wvTQ16I9SIg42DBnBy8CvcNFLV+nbH3fcDwfDEgyhvndQCfD+IcWce6wN7DBNdL3hocBmyPhOy6YG3fQ38KxNQkL3x/N9Z5FNzLC7jREXbUW0Rlch8GrrmbK3SjAmB37jxHRqSUBIKfeEI288TotYHQH+Y280VriD/w0A08agmwLADc1R3XWCwuDPDjWeHwQctEyB/+sBFX8LplWE8H7oUkgiKWC+6DYVnrLG4vSBXbnnCO9E7Y7HHh96kXcHs7zuJnMfhD1odt8ONFYt9TT+BhCPQ5Vvh2Ye7tCZ36Rky9x7GhK+xlIc6V40EP6PBcIbw7an37C+Lmi9NVQfDXLuLpD0vE6X4h2jPqpdNWaDUO289sod1uJaLlVw9tlkGOmiAs2nAfYD/IYTj0pgtiGTfR8P1ccIJQrY7SJmzJ/+cxuojnV+fDFri/tAV0Nkvws5E9fWyw31Ui1ZHnnG6E3Z3GXjzBfzrg76NFlnMXbb5A2LHPRMXuLrBNN/ia2WJub87z5Jk4cwX78dxHLvCVswXz/Jm9XIB788Sok2Hcr1MYIrPFuMQOWs+iHoU5wvOwH8fs8NFrhefvvrjmWuh/iWhc6A3Os54A1ZCbJ2I0L8hksrD+pAs/T0McPU2wn8pwcgWX+Eowt+9l2aL0PbFejLX1B662KhPu5grX0dzHxhP6UyOynTnP0xd2VyN0Nxw4BgFXrBG3BnNuZBBxr91pPe2BUavBP0tx3t7wC9k0okERP8zkWtfXinl+Htbsi/s+UpZO26jNSuC5H6W7NgieBTYgyhq/rRL8XiNHtYZucF2AkzaDb2avKhE+zpHngCA2rBYnZjuAt7jC19QIfud4e0FHkiecF9xf69bgbrjOBbHbzQEcLwMxXLloGu6JM0pDHC0gd64ZTIVvPSM4zuJ+Vg3fb4R++wDTGpS7lzeLcX9zLUyDYhy6GTrGa7utDCvagjX4afnwYxIrRclLlsNzaVSPczgbZ8ihAVyxEjGhE/b+n2SWek7UDXLkXj3AkCrYrzP3BwcOVwvu2wn7QmxeA2zknIRgYGmNKDznAo73Ibj6BXFyNvdE/YAm6c4LnqW+/UxvcJ7zgt+zG4fOoKSkKtgeP++dBozl+7KcE3FG54BLHvC/86GHlcJquQcw5Fcl/vZ2MdrGD+d7QxkQtQ3X8cV+r0mp354V3INLn/Y34pFKXNOFa2Qk+EKRMsWF5ysh1jsHn8pzqNshZqwS3K/y+VV74poC83zuY+mFPdaAG/H7jhCcBec2u6kc07Ce1O51h13Eguech+1zn8Zo2GCNOHDWnWtCgZnVomKOO67ZR6v7yCv3gN6O0epHPH93x97PKNNKdvPMNuhhjRKbtVPwzN/YrH/Aw88JscsNa/hVqt1bqV3fLPUd4oMqnLU77O64kkn7cI7+2juX3Effifr5HRD7nAIv2Ct4fm6RVwXir0rwFTfOT5DkCedEaDsPfocliepKET/RA+v8R+rWrUrkPPLAvn5QHi/6Afjuj8+HIc/vwZn8wD3yYUf7RZRFoBpgdgF6ck5w3Xf5q3OIS85hj178DkWKMK/S6l/6W92TGr6vEjNPe6tcr5w1/aBwTAvg3kqKbtQBwT1eFjrsVPzqf8TnQMjnipaH71rnA1+vSmHHoGMXuUbsljSioUrwc+DFhmxl5YN8EdOdeyitV2YnH8I5+sMHrcXe87Ffnj2Rp5iMzAcvDAY/PC3N0FcJv3qes1wiNS+pEnmb/fj5icRnHdbVD99vkLhe6eEVP/imDOjST4LnmQ4rWoI1c91fIPdRxzoPi24/M/YuV6IyD0MOITijM9L8+1XANH/4UEVa6FANPQ8AtlxDrF0NHA7g90dk1qYDz1NCLHAQMbSf2hpiDT+yHxy1gxqxygr+9DCFj2OdtUZcUIB42l+rH0mMPo54ylcduZb7z/9M7KNSGq3hi09Q/Xzg8XtrfhanbD9zTPDc4eJ+05VelkeF3U+B4AaTleJ+x7QaHIeCSugSY04wMKFYmtkLOukTBC60S+v/1H+NFfzILvhcf9go59jvo+Iqf9X4kBV8wUlqXMjPPGy0OUd+9UGq/JcNZM5zuILUzY9tEHOdIvfDwdr8hYPPBDgP19DwO2Xu5d5RnbHeFjh/lrxNQ9TcFFtwmGp6HczzK2wR516g2CyujeCe5JcoR+6MGIJzTSVlt9tx4EkwMG2o0jT8Z3BXPt8YpcLnuGgI4B4CaRLXMXmOCQFPW4aYvUpscuUan0+lC+fPwa91hM/lGXysV0HYS542Z6Fxfwh0/oDUy5Lxinn4ISkpqRrYznNPSiWuQTvuyc/tN0MOHdWke+1x1luBscHqoDvtgfM7KPqzIOCiFdZ6FZyqi5opuI7mCgWkd9NmQ0DnlGM7ftHWOTs5Qrn05rh48z4ImNZFWmw4J/JiOmm9X8JvVorQjI48t1Ti2rGxtqEqxz2INwTPsL57+QRwuEZw3HfpTR7lpnQGN2+vWhlvpKjMTthHe+jAVeBSd62Xfr6HseJcdxJnzXPudMqgSUXi2kA+dzPYeCX4eSf40PZSfyvg/NehPMsMelsJf9oRPnQz9LkaWMQ9vg5KTcNrgIGd1PHFOcDwCOhme/jxXKrx7YJzaA89v05+n/bgvCGunZQNkR/xTGzswVEe/1FPcLRm8A4HuWl4NPthcERH2XNMNGKFN2Kx4XrZ7ORT4NUd1Z1PGsv0acWCn7fnqBXaHIeb/p2AM1cMXPM4J68j1mMsxWadFZu/5DP9Tjoyq0bwLObcR5nA1Uju/wd8zqZav26QQXvgUjX8I8/PdIAeXtTyzy/NZb9WR4h1VZPf9NDpetpYbsD+7OFbf6eRa3tpdTER5n9StrNBy7HP3uSI9feG/28WzqO5tyfn9reC6znJhfG9Ics3YuuWH8tq95YgluE6qbFlzUtKBc/LS0q6V9rfSkF8xLpkXXZ7QZlImMS9s3SlFT4C2A7b0Lft3d9KFUfjQsFXAw23F5SLZLtQnOsGQ+G5M4LfBfQ9kaH1Fhp10hLfOUPDPuS6DAfoXjVNuBsDHuoAOXD9l4xzcUAsU0Ncy8D9JK8NvAB7/N93rs+7RWFdCfpij/v+Sb5HYtSdMxy0PqjTesZqslpcxjlUveFLjXBfvewezjX9bThHX37c2lu93tQGum0v18/n/i7cL91ZDoqQwCleg6f3K/U9ogiee25ktJJu7uuhTphsCd3IgN+P1vr0LnRIo6CjrAOW8LlldH1erJqx0QEYVaHlw8t/OeBaKjhArJaPdGRWNTUNj1dfH+BcrAYtB/7+fge16ZpOvt7UC5hhDL9gJ/colNS5vdvi7HX43Jv5o1rqrZed63iOYlvunSpbGccCh5oRzzjLY/6W8bs3YoZ+FYn+vWE7VtC9FcDVXpr+XOlQDNzuq7qu4PwlQZmiL9cla7HVtYFxKnOkIq9zZHyon8o9Qjk/vOqb/qq3KfftPEcH+iZovUzvB96lkq/jgdUOPFNBTpNi4J9N1MYWW/l+IGEvJmqynYt8e0Ef3PetCEjnvvRxwJC3gp/3lu6SYKNWOO8VNPsfnqnYHnqepdWMFHnxjJJCamzpCwxzgE8vps2PeXaAA+zwF/iOeGAF1wRV04UBAyADJ80uRq4dpDbu597+dxHPDlAj/+QamUbi+QImIx1xBrayb5dYyNgUuq6TLT+Jw2/N1OjPXOUrexK4FlZUfeMq897r376Bv0+HXyCs0Qp4lU7Ph8VAltynN5MMkTGwCWvYUTawVNbm0ax8UEBWy+Nwfc4fKwT3i+ee3/C/RyHbfrBBzkOrpEtzB6svDnD/2GrE1EPVsbbc/7YSvH2oWvHKCde/RxtjBmlyntnrPjBwoGo47qiatdFBP/uB97WDTrjJybkDsNc38NNu8oGzg2GXTeBnmRTbvi+w3Ro2k46z7oOzs8a9sqEPfWD7NrCHH+H74rFve8i9ADbSj/tYA8vy6XFrPGzFHmddTQWVw/Fd7pF7FrHJCHV7rDPW8w/0drAa1tUJa/4H8hmiGi1zUvM228oz1ifA55qr4ePc5e1nhvJMTsSo7vKIz0eoeS5vgb+Z2n1vDbbBHtLha+KwHmtgwhpKPBWnzbMwDl1HZqlxkLkt+OcOyDNBm8GRGL2bTsxOUDnXyGTkHur2c4Ja9Vqv9enK3pSgOo+2x99/pGS7BA33bi+ogNw+QfznDP5xnyatGwYZOkEHdHJi9GDc3xzcxlaOWDUI/s1C7bXaXfY2/YTz2oSR0WpKzu2vzjxtA/xJp+tN/SB7G8hqDTC2v/o0yFaNHJ9DM9b3g6+zhb7mAaP6qydm67DmTeDwCThzO/zbQTNPD9TmvxgZbYUODOSaCdjdbjIZORCckWtJyoEno9XEU1xnUQE/OwZYyDlLKi3991PV83fupfwv6W6MwDlybq1Ozn00BOdgoc6x57zT4erKLyywZ85dH63Vkjy/ugo2lQCcsQG/yqRRJwdCP21x3Syq2D0AvJXnIuVA5gnanJTE6FzE8gN4fju+kwc+MFCbd7MxZiM1XRuAc7SDzxW45jj1yHNn4Hw5mXf6TH0RzPnMZcCWz7i3EGKfB+B+nwCbue+0Tu5v9bH6fJgldNVDfho0Fnr0FlwkC7o9WA06agu8WEsTJvPcCp5LcoZuDZ74/zMUFEppnKjlJ+/f9oj78qkz1/9v76nffgIuZwlb8pB7fPAZ+GCzeDi0jLIefq7VgPAztPr5k6HbLuBhp8HBJqubXF3gO57RfvdPVetPnBG/P6HE6HHaLIaCuOc05u+x+J0z+KhOfh08Rr2yp716d4iHrG87CTbRihjpNLBuCrDTBb6bZxwnq36fck/yEujbVK12IzG6HLKaoo5ey7niz7RaktE23AP8BRXtHK/V0QSk62TwWnzXiuvWYS+JOJ93or+VoLuXv9D6kO98cpq4131itAt4XTmNSZymHt/hovWUrt07Scvfjsp8iZhxAnw99OShrTzh7jj4LyvgkU6urPkMZ2rFPFW+NXg8zoQ5tofMNSOJ0e/BRVQq7velVqvialJGxqFfqqI/9wM/g/umwD9yPvlLynCarDYM4T7tr8h59OfwC85qyhSdbJY6CfuzxjnZAnMm4P5cd+AhZ02fqm7+kmdVCJpj/5Wak8LzOwRwY5Y6LpFz1c7Qyi++0uojHi/iPN4pavzE/+XtZwqclyX2OFEnNwRM1mYzhY+zlfm+1wbaQM895LqLXyCW+g+c5AxFrJqtOqa5IPY5SwVxczSZe688R5UJX2v1Jn1PvCaT36aqHAsfmdVEDQHJPOOa59jKo05OUbe6ci6rLfzsZC1ndeZpd/n51S8RGxkhhqqip0HfqBOLXWCblfDd30D3WA5v8Pfp2gwL8/y35LpiGtblolbW2EDOU7RZS/gnl7xM1mbxzLG3AadKVh9esVXNO+nkpmtTcT426jFPD/naBcihgxF00l2eMHkm11KDP3vINb6z1b7djfB/1eTQeZ66aYsL9OY8bHae1g+/l+VbSpnypcp5jCmNzYjBpwMTuKbGVs4UX8Bf2MKf2cj3908DbsDep7qDy81WQ8a2gT9wk6f1/Fp16GyMfV2mnTMWqnY/sf1eQIy/EDyO++E3A/e+UlN6ugD/W2mr6wx12xNn/J8t1vYl1mXL9ZBy3uYUdem/tsB6N/j3b8CTjYFlV6gwfglwi/v2XwKvXsz1CuBSzVj/LM12nl9the7NhB9nP2Irh9+cAZnY8rrlmu9m4nq2mo9+3DoT2G7DPcpk49D56rAP2+I71yhk7DLNxrt1u0x9uy/T7GtsTgv82tc8h0dtGv6OFm6Yjf1xD3kdrjMbvgy+pq2tbJ4/W7u+Q2dXOejoQuCNCfDhV7r9UapWs+B75ArN/zEVvIJ71LfSbrdvNOwdm9MMfZuP/XHOfwvuOw9n6syz5WSHgjnqtQs20AFbuTJhrvbZ+JBOzlHn8vmDg7oA95ZgPSbQn18p32O5GnPCGTp3nSxrl2uzaQ6crQU+LOe+IPDXLcCNhbBZZ+jqO9KN4nkEzrAZnbynzwKtniXsmK1c5DUfOm4Dv+IM3rUM+zKFPOvgN9O0+T5hx34jfVoaeDLX8bUC5xcBLzkfuImMjJapnEea79ECv7AEvpj/bgvft4h1BzG7rdzYskSrB0k8pZMNx5eoPT6whs47ya1TUxFnmAHbb1C32Su02oSFDr8Dn1dq9Zgjbf6gme9WqLsqnHCdJgowSwXfYYxtoUlDloGLOvNsQnnhhmXwz1awBfiI88u4t6t665KjPGIv132Y4V43yfBqJc7TCWdRT4ktK9WqBCf4zbfwp6lar/4xiS3QpVTwMSfoik5+mJvKuTA4G50cPm45+IyV6n7YDnjFNRHtVZuf7OVMgkzOmuOzg+x6Jg3Xb4e9/0GF5hmIcx0595tSr2doXJHnHO1ZmYEzcoSsmsHzlwN3nbQ6ICs5TZsF4LqC6x/TwFsscR46OSUoDdjFMbVeLhqfBp2xUHNke1n0XwEbMecafnmPKc8RaAcdvkOFq1Zp9eycb9h/zSrolAOu1USD9qwAJjny3DI5b9QK8OL2+D/e10qckSVsyk6etojrRCy4xkB26LwS+mWuNgTYy2nLVqq3m9vBpzYgjs6E7Ln//1/AjUzIjGsiwI0frwJvcQDvaqKlHdPB2bne3E6efWAl7NtCi5uiP+PaBHv4ggYKv7maZ7/gTO/irP/395TGJjoYkaHFWZnURLcuZWj1F/Pvv6WnjRngTfzbRqoblKXxtOYlf1P+2CzgCnOz++DMq9XxH9kzZyXvlatgf8yZWyh8xyroPtf/8qyKNYiz9PAdjRS5cw18nB0+30cMu0abpbh1y0M6eDQLOM95728pbFYm9sKfW+n1gUz4GT3W/A/WnA0+aQcu+C+l/JD9/3WyD6GraxC72SGmegLesgbXtoNPb+Z8LbXWTw9O9Y4eL1qt9eu4Pu8xyT5r4St5LuQD6tZtLftbteTrp4j1ssFndOBJsLXoLJyRHbCuBXqbBczQwRe/p2FNWZCVDnHTI4r3zYEMbIGJT2hjWg4w2AbyfYZYfi04pC1w4B347RqNm81ONpKvz1ujct1B7qMX1HgqB2uwgb49parXOeqIz20gt/9oGNbAPVV8u7SRw7pm4xo8P/QVPcxdBxywBud7Dt6yDn+3VjmXfIZ+nXpprrW6+bGRnHyFa0BscKb/AevWQmawx8HmsonTOpxdO3XAL+3k4qp1PDMB59VOHjloHc7InPsCAetw/bNm0OeX8L+5kBXHR6/o6Q+5wEArrdYs0isXMuHPreAw6xC3WWlrHrMvB3bHfVfayd4rc+ED20GeZvKIhnXgKuaQibncqzoX8jGFzF/T7OD10N/2PIOe+n6zHrhrCZttAXfKBa60V2esN5L3f7oOfrU9+NJ74msWVFrCFtrIjdG53McRWGYKjpcLfTeHbpnKmW3Wg/e1g52awC/kajOhnl81k2cnr4eOmfH+5R5fr1cbF5oCo6Fjz9cjXrMEZr2DLq2HvVpA3/6jxYY87IXXbIyYIhe2a6E61/F61quF8Rbc/0e+uS8X+m+BaxrLmanrORcecjSBH1yP9bdTMzaayn7166EDZvh9O/mAWR7PRcdvzeSdM3B9MgXnaweZ54GntAU2GQET8hCXmQM328hHZuVp9WWtIcZyVfcNiHHM1DSprXwtO0+tu8iz2Ezk7E158KtmkKOpXOGzQZsxZ5ZqJlvJGxCjmUAfjOX7SRuAS6bg+m1lo2UbuP80eNifyky9i6wbxXMY/1Dyt3P9nq3KfRZ3b3WU7w6x5Tw6ZWKxs3y7GXp45F/FItVRfvnOBvd+oDQG8pwknl37TMlydpTTFBv1wvnLypUO8CshOs6PVSbr7OWinXbQn3LFM9xZ5jmt2ZuqFZ49w31y+lupSuIpB/n1ATvYTltxZJY9/Cv3FGpRXi62l5PucQ+KasUwQS8zJhT3U5Qjs/Ry5J96YLGVmHlaJzP3Mw5tJ7i+mvsUTbh7TvnhmS3Wxr1WShXfLjo5wMyB69xF9Ge2Ms/qBe8RUR/YwO/aIt6wF03XrGTmWncvn1WMllnL/H4tw+m04mpiI0/SOeK8nMXebZbgB7awFxV7aS9P1nGd3QnFNNRaTjzlCP10w/UtNBlyj+6FG8zlOXlce+Uhar5rp+29seWkku9hKY/72wlYU6Tkbea6HuZmhxXXOgu5Yo6z1rfwdD9TOesh1z0dUoIi2snM4Rc6FChxVibQJ65T3qdErzaVj+9whW38J91u1stRhexD2yC2tZF3VThrPbgGF+lknrOT0mhKYpdetkjl5zztKG6NrVyVwFzIkri/RsIknmXjL1zr2iLe0GENHcTRSmPEAxzbBouQP9rgXLQ4V9GNaivX7nUDN/heib/9H52ucgdOblO4Tge8G75snHLH/w3iam9g2nB8/yXiAc6HJ+XP718S5xukfhuq9LJ8QdzPsCCuDW1yhfw3usCGX0rMd7kuCRhC4/5uDy7Ode7WxDwm4Y4Tz11GrGEFOTtD5/W07YkNYgl+/+gvMjYa/R9L1x1XxdW0kaDSe5Hem4jYEAnBu7M27FheggQN+hKCRKzB3hARkSAiir03jATRICJR2LMIiIrdGEPUGGOIsSNiN98z+35/5Bd+13t3z5nyzDO7Z2bkEZOsIVs/8WThB+SB1tijh2h+94H4GQKfqxld8Q55ONcV2otp1m+Je27oB9mIorrXxDwnQylUUk6+J+gNvrBTmZjXpp0FzVMzlQ7p76h5vyvum6I8O/CWTg12A+7ZKzxDq38On7V4Uy3OPiWzz3kWwDtp/J/GMtclzal6JdmWGMquvzpijwYUNdFQ3judz02Z4j6GMs/MujvfFtcwlZ+O5npYGzoww0j27855kCMtSTEB5+DnNj6iLeAdPdjPs3i8xF+jXiOf4XjtIi6+akNct4NP2QuuGWkfxLNyrATPIXNczjmFKf5+SjxDLUOxFB+vPQbPdgQmnqtumP1Iq+sBnlDBRgP4kRM4/QfJKpjrwvgskymVzmwvn2pwBNbbkHdTezmsF8/pc6bMh7x+B545RxMrO8hcm3/Zy5PuRXeQOY82DzYXnTs8hJ05IeaaibDsZsp77ITvmIjU5HvE56zCsndVe5Y2095nXog77Snhq3ZyYLwzZP5GEu6fyLoEZ9zXBLFMX27ez7VjNrTxSTt5RqQTnxOATj4Bb3bkPpyUIenLPNfMIEZfFJ6+Q3y2pOVKR+j3DvJYV3yHZ4X8QYG/eUOeerRhkx58ypnP7iLGvaMTs1zYZ8nRAPZszWfkfKnw9Huy/MWRZ56J2/uYH/M7xPYivOwacb/07oZ64tMJv2hnp4eY6ldzXUnxVh9w67cS1wFtfMLniv+V1G9bybPUFXlKixSW/ZqCsly5tyT94fOadL/z+S5/rd7n/UEnxGCud7tE3PMwT7WrDsu+Qq8W+yH2xVfVvLym9W6bUHlQ1xbwmzbDouxMnW5G5C/Il/hdXoaOa09OfusL3Z3RibO3aFG1D+77q848uImOufoyl9Bd9rqt1TqVznwvmQc/poZzbuC6z6SzHi3UvMANvuNF1vrPtPq43QM6Qw6PyHSZM3IxM7HqYT1dbeTey2bwo/Nk1M6DMb+q5coF+LM/58B9++Y00usx/tDdeN3bxdcp2coPuUa5LinpGuyT31dm6m7vu0yXd/shJr3UORpcp+Z3vP5PpKi7v5AuwRc5sru0Y/qv5N7el7mHNKHyL7p3yR0x4qHEdlWxnd+9BlF07n1qHObCz5TEnKp64n6DMeZWgnvSRZt5st6rHA0aYOd8zmp/36Pb6igvNQD85qSOa6Z21PrhOld1zw40UrOfP7jBJ9Iy3SV6UeQHfHaWnEquAY98+SyllHD/GmzFF1zupbRiyh+QiQfyqz+lLPt7lPPIA/bcHXb3O2V+44L42BN53E3k/1yDFkZnPX6DL7lwnyysswrr9oRsy0+JsyrWyb0NX/Xt3EHR6jJCbrlIdiHntdqTOVVPdZ07nMV9//du7uO1i6S31A92HgOZXKSigX7qNOsb0quDTdqMkvT1IZQScR124obfRhLXnbnGuSBGhIPXXaFxq10RF4hWd7pK8Xku2MtE2PMFig3nupuvRDado5qXltDjV2KZ7gLxHN4nC8eLpKRGqknj2egTReXgsxRjbg2/GAdsOY+ch+tDJwjzYH7mYoNY8Dn84izyfFv4VJyYmHcGe7RFnsaf1+NvO+QstsDnE+TZzQv4MDnSPJj74HcGPjjr0tefILuMzrAHZ2lQ2Bnivp1tAV0gk1roKADyHMTvxylP5n6hqdybjvgcY3zeBamo7ioFH+V36D1p3oPz8HfudSlTd8NGrbau/EUENcw+R9wbc/8WGVy6Djric1+TxcapDcS9Cl3jkkX5C+6hw30Ck4RRTD1FrrIC35okEu7z+Vee/T1eTLKsJa5XvT53HDjMaXrgZwe5cV/qYzTI1FutcLMR0blHtHkx06y9das7lSF/C4IchkoDy0/DtgNw3zFS3S4B2wjAvVZJLLcZa/kc4Dzp6LbT1P6Qv9ar7dmBc9T0xhd8YLN04kwt4h/3kzwq8XOloZN43tZR6de59fQigO35J+nnN5ega64hapBmNp+lLHtfYEs4FdXVYo/u0BERP9dLbXYD750i+Nwk94DKsk8VF4afhT2bQ4ZfAatV4nnZ0bkTxauD/O7cBrwxTsy2VWFPdpDJBLFY4TOCtuCpccI9s4paP9jBv2xFyaBi5J8+wDEL2MYBylB8sd9vdEe3HYFOub9lsu7OyBK6M5LP8pXrZtuWEvchzN2wWFqSUkXHtnF9X4zE/awX2AZC7wWweUV7xz8s7IjUtacg4c69QGullIjTGraUDLolXRheA//l+T4hZHyjSqtjXaSLpOR8BfjMdYJ9yK3plDZva/vTacJN6ylvAf4zXRjfqCN+X1D+4htx2UtQWwDPiE8WenrVxD2XDIsTsa8qLRY/GpUguP6L8/1nB+LFzQs/0duP3BvBTBRs2EVmN/yAmUaw822UcN8fNv+tjnvM5T3uwvPOdAn3DxGfzX52YKCUcvI48TnJliupUo+jFWRbwrWHI6Q5VT8ivvJ72Bz4eCXp6QVyXbk0xLQKsYNx9S/JPfMEOIAf7PClNPLeScjHF3bYEXuvoJ2bfbU+q08+lCO39wE3NocNlOH6XA/lSn5ZFeR4k+sEfajH0UrwNC/YTE/uJ6zNv7s+NxhxqoL2TvdSue+4XYiCGGkBHJil1evx/Po5VdNEcj5jmiVi4hTI4SRyWu5jkCxGTPqJdg/g5wOJkGElOBz3i5ggfp17AnGBz4xNFHGJFdCFHWQ+XtzYc4yGHbeHvRmJiDubiOcCyAntoYtC2jKN300rOq4HzJODEbt/hDz3UJhRV8jWAFixDzyGz9InS6Uzf0RM7AybnwXfKaXSls6wjUxJTijT5Awsl4xvlNO7a3zG9W+pascR4rO48GGyCzmiyefufA8aWH4EMvTRaga79jwGXPJGbJoD3DtFvivMYWNzgG8CcccMMp8FW/pJ86PLXtPgU5U0aY0V9vgN+E8FbJv7j30NWR3Hd2zBzRLFw0tlxL0C4vMSEE9/JH42tfW0oTCIKYBMApHXmUJua8goPRB8tV5nGbsD9tAV39eX2gK2k8HPXXHNDGl+wQ/E7+jv7SvAvr6njVODwA02S5e9foDtdUYsvi79NapUq080LP5big0/pNUPpjbPE9zDPTHCHHi1QBxxqSLuK5vanCZqXlZQ4k8W8PGZwLHjFNyDMXAq1n+MuPfdhMrJItK4jPi8X/DRrxHXDlPLaDvE2Ukiy/4IeDK/A7USC2xztLo/jrnOIZuI56Sc/PaFzjpjA3CyG/BkL2y4CBwsSOspaq2/H3EnCPv6SZr34CB4UWfEl1+l2/sOgdMGYp2N0pMP35PdJ50hk88RM9chpnuraQUx5J6Zh/yC+40Pp8rBa8FJfBFPE6hk0HpwDE/I4Uv49Bq64e0NjvcN/l4Pu/VQ3y5OJp65ZvkLz3xMozx1HeyTZyzOhD/labVa2bQU31lHEav4TPJCerIwD5jsBh/PpK2nC+grSxfYxnL4zmq6OYLr7leSZWwB1sncKZt69swjPjf4ZCHXu62l94FOaq3HQsE1mAN7mwOTF2m6uHPRFPF9LmLQMXBf7lv7rfAsLUMst4Q9TBdLUn4k7nGRGJEK2ysl7gX68VqKuDv/EPl3t9Nq5SrclsFf+FyKpeBarFeL+bzNM50udC24d3fo5Rxi6D7gPNdpSuTbYTXk7w/eQsC5lcR1QOJsGFlnrIKPB0L+AzX5GMTwOfzB2EsOYgGfUV8F7rAKsnJBnptLkcZ5sDfuC5FLLVdyEDucYCdrER9yiPsyvR6zFPH0OK5jClkt1exnWJgZdJ0OTGDfN4GsFokJlUehF3M+SymObjtK/Myh7MxssbrTUdikJfKFWWL708Nk2MUaa5suLGN59p8NeFSqsM4opmzi/MgacTkWOuIesA7gNhOAb11gn/ZiYPnXyBm4B68dMH8G/D0IscAGcWohOEkQcr1fdQ/8cpGbdMdvQ0g/aCXxea2tp3sRz7662sjYEgg5ZACHuVY6D7wjC7bhpLJNNb3JpAPPuWfaUuSkh6FvM9jtMqF+e4SKXUyBV4tF1N3D4JDm6uZNC5C7Hab09dynZS7yuxLcl/snp4kY82JK+cwaWDETnx/S+JV/d3uxd/pw7Swaz+pqCxgNe2A85HPjcbRjAM8BdBXOIf8FVgQBf9pLEXeygb091PuX9JGDLEee2RNY6kM5UxaBFwUDrwIp4s4cejQqGNf0RGyfBVvtitidD99dRuKsE3yhEHE4nXimtnNIuogNLyZ+l3FjzzLklcWUVcjn9JZAhoj7d/jd3ELIuRh8yQKxcr54PeZ7zYavz50D2z4IO+HeOM7izsgBsDGu6/ESO50GU+jtLvitF/jYWIow7sJzQKTKwYvh173AT5xp+9NviPv35j8uoGnW3yDfcYH/rkNcmwUcdgZPWEe4N93a6wS9pEPv35PzYTPoeqkYYnoQ+uMzAIvEiilF0LUl4per4LO/Fdu7IjfxxF4+Az/hGYh+Qk7QIT7yjC0nKU+dA3/pBd93kXY6pSLmhmrnpSvcPge29+D3GfCjL8HxusP3V9Poimj4mifsPJ/Cy2KJ51l4lq5BHplIV4czL/WA7YUQ12FxreJlr57IuYKxx0DoLhzX74J46iPt3zKJCmq4trQ97GgUuFwvrM0Q1xxG78b2Ap78C/0Ohs2HgsPn0iTLXogF3Ks/B/ErEnjrjevk0oTKQbQkhefPekFHPtB7CHimr+iQ7k/X53LP7s4iZ0og7JD33hl22xOY2QWcs6tkEBMLOwgDtjyVYsz7AVt6Aydz4MdewGSe2boKfLsL7sUz8nygX2fkgCHILwKFbYkr4nhXyD9YjL3nDjkHQ+Zh4OrDEUP7cJ8uKS4xEr7A/YVX0th7DtqsVa7P9ix1Qr7DPSVKSBfKz1CcoYsfsJeX0osirf8JpZx8LzHetgUcRU6jr+Xsd+eXAv8fScOOO6uN548Bf/SJn0twP/OmN/9I9y7xc4zjkFmrxGceuhsGQO/WVBYVgjgejFhsgzyuqzb3KmeKI/YezHVDUuiEKNh2H1znS+mBXyQwLZxn+EqsL8dxfdTWD5fAUXvCxvpAPtWIXz3gjzz7bxXFJVoQ11AEH/2OcyyNExb245mi7ejmBY47O4C3zyTd717Y7zZg6SvERW/8di/03o5cQzygiyLi+aaXd7vBr38EJl+WIlY5A2O5nvE3aeNU7u1Wjnh3WXr1kXstnsA1T0vN77h3XGfkbobIy0Lg+12hdyPE1q48z1Gc22UDDhysbpzaQ4TcMqSTrcH4Ti/ReN4aPIHnaMwAR+0B2+CZU6VSpHFP6IjnWK2mWckdNe60JCUXdv1R4h4a06wLgB/t4Nfc32CNJudzu3i+YSHxc7HLXn7IOzYjPryWtp72AR/j3gPHpcDfnMBRK/H3j1LUREdgdVesRw8645rKHuDSbySeHVPYLww8xIS4lrBhdm/haPBR4vUnJX0KGzOBX3BfiE+BsfrQHZ9D/Qxx0BR5YhBy5Bx8txvs7VN+1ieVDAqBjj5F7KuEPe+Wrr/m8/Y8vyZXcj3shDVXQZ75Eve9vD43AnHnqcQcfveAvsJUv6OWy1z20on+Oe/xOec1EvheRy2O6Aed4t6S0tBJTsAxAV4WJ/HZGNsSnfBueiDxOdLRFbK4Olwf+WAQuHc/YMILqdaDz1UOEPMe6MOPeM6viv87S8dcuUeQDFy6JR3bFoS9D4RMHkgbNvE80Cix9fR7KeE+1/ifBk480NXu5J6WpxFjN+lc4xyBD2eQ8+7V9evNvaGGisSIL6Vx5p0h84Hw2eES91HvnxOFffWTJv/VWeUanaod86WNTwLVDKU/4mmCdOB5kFYvFp27BPvtjOtHQRc3Je7z8OxAf8SsRinzmyBgIPcaze7LZwZ4/g/Pvwu97a/VuMG/pLzUQHD7oeAAIRLXilYOlpE/LsBeuiD3JOwxV2p/qAt4ez/g4TaJZ/7yzKKePQ9Jqc1dgJP9RMPs7yXPbl3Uq8P7g3OeksLKuP95A3jdb1UVbvwMuYGObsurjjBmTvIf8exAnS7CmP1uDL5/UMc+CPyG/azQ9c/xgxzOAcOfV7PcePbLkpR4XXdDX62mMi7xXd/Uz/ywlzjkOMf79jfh52/nkbt3U/jMz4TKz8F1S04dGcQc6QvElLGncjZw7UMjzz1UuD/tnZHjtRlwlr94cx4HfCtUuF+oZ2msuD63oXrjVD6f/wX0vqKa+1FsnHoB9lOmPBrlCL7xhagfWl/taOADX4vFGjoqseG+aow595S+pKQ2O4K3fy4uvgpSCjrxLB4+f/taEUM4PjbS5k2PlYcLndRil7HIsxK0Os0MJUZs3jRKCevlC7ttADcxFjy/L/PheX7eq9VlGMTEiO+fz1fyVK4vO4N46yAyJK71Pkc8g6mghuuC65HnWQquA70+93Pw1VVKdC7nSv8Royu2Yz0+2tpGVxQqPJt186bzJCdwHbiz1pN23oNu4sQLF8SRs+AgXL/njNhxDnr0EJa/OGMvZ5Bn+Ip5k13BbeqIa9KsfnADVo8RZWeOKiHjfbCvWNjzHuXORU+sJxaflyh7tvBME65jrVAMi70g/8/BMX5SuEdN87sG6C5KHHjO9S/10PtQcf21C3CmAfsaK1595NhxDvgHf+7Ffbfqgbc60TCUa11riWvCeT7RA79R4J+1CusrQxkLu6pVkq284OOj4NcXlPcHvbn3iOD+cRscvRCXa7GvFBFW5qKa6tcBU8fj+q7w9+GCa4QmVrJdjRCF/e4oyfk+2oy8mxeaFK5xM4ipofIXmcLsBtfX1ABLlwjmP6/H1CAv/1aMT3SF3Q6CHbYpiREByKkHIY97r2zt7w9fGCqK6h4qFW5+yMEVcLE1wijdWeXnIkNMc8TW/i6wsX7wr08EY/icqgFi9wAD0dDGs0YqgOEbRYQx5zUnacSk9eJFAM/B6Sd4hpzvigDEUEnkPzYVtWmcb1Yi5m4CR3RRHW6WIwZtE/3KuWdXuOAa2wjjYPDGz2DzNiL1ZBBi1mHkE/sQa7k+9EfIZy94oQsw7VPBvSpODebnJH2AOZ5YZxeVe/8Y3zgoch7xs98j5BzyvfhqDcfB7sCfEKG3tCt0HQo/6iy2PO0CP/IR9/ZNE8VbPWFvHrCBNNFwjnsreYmmNzPF+0BvnjssSgbNEjyrPTnfXcxKniPEEC/t3dz+LbNFspUH1+Uhr18AnPKEbPm90kIxLMwDutuH9ZRCF67YVwni6g+4lzNw6XviuTAF/Vywnu7A0l6CZ4WDr4u0gs+0uWY8k/H9wWki9TN+RucOO0kTi3Tcs4vvO1PwrNv4PC+Rp84Qwt2He2eLgk7pYnKSB/BqBz07UA6c4n5W+6mw34/iwAwXrGE3cs9yMeg7F5Vn2ZXO7C+Obeuq7bf5XaqIWBWgzSzLUGbC/gOR43jiO1NF+0M8s95Tq08MyuKaFDtwgGWwN3foaBv28hP266LN2w3K+knoQp257gyYNgzy5PpcP2DpaNgVc0tP5LPJwvVwEGTrJjIfpsKnuiB+eYj7l5JhD120GZq1HlPF0yudtX6ASUkzRerXPOfaTCDngj9zDbUF1rkCPsJ1UgbgFGfgz6Yq9/y4O/+M4Od1Y+99kLKpXlxt5LNVZshXGgSfTXo9xoL09M6KJ+85z7KhsjNnRcsVM+Qa2ykpqUrw+5cZkZvINU5gDVyD5ityN8RoezGI8UD+MhHr5Hnl3vDx8eJUQ1fEaE+R2vxfwTlLXKI7bOErrDMEMnQHv0rBenh2uQt8Zwq+EwJsN4Aec0WajQf0yLOwcyALD2Dsc+Q1dSKoo7lqGfsBXK9e8LvmSOOn0u4BdbBRC8THjpT/+Ay4uCXLAVh0Frq3Ap44Y1/nhcNNc60m9Prcc2KzoxV80xu4fZ7fkWP96+nevtOC+wzcnZ8PPlAD/3GGzNfi8zph8LMjrt8OuWQebMkd8fSDEjohH77swe8xlVqPfBF81A2+8xHxtl7w+/qP17gGsw5+y8+KjcCxG2Dz/HzYBjh2VlQ28EyEYOSJFwT3kLSMzcHnpwW/a+N8Osu+XtyLdoLPtir5j9eK2peusOdnwMh1gvsuJuc/UPy7F4pHl7m2+nfp6LZawe+g785/hBynTqSctEbu3yRZZ9SKdDtrrEcPWHQGcrPBmsMR4y6KuD+5zxiBM14QMattgdUDkStdAjey1nq8WMaeEXYZ/K5tGb1dXCcq3LiucCm4a4N4UeSE2PGXEpRVCD91xXpuKQYxm8SMSK4TvKvc2LNBNM1zVW9euCq9HlMreB7N6IqfwU3qgBV2sMMGyb97LfbOtSFR0NEFxBR7xLVoxM1LkJst4tp/KLX5AvzCnt99gCM1Cj4jev9SInFd1Y5aJ34WSj17nsd6+N3xbMSm88BAR8jzMta2FdyC57nfUCxjNwuefxoYXy35dqgV4qwduHc9uFid4D7PutBKbZ1cJxsbPhpc6Lww7OIIHnVamQNC+qLIQ+sv+mThNsG9Cg1iVIltwz3TEb8t1+R/8ttO/P5OufhqN9bgCfs/pYyu2Cl4Fnb5iyPSNOs6ARuE7R1DLlUHfOG+mkVYTx105wwuWoSYs1+boTmn6rASdXeP2ODIvewOS7rQevgVz1/bJekH1Wn1njzfe96Dem0G3Mapm2GHB8GnveDXu5TyF/vFyAqeTbZPcjSoF74d3Lg2X9o7nWtF3bV3IlyzlvmQZ8N9pyTcPySOufIMrwLwo4OIKZ7g/4elxIgz2KMHYvQhieeahU7whi8f0OpPee7nA7/DNOIPxOdlpohrpbBnd3XEH6bcu5IuvnKDTkyRvx9FzAVf2Gmq8vPmDu3c1TQbM5Wf2/FsW1N9M9jnUiWbSmB73vh7udJ4vhjx1BNYvQy+ViK459v3z7dLXDvMs/AcDQqlCrcz4itLbzX/camUu4Fnw/ki59oL3+ezFVxfc5B2buY6b1NtBqj3F+7anK+Lr06A23vh/2aQ50mKXOUJu+MzYGlKW8BhcCdv6DRJObqtFDzNG5wqSRliekTsGMAz0bbBZhoEv6vNss+FDZzR5pSVzixCftaAmMjvF7biml7aGa2j23Zh717wAxNgezXxXMGoieaIKadpSYqvqn/IHL7WQK+v+qlxf/IZ10aq2oGY04XnX1yC3wWp/Gy58fxl4tyiaKAFv9dTEPtFvIUf8GEsbOao4OcY+Y/jpUejzohXiwNwTeQc6hltTuVOpw3gMIFq0zwT5EEbkPfze0Ku4dqMXNtX9exmgvVcxRq6aOeo++dcozy5p3aur8KNe61347OZwOouSubDY8iBuW/JZ4p+UJl4d42fIZP08Vo9+AHPwcwnXWiw1ic8OX8N1Z/rrN6PNoas1lHOo0DYhjE4z89YQ6h6tZHPNf1CZVE9cR8r4DyfXerF9dzinKeN7J4ZBjvlWSHWcltAb3Crd7BjW7lxWC/YyEuuw5cbz4fx+T7wADt8vxdieIu452snc58t4xut+NteDsvuDbtogf84AgeOi4mVfrAPb8U5pBw8imuZPZCn14v+JoGwldV0y6ebeueiMfKO1ch9g2EXxsCE1eDtQdoZV+4P/3ZxGHi0NWLQr7Tkn1CVz3Fx/ZplbCj0/0GEGXH/5j747UeOAdgXz6n+FzhrI3+8Fs5nq7EXezm4B/fZahV7n/Ecoj64z3OsqaMSl1gB/uyHff5SnbuhUmQLf3CkK7oRkxjPA7VnfRz7eO52hdsq2FIP2JcxsCWHiupC1M2OxuBvq+jtx2D11l4j7OU78HDuIWcE3d2k3bV9oF/uBX2Ltvb/TJV/twZW/AZ+y/O3rSH3W7hOpDbnhc8tR+eGqYG/cb2Apdx9Zbg2W4rPZhvf6KNWNrTjnt3y7gHcZ0tPTbezkTOUCPjWR3BkBzkx4lPuQyCOujpAJrhXQqvY/nRDdXjZScHPQ7gn6qzkKnAn7vcYXV3rUYUch/v8jOo7zVpF3OF3Uu10mQ9Vwe8yrDMk3dvFNYJ79HF95ZKU0yKrMFD1756l9fYb8p2Rys+VJ1mG4t+NEMdXwndCYIdGiIlnSP59APzLDth0h/ZOj1B9V1hDH3e1+sG3H3nu2x+IfbI2ayxD+ROxiWAXNlwXJCclfYbvtwM+W8iRqyLU3bX6iGUOssPNvsCMVvFgP/Zo1Bc23gosdoAc+mLvL8G1H1flTKkWe5wD1NAJladSTirIHXheYce+6esF8I3f393v+3axirw0ALpcRoG/heP+RvDZZeAhsPPP+VzlafjmIMiD+8bXa/NxwrLtEHf+pJTP+gFDbIB794lnQo3uY6vefWsuT/i0r+q43EDt0K6TXHZGh3y0VZj/0Ek21Sfs9QVy0Ll01DUSvzWEDSwFH4hUg3sYw5fn4zp9YbdG4B6LadraT9V4CyNgjgCuDtbuW+FWS9/PGKLVTs5KbsZ3BqoJX/H5MXM5Q+Ia1fawDUc5Pq8f9NYqFqxzlNMKeA5XqzjZ6ihz3WhhvxZR/qKTfMtnIM+ggM2kU0Engi6M1e1PF2DvkprrYKw9ayp/MVjT3eZNCoXeHgoft0P8qKInC4fA7+xgMwqd2zUc67KHjmpo+7Th6sg+fK6+Htf839yo/Vse0Ky/o8B3mGOYy/Me8Jzwjjz7UN68aSB4bkf4Ds9UGoTvtIqUz5zkmyMGgqe3iN21jvCFKFy/DflNOg073g/2YII8dCGuKSNO8poz6O5bWQ3qaIrvlWn1mCX1tsDtn6h/zjC1eKsd4uxxrWZtdB87/IZrrEaqEV/aA19qkDuPUmecsge28Pmdoeozfzs1W5jLDW1R0Jch8MdJfvtxkIZ1/kecIMMh6pKUVsEzZbi+zCCmDfjpLE+yHA75t4KbLgJvH6CKISbA6qXkcJNnnJlgz7zOAVq9p2HxDxTUcSj8w1b17VCGvGCYVid7fS6/Ex7G51C0vkwDe49VNzjynKB/6Jl/9P/L+RHi2gjo1w6yMJdjVg/F/oyAoc6yODuS66sQF53lysFjED/bwPdd5MKa0eD4rYj3GVhPlDajJOruUuQpUbBxnqO3h+5HD+cZbvCFfZRsNULlswSjK4rApblW1Ba+Uwy+N1ybiXB9rorfxiDOO2D9j8j58Gi1eQHXaDyhG3uiYdt23ItfDj46HH7M56hd4L9jIcM22KEzcDhGq4FterMY3HuINh+z1iOd9IOGaj0fevZcQIkRQ/GZKTB9OXKrodq8EsPiTcSzt3jO1935W5HbjlTNf+B3jjsoNnykNgchMWI3uWeOBEewAc+oAveOA19ygLwEJdyPVfkM6qNRj8Fb/qM2nLOHrJ8At0djvfY8B0t+HzhaDRlvrOotxfp7RKstVzgeucjFW2PB6V4jviyltILh6sDeZmrzuwV02Ws4OCPX3GVo9YzhZWa49wqaUDkM12GOkQ+ZjwBuW8KnCsA3olXusW98oxAYMlIddpzzppNUWPOlOrHSATZZRdk0Xvu79cMTrc7UVN8B33mG64xVM7+xxzUt5Bve/0FMMeHZM3L5i9Hqzs0mav05F7nlSix8vA044yJnFcaBX7wCD3aVb14YxzMWhJywlB6NGgl+YgaetIBq0kbCPk2BU8toUfUIxCY+M5BJURNHqB/HmiOGZZHvipHgGBZa/8bcDaOANxbgPLl0z3cUrmkJfFxDxp9Hq4U1loj1lfTx2kTI0gH2cAqxb5JW58XnQarcE7UapWKX58DAceClDuB7LcjfP4ef2sOOLeSou58Dw0x5fo88p+o/wDdT9X2gq/xxbDz8sU1k2bsCQybA116JG3sW08DyaJXfY3Kf2yfvR8FmzfBfOsXnRasnW81g38vJtmu0enGOOfw2k0JujeJe/sDeLCqfNQoytIB8j1PjsCStDjQ+rxJ7TFLH/8l1Xiewr2T13iUH8L1WYN04NfWkPeMUbCBenfipA67TRg/2f4F4bY+9WMj5qXHabMqSQeZycn6s5msLbF3lq40T4Y+voYt02Mxo4AHPrkWu93EU1mgOXZdTy5UUtf0hB9hPBdY5RRVnHfDbYzQjcgr8i3sKVcCeJyNOOQBHKoFpKVrtpC60jd4Hfon9OWi1hL4ruGbTXh37Xwt5VnI88NyMZ2bAHr5Q+VlEfxNX4C3P3nqLfKMMdpuq5qU6wNbLKddhmrpnC/vLj1qNXuMwPut7ghrPT1WH/sHz8n6Cb6aqX1l2Qlx4hdxtojpuNc+veUPzHnwJ3XItp5nc32S8VkeWGGEuj/hjglYbDp+Rl6RMUPkZQuhtF9htEuLaO2EefBTcb7oq3B2Az2XUMnqG+m6sA/DiiDaDiWuT3y4+jtg3Q83ZwD5yAjg5XdNLdC6fLZqmrWfeg9cUaZwI+XMd3Fvg8CRttg7rIq1gIvi2OfDdTC7olKDOm2wB+bvIS/6ZDPx5L7j/dOJPsxCLHeALR+nOyFkqz3fI3VAO/JmFnI9rk3HfmbPU5v3/u+/mTTM1+Rd0qob9zNDqZ9sC3sKukuDXDuBv7yhPTdTq4+qHmsvRZonANgvkAGby/i2TND/KkFzlgeVTsIZ3YtpaFzmbUsHTPwr39q7yzs1TET/fQz4/4jo8Y8sevLwMcWEOfMpem/uZ65CGa/D58wpgS5pmA74dKpF/pSGndFD5DONmxzSVz+FzX/mQ8d9ivTynSaXuK9O0eXl56mmqeTkbeN6J10GuvybDzh1gHzx75WvVcZwD9mAOrpUEPVqoW/ubyb4rvkJcsASWIr70mwYb/leknHSR7+2bjn1/EJMsj2vzvF4EOOAe9bjvXDUtmWuu31OG9I3a80eu0/xIMasnA88d1LYiU7npTRLXOAL3zWAbycAMrlkwkW/t/RqytcK/uSA3mcV9jsXrMWcg8/kqn8mvcDtHPX+cDxzguuAPZFicqtnJkpR/kf9OUU8Nhi3JZvDBb1Seq5JsZSrP6ZsCPLcCDjrj8zT4aTus00VuXsBy+xcyP0/BPRZp9aqtHz5CPtPUhwsdkAvogWdOhb1xHDEDP5+KvXAdlilwaYpW8xVm5Czz/LL3B9th/c6y9xdzwRP11EmWjYhZSzSbmZX8LzjzTG0uIdcrlAyagXiCePSZmZxmM0Obv7O1vynWMw24YqX50c0L07lXB3IBcKQL84Cf+pCFs5zzaD501Q72cIHSbP5XZzpi0r+IxbOAqVz7ryfnqbOwbweexyyH95qJ2GSFeGEqx1t8i3VxTZmZXFTH9byW4ItOsn/3BbiePuKBI7jNQmDyJ7Cri5Tkt0wdn8jY+C/4cJp2/dTmD4i/c6Evxvx/Ke7P2SrPebn7lq85W73hbQmZmGly5vnaI/4wlzO/mY2cxULrj1GTthgx8ROs7SoZ2GeoRwY5IMZdohbrDPgC+9e/iKfzoAsHxFk92f/IXG0vEz41kxfp5gKzLSEvM3ma9XzwQJ7jYy7nTJkH2VpgfZ1kwylLgT0GPJsb8lkO7sEzT6/Qg6Tlqv8Re9aNNvvMu8leq49Ls1miIkfU7KetaBFwhr9vLm92hBxWWnCNHHjpYu25QbSZhVywcRFijrnK+Ujodq4bNcB1rpPtk+XaTFWem7z9cCZs1R62/gu9LsgEP+WZqh+oMGMp8Moe3FRPLm1Zok5OsldzHpnLekuXqJPWmMMeLGTH5UuhI3PEV3v5/qVl8MX24IE3adKaFdzbG/K5gZx0BTDfDjb3AficrrYu4p4qeshH0rX5XFF3LWRd6DLo01QtbTEHtqRrz2HEWTs5T3851xPg71/A67Lg41xndJPCv/1fDWmG0oR8bSV0yDnIB2r7O101+5zj9VualZwBm+R6n/d0smwZYrW9VvM7YlKGxuucD5vL1p9kQBdm+NxWvt4nE3jVAVziNyqOz+Z5YrCJm8DMbPgjn8N8RyUdl8M27RDvPiDHzOD6Xa2m3n3AcvA0U/XJe3P5kVUmsNwUccQC2J6JGGfCM66Q/66A7RkirtjITxauAOZ3QCy7TbLHKnXJPzaQe5NWg3lvnw38/T0FZS3X5n81v+PazExgj53Wf6DpxAqs15jncchVdzK1meDgcHL5jyvAJ424XhRcMQs+YahmFVojN88C7+2gHt12mya8XQUstYHeb1N2u++Q01nje3epJCsHurXWMFYXmqXyOe3tT9/TiEkrVO5zGHILeleyYGPGsEUzOcY8i2e/8DN2+W5llnp5t5Fq+QvPPVypzV8rbbGSLX9ZCdvvgFj2B3jUd+AJ1tjLHYo98R34sLXqWcr1Q1ngVzbA/4+afnn2N/gHZLUSvIXri83kENdscGpjnl8rz/iwErZvpNWh363Mho0bwt+t5OjhrKOOiGX3KKj+O+CYFWLAn8D2XK1/1/fP71N/k1yujYbsPtCk6JWqf3c+B8izkrLV2BPW6qJqU/nGf7OhWxN+nyLHj1ylPTf4ONZUjjReBTvk3NNcLotahRhqyP1QEK9zEIc7Am/v07BXuVyvjPv9hfi7Gnm6JTjD39QUvlqdttYSfPVf8j/CtbpWnGvJnqU5wBUj7t8lN55fBTkYcw2qvHd6jlqTZojfm8vF8TzjjK//D3B+NWRugTU1g9/m4Xf8vuNfrb445aQlcFNPXrBuFezECjZtIte8/A4+YgjuYSzbPsnRngvlPDKVeW5a64eO3JNO5rrgyFUdoIsHlPkwT+v/dv/SP+CNa3Bfrhl8TNf7rNF6OGQLPeRxOeAellpcyJNztN5ucYnGcnlPruHl2lgj+bJXrvroshHnvbL/c5Z/R+SxpnLEndXArvbQy1PwwzVcE4PvP6TahHyuXQMmt5NDbuVotcC1Hvpy5qHvWN7q7lpDOSw7F3HSWC3YaCiXzlytbp9mhPyqozxtbS72aAw+aSS/n5ynJv3VkWum5BFeedAF+7KJXNJxDa7fHnz1OVnG5mt5XGD8ExrYlg+bNIVvtpOvDl8NXDJDbqAvx+3NRQ5hxvm/XJmdBxnws74OctWO1Yg/xvAHY3x/DfhYB54dK3/fPR84b4B/e04NuOaET/kZeAulLFwL2zBR9fRakVOshY+aAKvbycYOebBr7sWnDxtYrc0Tb2gzQF6/Gmvk85zt5UXVyEgDkN+d+ETOWJoHXZggdraXd8atQUwwUkvqjfA51xe3R95lrNXbFtZ8ApxsIT29AmCPMfy8leZNLkB8NgaWtVF461rggzH8RF+Oz8uDvZuoiT/pQ25rwD2MgeMGcnTjGq2G92SroXx591rk8QawRSPErALo5BPYUBs9OVmAGGKkzdqz7bqOZ7/gHm+p9VSBav2JEb8X077DPZGeLDSUW0avU2/t1YcuXtHoCvztY6jVrTs4rgeGdQQuvaOCjeuwlo7wu3+Jv8+9AvY7t5NLstbBTjsAU9rLH6+tg01xr60OcuEn6+GD+sgT35DxhvX4bQcNk9PGrEd87sBz8WjI+fXgZVzDqycbxKyH77SHLrlGeD1iQXuVZ7XdSlyP9RrgO+3BZ9ZrvcWuv24v616uh53rAwM/UsSXhXxeXrP5Z/6FwHADrElf3u9cqE6oZJkYyBu7FmrrmVB5X0m4z/NKzeDbfytG7Rxk7i+RoTxRiuoc5I1TzdTdA24r2eQkc+4zyfKS0rqok8yzBXnuXvMCJ/ncLp4JWK80vXGWuVZ9p1O90jjMUX77kfOyKmVkH2dc3xx7/ENasK6LLP/Os/n+kHQJgcBc7lvYJN3wDpKjJlri+/9IURO7wK+4X9NjqWleoMycMCz7ubTxSZCc/5jr8V8pVxvtZT6TH3W3TTm2zU6r/+W5fu0P2cmcj0fnHlfi8xxl58MW+E4l9mgv82zrkFulCngWZGEFnf4uhfXyl60zrKDjn6WyqEC5+Z0lz5uT9Jb6gYvwnKDX0p4tgTLz50W6l9Kcvn7a7LzdA/So2S9QjlltCR/Qoyx7P+RjXGP1CbhigFy8leuqPhGhE+xkRwN+d3Mca7AF/7OGXRUr3VfayRmSNTjeTSlilZ9WkxsYf0NK/MkH9mcNOf8pbe3vI98Zyc9nnkn3fL1lrs9apPsgNZ73kkPGWyNWGdDV4X7ysDArrg+noI7ewHfu4WDI88eA+1bcr1ME97CR+bmKZ6kh8nyuxTaDLxxTDIutwfls4NuHlDQbW9m9vQ1w/pbk3eQl15+z5pluUs4UTzk23Ea9sedvaedmD5mfa/H5vlt73eX70TbAO66vdEe8sVH75xhTYLy3fOeiFfiSCXITD3Ajns9oQQY/e8mFNVbaeYMXRebQu5nKZ0MuzrGS09eDDwwuhh6toS8b+MWPyh5nfnZvizz/ptR9pTvkwxzjpmT1g4tcu9MWMn8izalykYsGct1ZO9oyDfnGOxvYsxF80wX3tYGf2FB8nofs2Y3nclrQgnWukI8Ncm07noEjz/qb6306icyH5vINbzPEBkeBtWj2bxl7UIkwtpC3T7ODX5QqzX6mMvPMoroDSsFGU3nGWnv89plk+Usn2WGcHWz+nmSU7iTz7NS2AD26F+2IXN2WsY9u+TgiHmjn1Ul3DBz9pQ1yyU7g+c6yGMLP2TwF14zzHM+Lr1zFkhRjmeNIYb89CtcaX5/L51efSdfn2gEX7IEnd6WrjQ7IVezUc7s+SI7j7OWyM3bApY7Yrx3kaQe7taSTrXYy9/1zNHBBDs7Pf22QJzhSup293LrIFrm8O2wGPv7ERqut5jrfzY4W2K+PSCtojxzbUjv7YRXM9ekWkMku5Ui9ocw9o5rfbVLMPu8o7xjgCKz5XTrZaotYy2t7LL0ba63VoV/2sqKno62Rf9px/23wanw+2w6Y700bn9jK+kG2fL6Cbl6wlq+/Zr7qR+8PWsktV5jLBYlxq/URm5G7nV6j6BLayxFfOmH9+cqOARwPnPl8o+IV91qbiVY6s48yKKyNhh13B540Yz38XK8Tz6OkRdXm8vhEe3BrLwr8zVyubLDT5sRx3wDPbvwOorO4eeEjWf7CONBV1L7UA45Z4vsrgGk8p9IFcpih3Ivm2mFX8KJYJSz7Xzq2zVU1iBmoZNm/p6Z5brCNIKVk0Gvi9+Ybp1orn05oo+6GPCvt32qvuBcUVuYBG34uZX5jIs+I5LOazZJ/dzOZZ2TnbvCgLU+NgVHcr68r2X1iJicl2cHX/MHbTeSt/e2Rl4bQ9blGclgv7t3dVTy89JbiLayRn3YTqx5+IO6XssC2s1C/fUPnPLlPS4AYMamN9jvbwpf9RcuVFq2WjWforO7Ez+DskMe5ijsjW4hzN4OYTiIl4hnBthB7eFbRI+K53jlT6qv9slrItwO/b/5burHHCGt2hC8/leZN7iCPrHCCTv0J3FY+5+kAzhBCM6w7yOPMHeCbPQXPu+2QbgV/6Sbuzm+j3A3W2hls7o9m/gNjjp1IuN9M3APh7WKuYf+TCjo5wx5ssZ4/ic9LmAevrY66y8/rvaCvf6Txf36CXMUZdhVAN0cYyKb6ncBFu1Fagb5Wt94WYA35/K7N09TTMxdnPW5B9y5ci1fd+85f5N+dz9q9lbjXAZ/dMix+JHHumlbgAiztTMn5elr9fmJET/pr1Ef63/lPExEYf5PeXeNZCabi4qtr+B6fQ9hZFV52H7rxBoZbnLq97zbV7uSasrrIZTquHfYGNg7T1e26R5P/8oZtLNO9OnibuG9zrUc33Wzb21RQ4wOb3KIbMek+7MobfsRnV39HrugDrnZFF2n8v+vEJTZLDy+9pnuXeI5VMIWXvaGv1jhChqFUOvMV8WxWninW+85FxCd3YIhJZJ76C0Xn8vnPor5uTbehdx/Egpa+XnE3kcP4cq8oaZr1H9T6wVubS8i9BeIteF5ACP385rk29zP/cW9cuwXy5N4U/4HN3IbNW2rnVFc9/AV8kefJjhPJ+U1UOdhS3b8lWlz2ukNxiVbazJQVU27SxVdWas+eI0Xh6Sbinj/IV4V+0Hky7MK18C/7/vzmMvbuh717ShVud+j1GK5t7yGtmPIbYqoP+GSk5BV3h575+0Cnv0l/jXpAPAsjQ+kFH3lCjuOcIMOetLrTA/Ls5gxMiBdJSddxX0tcJ140v/sFeR3XMMaKCZXXsB9rcOtoYVh8A7mWDWx+jJhmfRU4ZYPYNFJsf3qNSltsEIMcRMgtQQ8Xci8IO/F6TD2NveeOvDJc5xV3Vus3XeG2XpennifuAW4ZO1hqmH0TGOejhpclSPu3/EYGMVybeUUCB6JB33li/b2xrj8o+Kgz4k4E1n8bOOWMa34p6ofepNF9uN/aRPHswHWaU2UBfJgknEp+ge7MYXsJ8KMrxM/33i6OFzumX6ZHl7knUqwAP6Np1jbQxUgxMe8S8Rztgk5jsZfzVLGd+0oNE6MrLhDPBM9/PEI4Gpwj7nnS3XCICC87j/XYw68dxcappzR/bzw/Rbd/Sw25/sr9tY/qiurq4C8B6th7qdIky+uIc76wyQWSUcxN2rOF9XJa6trzNyqq49mXMrlnNkEvzsClKHJrugS9cF+IwfR28c+0Y4AzdDeCZjZfopwpztDdV2J+wWXivtxxiV9hndcpZjXPsB4tBoXVU/M7O9jnYOzxDHyH+0yOEEYx3NfbQTvHXj+0BrjHff9cgIEnaJGOZ7E54DvlWn1rXKKzKNhQRsE9vIDn2bruhqeIeyaf21Wri85VaOKngeBaBtLHazXwqQDIdr5kHnyRFtj6wX+/k9Rvb5DY4QOsy5W4h8O41b7gVxuk1Z2uUcJ9H+y3RKra8Su1LvKGP56SBpb/jHjvzX3sIZPr4EM+yPGGUmE/thM+izuYz8tptYQ7nUaRLvSMNgdWnJ0s+L6vr5qDuyZDd1dgD+bA+Rixf4tKN7ztkd+NEjObBSVG8N6HQ18KOA3XvzgL98xSbcZu1N3NusD4cjrwnOsLrul2OlUSz/UAJ5Hqdp2isOxA+FSwpB+kEL/HX6TbJ8WYX9Zm5jrcjMa/11DtSxfg1RDqfaeaRvZxg76mYA2NdD+a9TKFZ/QAzzkviBEnzpwi7pEbYz4S8fQU8IF7b44WnqUnifsfbj09Avh5Aut0RAx1EqnJh6jsjDfzNFxzN3iJH9bvIC4MPwCf8gEHcIBO99DkJF/VOuOZ7te5P8L2uIbUDHI+Dn/kmoIu0mzbSsS1QPA6HckJXAftgfXINL/gJIGnAsOniScLzxP3y2o8P1NU7WiAHMzAXRmvTmizp+9fGgt5VhDXMkQajxGLlTLic3QtVyzEyHtbgTNcO+kgvOJ2EJ9fCoy3w2+30NA/+Ky1gfTsQDF8vAt07S8l3D9CZVFBsPmPkltTOezBD9fn+cJHtNr/htm9yLD4KEWs4jnIfajCrRwc2hNYPQfxrg5xxFT9eC1WGN8oI36+/cDvc/h+KTW94b6mZsDeQvD7AKzNCvvaSBmKv9r6wVqkNhdQ0cAA5gZYw0HEwi7At9HSoLASfJ/P6L6Xdkw/Qpnf8KxSQ+Ia4Xv7/LmHEvE81p4/8rmdTsT11xF3/IAJLpQSwfV9XG/urf29SOeL+wbSyHv8W+7X35X2bzkMTGObXyDyVJWyhQn2Mh76LQWv4OfkcbDPYjrxohPWYysejcrD53x+ZqC0edM+ah8UDGzsjDXvoofvucYnCfotooSvuHZmBT7fS3yW+NGo76SSQUXaTMx7+95JflnfU1ZhAOJdR/jffuLzYxmKG4Xc2g/c8cN+/bTPrzZyv5Hh1LXnDnp6xQs+OxJxb6M2S7rCbRBNqNxEekt9YEtxiEs7YIee+G0sfGszfNYL/DaJ9IN20IlZ7vCR/5JlLD5XPBBTZtLoCq7RZk44FevaTDw/SBe6GPxiu4Z1qc3zcM1N4AOu4CfLacWUbfArnlG+DHLdiBjAc8mzseatxDVcmQ9XgsNvoHu+TsDwXMTArcTvT51DVpPxjQ3EPZRGTFpDs5K3gO/Zw96WgNdVkXmwiVaXradXQltP2yOmJ8CWDpHZDX5vFQ+7LSKrYEfcqxPwZBXWHKD1IakcvIVSP+MzzJsh8z0UlMV1TyXAtN3A7S6IRz9IE/P2gnsEYV+3JeuMA5APz2w1IK+4PeAngfCvF9KTD3vo1UeeRdgba9mEPfIc6nDEkLV0cY4/fLw7cc27cA9A3OkLP9us9bVIjCCsdx34oh+4bh7VD11L3EN1iGkBpZzcQJd328OXC8Cj8Z1IB/XmhQ3IZdYBW5i3p4shpidhx8Za7ec060oqn2Wi3hm5TPz85jjsks/CJSEWfE/8DF9O+C/waj8xP4y48yXiywFwJu5l5AIesoz4LFb+Y3vkPivgj4E8m1vKsl8P/OkGbBHSZa9d2E8XrPMqcHIXZBWE9d9BTN9DeWpnYGYA/r9W62VRtaMr9pVLacnc58GP2gK+I98VPC+vEPLJ03TXFrAVus7F37aQfwb8+jjxObfQCRlCnAXWbeTe9cuBn8fAT4xge9Og6yLKT7VFvPhavDq4H37K71y+EVfO76O9z7jfvgu4zTeQVRC4mQf2OJNsu3bW5iLxuSieX+AcYibJCXnIU7pzTzDIM4tCbwep0bkb6YFfNh1zdYDNc33iSuIemxF3MsB5DoNX8OyJTPHkwxHi55m7B3wr+uYcoIG9bWD/00Xdrr3kfNgWOJmKv3fSBkd75GveonTmBGBpEHhFoCg7Mwk2H4jr8OfJ8NPO2jnGhPs5iBE9oEd3qfH8CsSsHpCnPfxpHrCd6xrcYBvpiJvBsO2t3MuUeI5P+vrN8OV0ij3hoPp3Xy6ic7+HT5ogjmcCf37ANXkuwzzkQfsp6S8+q5kmZkTuIe6pnnB/JuLLLopcZYsYN1107rCLsskOOvIXcsJIcCGuv+sicqaMBP/pDF4XKGpexpLVD52hOxdpSUo64mZP+LIVpTZPQ2zqBn5rB5xOAcZ24x5Z0M9XwJbuwLcN+M7X1H2lM2x4EzXMnkpL/nEErm4C35mL3zqCry4Xy3T7sU9T+HKm+HRCER3dZox4twz8+QDsk/tDLtV0ze/jsuwXCV3oXnr70RK8a77YPWA3lQyyxnXmQv7b8bcN8PZb8PAdwDFbyCpQRN0dqNWz6+l1A1YPolMNnWEDveDXC7X663O7QqVil5nI20Phd4bApC+RO/RQY8PX0cdrI8Cv3IH/a2AzXNvrAU61lnj+EM+Oty1ZD7yNQZx1hd2uR66WgHu5qO6Zy8Fjd4Nr8ZnqTKx5Dw35jp8tZ8Dv9kC2ZvCvdHDRPYitFuCWS0TXnruha0t8ZxH8YgfihRVi93zY/Fbi2RmF/YKFc0ikhktRd3vAPnXgtJ2hx0+lBbbJwN/eyFtfSK5x0eC3oVi/PjA7Bt/pifxiDXy3B+KuN7hoHnA7EvGROWGmuL1vJz3Yb8o9H3Cv7cA6PuOdIXY67YAtcd/CZdp6znlaYM1LgaXbEaf4PfIS4XBzMzUvsILvLwRH3QLcs4asgmFL3WnBui7cPwp41Qvy4XmaoZBDb8T3zoih/aXMh+MpwjgMnOcecHgI8pTe6sDyXMQFH+REvtBdHvwvELjqA/tcLhi3N0415/NF4HtbwRn4Wegy8KstyL8swJfSNX4yI9IS118q0tdvxD6tEHO7ARMCgLFcp9NLBB8NBF/imtkw4F43xOjOyItHSN5NYxCfwoBdP0tXhw+E7fbGfddgDc6IxcwB1tKISR4U1ovr0A8Bzy2AV86wyUOw+fbUcM4F+irC/Y2Ja5eMbxwGTltCj1yn+SPkb07JVp0g5+PASVPgHp/HOEFDTJ9I3Iu4LaCSnEM+ofzHdljbT+DJzyV+Hzr23nLY8ybYiTmukyE+XuM+/hbwtWUixnwDOYyzBAfoIUInuCFH7oKY3hs5oAcwmee5hItFuiDEKe6J8Sn05UGB8UHg2xHQaZA2i7z53WTJs3QEuYb0UYOypkobp/anceZcB10BnhxJjsv7YF9npLhEHaX9HYYYuhr+aw09+sG21+E+9ohrPpAh1+CYIVflfmjrqfyFmZYjVLhtQy5rSlwnWFS3FTr5ROtVwvHQOqOD1r9uScouYLOJNmd849R9tHuAKdmWcL3MScSO25JtCT8LOglucE4ySncALvEck0aJeyMv0oUJrq83+7wLfCRC+HawAzYGafNS5z3wAVayvfXleQ/At87QryRaP/hgL1zTnQE7jMD6wrW6iRmRn2HNfYDthZS+vj24hy8+PwUfOiLxmRyetWRYXCxxD2SeRfvsgCW4NNdK9+PaEeAkn0vvJ3jOPXMG98wBorCfM/HZ78bz6yTfDmEkzobjOrulpje9qX9OOHBDJa4LLthoD532Bz6bIAbxfMlBAvwbPhKI7w+EH1kSz5YKyhoiIo2tYJOcn9ZCZnOl7U+5L3Qt1byMlvgspal+A23eNE7i3kStH6LAkQyJ5+A0veFc2Ji8v+D5RHXAfg+ptIX7f54FVhhLtl3tYOeDBdfs9/yR+9sMg7+8lLY8DYDdDoeN6UMuAaqjwXnku1t0ZVHcm3o0/PG/UlBHrmUYLi6+GgobCgRujxLMd8N6BUBWI7kGENfknnXRyEdWSBFfBnA9kSjotFIK/K2zltvu37JG4rP9PIc0ff0OyTWE+7REiSz7fIl7/gTGDxcZSomEuARuHAX9bpe4zm6RbjjygmqJ5zMmJUUBEw5LsSc6w/aGQ4aXpeAegdhjFNavSjkbOoPzDBPndt2VdjoFAnOGiutzH0ivxwSqJYPOI4bs6jvOnM8ex4q3i52k1GZfYPJ/kGv0lF599ENucp62P22uirrLvTrPw983V0d8yWf84iE3Reca56P9Njb8T92B577wi4vw/cLqknrurXoBsa4jv8uBzV+m0Alnq/k58Nh747HfDN2JF9xX7UvENXvd2P96I1e6BAwZpuQ9tge3vEIx5r7KwN52WOeXkMm4yPZBXI98GXpfqTCGbJx6lWfBK6Uz7YC9E7HfT6viLbg2+UuuUa0+1eAFjj0RGO5fnffYE3K+Av8oVvy7O6gnv71GenpblaxCO6xtAvSyvJrrc8tfTIRsl1TrEjzhj1ew/nPKV2u49/7PsP06Jc3GDnlTvNi8qR0+94Z/TQC2PK4+MMMLa/5SeDedqL4z0gsyvEw9ezYrPPvAMvY68v6/lGOuPEdmgjAsNlUah3mBq8eJ7593VvZs8UZsuoT42U7c8mH8vApZfVTm9OWzT+OwtrHKxEpv8CJ+VmEpnl5x1GZyPfAzE8z/uY/fLZ+pip4e1wRdBV45iQXruLfnJfiWm+C8oPndFTq3y18U1PD8xEbgvTNswgkY8gVy+SVK7AlPYGAc9pWrcI1V05uL4K5dxZFBjlrtD8/Jbl7gBBvmmQI6cXU45xrxuEa+wrVMxje+gP3vVvhZvWtcjBhYXq/kbGB842seU94fdAMnicNeTuNvV+zrc9Ew+6yycao7bGycGBZ2WXE04B6bMdjLz8rJVu7vFyP8u/+u8PPY0RXnwSXHiTAjrvE8T1q96mwn+MIYkXLyN+XqcE/uWyvCsu8r48w94JtjsK+nyi0fd/jCGeK+ZidmOcPHG5BnTRSJEVzjxs8rHip3LnrDJkcCM58rMyK98NtRwlT/hdKvnPvcjhLFLm+xL/67lriOdegfTrCBeuL8hJ9dJ+fXw1bniNTP+HnXEPjFa6V2py/kPFSYB39UTJf5QLbDRMJ9PaFL8FYvvhoOvqoHfuyFeDoSuKonuPds43k+K75WcM/VGPPTdMvnO1Gx3QlYNwgYbiDEDj+11iNKZJOheH/QF5g2RBjEdBCO43ieXzVwdYMo2Mi/JezPCv8Fan0qFth2Ejz/+tGo/oiPFoL7Lo6YxOdmd+Ca/OzuJHx2C+TurM0uz5niANzprM3pTitwE47LO+P6FdRyZbc48NwJnPA4OdzcJ7i3Rs3Ln6j1wx7xcKEj4kI4fNkPvCcI+BkkuGfc3unu4OT+IuLOZKE75qG9v1hgmyQ2bOL6/UD4bJI2+zi8zE9wzz7d7zxnOQC53mStFtuw2Efw8x2ePVo52A9yYz3y83k+Z3tA7NzsCL8+Rjzn0XeFE7A3FNgbAr8Igi4CRObDr0XDOU+Vew8Uu0xFruUFW/IT+Y9TwDO8tXrtradnQ6du2Jc3Ppshkq14vqSXCLk1U9yLdgXX+oGSko6IjU+c8PlR+NRh8EUn8KseWFeYmDe5i3p0Wwi492eQQzDWFoA8NEkY/OwDXuqDa6aKQab83NsXPHYy/uP+n36whxRR4eYDDPxfrTo/ZygZ5Cya3iwU3Md194ADyJGPiQMznME/S8g17kfN/v27HwKfKsdvnRC7u4Jj99Nq5DukB4EbDBa39gar9UODxY09UdBvF+Qs/lhPImIVP+PyFo9GpYiRfQKxfh9gUZJ4tTgQe/flue2C+76CX8CnlmLNbsDS9sCZM8A1I/Ccjsi5z4gn7421d7Kx4fWi8byRWnbGEHH+DOzWCPH9APhehUj92gl5+l7E60oRe8JJ0wW/Mwjq2FW9PjdIcPw7MasLfDZQcH8HPb0uWJs/eG+MJsNZyf7AjS/EqYYgbW3cn5GfIzW98cN+vxRFdZ3hX964/yTIqgv3PxRHt30lMr/pjO9YIgfMxL+5wu+sYc/LxQxrd9jS7+B+NWK/szGw6HdpWNhpcc7TFLziZ6n1gyoG9jbhPq7SZa86/MZYvbHnmbT1dC0+N+Wzf1TY7xzuYcqz6mhg+VlwHT7Hsg04Xyt4Ns3d+bsgE0XUpvE7GiPY7Sox+S9X6MIENpkNHblBv3clh5unhfUn3BvtomR8QxV83qZnT1dwwPOCZ7EV1flScv4F0fyOZ1j4wdcaBZ8PX5KyBvdtELYlfI53Azj5GcTyTtCjPj7L1ear1noYYO25YscAN3CqauR9QjS0mQIDLyCfrQE+8H2rpRhzVZQM4nkHTdp6RldYcO8Fsoy9KOrPWWAvXREvLopF1WZq6IRcYOZ5wTO89k5fRTx7NKijI9aTrc3VjbjjADtsVcCJtX4FxS5PEJPXQQ6usP9HSuXgdeKerwufbVAS7udBX9zToFG65XNaxP3J8xqqpehcFbZoAawIh39dFvweJEPpDzy8InbXWiDuyODDlxHLLcH3MmlWciP8zUGrheE6+tRmfhe8iCZZXhI5G7hf+l3FVH+DqPXg3imVUvkLFdfkGROnpCz70yJb8PmBI1L+Y1Xw2Ybo3JHIfa4Ci6zgm3Hg9lfwWxvoYjxytQuC35nGmP8Xud0lwbNIbuyZDjy8KHh+XFFdk+Jwc4MWU3ShV5SQW5thty7coxKxdBOw2wnfL5IcDWoEz6G7+OqQVD/0NGTL/TO3QRc1IsLYHrhxWgmM367NI8582KDoB20V3MO55UqupAtVgfP8XnizVHamRnB9QVvAd1KGogo+v52+/gC4/Wlg7P9qvXM37NLmm1e4nVJKBu2ATXB/7M3I+06LZj/2x1XI+2pE6O1OyH+LlOCje0Xa327wx8NKXOJurh2Bn+ZLbNs8z5c5rPGNGuA519dvxvcPCNNlXD++C9/fB97sCl9YJb1dXCtaF/H7jiXIL07D77jH1wZw5DrB/bcfjfoOa/te66VQVFegvB5TpNlq2ZnF0hDTWsHPFnY6TYNMasXESjf470rJOaQOccIdGLhJmpVcD0zzADYeoq39nbV5si1XvqePY10he+4psR+5iAv+bwIcK6GCTk5qlTvPwP2RmuY5qi2jeYbgca1/ucHPpsjvFsI+f4D/eIC3LIe+DkF3PPN9qmRYXAvM8eC+hVJyfp14dJnfN2Uj/6gTEz/1hGx3Ecvm++fGkO1JmvfABTZlhhhRTUddPcBTuA4rUXl24LDYMs0TPpKsPFlYIriv/sapKcq9fYcRW5krZkqhE7Cvs15cY67Vv2cT98PZjJzbQ61J42dE24ljYPkLY+ilhpL+Yo7G53zO0IJ13iq/Pwq51cg9dlSHcTzr4RJ4mj/+z+dMrtDNEX7ajJKgrBisp1TYduX+1QPBj44iJnoiBg3V5vlmPuT4mCQxtiBugENOk4rq6sWeLb6Q73o+jwR9Gqs5UwqRy3ItuTFw4DpliwCV+/IFxv+MnD4YNs79Hm9o/bocxlmA39rIRQO7gVtxPaCNvNOpB/TcKiZ8aiMHdewBGb5EDLCVt57uptUz5kwJUQaWl4kj9d4q92cae+9H8AYv4MkwKSy7Hnjiz3kN7KReWP3AXCufRvcJUNNsjMExuOehr6q31EjNprXIzb2gdyPY5y8k/95VjbfguTO/0mbH7tiHJWKZlZz5sDu4z1vEHCu56U1PYMY7kfKZpZxl3wO28B4xgGvAu2Mfr8FTbOWkv7pDHs/B7+zlNJte4FlPwUftlZsXyrV5zSe/ddZq0p+O5vdf3bVZ4Xky9yQPksbeqxP+R/zB63KJ8z+u/x0W9h2FjOf3kIZaT7bRfbzBKQyxzibyP8LPtCx5/jHW1gPy+RdY4yC/XdwbPvEE3Lmd0vrhOGIZv4P+tfrevhPi1Ueer91cnZx/Qtx9yz2pmnTZVCs2OAbAJjpKF1/VCu6ddXU4z4Lsopa2GMIms3GvQO2sr2+HbHp/0B9x0hD85zd6fTVMnfW3FT6/TXcuhkKeVmrxVnO5cRj30tOHLVnIMea9sdd28EkH2bYkAjbwDHl8J7ktIBz52RPg7PHqLPufRLSZH+JIbvXe6Sc1mYy9N6A68+EpseQfP+TXs3WhE2rAe/2Bn9G6uMQaYEIAP4/VndulajOO8x8X4/PTovalP/S0nJ7591CvNhpiL5mwva6wc57nsoIC47uo7wMNtVo2fnb4YH9HYOMKqj8XoM3QAQegJf/0QZy0gvz/oHOeEeqcvjyH4k/aOPUz4IE1cPIvirjTV/U/Yq2G9+JzZBHwFQN8v5McfLQv1tKC2NlJTs6PgG89EXxerC2gL377DFh5qqpkUDX8nWeat6t6NEoBl/Pn5zB9w7KFaN7P/XnSyfKXHuoNb0PoPh3+G4qc0hB65bq8buqMUx35mSQZfx4M7tARNvA3Ym4/VXeMzzA8oJJ64rp2rluTaz0+g1zbI28yg/z7qnF/tleNPzeVN2+KxDU7AI8c5VnJEmLRU9EWMB1xsy90yueT08i9vaTVUN+8MI2iJkrgX3yGNo1Cb38K++8IG5hP8yaH4Zod4df/UHCPgTzvAvJ8RBFf9oc92EAXZnLq1wSM6gB7MpGvz5WAix3VzG+c5PCyfsgVniJOOMqucTLs9LmArunoNlmdU8X149OAVzL4uyH4RhXWMFzlZ4PZ9IjCywZpM60K+z2lSONBKs+IWfKPqWwQ0w/2Zqhe3m0qV7kPQMw0VO9cNJNbRg8EDhkC352ALQMRM5/BZ+dQh/T+2rzgB34zcP0B8Fkj+PBxWpIyQo1ZbQf5nKAZkSPU2BN2Kr/Tjj0xErKxB+acQi42WqsTmWSpUOOw0So/o0s5+RjyiQKv4dlej2nsf4eot/ZyH3UzOdlqMORhpJ2rz388EHGA3+84QxdRsPHn4sF+Zzk+bwh85Rnsm+uqhsHGW0TuhtmUnzpQO/+spzebKtyi4B/8jmMB6Y4Ngm/y7OBS8u0Qre53tkPsKMN3RiIucY15NYUZ/UergU3O55xurDqx0l6rja0cPEyb0bx7gJl8dNtQtWmeMTgnn3kcrPI7iAXrXOTYEyNgU8/EnYsuctWOUYhXz5FPLKC4xMHQi4l6y2e2VueeJ5uo3A8+8xueLcuzgPdRzcuRatJfNsD0PYi/o9XA32ygx+8pzWYUuAOf9yum7dNGavOC4xIVxM3P1YJ+XM91irIKP4d+ub/NM6psGIHr2/GsO7ksagRs3wS8yxR+N0ztvtIEPuYi6479h3ulA0dc5f45Y8F9WpBzz9Tmz+53NgGOQW7bh8FOTRCTZmh14tlkAlvdBBsYA93xzLKtdPLb0ZCxDda3A/xhFO7FZ2V/+j+Wrjugiuvp0sujI70LKiIiQaIEibJz7R2VIJYQNWrQWGPvIiIiIiIK2HtHVIIEDcK7q1hj1xBERCQGjb13853Z3/dXCD723TJz5szdO3Ngb4OwNlyn+ZxyTvRT55U7a7Vm6Y9iVDNDa/XGOyuhq+yjBgyxxrO8hMFC1qt9jbzEG2MeiBjOvQumwzb6qCGtudZ+Mq1b24drIDCebOJ68/4lDviuHCp91U9tr3PU6mdjbBK0+r7q979T+2VDtXqxEp9XNDKqv2q9iM88X1LY0lhNA5r1QK2NBiB+OWOsNqJk0wDYozV8z0o0XdJPq2PN3+AtktYMgt29lEFDx2OOMfiZ9+4X2vGMa36tgEXj6dnufuqsMVawoRmU8jBGzc6zxlql4+f+rPGOsa1AHB8AbOBeKyuBq/1V7mEVZ/sbORr/qGkj9rAuQd43TKup7BXxmljDN7ujC/zoDfWK+A4+zvdmbUS34XGa1jC+W8yLjtU0zp7t9hZznIaCd79CPuCN8SdovTgKN46nXZ4D8AwrjHsyJTrg892s4fPT6Ma7/thDa4x/Du3p0h+2g2dOTdU+Xz3LDvwvnQKGcA0495pOoyvbYtW6D9zHuBDxLlFlnZ150UXgh2O1Gj3vwYdp3+SxeLYr9q8QvjNaq8cs23wE+U4ifJ81HIvAtUZiDPy37+hN83hgpgv26x1ixxCV31ce6/4R8XEQcJVrzWxgt4Owh7b4bisxwn6gumkiczNvUT1rOPLI18hnplCy8p2mZ62rnEGug+JgVzbcb5kqtsSqfD/fKHihtv5Nzfh9UDJZLxrAsRdruoSm3I9FbGU9rMX05NMArAfP/SD2ehz3yYavFdK2inEq94/SVR4C5k9QIyz5PswHYGkCPss5xSc6MW0o/NtF/RJrJQaPjFcbf2XHPg/ONhi+aAfb04mJjoOwNnYa9i4YO0TTNZbnvEXY0pHA6jfgr3OQQw3E39lgbAuwJnH4Xq4LWERnp3+HGGoL/Dyo1UrXXuJ7sIeR301Ug81dEWsOUv+SSZpmZZuET2R7YJiaJl3w3M/Uw/oHrLmLus7dWjyZ+z24Hvcd0omqi0OAf/bAVm9gwk+wmXfyxdWDNHHVL4jbLsCaz8iRf1Tt/+L3yP+R0X7WNXZhTUpg7zDYqb1WixR/NAExxR5r5wN+NUbTyy7Z5C3eXRuL9X8vv8T6iFeff8Yz3sjoNgfhs1PU7ev5Hc1h2NVUbZyDRx6k8PBpwCfuO/GFXs0bpaY/ctF0Aw0MRiLuuMCPrIVu4I8q64sdeqETk48PxzMcgO/e4tW88awLitzYW+RvmAgb+SDLfH1El+KJsKN38t2AQzSvfDpsm59/kNJoJmyQNdYLEX9nqoNWuMCPjsJWZ6h8Pu9ucpxiMmZoeqa2IXrsxQytljZvAusOz1D5Ht2+5/+BD/+k5j1xwZoaCNljNDiIC7iItTBLGqW+u8a1qFZi1oORwBnWofZGnP0FceSjTH/kLWp2TMac3sspiYXA29nq5s58zn+Q9pyapWFUqksxtUmYpT664gKcPIocZJbq1MoV9vY7fGS2yufwN2YeB/7M0vpOTMsup9GjZ2n14PbxKhV0naWN+d2ACjx/lqZzbZZkADscC87morZfZiiyxieqfPc79kedODt9NGKdA+xPBztJVMUdBzU1x1LER/6Ev3NUn3ziuDZV4/O8v7H1UzDeD7JT+mF6dGWu2ucu35ksAG7PUT0POgPTi8D95mh1phV+JXTolznq8bPcs+UY5XvNgw1y/n6KNj2do3KvtmPdz2Kcc7m/I9bOAN/7Px/cc8pQdLL6Wev7ceOdDhzsZ+yPo3rsrKUofTUGOMa1h16IKdO5FlB6D/YWnqHTwWE+Stasn3J/PubqjL0rANbNxz7wu5Vfwf3mAQ/YR4qp7sM8Tae1bvZR4MZ81X0x85ZzVOa7QOVzkm2dDcX5reO1+twXVw2F981x4AguaqKDFTBqAnIm7q1kKRb8O05lbYgRK72E++KZGOcX5BXewjF5pupa9VFG1R6mhqiF8FFnLb+u/HGhVvf6qF8RMHMB7Jbraoupzwh85jbXApRQ+qMF4Hvsj+cQF5K0/gybnhqKiLQJKtdZGCxkrcZJauj3XPNrJUqnTtI0RtvrdLC3Sfg7R42fZIrZwKHPMuiWp4ixmYPv/0/W9j1Ml94uVMMsmL8VUtnmJPiWE8b6K80oW6jFx2nZR7AOSeBjrNPxB/L0JIzXFbzZSGS4TlG7Lud+LFZi2CjWR3bE2HTw06nAFkfMwQqcbSo4Evdm9BCP+vG+G2qazk4F84AVBvh9EaXnJ2n9cGqaXKD494u0uunwXw3Ehk7TNXyLLDIUTq2mabzxU5C1uPDHdHBzB+47Juasng7e4gi78RD7nnOttBF82UOYGS7kmjPWRaJnDcl4Htc4GIonn2aorJ3nbmIErjsDew6/+9dK9PptplarPuyelTD5c7bWB6D4pbVI+Xm2VvcdUA3+33wh8k0jtUtbd+G6diH23xg5wyW6d3mx1udn9GhD0b9klsrv68++MRCne85T1090ASczErvWz1HTXblmmfF/LvgM13ZZIxeeB9ywhw/awMbms3ax+maPm8hUk9SqPsbqhpPXKOJsihZfsh5fhr+nqHwnmTVSi87Mh53yeZ0Rcu35Gucv6maD+LgQPNqO65bFmz0LwHvtMWZb2AzGf9mWMUKcfbMIdmIMv7tB2X8tUW0POGvv+PJvLYGdOKuXZhgKtr0nn5zhD4ZifMNCcC5nfM5afHqwUC04baflDlzfPWKlHfdDEaE1SYgnfJbCepiLgdsmwNkb5HkwVeuJNLn9dcrfsBS5pBO+q5KOpS2FH3PPn/+o8PtFwCWuPTEUka+SVK7TmTXGRjREJXNPCKyXtagZuYg11bFHziI1LgVYZQIbqqS4PmmIvU7A5OtUPSsN+OyE2PAfDWuajLVkTRAD4W6SjDVmHWQbsWXwYmCdDXDWGvaTjLW14/pYYOBi2LCN6n3TSWxYvAR2bgr+U0mj/0ljfQz8TSWN370MvKgR7PgLZVQmAwOdETs/05zYFKy/E/zoC9nnLQZvceaeMuJJ6WI8B2seYS32TU4BVnCvEhuxrSKFNeUwl0Yi8HAq8MQUNndLq/9tatYIz6yiPUvSgYWOWkw0kymwE35Hj7jjlwLMc0K8tBb2bqn4jDXGw7WrSzAGG9h2IzH476XIg0zxmWrwuuVYP9YUvkUJH5YjvrMuj4For1uC9cBzzA1EVO0S7GEj2IaV2PHVUuAGeGyglQjrlqr1Gnpx1VpU9Vmq5pywQn5iL5INlsHGzZA3OYhau2VaPeaeU3XY0wzNN9PH3aawMxl4voP2/NKpS8HTHDUfjD6SChtxRNy3EjPmp2HfrLgWXSRmLQVntmFNYuF+kuuyzbj+GblqOmsPYq3qsD4rwCu5H0gdBXfNxLztkGv8TVKXCXtmrmUg9pilqawbMiXREH66FByMzyV0oscfyxDTrMDlLMWxs2n4W2utF9OU+1y7bcZ8VxRPWY6Ybwr8+oeS9ZmwXzvgWz1dsF6Jedhpfr1gbBowBPgwxVCYuCxTub7DYKGlaPwsHd+LXOCOhWj4uAw+ZM26yFjPDKyNKfibvVg3KIP1MOF3eP7ClVz3zz3ikN9lIU5xH6H74JZZwGAbPMcQ+8I1/vbq5OMWwL3liKtcV26O+LgcGMy1z3bYixXAWBM1oZ2t6LZ1BbiTCXjPAxJbsji/AX79o9Usc45z4rWRaNolnXs7wQ+NRR//5SrflQoaaiauZSzn/iiaVm/xlAz4uBViiqmwNsrAfK1V1omNOJuJeGiCZz5AfrpKNdpvjTV6iLms0rSS65uaiPCXy8FTuA+niYgsygA+WMM/TcWTb1do/aO4B0v6o5X4W2PYzVNyP7kK3N4K+/iYsh6vAqZyfTTXMK1g3qrFkTlOq2BrRoidT+AL2ch3dGqfEU8Rr1drNd2bnj6noFvZiKeWGi8t6pbNuIg9fkFOE1arZb6W4EwvwTdWa2d0QUNf04tV+Nv9Furp85ZiYv/VwDND4M8r8Kg12tnRg2avqbBmDX5nDj72lmbMX6MmK+bc90FwvXN2niHs7Q14RY46o4OZmnDsLUUfyUG+Y6r156nqkwO8NIW9fqKEdjms5YX8zRz+koN4YgCbfEebQnP5vjA+85HibHMxLxP4xifkqrlq1nhjjPM/xN9cxEljjYckfMjR4k6maiSCbuVgH42A0cbg2znwfUPGLJFRmaOdJXqGfqYM1zzYIWJioIGov5eL/TFCTm4IzMkFDhiqrG1r9HMuvsdQ6z0+bGeOiLOtkdwTafLxNWLHpNtycnvkPkoOfLhG3phZTKVFOaKHdY3Mm1BERg/XiG2db0t3kxKK6Z2D+Fcjd60vRo78v98XnSmhiE1rxKe9t2W3ukOUbrgGcahW7phUQPNbrMG+1speEb/SULs1wjelVoYUHqGcjmvE5Pa1ssLvN7r992rw+FrwOtYLWi2Mgu/IbZ0Pk3un1cCLO7JscxEN7bsaHOsOvve6YhLXDuO0gn3+qTQ+FCG8B1sjRpxX6ma3E6y7HRh2S8n3aocxWGHN/1Q6Fn8tXAfZwN/OKZMdI0TcCj5zqFMsWn4jGn/F/lWvzItuI843tsH+PlAy1Qhxrbc1fPikcmNmG8F9t/Y9P6ekUbgIqLZBvC5VQgq/FlE/2AADK5VEh9aC9a3a6+qVwLDWIt+L3yM8UaKPtBHcuyCy6JkyeVVrYJANvuutku3WRvB7kC/XzygpD0PFjXes3VyuxNi0hk1zPnhVSVa+Ei+usk5fjTJmdKgIs+C61Ef4fSjiuq1Wfz2+obVofMgG3/tRGV8aKjwPsp61GXLh1oLvysZHmlDm+FBRud0WNmdBgYe/wnw5zj7T94pwB4eAL+9s0IfWcG27NZ+B67sN9xKImcDPS/qoH7zFm+Z8nlChz5vgI/j90YNmR/SX3npiL2zBP0r1FVu8hW0IayQd0jfs8hbce7zxoVNY2xDgGt9lPa58PzIU3I77vF1TkpxDBPfEiI98pwSbh8Ae7ICZRtTJqqUw2m8HLLOiG+9agXPYYu8sSPq2FDdm2ql8R3KyY4jIduM4biCDzd2Qi3Kvhnf6s29cBfdJm1G2W1/b10uru9/3fJ+ee1ZyLd6b5lv08ZEegvlYQVeJ7w0WSWu4z9LvSlfrEHHitR34w3llRocWgvvOjW8wp9Ca5mL0aO7/YwebDBabJtpxTNdq3h8043eyDrT7eRBybJ6Xqazc7gobswJGmcoYGxcBLoB918n1T7ke30q99Ha7PvqIK2yPz9LX6GeUucFfHBCPi5U9p1qI//V9+k2peN0cPsU9lKRS27e5VlOfmHVBKTrTTJw+zxzbhtY/bSr4Lis4BPLr5tg7rulzpJSHzQT3+42qdcXvA8WzQHvukSRz1zqJyK+tsEdb9Fs8nMWlt47Y0zX6842dRfo47pVarPT9JlCrW3dMLlGChjYV3YbzHeMTysNPTcSsMY6INZeVLR4BsH9HNSPXiWr7NtG0s0/39OR3auLBLns+m5MOIY1Etzqd2vDRXQYNtUcuymdQ3jIwzAF83Yp7UGPuDqKgqxO40CbYngNs1Yn7weqDbjkK60VOsMPflMSsAPG//jYVSqf0xoJrEntFSOXSWx8xowPfsb+gWOT7iMAwJ6yJO/J3f/FqngN+706xP/oKzk26FPtSxNd+mg57D2sfea23jRhhz+dgvvKIt53YcNIKXNlfdrLiWnt+b7hR3yndVnAPojjbNXrumTtslDPi3CllxyQv+DKfsV+Dn3oI1nN80MwbduIlSjY5IvYHUPiv3si7HOHjAcBK5K5TWWO0qdxcYan5I2tbh35vBWxh/tMEeGcj7l22wjhz9ZXbrUVDM1fkg2v1w9vpBPdVy8hdoY8eZiUMDFg/5apyrber+BjrAr/wR+7mIb5c57vuTTAGV+xRI8SpILrW212kSe5vHCytF5kK+79s4cvBsv6ymeDzsWnZzeUWDwtgCOPPcv3DuRaaxvSnvVcU3xQnwT3rQgprFO5/xL3pzk5vyXUMWq+D4NQWVNStkajw4z6xX1GiQyMxtpTfa7SSD+eaArdt4TuhcrunseBztlkPFunHjDYHL/eA/SfrL/QCbwj3hG/eBFbbaZra8ZGt8Ex7zQZKp4aTPGePeMF3IMOlwULw12V2iHnj9KNWGovYeq53jtVf2WYkJq/ywtg66LmHTsdi1itR8LOR2P3cC/sSpG9h9plKNvkgH3HUX/3jPaX8zD3EP5bbhryh+Eg/jLMaY+DzfXdwrbbEPSK5/23Z5rY08ned4D69n/ZG0fB2fNbjhLWNkMMzP8OvuBb1a7lg7Cfggr16fmuEPOz1kSK/tgevbSKf7X5KL5uz/fhKee4xce9B1yoP2brwEX0KYu2qr/QvmxsBS3nMfvqQQgMx64E39xTSexR8psOn+R7gnfJW4Z9oQydf+NSD8ts735F7Fdcy1yq9frMUFi35jsFtZdYDM9gGa3C0JdnDHP7ooukCRP2gEyemsWbrt7Td0wK24QyM6kjcr+DJJyfg7TcS+EuMdQnH2ssSnzfEPYJSXXiOr2jDScaWcIz5OXmGNsLzW8mItGfE7zIck5vL6DaPKDCMz6yC5bKHjzWd3KGZTaRr1b/E58MGBj5y1oP7Ws04a9PXzb5HfOdnRpmrHBtVT3xPcsPJQ+WHfnkHTGf9i8xy+/gXxPoX1e9vKx9jjUWUzgvr2Za6DTcRPe/yGWwHqtlhAr/g7+2OfTHFujlhH6Pkxd4viHt9dKv7BrzhKY1Y6aiNP6fjI3o3gDWa3eTpnrXAKda4cZJVF2/hZ67LCC5vr3tCXa39WQdByZvwH13x98Y6R9L6iYYiYAifYxNVbgevuuwCLtqJapoYiwX/8h1Xe7ko+i+KSPPWNBYt4/6id9dYV6hfGet3V27nu7X1Hebr71KwOfd4n9thbNR9/D3rsCjRY0vvw68CkANnR7+4eh/rFgA7uRjdNeK+dh+etc5eXOXeDqzJHkW+KR+J+1I2NetI6tSPFDSU+0s0kqzZzToC3EvknN8VmpbI95qsMJcGcmoVoNUTvbh6l46fDWCtMeVuk3vEd4k/zP9T4d5ArO+zbu0N5eiZF+QQwrWi5xV+d2Jg4AtuT7Qo+i01NXPDM9tT29oXNO2+G/BqoLSPv0uX3nI/fNaKqgGf5jtRQ+WMslo6MY35SX/YTz3yajuMobe8vbOe8p5wXXwvyf3g4lZwf+AeWDfWsmd9jc6yWWoNRVg6aXe23+79S6tLGprZSXKefMXfGf7iJvc9v0CP+vlgnbsrMRl3kRsEsD670r/kiaafbhtySpHnngETWQM6isYnPqCzPT3wnHb0Yf5jjN8dGMt639U0Moo51TC+H0t8Dh9b31OreX+22wncuyO47w3iWBBZ1E1OdLyKZ7L+NcnxiVe1uuMKv06S75FwLZtZUrRUp16kTMFnsJ6Y10lNw4BrrluYncXYfLjmTmkVXk/jfwoAtkxWzJJqqepiAL5rntI14i6ZxAVgff5QdJX3tRreY91PKjPKHtL5rX7gPO1o8Ej87besARRFw+7dozTpAZwfJf98X0W71tsAizpLj4I/iM+KfVNItq09R+m5bowzsl3CSfr+bx91jpOffDegXFurONsU5e3eW+RszL0alilPPtdS6dQAcLBy5U3z+5hLY/iFVB5evkvpjxojLhA5GtVp/SiezO1Ox7rX0IKxfM8zhrjeP9HBAzEiFrbwB+bCukvf0YNm1+CDHrDVH2i6E9+zcccch1LrwvPwMQ9gSyJi2WX83g38ZxStcDsPzuqOMYynF1fPI+9y+/8a8D9pRgfuk9xR7jl1GhjN/T+7IJadwB7xXWsFecJJrYdGmIW/zM5lrTvWrA+AHR6hBf/6YZ3XKtwHY1p2AHKELcqhXyppXnQTTS+jh/Ud6lvij/0dRKe2VpBTgSfG8yOl0UkatdKDtWhpvv40FZ1xA5cei307SZ3S3VXWVuUxTD7OPWF+lk8+X4O/2HDNuLzbpAzjd+d1ky+u6il6GN/N7ixtQ8rg4x7wQQXYWAp79uT6YmAX6xc3Rlz2kaxrXPHaH8/xB77l05GN/sgnvyPW6nv4yQtj/p4mOuoRFzzBb0dSnxHHtT4D1kZjaGxUGSWt8YBPTaR1a8tgP+74/ESs1VVNl5a1j6LbXEQebo38ZYrcPOkiuKOVVkPB9emXZnggr+wojyKva5jDd2t95aFf9lBqTgDG6S0ji7ZT40NNsIbdaM8p/owvMD+eyjYfpR2TuM43Bvt4jPh+Xab6A/zuKB2d4oV5TUd+eI5iMqzA03rDVovocFcP7F0n2aWYNZcZn7vJho9c5+4JjtRJ8jskyyQvfrcC3+daM+7X4QJszwPmB2KPPGW2G9d5sZ6UG/LDHOBYoFrbtz0w+ADZx3O/lD7AsSPUsa0vuG4X+PFhqt/JujCzZeHG08iXdHh+P8TBQ9hv3qOewKuD8FNP9cTrbvLqH/u1MTgVuMumZtnwa9ZnbwSusgv4Hwi+EQ582o11Y02N9tijXViHAOxXT8qbsJ9efeZ7/l2o4eNOMljoj1gQT2ZJe6lhl6/aKb0/9mEHeYc2xjhHUpjFXrJo6YPx/EAFXXeAb3A99STKzt1DcrMX8ORn8qlmTXAfjHMOfHAP8f1Jz9AZtHkS9wrg+5zJwG98voc7Pp9EJ15vI+5RU9A1Df64m7jHck2TVLKM2wZbcgPuraAe1ruIe/LvmJSB8W+hEh9+F7aalj3cDqzjuL8K/74F3IJ1zHO1um++Izrs3nz42knkbNxHjrXw8oEnHsCuGODnPqqP8QQH6yWLX+7CXLyAXZ4yzCKTZj0IhK0OAc/fSvFHQ2An05T5+u3I90IQB+2xbtuwns2ZS9DdJlspalkg/pa1W7fCzpshRrQmrkP0vtkU4+wAm+exNcEeraZDv6wn7jvqmLwO9p8HPsP9uxbKmzMlbavg+9hxiF974HceiOmxMiZjO+KrJ/w6BhxmJ1kaemHffTDmZTTUjuv0Jyjd6jYAl1oBVzsqzVI30LULrYAzSxUDgy2w5xDE0I3KdKfN8HfWGj6o/NNvMz260pLf9SvOoRuRnwQjLzCGHW6i4925Dprr4TYCi4LAhdyAdevoiDfXIPiRUfBq2G4QcsBAzHEd7CwQvryB0sdlk2sV6yNzPXIp9skCMShZZj0+Cvy1xNwXy5yTR2mEvYX66nMS8KQc+819/36Qjsk7EKfckJ8ORLzAnv7ugf0agjXh33M/Cn9wiUXEGqZimLdsfGgJ+ExzrFUrhXXMbSpD8XmpHPbaQDuetcTaXlduztyA/W0JjnRPub1zE7hHMPDEG7EoQ5tvhd8W6lK8EtjC57RbKeHYcuL+Y4FhO+F/meA8Dlqdr21IMUUfMYctjcZ4toPz8X2JBMxxK/bOXS3x+REYvoUcDrhhH5vLoZnTaXwp36dsDPycC17LfUtaKl+uZ1Fs/VcYmwvNcVqG9WKdNU/4ZqpW1z+5vRNNSVyM57CWNHzLP504X7vwxzZ60zwVONUI+UgquGIRbN2M7/Qi1hyi/t9YwA6Xgtschu+bIecdA9vYDKxwxXNGAbs2EmtIeQ9uJTulj6ajL5trfcNmlI0HLgUhloUrI6MyKKKI71NGKzVN0hALWmMdbKm9biH5moYCBzYhpswj0/3cH3gLsXbXvRjuJbtEOofmY98tgPNL5aW3B4Cr5nxnBlx9I4UtdcZzEvG964nfq1a/H/e/OtyP/K65FfY9DnPk2u0w5OAJmtZ59fu2SkZuMuw5HGMzRewYR7lrw5BjWuPvpgBXuXab7W4UbV/Pvac2Y99GI5/iPHQTcoIpxHfdJ7dPlZPb76UubS3hF0sR7/aCJ5jDfqbJD/PXww6cYMOTMZ618AVnNbRmkkyjHPga1xi2lhV+/bHvQZrWbb5XPNawOXC7tzLRcSGVvgqH3fZWWBus6uLX4P9flBKfUdj31txrlDJyh9GhF60xr9dK40NDEQfD4bNrND3owDDWd8sBR+4KfPBRufY3uk0McjxvYP5a4H88MIrzi/XgHj9ofKZudipwfhewwxKcKhXxdwfnUfDTWbK271o6fb4R60zJXhG5xO8xR4+eKo2Cs+HDzsDbttIkrgfmxf7bTp543R9xrTnm2F8JrRkHnG8DvP0HGBKHz/NcVsPWvtLyDvv4bOI+EXNWNwbHWCKfzN2EtbbmuzqSe3Fsq+C7xPMQc7kXBOf1c5C75WD9G8E3Z0ruC8H56djS6XJkVJaGezsmRSDOdkB+wXq132pa6qyV2SsiCnYiiOsfS6dGy0y1M3Lh5sCWgcqltz/Cf9uq+V5/gpf2Aw9pA7vKpkw1iLiuMDDsINatGWtXI34dxLp5UnYe29sBSszy5n5/yHd+pajaQOJ7AmlUyHq+1HU59wz/DVzJH3blhLyVz37dtd4IOyb9TuMbvInPeTLVo2Qb4gibY125Utr01AHz4viSIlNd1mtchX2hbvY6cjTmM9uFsOc1wEDOVXl9son7NAZUz5HcR6OpGevizZQW+Zn4vDPWpx3WrS1F6VqAh3RA/t5Oq6VFjgMOH418sjn2Yoyy4eRg8MkIjP+MkurSGzywLXLz88qx7t3wzAj4VKkSW98VfCYCcYf1BwMo87G/2iYhB/HEC7wlQN3ikcfcE8/0x9ruBZZ70ORVrCO5h+pmOyIH4T5sO4l1DS/08obt5dPYUjfi2oGcjmVkbWSKmMhzOY44+UTZ4sH9FSX1inighBQ20jAz3ysP38e6GynAwzXgnzZYw8XIa9YQ333Km5AMvpSN9eTz1UUyac0qLf+qfr9Qsr7Xgn8dtN4prlUriTUNHZPnywt/ZFDAkEaIy9GIKa2Ql3FPoY4yOLUd+GpzrD9hL8Ip+k5z2GRncKFwcCrWYE2Cb/ZDjhmBeS2C/XRFXvYN/D1fSTjWGfP5Buuzjrh+2aKlP+wB3O2MrdbnrfjlJgopdEbO4geeuQ3+50TTGvkCT1TwyYvKtEZOsPMUGVu/ijpZ2YLzLwY+ZwGv7WADyfLZ7kzW5UVsWqSNv88IB8SyhZLvi2fnOcL3uRY7SOtJcq13F8k947wHNwdWrFRsQzpR4OFvuKeikj6uPewzEtxjE/CnM7DjG8Y6Zdf6Doh3rHt+EnH5hLKhE/fPrAD/LVC2VXAv0DPUre6YUrGFz2a7wu/8MB/uJdUVMbQ5cu3m2MfuWP9ATQ993dpT8Pc1Cms8mSWxFvBKJWioo1q4sSfs0wO+z3ev+Wd/Yg24edF9wYEbI0Y3w7z+AE8bgdyedWr6gs+7I28KBB72QVxwQLxmzbgLGGegwr2yNz0dIHWVDcqnoEDMJUa6m9xWGpo113R7F4z9S5l2n3nyAHl+KzD0q0DwzBg568E/incoc57+yBGM6Gl/7ufWV4bWvFLmRbOP9IPN6GDngYiPFylZfy66YQ738+Ra1HiFtVzPbx0IHj5Vifi6GWwgFjxwEeyDefJ3sNtViq9pIGw+FnuxXRneLlA7K5joeFDh9YmP7C8j0o4DN3k8/TWtbe4vN3r0JeTlzaLZry3yh8qQwqbK2elNVNYsjcnoqjiENMFnhsLfxylhS7mu8CJ817yc+70PHnmFil8eL5tyn3WIhmEuJgr7bOX2ocgrzRXm7eHh18F5b5Qz5uRNGCbFsDXRXOvB9XMX/vgj2sDAX+uNf7qnq94x2RF4cgO5byd9sr4R7PYv2vdc6N80d1TluR+xF8nRpVMbA+dHyIRjZzu4VzVmTU/YaZze3cQB+17FGgT6Y90d1RszaxAnF+q7tOXe438izi/Rf/jSCJg2CjlOenvnZD9woZHSM7SmjPtnViPXL9y4Xs93om7MvEWs+8i9fDmXfbZ7l/6KvxPwYST2sUu5u4kf/LEGdnRAP+U+vwu4BT6i6vm9wxaPm1yHqH/yyZF79GE9a8q5Bqd+54+yfuf+cu9QP/BSPiOp1L+a56iNuXL7I33WY74XkYAY56ev39kYnHkEbN5R3/MuazcOl9ZGH8srt7O+cCXyDhMZ+bWzdsaya31LfdhSP9jDUDkvurM+wtJf3fe8Er7jKB8047u7N4CHXIvI93b+hI/4Su7z2b9kKHx5uD4mo7EaVXuDBo8MQZxz0c5w6nf+rOezEdeqBPnl+kw83xd7ehUxpbPkmvTCjVdp9Oi2svYS350bJjNyF+lj672RR/wgC7pm6bsN98bYEvCc7Xru0zIv+nv5qF+R/lMQ96BjbfST+j2nPIHJA+X4hnrM1ws2NpjP3PSDbD3V4NR44NI9ffQRD9hDHOLIQ32YhRfsJE5e6/1GX/fBA7nVJeDe9+AHzJ0uAcP7yo/X3cD3YsErnuuvXfBWP+0dIPuM+KQ/35jrMftjL4yl+yA+3z4Hexgn+dxgw8kL4HeJkvM17tkYHm6Iz/jCB2OkgYGZ3NPFR/s567EFOJk3+M8pYn42x8kDnOQs7GQx5uMOvztP86IX4G/c8UzW/p6q/d43pScwylx2teZa+97ADXM5a0xjxJfeiCk68CE/YHVvrJuNTHJmHdI+2Gsb+eqzN+zhJGL6avyezxlOYY8yGZtgV2eo+n0a/MENmNAV+GOLn5vAH7sj17aTMzrwmWQPxBE7GVDNmqE9sEeO8nDXxlj/nhiDA+IN9xlTERfy5PB27og7JI91d5NBtwIRUwT8y12ri3FM7gQbc5Leoc24rxr+1llyr0LG5F4RrpL9fWzp71pN96wxHogp5ciRN2masyZxCvbOW5ruD8Ret5esDx0YxhqFX8ke1oOx5nwWFAJsGabVLfYZwTw/QT7t7w3ca4X4myBLNnmCI5XDX3Zg792wVpGw6yCsWwvEiFCMc4h0NuZa+5bAnOEy9keeVyvpm/K9TFb8tD45Zkk/yKo+PohlwTLbbaRM+Zl1z5vib8fLvCdcn9hcDh75kxx+zFN9MrcpMHO8NA32wvhLwMH2ybM9+dysFPPaJ7n3b58R3yAGtZIhrVvg820wnjZY/xbq0MxvsN5hknuAuFa1klG1Q2Tdh8bYo2DZXjdcct+GTDUEP38PXwtAvG4pD/0yTO6e3Bi23QLzHSl3PPNXC7oGwHYmSYcQ7vNWDM52QHK/3Cdzj9GrzwflmNF8RtoaNtNeNuwKBrdsi5z0G+RUQfj5a+xte6xzC+BbK/j9IMlnO2NLW8hkfYIcX9oMeXQIOOog+XAu9w9siX35HuPg2rEg/HeEjNLxOYAXbHy2tGjpxe/75Ke906T7Yv75IPDniIyw5PzxN/Cxw7BJ1iD+Fb8vxOfcwB9CkR91kdzHrE1Ca+ASabX86ePC8O/AEHvOm0Jkw8fvMFbWf2+B9RgCfwzidweITQOxVkHgUcGS+zvkb+C+Ac2lU8EP8KMgYI4b1nyBZAwxMHCBXyfh9958h0z2L0mSn4I8gWmVyrPdUsoeZhjbTa3Od1tnC+DkZcUzVMpNE83BPxuUoZknMEcz2M+/Wm1sbV8LjMEY/PM08ihL7OkLrT40w9Wca12BM6XSZqA7YlkhOEOJZM2mgOp8cLFSzTYuvQ2R3J+lfmcL7V2hb8p3knuhXPF3QHxMlgFDPFT2y2y3JbJmhxd4rzXWKRX7zuck55RMVS8b5ljATs4qYpiEL+sQm8CD/MrlnNUWsO0vCrgO/t5C09HWVZ6RX2I5N+SzpbMy+4QL9mUHRaSdlHweVbl9N13rrQc/cIMf6bDvS7HHnohx5rDPZbJjMesmmwM3lklfU+6NrAdf0Eu+RzR6dLGyrXM5/IrrGb2Qw/4hdQN1KvfdCa05j2eyhksucpcLku9g75i0Cj//IdNdubfkKnDJK3JKIr/DWo/xnJNcHxRZZCLLNqdLPkf9ct0I+5ghU3M8seaGiMUZwFgP2OFBcLdyybW0+V6FyKn1Mk1y7/3tyFvL5Nnp1hhzAMXZXoIPcu1YqFYfzf0hh91bTmLYZXwXvytMA++7JPkdU0B1CrjqVe4ZpOmGp9EqyWeSYRbvEOtWYsye6rHuh5ScjlJm59lxPZFy6Jdy+aa5LeYYBWy/hjWyRuzoAr55TXoPtsUYFiIvuwbb5nvI9/UNH7PlvHJ3cKS/9XWz10jkJ5hXrT60Zo0MGuquZuRuU27M1Eu+O3Holx3gwJK1fGGfq5QZZeXAKwfgRn+a6Pgn5sJ16EPpxswb4Bz22K9RGP91yXVD07J/ofa665I5Q/HLK/rTPddK9yp3YEW2Is/ptbry4NRVyvmteP7vTlruMOxeuTTaz9z1vN4oeJ3sZMX9Xk7oX1zdIMOWct/ICv213usln7ePsF+IddbLDZ2c8cw5sDcpO7blXpGjlDhbveS7ppPbF+vb67ZIPk/2TfldH1W7UV6a4Q6bnKwYBatyzD98nh+n7Jikl+sncm1LLXyH60UsMMfbWs4ke7CeyE1wXTutFu/GzL/pQTM71amVBeyENWcdwCn4fOYB9wFTq/qY43sbyDeF7xebw98fa79/N8CM6/1hYw6siQGfekFcO3IvxlTlntP1O7k/nynG+Rox1E5NzTEBz39DadJB7fUb11S+I5M/7bA2xshH9oBLbodveOK5B/VOBVuAVx743tZKnxHl4Bj8DqinAgiC7bnDX1oqVRfLZfQdN9j8GPivqvWHsci/RdFHHFTPg5bYi1qtd3LKz5ZqTZO/tTOPbRUW+LmB+L6DWZIFxv1AO/ftX2IObHxKZ99wjaMZfOoVlfnyObEp+MBH5KMOape2fLeNe7HzvQkTlXuKM5ccW2rI9+bJdZATck1jVVdpIHQD+V0u6/Ou13+5vlNyz/k2Cdv0Zknb5ZGNHvh9V+TdElycz2qaKL0i9DLY3EN7pxYefgK+44n4+EA7j+Hzz/Dwx9znH1hujjk+Ja5PYl2eT3tf0JO5fP70v7t8ldu57oTX/xOxbmTKQ2N1WiND4VrF73iNVF9TA7GtwkW1/8sInzESMTZu2vjDwzP1bRL2yJ53+b3GanD5XcAZT3xfKHJJidjtCQxsoXSrk9J6kRf3tkJOoyJX8QLnHKmMsD8Ju/UGR91BL666qUPtWHN8L/ICNzVuhRXmXkCs9cd3VDJVPo/kehpr5L9HKTXHHfyRNSOe07NAd+CHOdbxDeKam5r3xBQ86j3iHfdPNWW9agoP577yJlwPoL2/SlaM+R6k+PDFHTjBd+mXgLfuk88CvbFGS+B3e+WVbdzLLlLrv5Hyszf3b1eq35+QXZf7cH8n5GQVkjm5RX4vJVl/EjHFT+Xz+IKu7qxvgzUqp7wJHrBbrgFUyfumt8rv71gnq+Gjpzrlvol2j5cxtXSqMfc30JvE7Udc0/ob6G1DDoBHcT+EGK0W+8o2rv3/RgkpPAk+x72nxin7np+S/L7y/NZ1pBvoo+klZeSu097bjP7Hkvv24/d+XO+rsgZf4cbGsHPWIrlE1y4wH7RB7L5O3EsgU7WBHfaETx0GB/PjXkn6BWMPgnv4aD0VxbAKuWWdP+JjOPLOCpkpAuADfZTg1FPSqVUTrG0ONTXz1fzIN2W19q5jxzMLLTfcc6oZ9+BHnLqJ9eczFVvggKMo8QmFvb1GHHUUGblfYY3fgI84iKo+ofi7t+AgjiI7rxXshXWfG4nY+lYY+3PE4bb6e5cLgZl+wJZvkaMcltznObpNW+Top4C9TYFLzYFpFXLafT6PWqXdeWGd6KjaFcT3TbiueWjmTXrRvxVrg2ANq6ludkvYON+9txVxtqFY48+IK/biS2wrrM17GX/USQz+uxXs8CkwxUV8mB+G/Xws713212/xKJLcz2rdWgf9CPti2fcb5ofu2lpFWDYFXjkpsx5UgC8xPzdTUl0qwDmaYvzLkDvz3QdzYMJSxI4A9cMXM/j4chpb6qdpDCXra+hCr1CVe7C8+nxb68eZNd4ec7ARD5qFwd4MgHuuIjz8a8ScR7JNwr/IfUuAb/7Y39Ple04dBS9l7YCH0fIc22oz4Hl19KW3J8EHuF6+NNo25KSMWsb93FLJqVUz4BXXfS+mdWubqJFfm8FH7gDz26iHXthjH+soU0Sow0bx3bx62jSxrdZ/oFeEjTAzjFBjfzRWKwNYc/ZrfI8hxuomSl+1xXo8lBtOrizvlP47bKwJsP2H8hH2x2ViVlPkO6T9nJ2nvVeNvuKvIn/hnhI+0ds6s7Z4M9jxyQ5tEpgrNoMdZEdzv5q385th7slUsilINfnTDJwqmaLbBKqh35vxORgVT2mmWi9ijb+/Cf6sstaPa9U/5Bn6rcraGbV975OZYZRasslB5ftQRWe+AS6aqOvcbcSNd5GwCxNgihXm0g4+Zapumugumpq1B899DPxyF6d7tsPfPZR81nKtdxl4flPsb6uyD/PLpffBpqzv0P7sdL2sntUM+ziXGuaEY93MNd3t6DZfwQfNECPmaT0xeMyHfpmNmMs9hrnWYAE+H6yO/dYMWLQA/sU9CLle41/wnPasWQc7/xd5R7SmBf8pyEoE3fpW5fcjeU/cRe2lbxGrH3K+J7oNj1ZPvMbPD0ZTjE20eu2CGex/LGKcgnGZI2aNRMwltZOVObjcONjht2qb22bau9fzjSOxP2YY02Sas7qtum+ymVZ73uu3rzEeM+z9NHI0bo01M4M9TKN7l1tp98C3dX5CQUMFbMdRNVioY5l44K2Fynrf69w7wR6ewK89xPgGgp0+BucdQyGFAvHHQuXz+BszO8LWzLFHz2GTnVXW6+k23ErUfeioVs+yBDbqRLKeELct1eIpnmLB2M6wkcdyWjbXf3XFXj/hvEjkPemMfXgoI4sSqUvbTmqmsMD3/UzvBnTGHC1gtyX0YX6MVptz6e0xSn/EWsZcn/hcq2cfYe8Ev35Jl952ha01wv/zGLhmn/XdLGEPnfl3qqOxl7h3uRue94R7GImwpT2xn0/kh/mTEIO6AYNZv3ssORV05f5PiDWHaHL7/lrNztnphRhDP+yjMz53hE737K/Vx927XIzcP1bT1P5yvYSG2g3Q6iiT1ryg7Lxe2F8nYOlr6lLcQ9MZL32lg691R5y3Uhf8aylOvO6q1bOU+HiLHZN6Yy0fg/95i7GlMfC/J8j7R1Gfu90RQy3hF2PhLz2Qe1mCz4wii/yesE1L2PMkyhrfQx2xkt/FbKMt62KRs/IdyJ2I1wPgC06IxXsxngFardPIKNZkH6DVu53ueVSrX+ZaQqeCY5o+dZvbLsD0l+BafdX0R6yR9IZ6LO+tWrTke0c64VTQC9yPdbQtxaUZPdT4o9aYj7c4dnYA5vtUupuMoAzX3mp9U0vk2j9R6dTeKr9/599Py+6j6S2e7jmebA/00jQK8yasBc+M0/QiLfI3aOPhWv5nuzdj7gPwXawbVUJfrserfNdOnntJBadjEK+dVdbPedE/Br7opL7ZoxPjf+qrTkm0UaN+sBQJ7Xojb+NaZm8R/mscfOI5/CuBai/1BYZZYsx8fyYG+Gqp3WcIs+gH32H+/BPsvK8aMESH+PEz8KcvnqEDVmZT1cXvtNrG81tzgGmxKmuB5U0ohv0PVfmeVfX7EmDXEE0belvndxS2tL/K/cOf7daJyoD+apmvLfi3pchwjYHt2QK7fYTsMYj1ExAXfTTd6sKNL2TWeB/RdMlQ2OFzcOgfwAn7q/PKLbHfP1LKwwHYfx1s7CdNUzv+qA42uQJ8LA62wJpiK2leeayG/2ZJv1JA9TDMnftNHQGnHcGxCDlgIfb6R9XZmHWfj1CmmoC/5X6VH+hLbCxwxlmri0/M+o41wfCcj+BvcSrfr4g+ohMX/ogFLnH/MUsxrRHbkh3w3EeM/icB43ouX1z9iQb/HcuYh7/9mRp/Fac+usJ56ARa5/4dbIHrkpZSfdOBauOv7PE36TT6n+9gw/aYfwFl5I5RuU9+sr6Aqmf9pPXBSDh2UNOY5nrtKYmfqcJvkHpphjM+owOGxMHP7NQeyy3FjA5xKt97/zDfR7xpPhzPeSFvzJwILjoQsY71yqfQse7xrNUAO5+KNYwDNvB948UU/ut3akI7vjO/hG68i1NtD/C9+nzkROO0+t9j3QswhvGaNnrhxnzE/Yna73M6FgC3f1YnH3fB2n4Bdg1RWb9pfIOF2HByoNp+mT0+ZwmMHYS/w3ydLcSNmfGIww7qq3k+Iv3Rj/C/l7Lh4wwq6haPdbDhd4XIWQapiQ62Wj1+5fZ4TVt8fEMS8uWBWm+orMfJiPsDNX3e81vz4aeTtVr1L9f/Qyz4Xut98WaPpSh+ORS47YB/sxAXeg1RWe/JepGPCKgezbmR3NY5nyxaTtFwbNi9AxRhOUV9O5/vDR5AbjJV5d5lw0YZiHyvYVqN54aTlogLP2CNHYDvfEc7AXmfA99LwRzHIX6+lCWbfETg4THw6VfyQbMC+Ow0tT6G69wNxYNdI4AljJ+WYs+pEVqt94NdFiI+crjKmnq2B3xE468mY01ey07pPsCZCbDhN4hBByj+6HTVNNgFMTGfdnnORF7ljO8zFAYLR2n11O+uWSJ3GAn8duQaDRGcOpL7CKo1O+BTZlO05/T/xgd4OwVY+hbcwEfsmzwVz3gtC7rmg2fO1upPr/iXIS7MUacluiK+6IEDczFXV8TlE8CoOfhbvotuJHI6/oTvZDs0Av9MVPc9dwaXNRZPPiVqerueB83FHKfR6vifGml6o9luiYjFrPVmLoz2/wSM4j7w3mLiqmmIb+8k17KcmMb60dyTYT/8bq7WK2Zk1HHs9TzNT1NdyunV5/lar5hH/STsYZ7WN0CeO0Fc48x34+dFV8Ce52sa95PbnwYuzVe5D15UrZGILBqrWhq6sP4l1nkcfJd75lgI25CfEX+5N5G56JQ+BmvSCP7GPT1mYO7v5bsBPoI12Sc6vpVBQ/fDFxZgbZywF78jbi5Q56zm86IyxLuFathSrgs+Q0++XajyGZo8V0EmLgtVPsfgMYz/abym15z12FgUek/U+vZsOGkBnjxB1Q3kegFz2Oo4ld+LpeZ4iyTnWfjse+TVPoJ7EZx4/RZcYh/1est11qyjd4CG9uWaZSdg+z7EjiSVzwIKuh6lyFcLVda5K9v8Ow1u8j+d6F4Rx8Htk1Q+4wqzOIN4l6SyLl5kUQWdtkpSpa8r/sYY+zJZ5d7dp89biJomk8FxwDFWmosX/SeqTz6xPpq3qLo4G/b2Qc7o4KXVVtc0+SIDqr3Ac+ZiTz9K25ACxKlFGleJSNtPs/YuYt1m7Okh8LGk/6+rLaYNJ5OAqdzH4Chi0yKNb8woK6Uc42TtZ9aX3/Q0SV3/1AX55Dk6MW2RevYN61Mbi4i0KVgTvsdiIUb+PkX9Evu/Nfww/xeV7y2zlm7TJVOQsziqhd5cLzIPdvRFhhR6wT7na/0BOqUfoC9OyfAV7q9YQOe3JoP78DvHQ6RzxRjMnOCTv1KfbYtgt07A8GLkqovwvVx3XELFvybDD5iPcX/4ZKyxM/KicxRak6z1V4mtNxJ1s6epDiEumIuFSHk4Fbl+I+yZhVZHz/euw5Zaii7F09WgW47YJy/RY/kC1T7+s3Qd5Cl0rguR6/0ni85g3ewXA0u5TrmA8ocuRmzlc7xCCj6dDLvm97BHaPLxZOwXn+/8Ro+uLFbb65gX/UH1OxdrPC0+0lic3zpDW7ekNUaitu8szTam3DcW3NeC7y+Bv4rqWbOQczsiVlkI60UzVX4PG3hYJ7ivBfeCWPCvu1jQIkmrZ+S+VXF9ktQubQ1gV4fIQL8YcbARcPsw2f+1WOU7DFMSiygZv+d7FPzuLC0pRbPPe5eNkdfM0Wq6A6otxKe9s2GfjYAv7Bdzgc2OeCbi3YS5rKEH/mMlTp+fCz7sgPjiDpxPwhyN4IMewmnCIqy3AWzpIr1JXALfdOZ6frFu7TyVe2DG1luKHtYLMHcH7IGFMDCYr7Ku6I5nOtj2AqyZA3iSu8jfsAj2YgSO4gbsYo1yI9jSRTKjVMQvZ/XdACNR4bcQORrX7xuLwSMXwF6csbaWYqjdQtiAI/NpIc8thB06wi51IvzlQpXryHattxKd4Gvcx2/fc9a2XczYAB+8irVKxT5yz/bLFP06Fd/L58PGou7YQo2fOCYbiV6/JQFL+bt0wLFFml62tRFi0+4klfUi08gKWLFI4xjwExE5NUWraa1+f4U6pS9Vua4nPvIqpY9L03ykW52heLNnkRpj46z1Hgk8vAj24KDZ5IPRyVgze8QpnahakYx4ytoNziJowxL4nDG4xA3yHrxMZR1P16qrdC9mGfIe1mE3AEdarM0l9keOU8mIlaz1phNhZxYjhthh/yzF2G8Xw+/sVZM4K1FyezF4o62a7eYs5pWnIj8wAe5fpwUt0jEG1pD9E9wsXetrJ88ZiKwDsLG9TvAHQxHWbTF4EPuppUijFHXWAzvVfbGlyHqcgthrB3vWgRctUbl+M/JrJ5F/ayn4OJ93VVHTJcthO474jj/JYtxybb+2eBiKDx1SVK6JCw83FBb5S5DfsU0aAvdSgCeNtFymaGkq7NEWa20p0vNZ591OTVYaiS5v0sDTTDDnSqxPBrg993i5Se+uZSAW85myoUgJTkVOzJqDRiIjd4nK9zC7tLUU7ieXqh++2Khb1llo68D1lcNGOYoii3TEKK4xr6U2m1aorPHBZ0T7Dq9A/OKzFyPEr1SV7zCwJnVE96XIaxyw5ow5aeBEyBFqzUVULfcTsMWeOggTl+X4PJ8D30Z8z4Qvsg5yLaW6rAQ/5BpPQ5Ednwbsd+BzSXH2zVLgtgPw2lxM/rwMY+Bnmonq92lYY+6V5IA8OgM+a4y9qafsv1ZyDwzw2DuIOythV7bYJyNRuT1N5XsXiQ7G4nTPZeqGTqyHaCr6f7MMz7ADZzCFbbPeui3W2QT+yJrsdrBJMxFxNh18Fdw1lvXrV8DmuR+IvXB1Z21xY9jhXfJNyeK6eWBoPbVJWIV95ppH1uRMV6Pb2MHHTcWh1suxxjbAIDth+3iF6mtqrGa42gnHE5nAMyP49X0atnOVdsYbGHaPNoVmwwat1KF2tiJl/0rgmBEw8T6FtM5mTIJt/QtMywav08HfbMSl37JUM0MjxI9/KTt+tcr9qAePfAQMXA0btAR3sUY8WqXVgFvkP6Ox365R+T2jgcFjurJtDeKsuRrS2krUj1oNvDcA9j2jho9rYLfmwJ9n1Ou3HOy7GXz/JfWKyMF4zBATLcWUxDXI0QwwrxdU83cO9toU8eMFyWW5wBMTYMhrGmGfC35kyj00RU5yDtb2i2Qt+IizOYhR/8kuxebgh7nIXT7LHZNe045DuZq/hIe/RozLAx80Rhx/RyEvcuFnxuBtH2jWg1zVKBg4M8tM7PgqF7HyP+l50Ey8+pwL3v5JBobxmUAeuKERsP49bTqYByw1wrM+0IiYtcBCA9jJZ7rwRx72yBD81QDxMY99XT0xzUi8ap8HPoCfXxsj785VN000wHxMgbd54GyfkYObiqIz//teo+BPyFXXcl0ycPU/1jvDmv0nuY9QD+u1WOP/pG+KsYjdnodc8Is83fM4yXN5IllfJcc3HKPEK7mioGu1fDL3KJ0uzhMhhVXyUT895T3JE0Mzq2Td7DL8nAtuVI08QqUH/+QhplbJmAwJrpUH3L8pUx6eoNt/54mkNVXyWu9CWmyQh725Kbnnj2doLmLPLeRoBynhQ44YYX9LHvrlCBVuzIMPV2m1/PP35QrvwdWy8aGjVHcpR+gqb8lUl+P06UEO4vQtyfqQg5vkipFR/LcnSQzLE+8G3JT28Sdo9upcYZZULbnXU5xtnijbfFM+272XjH7OEUFDb8ng1L3Ii9fg87fl6NG76dPeNfh8DX7OB/fOAVeuRo6Qr/UTWLe2Bn/7O0WeXSOOdb8Nrl6OPDoHmFgju9WdoOYbcrA+t2TZ5tPkOylXmMRVyw/zt5FRMPcfqJHnt26j5kNXY5y1Mlm/hbxTVmOtbuPnHTR5zxqR6lIj713eSTcvrhYvrt6WrLNnO3419rIW678f+7haND5UK5uaHaXSqavFg2Z35OT2x+lZw2qMv1YOHimRe64Bx7oth907Ta5rc8BpbskpiRWId2uQt/O8ztCt92vEide3pIHBZkrsx8+8relQTSvLFmNLa2UP6400M2g11uE29mgr2R7IxnzvyHnRO8i/Ohs4dUdWbt9F66qykV/x7/dSt+HZIn1cnTw7/QCN/D0bnKAOtnSYxs7NFolZdfLS2yIqnpINm6mTCcd+o7nR2cKpoE5Gt/kd+5sN/78j2+vKaZHzavztHZn1WCXPiavFo361yIPO4jlrsG41Mqr2FOa1GnHiNj5/jvJv8VrVSF3lRpr73yrY2x3s0XoqDs8GH6qFL2yhHtbZYqJjnbYXFi2zRXSbOjxzB7j0KuTndZr+WJspq7C/d+UWjz2U6bpKGAXXS5O4/RSxaZWYln0XdlhAu9avEvU774J/HtZ+X7n9rhTDiuh8r1WIK3dhJ0cw9yzxZG69rLpYQv5DVmHud/FzKXxqFda2DnuqR06ULVyr7sAXTlJmbjZwoVbue36OMsVq4Rl6W1rknyb3k9liW+da+M5Z2tMlG7G8Vk503ECT562CP9bJpDXrEVOywAvvYv03UVG3VaLhY51s+LiFdkxaJUp87sqxpVvJ82mW2PSUf96O+WYhh69HHldMUpeFdf5beoaWUF7BStjP3xjnMbo1KwvfVS83nCyjkR+zsNd3pVmSSnMXrIIN8H6donv3Volrve9IvkN1b9Qq5O13sKcbyHNdlshU78p1azeR04QsMS+6XuZ0PErvGq0UCcf+xp4eI4OFmYg99zD348gZV8J/+TOSpgzIQq5yFzn+STr0IkuIYXWy+OUpysjPQl5ap/l7s8mZyA3+lunj9LQkeCX2pR454En6q34lbIP3JRacfw785TnwZADwcxa+66WMSOtL4PZi1oMXeM5ACjw8G3vxApjQk27MnAHffAlfjqG6DzNEbP1L2FJPmtZouti1/hUwcAAVnZkhuL/lh/lxyMtmicKNL7GPMTRrzHQRWvMK31WnmPzZSdy7bI4Yd08J/1UgTltwb3klqlYIvouS0/GpcnZ6JxFsbqFpFJa+InAaC8SDWmXBv9HIcywRX68p765Fw+8QE2sfKg1zSHBfX6Pgt4rpfhK+pnxP47yS96SDKDhtCZ79p5Ly8FvgJGsZqErDrvawWz7H/kdJVtoL7hNbdOaJ4msaLYbds1Sv+H9UXn3uIMDXkO/8pvT6LUp8uc53Y8qU+p2RyGe4B06h4nAgUnAdnFFwg1KxpR2w1wpc/ZVy9nyUKH2lA0f9ogSGtQeX1SF2limDbCMEv/M98fqQ4mwcgRyJ+5O8Um7M/AbzZb08A+x1FHIbHfdEonTXSPG/d8emsPko5MlW4HL5SkOzNsKipQ147K9KSGG4iD7CPdj3KKE14cBtfh/6n2If31bU7ODeIJb0KSgSPmjFPS5o9/M2wBM+l9aR98G2ApwCsbVIyfcKE3zn3DZkn3LEuzVs0haczBqc/2v4izWfRVJMRpiw/4v7n9iRQ0hr2JUNOPBjvXeol7Y+dbNf6bmvwrPdVsjb3+t7RXgi39Zhv+r1L/d4C8+DOuS5f+rDLHyRM+jwt2f1R7z9RJ+7Ouzj7/iMn+D+Qo7JRfrJjr7i2gVr8JjDepM4P5GscH/7QuXahVaC71UkHNurbPf8Sux4Zgue5EDuJl9pPVsWjLWn8aUhyPdswcGcKN+rFbCF9SAMZcU0D+CGjnuVAAvcRfojHfJAcxlj4y5CWuvUQ7/s0c8a4ysyBfeH2cA6P8LdxBb5VB5+7yW4JyfrKWyuaCkSHeyRw+xWYutDEBfs+AyLLvRqKZgDZ6rOrFEs4lbYIW/xpPqmwYI5amiNtTx82hW2YYl8IV2fmOUluLfnFf9U/bPd7lrvjsSsJP3H656wAb6Hs1epmx0Mv7CHvW1Sct1bCM7d4mwP4PdBoszXAXzVm/acCtT6tLAG8cgoF8ydz+3T9O6LXQTrWm56OlG/3dMTeaAD+M18/Sh7N8E5sjw3Rn92upvgc7Y4273KrAeBgvUjJjruVo53byY4d04fdxB+2lTweePo0f5kur+p1pMkp6MvSd8AzMUeeVdTcjjgL9KkPcbvLh9+chKug/gel4803e8o+F1Msn6ZHvm94DtCw+7N1I/5x0mcne6EfRykH/+tK+JsI9jYLiX0+yZa74s02qFEpPkL+/hG4IqHFIv8xqL9Mv7MMUX28BPjG/i8pRld8fcTnCtFFjWRIYUO4FeW4Nwr9Ff87QT3zJzomKwfM9oBMd2Z9Q700tdBPO3vAvwZrncIcRJ89lLbd6vy9CrbYSPs42El+oiPKJ7iBB88Cl/zEqyhFlAtFe/B7uLQC+5L2YK8Q30Ev4eNbtOc2tz2FAntHOHvrVgDHDHaARy1uWyYo4PfWcMXgmR8pLXg3shbPIKkwwFb4JUO+56sj25ji7zFVRtbst5G8B2/xKwKJWmNi+D+rvU7Q6nnXTeMh88HQhDnzLUeR2EWreTu55aC3xdUv28p65taAyt0sNVWMsnZBuvD7+YW6blPqNzshr2boH81z0rEH+W7Uqqyp4uTcF/sCvu/pHjfdNDuxBgYfI28wFWELXXEmNtQ/gYnYGkjYE5r6WtqKljr4Yp/mHza3xw4Y61pVnJvihdXrfjOEvzLUgSGMV6FyRIfPlNgXJ2gv9bbUmxfz/eXxukrppkJrtWKqh2o5/Ma6cv3wS4oFa9tkSvyncYIYKCD8E1pBBtuI/t+Y4Ln2GgaiFs8jBC/uB9vGxlhaab1d8r36qEPGGIm9nTxZF0V/f8+76WuW3tF4X7EZ8/z3bNKxAJLfMYDe3oB+2gJX+Z+Ah0o4mt7xHS+56bQw7k2gs9yr/VuJ9slfNDqbuJsoxB3v9CbPbbAW1/90/7GWn+SEfYW+i3rOLfn++fWwC4T7LUX8rvX5Wen/0db1vkAJy8pw9uZgct5qs92dyOnVtaCNVsbPnanYHNL4GojPDMafP09zStHft0sRBZuvE/cj33T06aIwQ10fivfH/LH7+vJ5E/WwfEC77yr1ecWv3xc/vG6kXBO9obNnyuf42SAMfiwbZdXXXxN4b/6Ib6sLPdN+YT47Ys5XlcaPhqJaYleiK396N01c9gw90uMoWH3TLA+XHcQB3s2RS7XSM16rIADPSVxx167m9340GtiLO2U3g75w790rHsj+H4b8KF/gLPOiEFfyaNn6on79JZtbiGzc+uJz9XHljaXHdJrkcdyD4oAcJdarZdIeLivnFF2m+zjPRA3feTF3tV0xNsTccQDecJN4Lgn9i6qPOHYB0p/5Ass2l2WmPVUq6/PdjtZtq3za1r/1A+2p+sArkGP+rHGR/K3feufUIyNP9/djfYoeE4hhXwv/d8ON2c+JpM4f+ShC6L7lzyjbnWN1YKuSdGFGx/R2/msU3Y0+sP8J9SxrT/GcFnpOcIQnJP39IqiTv2PWKsrb8IpJTjVQDyc6626VnUjuZn7zDqDb3xHZ6cbg09y7VsM9or74TrDH7uA3/9LfK+ybHM38MunlOjAPSsUyT1DPsznPu1RMs72b3o1zwm20QZrdYeOd+d7pKHgWLeJewVz/x+u/ai66Mb3Y+XDyzdo92Qv+IivbBX+F3VdzjX+j6MfXn5ISWv8sReXlSXjPtJQOx/4+AmlxOcTne3po9673It+afiPgm5xP8zu1C6B815+Fz8AnPghOLENsDQW+UADbMaWewJIj4L7NDLKRqtX+vP9U+J+3QnHemM8DyjqB4593ZFb3sPPDtiXTnLWg3rivpGx9dHIH+oopLUTxtAeuQHfy+Q7uh20fh2sR8C1lv/0qybWykx1aYPc7KY23/NbQ5An3yTWYHr1+SvgSRU1PuQG/w2RXLez4xlrovnJMIsr4K9esEl/8NfrxHcI3w1w1/p7cB+D4FRb2PwjChjCmukBStnmB3T4NNf6lSmtC99ifVibrzN87qXW2+fQL92obe0bih7mCl46RI6Nukt8tvZp7xC5KPoeBYbZqHOcBOz8NtbBSe0zQkGOUaX1FRkZ1R6c/jr2xRXfFYHxX8dn3DCvcLl50nWsoTvwLRQ/X6GPsR4YQxPJ+pTB5t5qhV8zuWTcZYqw9OL7QpjXBZpR5g3fV5RTW+/T2fP+2JcSxaPgFfE9sXVrjyu/NDyjOU7ce+c3RVf5DM9nHR9BPtX/EteDxNb3pPjI5xRR5Ape1IXGRj0Bnrhhv36QV/+4Q3wWl6kOx/7epbHfWmPv2skWZheJe0n1GfE17PYC2Qxk/bWvpKPRRczRQ+sdlLTmNA1v543PtEAOeZ5mdPDCOvvDZs4Al3yAyYOVB80aKPqOPzjMZGWLRwMNP+aPdT6utAp/jLjC9/mKwGGeYC5+sEOiFW7/0MvmXOfSizwKGqj2Ete5d6X5+nqtftwxOZaMgu/BftywVjHUwuwOfNmda9bIIr8WWOcGTPsRMeI2jf6He/uP1jDnzR4r4Ex7/HwG+OPOddPA89NkbcR2Eorc6RzlruX7i6Gyf0kFbJ51lQK1M5oZHXwQa9KUmIy/gZW8/kVKl+J7ZP9XY9jGftjSv7B51ks6ov38LLAx1nwQZedWkaWhu+pU8CNt61wJHs92NY4ii67T4a7cj2sqsJN7VnCP+l/ILOki+ISrpj9y6e1F4r7BZklziM9H+D756Z4LqWvEearfyXVYibJv/U3qM8JatTb6GXO5ReHhfO80CnmvSqbBnuBLX8NH9MATL60uY8m4MuCkt6Y317f+d+CtL8a/Xtn3vI6iahkrdgDf6jUMPPF6j3K65z/U1Mwf6zybfFPKydeUa38WUYf0Cqrczji/EL+X8FMXtUvxYnrQrByx0lntFTEedlJJAdVW+NsJ8P0qrS9HTZN2iGWltH4i41U4bPsY9pdrKFpK1lf4GOsLHwmVm54eojALP8SvIDk88zCBkyG+BCJn3k+drPzxnHEU3aaEjr700HQcTrwuQV7EtrGQLONKaMG//N55Ef3T73dKech3D5ZofUtYpyA+8heZRteopokVxjlZnp1eSVMSdVo9+OCR1ylTtQS/isa6FWvrtmNSpGxdyPeWeN3ayMNev2r6xdZG4ZjjQcRrX3CAZrJt7W7MxR85YGPJPTf47l8P6ybIe3fArgLAAZrKY9230HbPJoit8ciLi5Az+yA3GQm7/RW82QuxYzzmVUjMEyKLptMI+181X+hfspCyHhcS4pjqm7IEPv0rRR/hex3LYGPFwC7Gz+lyvv4SsFSHWDYL8foK9bC2hG23l4lZ3Lvfm2Mo5phPadJH41GLog+QZZIv8MdfnvPbgDXR7ijK9HG5wIRmiDV9qW/9IfiUL3zwO+J3h1V9fFmjFvteoI3fqWAM8o4DtLnCC2s+lTZPOkDMwRBbibUkHQ5wTVYK9uUAYjdrH2TQoujDxO+nTOLSsQ75VOHHdRyZ1PAxn7jX9Aj72diXP+AD3Bt2rtbfhjV64iP/j6VrD6gp+/7pXZIkeqmkEhNCk4Zwz9peIa+EJEmTJo283wmppAlJKKS8xmuMMSa+xqTuPgl5PyekMU1ojHdCnvP7rDO/v+bOdTp377XX+qzPOmfvzxJyePRB5Frew6xgLnuBaaxL4yarPXMQI+3Bi9YDt/dp2lPcP/y7x4XUOJrP2m8Ghuwm5s/ZTwsw/u3gOjaYY5LsGFFBSToLYPIyKaLOg/eYgS8NxPd7kRNdgKv9kJt2U2auK7iHO7Ali8w7eSN2tmFcW2mLI2sw7qI3HbYAK2yQF1I0HRX727wvMVnGxpaR1QpzYFSKtO4sqXy7GcaTLNuFn6HiBjPk8ZGIxx24P+8/HyiffdoB+7OPDZXq3J2aLtmbDp7yYJtMcgn3hn9OVJJ0mymhty846mIlvjgXPIF1J1Ypfn5bNW0TR+MtCj/Xq3nPeiY/KjzOWes7w98alfM78oh7hg6PNsS9NxP3MH3TwYqq3uXCr77AOFvTkW059HH/Fyqf7S6eux728sF4doD3baSd5XxGdS+wcwP+jffxpiF+uZ+3Ke6TKn2rT1K3VWbA/PHy9I5CYl0784PD5Z2FBTQ11gVzDIVP5mv6NiHHWcMwVdPh4X6dvGeXe10dezVF6RixkSbe9wX3CFLGWm+iije+iPeTStrjXPhPZ/Ccq8rtS7lYu86w4d9K4L1c8lrZCT7cGt+tRY3qw/uf6dmS1VjHTuBdB8jZdy3tcW6O+ErHmrK+iglslS4rd/2PInuZgh+ukjZhR4k1pX2rI8Fpt4FDcp0yQbIGzQtvZ6z7OFn2ehPmyDm6C3wmkRI38NnnDuC0y4DDHVA3DVauD8umDze6ajozjsZr6fKCbsDwScq9EWsQw900fVQv03TgWGfUxXvpwMsU4veJWeo+io3NAM+xwXplwJ6H8bcmqvvhaPzWFuIaKoOiZM3ijfB5J9gnQnJ/Hd7nH5DhK+flTAO2d8DYuoOHzIE/eOOeE2GrVcDJ7tznjPwjVyAf+QK3dxCPn/dfbdn8PZ0ZuoxYl+D90gzplnaQStxYOyVOpuhzkRccEDsxsmfRRmCWI599kC7h2Ro3MB7LuSYO4/GG//SST0ZNx++2x3hGYV1Saby1H+z2QemfOZeGRncD3pogvhcBT7pibLtghwnE51wCMnaDv8cR91Dg5+fcM4b1G29fypDmB/dhHU2Rm6bJPpYbqd8x7h8Uh1p4Pb397MB6WcDYteSTzlpJPXF9tBYvFfMV1ClxxL3zxlpPUbgP2fi1fsCibxSd/2LknS9RR/+t2IR9jWv8ELNvlI/7p1L6pu6Yex5yow5xxGdytwBL+oEzuyAvb0V8DCY+a9zwKR/2CKHQr1ljqoD2bA2nJ1fZPqtQv+wi1rIOyMgAr95Nhj/w+Y5ZwOds5DI+35SA9c2CvzoAVxOQHzM1/bGeRX2RxycAM9sjpwzAWkeDc3LP8Vhl98xZhHoLHOO2YndoIvjAl8DwXOSI7sjFzKO2wp59wLddVZuwzVR09ivgiRuw9AjdG6FDHdcSdc0v4Dh+FF9shzz7MzhdD+K+GxwHGdSbeJ/DzgHHwKm7Ym68/+o31Bw94Vf8zv0E8n8n1HqsNXES/95V08wMyFiFPLId2MHPWjMQU9tRg5iD783DHNdoaxoew3NfDX+2Vw+8nCmjHqTDDg7aWeDMacg3X7EWQX9w+HHIa+1Ryw/A+g7DWHkf/xxl3+lvgAn+sM8FpepdGO7jD7vlUua0joh3d+7XSTkO3ckx1U292m4rcnVHqvVi/b1t9PlGF8yBNRX3gnd1BU92whj2Iud70KKpzqgZv+eej5TwTRvuW4r81R3XsK7pD5RQ54XrHIG3P8EfuoHncG+aEsypHf6N6+IS8J2W8GdbxLsefLs1cd+oqAerwDnz4Q8Wmu7Qls1bgJusab9IxgSupoZPvP9qAfzzO9SKrYCZ84Dzq8j759bIX3Pk+6VpxP3NuZ7ySe+PeXrD3wbCVoNwDffITlV4n67Xyh6o3VKUuOxx5N41QH22JFNp+BSG+qgHsJfPGI6Cr/YAP1cVeW4UTYzpASzaQsdeuaPOdVdHrikEj+6APOWKPLKNtmx2Iz4HdHj2TuCBN+og1jjdgdhypf6ZrFcmeR7EeyP3bFVRY31S4lpw74Ny1CKmxLrQPYtWohbYhHxqhRhPl0OsuI8m73FNkke2fUf8rC+DFgOv0sEZWqlrcheCO63A+FuDt7AdUjQ+HFo7SF5+2xO4wHlhkMxxEMCK9urFC0PkvtM6zIV7TeYoVoajEcsBmONapeD5UAq0/Ep7ptfNPATcJkDTA6n9fijWMQD4Vo75/gUezxrOFRj/I6Uhic/LrJR+fusRX80wx5Uy2ga5/mAz+FUa4jEL/MEa40wFd10DO/ynW3JmaCbxXhTW6cpA9DRe5+e3yxGz6ciptuqsPkuBmSvh53bw1SRgYypFr7MDp01E3ZECn2MtysHwDV96tY/9PxjcoycFTW4PjjdUHnjZXdMMeXBlOD531TTTLr89j1gsV7qt4h4KK5EXVmv1aeSJNPlsyXfwT2uMPxUxuAq5sjlilseZjhxjw88DMUeMwcYWGLsc9l+haXgeeBmMeX2BvOANW41EbHag/P58juYiDTy2S4nsZaP1mk+0a0dZT73wW5eQJ1eAZ9hoveOTN7ZE3eeN2A/B3zpRxfz2yHHcA6WvUt62BeYyDutYp1R78vmRULks/q7y9nN7fgYI21YpHO/BAeOA4Q1KjgNrpIyVV9s1IenWHus+BvzfDFyRNUn4czOKa9Ee6xgqA++1JNYKqHp3BbWVgZKl8j7bcGnok6nM6uOF+48Hr9imGCz3gq3GY432KVd3emn8JO3xzxi/l6ZzkqQ7qfTr8d/vsnaq1Yr26nan61SzOFRXf433R8XIWX1ClF1b3ZHjojAXH6WuPeu+fg286qiw7oGf39fA+VmKj1k77qHMNldqvdqpdR8mIYeuVT6EeqAmjZRrcgsU3Z8e4EuRsuHTYSXT3hMcvhK1vltftrOIuomc0KqU9wnb374Fbtyx1NDHBvEey33nFZc7bdWgmhhw4KZK4QCt3y7ynafCWqBuaVW0JndtaYlbc+T321i7stKCGTbg8Hfhs3dLfav5zFolctn1Ut7no/OPlcZjn+m4Bi86GydvLrRQWO80vvge6iZDPb/fcUurpqvtnPWJds2RT2uw7l/ok1s1g1/dQW3rqres5LwQh3g8r8vJcwOefCP7Z67WyXNuqJ2nSD77tGhqW2BCNfLYSNyzOfDnT9g2WM/va6Jt4uTH/T/3de/K2iPfgM+vLEl77ApMrkENl6xPUaxhh3uUN32LPmhyc+TZWMRXaKnjbe6bXIPvj+mvX7QGJ7yHuuec3s+Pe91+A5tvKeVezN7d/gS3qdXP6mMDn/8DcfBGX5fI2BUjL16w0lfvdtX0VxPqqkoff3QFbtwFZphK3jOW4xAlz+/oo78Y3Bb++TX8pLN+xHFX4OotYIOT5FomPKYKuGcn+Rly4L1J7Cf6Zf+4gS9FI6aC9f2b8lnL2+RozDUh7827C/u7S9bTi42Nxlxi9OYHXeAnExGbl/XcIzK0dgJ49U19rqMj/GEifKxCz/qoYT0j4M/Ves5Bl9+Oh6/W6kc2c0QMTsDnOv3B/FbAn/GyvO0T/dWdzDHGY44Neq7Z740YhzX6oM+cxmeKx0krw3/1j/bw2ZCb4ICB8IPWwNIqijzRUe7ZyvpUt1B3dpdXd7Ju9tdYo6n6F3tZF4V1aebDbs58VkUed83W5013VvNPRQFzduv5PHLR2UjU/r/qa6844p7jkLPe6pN0jtpzxWdLjBCHjuAMY6R/pLH8+QzXs6OBk+bSaoUDYpN1VCzlvL9bYy7XkIPGyMm9uIdaJXhxX6wBa1eyhsxQye90+LlljoOx5GdTz5aMQn5pKh8vYf3PEcBbW8nP/88MHSV3z2wua70c4JM3aNGjcNnKqDXw+Rq43FRtDB/3j8Acm8m3S5nbDwf/byl1R/kZ0TB8tpcfbjipHlXnkYvSpHc3B9z/MvhXigwoag1MuIyxzZedj9irB9sEI3fYSdYK9qgairWzhw+5AB+GStYRfrWvjabTcuyVM36P31mcBlfNkRNjHNTiuRXcV0WmfWvPvdHB0dZI7g0nz12giKwMuW+gvaatmv3UAXN2R94Jkm86tMF93Pj9AuboJlkLervTYFnwHLXxbhfwH9aQyUU+dkBMVdCDK3nS5Sc+XyAk624kt2Ku1Q/r5SLLt3tivQZIYJF0M2F96YHwGTcZ+jU/7xqAazxk2K/MDQZK9meXn9ywjqeQM/Ml7/OfE3cGvKtA6qJ4f7tOslZ+7ffesImiXc95YYYta7V5yY8dvdQhVgJx2l7WvPcAhguZN729ZD3tuOx+WGdvGdG8Ha7pAfuNkINWt0Gc+smRa8aAW7vA5/1l1buRsL8L+OqX8P/RMuY3Z+B5N9QmYbJfDxft+vCYMTKplHvTd0L8RUnWzKyY3xX2GQ+8c0Lt44vvw7GmjsBJFT6/A/5jj5q0HDzne03bgfXJo22+kKxlWjy3D/KLj7zZ2B4cu4+mzWLi01571r3dyQeY4Inx83PsEZL16lmTpGPEGGlzi9/FfAkuN1Lr7X5km59kba/n17je7wbMDJN8vnfP1va4Jl7Tx9g54AvJzzRjfnMEh5QUVLNX8vkp98NlyIc/SO6XmryxJ2pAPznIinU+eyGnfymvX2TNLtZsGY3P7sBVX8lY4FHVDvbvhlp1jGR98jlxHlifGXLrDGf4qoc0MJgun4c4wTdK4Ic/Su4ZF3JcAlcPS35uv3umP3JuH8RCB+T6r2TIcfxeS9YEC0ANqMjCAe0Ra/w+iGSG9OZ3iJJ9JaDIC9/7AduD8P/esLOfZG2gTHsvTaflTYfhmj3ZVkVnR8q9s/gsty/Gidju1x526ypNk8cATz01HeMch7mSNYejbc5qGh17nI3w+Qpyvh7jMNY0t5M3lsiiIGPM/Tp4oF5GZBkiX/ypBAeosIUx+GqVElSjB140AS/6H+qaIsn98hLqSsDLjkjG0prFvyFPHZV8lufYq26oi5mPdgB/8wXvGiEn3mfdPEe5qV8ixsNY5wz+sxh/64R1KVVEVAlixwQ+fFoxP1gqN5WZYjy/KMviT2KdTLHWjaiLy6XdIRP1840Xine3U7CREdbICGM4I/3/4HEeQvyWSpc7fLbrCHWMKAYmc0/MY/RsyXHJZ0nm5dhI1pOd1YdjvBn8f6Xk/gIxgU0l6y2+6uCo6dtH2yyX3K/BNHm/cuBlsWRdC7e0Zsjp56TXSt7zuQN133ngGD/j3YNYOCtjH7bCuvyAfFcmuUfkgZfm4C3p8tc53NvCFD6cIR1THbmvGHhdhpz60B65ZhvmUiy53zpzrosXTiJmWd9mi3L7UjF8js/lOaKmuYi8Y4pYyEZNcAOxxlqjrEt8TfJZj+K52yi09jK+594HTZB3MnFPe4z/E/L8Wuk43hF+8g45Z61kXf1nS3KUIVYnZX2IFfKFFzD5CtaO9Tq6Yo7XEC+8d2glP5OXvOchS80El74h+eyDTdhLvU/6Ot6fgdh5Ar6wXp6s4Petf+tjY9fL/87jpCs9i4rlkNXNwNU3KcVzS6THBGvE3VpleHQJ4r056sHeqB1vStYuSLQL0vRVbg/nfTjJxPs6WVMjrOdSyj/1OziHLXxvIWrw25L3daAu0Q+PzsE4uV6u0h97tVHD/wdX7ujrPmyQfC5seHQq6p0S4CP3dQ1FbN6W3AupvG0U1u4W8Jr1/OPp8OxKyWfZUvTX9DsH5EnWth147LJ+hm2e5P4gvtXTFNSu2hhCa5OU3TNLgDUtuHeq3tBnq2Rt2C2bBysPrpRIfj6QvHGCEpBRIkc2494u1eQ7sSk4iznw9i6Vb2+mZgnWLq7U3r3wvmUv07/ARXmPAz8HqKE+ls1UfhYabVMH37ZUO3c3gz0f0M5yPhdrpnI/ill9LNVKD1NwiX/I+ScrxDprCLxEzW4Jv2Pti+fE/e4SN5gAw98Q7+Vx/skIePsa/mOlRvYyBp68p6KzFmr0OkPkwQ/EfdK8fzYEFn0i3u8jzzXBuI/qr7YrkPwuKaHOR6lZfFLG9+b3dwGokUtkZi73522HmvGkDLTk86rXSERZqw1J3K/8dzJYboP6zxJ4eJV4/86JCkvE4HtKqLPG+Ln/l4Go9GiGNWnCe6OJezCG1nLPryZCRDVHLjXA9/v1VoY7gM88hpaKW9pJTU9p0SNrpXF0iaY/Vt72hW73zGLZrJLPHYOnufOeCH7Of4WK5zI/bQp+cocq3nC/PkvUxX/89071qoXK75NTlNZaP7VFjwwF9+KeYcv7pQ2FgQGf0zLA+E2Em4ktcOgj4tNY9LHkPqKfEQ+mIuEbOzW99Udgcz745i75IdQRcfqvbsvmEvA81om9rjuyrRj5iPvYXieXO3ZqcqumWMcbVOlhDwxuinW5hbqjldbnvWNEFWpfe+38deWuP6goyIHf22MOf1KOgxMwg98T1VJ8bwfghAX86m+KaO7AZxoQR08p4RvW/TIDDzcWM2wd1MBJBirvOefnJUE175GTTQWPxf72J+ROc1H2mjHpA+rmtfpl8Xvg246sk6Obl1MC/GStvyKdb3Ux6x+ohj7NFf9IvWR915LCHXRgFvdrtdSeF/HZbp7XmaE/abq2vPfPwOAo6k3el8R96vlMH7C5F/eKqqTh0Q7augQH1KKO574KFvCfh+ST7oR78Lye0JFtrBHL+jYviHUKbW6ZYS1eUeAkZ/VmoynG+VZ7LlX3wUTNyTMS9uOd4e9NwPlNRPVuJ/jXv+BP5sKysg1y6UfkxVS9bco+cDknYPIf8JlSWf7aGT6wTRcecxIc2Ak+Z6QseqSX7l1dsF7uyJUq8M0FMdZZebakDNzLDb7FGvz2asxvPE5J7l1535AV4ugM8Ip1ZZphbme098BXd1rB/vyuuA3iwgq4dB65yVWd17IZ8t1N1K0u6oORVpj/FWBgW5V7pVW9u4l1d1d3v7CC/evJstIFv2OGv20EVnPPFtbl/gj/ccO6swbOv2TXxVWtWmSsFswwhH+6qo3XDTEXY5E33RU+0ITxQnwOxX3cDWAvPqviCnz9jLokQT8n7iDwlvsOzNEH1RwAb2C+/bOuZ1EJciK/47uoszLUS97XcbDNOV3IcT04hytqWDPF0VgF9rpifZ2BD2WSdS990jdizA7Ae9ZguU3HCzy0HvRRDz4T1+Xch9T+dhNRvr0tcqkRsMtYRJ5oq/XyC+tpJjofaYu63wD2HKd/MuqQDLBwAVaO1x8a9KPGXTtG3NN93C9l/inM3+myrv6alMkb2yImDTTdIe5BMMPWWTk06BQwvB3qymxivaJEO3PEZhUxl+felMdd/4AfdlBd7nBvuxYirGdn4O4b1CK2IjymM+LrFbgv6RPqfpJepi7gAH74/LPk2vb6sHpd5rQy1BHtgMN63QxbFXzGHX5grbDOG89598zVxLXLeXczYMsfwDcf1fpHa9UxtZmIXtcZa/oZ47MW4K/AgPcycJKNsOviA976BhzBVoxdi+s714Of2gmrFaxX8wz1c2ux6FEX2Pgf8GV7fXBAEXiMG2pMU+SjY3LoX9zrYb2ueK7U6oIXe4/pIk+owCoPPvetq1ksNX7L+jCJdqfkvDhP5NxV2nPxB1dYl28VOK0L4toUnO0eZSd0UYuCWAushh7t6YqYa458ZyW8VvoiBg3ADeyFS3h35IRHqK+ulloZHgf/aAtMPlwaX/yrHBrdDvy5G9ZLj1qvHWqxuboDL6Wsa+/J/dF1dof0mq5R5yM/6q4PK5MH23ghflOJbVn1zkTl53/VnlwfmCDu/kK8f6n1L+b+MFEPumNNbYDRTYX/H1/iv0aws5UY2MNP/djREPNyECVu/mrZ67+lHOIoFvQNAK7/jbrZUex+4Y8YqpNbNi8qBX+VobXtkLuNSoNqToKneSLWbEpzHE6CS3Cd9bR40aMScD8P+MC3JUVnkd/XsAbvw757tjJWeCLvhvQ1HqtHbeOFnD4KONAXGG8Ee4aDO/VVZ500Bm8JpZuNOsQ465uNo1qvPv/v/8mIEXfVtIkJ/m05PRjpqb7/bAxu9hD8xF/l3nwH2/xNXit7qvsGtkBO+Rt4G6D1ZEfOEH2+6wmux3jYVJgfDFAr3hirh+sdxZ6tAbj/Q/iYk5DnesJP61DLhoCrE7iGMWw4HrxRQdyZgM+Egu8JrIMx7DaJRq7RqbcvmajZTyPBDQKBdcaI968RO3207wcem6xp7AxZzVziG/oc2ktNKjUBtkdrz9TduxoD3+KxXhjPfBOVtWiyE/zBbYyBCQuoz3c+alwLE+SkhcDzjrinMXjpItRr3hqOxQQ+hh16qfyO4E2Hp8B/nXaW8Palp8RaN+ExLdRNZRbCoyoQfmim8nneNfY65Mq/ZV2ik0jf1BufH0n/yEi6GCyQC0wxx7H43A84x7XGdKp576feHm6C/DWDSty6wd+M4XsJ1M3cl/tJAgtmUrdVndQAC2OMczbN+bsjbGsErGONNQU+bqu6hL8g0yY65J8WsI85+ENvlftQfOxoIXjMjqkWwGHuC9cXWGWJHOAsBh7rh/s91nqXP2ov4DsY84eJdGboAHXZP6aIqXGw7QCMywS10ksqm0ewA+sSv4I9+6nmnWy1c9lV7wh5GHxgt5lw76pwr3t1Z3kbMa/lAPhdndw9cyKJPwepi6aaIX7HUV3iINQKpsCUGOr55UDMyxxzeQO+NBA+ZgsbmovYh/0QX9wn10xU7hKazsaerW1E2uMgPkMAHoP75wxCjnsE/I2g4IAh6r3LZvzsmo67DtG0/vpnRlPMb0G4hzlw8mfUFKFq8P9aAbeLKO9ZqMp6+G86NNLtS0H43hZjMhOP9gwAHlqhLjAXc/7G/XdbqReDXYB7Q7AW/4CLuIjsp8Oxjk9Qd7mIFGUYau5/ZAaFgssFq7ZGrB00nsJ+DQa/Y32tUGD7cMQK8+dJ8LehrC0BPNxJBTPGwgf4TOtuii8eg9+3w9/uJTeTser1i6xLc4AcjceCd3Dvg0N0b8RY5HHWVzwMfhWmDrLid1tHEINj1br2XPsfQ14bi7Vmnc93iKmhuF9LrJO5uH5xCGKqGeLBFfMawfsrWb9YAC9w/ydyz9aRFNZzJPKzmcrnQZb9MwI+aKby+RE5JIRtA5tEkH/kcOQ3c8RdHvJImNq/aUvwsXx69nEc4qYl/KmQxlqPU1l/8tmSI6gFxsPerXHPX/jdsXp0Gz8POUou4eOBo63Bf97RC+8RsJsd66MJ49+Hgf9bI2e5iuCAsYx5yG3hmPsorK85fHsM7BaiLuhrrvVKCPkqDHPl/eeb6E2HcZi7LdbvZ/D/CDXwu9bwqyLYJAL+w2M4Qsa/T9R0V8A1wYVGqS+87TR9mBK3EHXGeu79/ZEaPo3GPeyAa6aInREqnyPwMTNHXI9SLy9ozv1eETsjcW8bNX2Tqyg6GwY8fibvXXYF55mAdXgGe4YBQ0K5/mbtPvjAGGAk19SRiK9Q1vOAfdfQjPVhqC1aYK3XgVePA49iTbCfgA9R8N/WKvenkkOitTEH3jtIFfOj4c+tkb9+Ju9uk1Tec1734ROwaIyaIe0QD+aCx7/H2YbPi4qcvBBNf8bK0E0klU5E7D+X7oejaLvTWK0mStHHIHbGYR2bYhxTwfnHgRtwf8xVVPUuDLmJ9UgzaY9zGHIH9zz9gbx//kbl/a5BNT/gmqlqVkJr+NB+1JhTkQdbI0f8QE9GTUG8cB+3z1R/bZzK/SBm9WEtlLGwM/d7NQU3HgPfaYH1cwNnjgKGPJdV76aRR1WYKodwv4l5dHPheJV7/uafmkl7to7XerLzfrza78NVjwmsdbMSthqP/NIcuHQAPjBdndyLtWL2AT+nYd1aA6v/Rb4bjxq2FTiQKXjCOLW4oQXzIdExYrzK74z6WJqKgudhmvZReVs3YNfXuN8L8JxFsEk4OCPvaV8KrA5XucfovtPJwMNw7kOOXJkKPxwPbtAcuXIfxjxd00up+7CfXuydqc6yba3pWx6un4Bc0wr3MdN0kJ6MssXcTZE7wuFvtry/Gvg2BWv7Qtrf/gHrMhfxyNrsB+Azc9TMJ62AY03EWOtJmgaLS7iZMFg+SeXzF2vsTZFbJ3J/QsSCm1gW/y1yS700HusmbG7FIYe8lNrzq6ZLND2rTf3eKumbkhDfz8AzXyrxxUuQP59Kn3QD4MAS4M1LaVn5ryKikhDvL8CpjGD/JRhnvUx7/AP5/TJP0xixMjxAjaPnw2dagVcYCr9fooBprVDzGoEfRsPGrO9hhPo0ClzbDnFrIjb1m6RpsIR8BZvPmAwM4D32fA5gsmrXxQ44bybedIhWWSeffcNqxQzW7pJhv7qJ/pnfwjfZh93EvoHT8TsvZM+iBsXlzlJw7afS0fiZYvhDEvz0iTRN/qREnlgKez+XIceNUQPyXOplfLEh6tylGNdL1l9H7bMUPvtKFp3dT0VnF4JztQImGAnblCmYE2sCG4sU/WS1fDtjlDF4coymbbLH2RR5MwY+0BJ1u5mo9YrhnpBqzXtX4TFhDrC3QUZkuYkMmgkO9pJrNuHdbTaw8SV+q17pY7lcleceo855osxruQz4/A+/81F2mizH2j2DDxhSUukyYMYLmaQzI8txrPfyUuv/o/NPBE9j7ThjkbzxG/iwHeo3U3GiIlZlTdgFfd1Epcdc2LVeVrxxFS+856vOvg2ypPAfJWLEco0nF899roTfX4788whr/VY59sty2OEJn6EGx+NrnsvDs01JWiYDA19oez2Slq3g3wEuhaF+TEEcmQC7RlPPhhVqXaIJ8txE8piwAn9rxr0hyNclRfX7xRR++TVVx6yAv5jDzybT8HYpmiZh1bsY2mfK2hFmwIp9tH1Lkpq4gc8cSdT1y1TWFuYzyMvil6mhX7O2uYk49iqetS35bLy42TgV39vBLq6ivO1CfP8KXNpVhP26EDj6mmtCYf3jIuDzK+nd7aNyMCIZ6/4Ec3+lNCQlA1ceSZuwJsDqZHCBZ6jZjMlqRTLW/TnmOx5zTwXumaD+DaWrf6VoXLGP5UTk3BRghSl8JYqy1BQ19iHvv4qlJ9kpmq5m1APuK5fKMQqM+5YuB6RqPKf+2l7gyTKV9Xk/39CT4Q/LVd4znDe9jI5sWw6ssAcvMhFHXKbD91sB602xdgkq60gHTXYVkb0W4/s30vtnV8R4Iu7dIG9f+qBEXGa9kcdYL0MKv5+MXP1UWhmOp6wVqeBTvC4TwCXSMB4TXDeR8g6lquH3TZBTJtODdamopUzxb7HgIanIEWaIwTiKyEoFT+azn/vJZUuypmkzw3Yf1f22HPNgPZBS6pifrGlzGRiUkdfpZMQI51wTEWAxS+MtfNYnv/9M8FI7cEdXkTc9EWv+Rp4ZCk5lmIS1fSfPnHdBPl0CDH/L73yo+Ms01B0myB+RdHVnmqbVHG0TQ7VT0lTLcfwcPpZYA2TfaVOs017qdjZZ09brn7mPqnev0HSo5uWUUuSJFWreM9YDVMn+9gpwYdYBO6XpFFUtYn2hcjoIH84SrfHbZ+iBTQpijc9xGIvPN+ZgfVshZkzFxeA5yPmsE+ICTFiKz+9gfxfw0qXIRW9lUE00+VangWOYIJ/+QIH3UuCHfL5sP2qcFHzPn3+j2IcpmDvjmx5+nsLP+JEHT9KsPqnIIa1QV5wFt09B7LZGTJVTEfzn/WfeM2ws3i+dD/7CmmAmQuc/H7zajrma2FQ2D35rB7xwEXEtlmM87/jZhAj+H2PFJ9Z0Bk9eDtt8kAYGBynyfSryuS24034aOD8VedYW+HiC1lSmapqK8lwxnclkm9vhXmdQj6eqvN9pWfw52jcwTeXeLh0jOAYXwpZ2vAaIr4XqwB524BnOYtHUZKzpJ00DM3NaMmLiAzDwIGyShlxsC9/eT8d+SQPmtwB2/0SJG9JQ79oC+47Qs+I0lZ+NxsYepcNH0mAz1pk5QQ0n04APnCP+B26/UuW+5N7dLoA3rtT0oxCTonx7otrxLuvPmIoDsxLVyF524JFmQg5JxJq2RH3INc4K8JNP8kSFk2AcezLqX3lvxA+UOW0l/LwF1v0HSjFIV+N7t8DvHkJdsBJ1eguM+WdKWb5S5T1jhwYV0ZnzK2FPW9TzfN48HWtui/i6AP9JV3mP96M9xuBgSVq+Q+0kzDst1eyTJczg80vBMVuqRUGOIiAjBb/TBPd1EoGFKfie9SsOAUvTgTG83+kgpf2QDvvz+c2fyS0tHbU19zz6hfpYrmJ9F8TdMfI5k67pJtnfvgDumq7xWAMDYxGRtQw2swOmm4jaKctRx9ihzgFPGLJc5XNkiXaoC4YtR62G+vGOgxg7nLWnmuDfHMWM9anAJAOVe0sWF63StIaq3h2mPVWrcA8b3PciWVauAt/kmuUKJd5Yhf/aaf1WahZn4H7g/x+NECPJqsFyjh0T4TcHnw1Yw8pEBLljLTa0xFqaipCFycCeltp6rclNRnxwDykH8KVUXNME+dJeZKlprKkDvLtCdYHfaXpTdl2MRObBFbCbHWxoKiIXr9D0soDLYo9ziqYrVRQELvH3CtTprAdrLl7UrVCdf2qBuGotqn5diRrFEL93heptMzUeVbPYEL7BumR2/M5D2HVJVfl8qF0X3LMqRdOVPeJiLjp3T1X5/BRrMpfcS1crdxliDlfJ5hbrz9giz7Gu0WqV95x/3G+oaUBVetiBpxmKgW9SNc00685GIsUgDZy/Jb+bE8d+4e9twe1MxZDgNPgz78VirbM0jSfv2WoO30aMzLdRfSe2En6vVmm6VUm6G+ThvEb9HNoCechQPLiSBhu01GLTtmyl9nymxI1zJWsl8dzNxNWdK4GHNrC/nTBt8h2/wwQu3EAdtwY2Z35eSREj1qLeYS1+I+EzaCXWwVbT2qq+v1Idu9aWddtFQ9JKTQfYx8xU7DudrulAJnxjIrxfsp5SC42jbipLV21uNUfMtMRvZWrPozb1u4UxZyH/Nkd9aiwOd08HXrVQRZQx+O0qTUfLMdVE1K9fhXvYqG/2meI+q4AxzdVNZbaIo9Uqv3v1rb5L8rssXNsc9cUderMvC7HIup1GItwzQ+U9n84/8buSDPXYHBtwDBOxe2aGejC/OXDDFtx4tZrcykjr05TgvQ5zsob/VwOH16m1Xqwfbix2v8gA7+N7thABFWuwXoYY658k/sxGbDVDnfAH62OofA49PMYGY1uHNUFcX7IRNe/XApsNNc0lsX299t7hTYe/KCYwB77XVM3v31zkOGQjxzYBnjyktMc54CqWwJ2/yEDZAL+zRM3bXCz7Yj1s9VmObGYNjF2vdltlAP+wFkMurIddP8tH7R9iDBvUhiR+f8H9xjfCJ80xjkesncIajcBQK3EvKwfYYgB/shYfp+YAYz7L/pmPKEm3CT5jpobWPkDe2aQuKGH+ZiWOTNyA3PhZhsc0E/6RG1CLfAJ3fURWhqwvZAq7PSDDx5vwu6bw3adUdnQT6wPxOQUR6LYRPPyTnLHeUoy8uBFx/wmc5G+KXJzLWlDI739TwfNc5Ghj+M1j2lSWizrRBDH4nAIychErJsAQC5H07yasy3uJ+YiCn3KBc+9l9tN/KGFvHuoOI2BRHQUvyEOsGcNXnpFuXp6aVMr9Gl5Sfv888DcjDQfSvs2Dj7+Xx17V4fvN6vWLHLNPaEjwZtjTEL/xggx9NoNnGWqaS8d+2QybNEHcvSbDbzcjFpoA4xrpTdxm7V0hv4OzWpEHHvEJXN1ErKnMwzp+kMEBDWRKW7DWbOdGOu++Rb144V9Z9voD7LwFnOKzXFDyma4P2wI/+igzp32ixutbgAEfZNk8A+HntwV57KNcNLWJqPtts5azDAyMxJPszfCRD1gLY+HrwnpKH8A9/qXO9VtwzXvZzbyGNqUUigMvz8g+ljVUc7lAvNhbIRPqqsnFpFDMsD2HeqeWlvxbKLiXgEdVLc3rWwiMPoPxPyD/OdtF5IkyaZvykAp+KhRuaeUyLruO/P22i6KzZXJNbhVdWlAg6j6cR978g+72LBC3L52XGVRFY60L4PcXwZlraHfXAhFayz1d7lPIwgLU2BXy/I6H9Oghfz4jj2x7RJb224V15zLp5/eI6kMKxYnB5fj8hPKmbxdephJr/ZgO/FyIWouveUo2DtuFabJEPXua3vfdKkTUTdRBp7AuW0TZ69/lEKsy+O1W5Imb4JBngV1bcf+bWIsz5Hl6i5jV53f87TnYYauIy74pD7ysprBF24RP+kWZaFcFPrZNGBhcknPi/qSBx7ahRr0ALl1L9eu3gcec18ZvaV8guI+OiHqE+rFAXH57WvpWP6a77wqE/e1TqOOe0ZOrhagVpeTnw3smFMImZbK87QvgUiHGqYcNT4LfbkEdWAleVIxY2Ax8v4Ua5AT5v9qM36qUkSdKsXZbRHrr3zVNmDd/bxb11ypRv5ehBt+Mud9CnXsGNdQWYRNWiTFUUE3zLYL3SdR9qKbjf+SLnkWXUG9WUWaTbeJqu8uoif6kz3bbxJy4i+CEf2Hu+fCBi3J49H06XJ8vknQXUBM9pBkh28DFz2Fsf9Mxv20i2uacFu+p+m0iNvYsbPiEPAcWiINtTsvjrs9p8Y0CUTy3TG53eonvC0XjaKmd0Sk/vxlcuVK+2Ps/shKbUbffgj8cRU2xWZQUVsIHTlNkr83Co+oW/KeCnJ02w4a3pH/kXYoemY/6/wr8/B4Nj86H316WrD9/qzYfdqjAumMMp/OB6RWSn8kHzt0meP9Nw6dn9Kh9Aex8Sur86+lGY4G4N0Ii7l5SwjcFwv2wKgPvNVD20wJxZFspYucQdV+VJywreWw/wedzxfkdd2TnIwfJQJ8rDH3uyBm2RyiwIQ854xbuWUErxuSB292Wn288pycttoGvnEZt/oxMk/Nh27Ow2wvUHdvEokenZO33rxDX25CPVd7XSUcmFgh+p+tRtYfyjXMRd3ewdnvItt8m2P8ufGY3bQ/fhHFWaVpeedNzsaZ3MPfztN0pTyTa3QHuVVDcKNYEq5Khteep67ZczOWOzD/1ksr/zMdcymXB8xe4Jh/+fwbrVY8xb8O8TsmP+xto54BtqB/KYJNCTXuqZvFdualfIXWt3oB1qcZ48sGFNiJG7iIudmKOm4TdoSrZMeICzbDNRY1dhb89R0VBm0RwwF35ZNRFmrF+k6ZFFpFVT405+VjHctj2Fe6Zj/uf0s5SBO3YIAqe35UV87fQwkc5mi4Z9yR1Dt+AOLqrnR10NN6Ev62CHS5QgOtGxE41fOky8HwjfOCudn3sw/Xw23va2cd2W3OQO/+Qix7txjXZqNlqpU/6HsTOOvj/fU0D7c7abBH1gLWhDtKVnf9dw5rbgXOzcf/7GOcRauecLQ4Nuo/YwfeT1sFuDzDfy5jLBuDYXdj8AvIa62v9IUOOXybzg6wPVo25b4Tf5oDH/wG/2kj7Vq5H7LOeVQ4t3L9edD7yBzA5l/KeZWs6XbYpm8GvshEXNbDhdhr4Zp2o9rwPnNlFFTvWifxT9+W+07uo/loWcJjHcISiHmQBhx/g/r9Qz8FZ8L0HMu3xUQppzBLOvg8wlwt04/h6zOUe1vEK7JYDHlYNrMih8qbrhaMxa6ltoFlx2fClGomxA7vWiZFr/kJe2ETHXq3T9MEaR29BXKyDHWqRO7ZR7eJ1iJ37cl5OAa7577e8THdQ/Mcs8IAHwMAdVDMiC7Z6CLw9Ctxbi7z1EHP/H3jLWmDaQ/ztcXr/ea0IOf5AxhdXkOfKbPjhn+AbVymwcD2+r0a9c5FOWKyHL91DbrpCh85kaxpoedM3YK2zhPnBWmBjLrAxS7OVo/EW8I0s3Oc+fncruE0Wxv9Avl9aQGferIVfPYSf/Ep7nP8bz+HZJdTpzFpgwn2JfAOOlAX8rAXOS9Qva/H5vgR2kPm0dZrOmDx3DrXnOk23zdDnInUPyhZpj+8hdi5TlFc28hRrr52ifafXArtqke9Ok21KlpDn/pJjrc/Rqt+zEL81iJ1LtHsm+9Kf8Od0imiegnG+kLtnplGHiBXArpeSz9uu6ZQCrHsB/Mmk7IQUwZr5LuGr6HzwCsHPYLuZrwWmpQh+JtzNPJOyxApR+/1LxFQWOZ5agXzB91lD5W1XwM9fSvgLrXmSDFvVIx8NIa+VicDzF8h3QZRot1iwjv2Bl/3JJmwxsOKFrHoXTAnFS7C+L3ivKx11WSKGWL0Edo0iiyZLMa/nyKEp1P98Mmz7Epi8gnYfXgG8egFMS6OcsGTkiHr49ip6MDJZAG/wu5mI5WTEQr02/mOvlsOG9YijXuR4e4HgZ6GHZ/dGrM1DXn4FDO9BCb3niYr59bC/jtK+XSyq3j3HvAT9+mqB4L0HL/YOwXgWwT714ELhwMNlwA2+JoIakhKBXfXIQV8jHpdrYws5Hk3l25OAvWyfeHyfDH97jjWdSm+XLoOf83PUmVSXuBx846W82m45yXPJwrf6hbSsXEHRV5ZjbPVY0xQyWL4MsfAKc1+JGn85/vYV7p9BI9csQ5y+Qk5fDfsvR457JR9c6YBYmK39bZbqQx87zgRHasB9vOjxxxmY1yuMwRc2nyvii/n5sx9ZJM9Grm+Qzr59aHKvOchxDbBVf6paNA8+3CD5rNjEmAWYS4PsWRQJ2y4Cj2pALMdQ3YfF8KtX8LdpqP2XwM/r4ZOz6PyOpeLmwnrg53KMcynw6hXyxQryMUuCzzQgRvhdxhLxqH0D8n4a7rkEdniNdUyn4wX/XTMnzo0eL5muacTlTfek3S+miTND36DWcKEno6ZhfV9jLTpx7wDxcf8bYGl3Gho9AzHyBjbpRbJwJvLyG2BUP9JFzQZneAPcCybpNhe4+lraHRpDHe/Oxfq+wdwnUua0+YL16uflxNAs24W4z2vwhG/J++dFwLQGYNQ8zHeJNt+IrNlUWL5YzMtpkKzD0KxyCeL3FWyeCN9YDPu8ljsHJGNdFiHW+P4pNH7tYvjPa4zHHvnrW3DF17hPG+DhVMHPHhPqWpHJD1Ph82+kW5oHBVrGA+sagVEdaVafb5FzG8GdulL6pmnA1UbkiwCSQxIwx0bgHoHPz0B+Ye39waiPZuG33ko+05Y3fTb85y1sHk73Ls+BHd6CP0Tjb+fBB97Al+JpQcl8xNcb+Mkcbe51H14DYxdRxRv2gbfI6ctQEy3Q7Jykc6R+PWLFsVfvsKYt+X0c8kuj1gfbJuwb8Nj38AFvrHsc7PwO2OJLU9ZN1a5fFt+DlsXHC64XDrzsRVkJ38I/3wFzFPp1zjTY8x3sMAi+kYA4fSdZW0B3dAbG2YjP4+jeiFniyahGxFQUfGw2bNsIO8fR7Utz4A9v4SeIqfbzwEvfStNke/hMNHjUR3xugXiMwVq/x/q6Ur9jMcDwD8gp3lQ+bwq4wQf4lS/llMViPB/g519Ss3Fx4OEfgEutyf3wJPjkZ/hqc6zpZGDgR80/Gz5NRr5gbdgOFFo7GTb8jBzaGfVvDDDtE/f1pLjsSYivT7JmsRX8JwLr8i9+y4iynk5EvHO/rdZUeyVCdO5uoNqEudHeWZEYz7/gGN6Uu3kSYvxf8BNz8jIdD6xrou473YSG/hUu1tgbqMkbW9Dbz+PhD01QzzvTrJPhYmQz3kfqTTa3JgLDDdRl8Z4U8OUEUeLWBPVnJ5piM1FkSAO1Yr4xOY4fg5gyVD/u/6S4dx2HGrUJ6vRmsM9YEdHcUL250J4SN4wTzz42URc9akvJrcKQ6w3V/FOdKNdxAubbBLX2F4ivMO36as/udHJwuCjf3kRN0RuAP4wSB2Zpe24V47GjxayThmr/TEu6uXC04H34Bc9bAj9DMV9DVUS50LyWY+AzrFXenvwjx4jw+6yR3h31chjsaYjrfSl543/fdzP/Cr49TmQnGKonBt9X/CNH4Roj2OexMt56BNbaWOu1ejB/hDhewP3mPivmnUaIoMnGvPePLi8YCRsaY142VDF/lGBNactKRwoOCBFcvzeO9oB/hgiu34dHdyK3tBAR85sR99IFJo8R2U+5ZveHD4TAb41UnX9fqtwVivhi3fL7yiCroWLsWhM1OOCmcrwgWPDeoT6Wb5WIrGDwDX6PY0LVu4dh7UxgN2vgwHDReN0YdXVr7hkN3mus6eaNbDZSHJ7NzxY6wPdGCN1RY/Xzje503HWkcAk3VqMe9EXuCBGsmZxQFwj8HIm1Nsb69ofvjRKHzhhxD00lp98QETXFRL034qqSNz0I+MZ9uH5TbG4NEqzJsCz+vlKXOEh0vMvPUhqUzNzBYkFf3gtniDgaIngfzucbllT1bij8n/cLtaRar2Dts22KK3lMGCby+5vAJl5U6TEU9uRrfBCnwdrvDo/ujjpoGGKB3wEFku7PYcgpxliX/sC9YLHsH2P1yaggigkciVxgrM6J60eX3w4XCd8Ya9pEmU+Gi/jePK9jSvXuAfBJU9U/UlVyyvqD/3NvuyPKgpJ+sBu/17umPP7YXxzMN1PtDr1VkkoHCu7vJs/xu8Ug5GLu72aJWBiMa3hPlC0Vzx0sHFNNVT8/ezrvPkRcDDZVx1q7UN2eIfBVU9xzCA2yGqatC5/RiMgixJG5Wvv9L8q9y4ow/p33Ef2rWDTpj/xrjnUxJj+/gch9ZvgtK/KdOEA8ucrv5mxo0OpBWCMzfkevJLfqK65f5N5eRUr+qT6YuyXmckCpWRwI+1jCtw1pvDWJyF68T9uM3Lv2E14rzeGrzaibuRDcz2vgsb2Ko3FPEfy/pqrxWGNc31fTrsx+ag4M14EbsE5pc2KN09uXLOBjBUpRUAB8wEpt+GSJGOyNvGYJe9rQvJzesKcl1mu7crWdH3IT61ntUDKn+QvTJs0w5haI017AZ9YnbE6duwcI7j+bpGtJrVICEMtNVSvDQmVWn27CYLk1v7uiVkb+Ys9WK9X+ti1l5naH3zZTL15oTSOOdwfuNcM4G7kfu+i2ykJ91P6pnvv3xMZaIEbu6TtGtBWsu1L2+op+1kl3xK+Fdu6g9vt2qMUsgGlF+qDJHrjGEnM5qHe54y62b2kK3ytUWqX4CtbxyHFwAG50RSw3U+OLHcjEp4vgPfpepm7wYV/gMGtbmckAC2fB+3XrrzWRv75y1mxum7Jd71HlDpy0AuZs0Ne8dxfiTys1PCZLn/atm2hIslZvX9oKbOkihqzmc9aFSsI3ncCred9/Dta3M9aIz4C7A/N9YAdr3rcvEzc4ioIZ5vClFXo3k7aYi7Vq6LNAX/HGBfzZBr6arWx9/gXWxQY+7E4GBh2F/Xjuo9RKBk6yB8ay1k2E3srQFXUKv6MZrY9o7iz2DbRV+dzwz4O8sXb8LilH8VrZQSyL5+f53uC93uC6vJe1I/K+J3J9c9jBGXmrtch8wnvk3GTUFDtRtcgc9tfpH390ENwT5PalQfr8/q0E9zg7PPsrfXIre9jZDmPO1TQ/XcL5vUOmUr7dU/B5WJfwPCWhtwfm0lKd1acT8drFZdvgei/p4msnyubx815ved7dFj5gjjF/IX0n2gruf+3sO0af42ArPoRyvyoB37AVckhr7i2oDyhqBTtw/7gu+pjAlmL3TNaVcsa6t0J9wXs/1igNSe6C+4A0fFqt7NrKPZPs1M5HtilZqqvgM/XbnX7AONuIjx1bqcddjyoJdU6YYyvkpi5UO9JN2Bq1UGNjuyNmXUTIVy1gcx+Zotjgb1l/2Bc1RgvRzdxMPbJtnL7as7kYtJr7f+n0stBGnBzM5wG99B872gjH23x2xk4/L66lGHG8teqTvklZ0NdFcO+hwHuFysULzsAc3qvzo3KywlEEWLTGOI8q5a9b42/5sz/ixUnTWeVzf3nPmmn6xg2fvkStYi247+HtS+P0E+83Rd50gF/11cf81gw+6QDbeul/fWUF+7N24i/wBzsx+YQ9v/9Vcje3ELooBzXR7itgtQMwxxbzCkSuaS24t4h/ZA+JNdF0iTOoh8zMtRQz1luAnwRIPz8r8TmU1+sr1AbNkDvMND85OdhS6P50xD3b60cctxTcq/dqu1Ll+TVrUTjAEbmDz9+x7qgj+IBUJp9oKlx8uWct1x2s9WoLnPxKhv1qhLlYwW69ZEygieB9mKz7V3HeTHDP8cB7gTLgSwvRv6kFYqe3dDNpKhY9MoP/4/sMK8QdY763vi7RHONx0tbCognvc3Jm/V59TpkZbM7nHU4qg1ZbiK3PneBj/VEftUCe4veYA1EjNBfcK6fuQyA4ehPknWZqzeK+knssPfvYFL+lkwv6Ggvu4VveVsjx1sbi2BxL9cxQHezDe7ksWKdO8jvFIavN4W862fmIheB9JnHZT0srhpogdtrA96Sy96WpMPnBGbhXrriEm4i4Fm2QE08oVoYmgrWPni0ZQSmKNfIX6zCM4rNU8AFbTUuw4o0B8gtjuCLn230CxnG/iX5yyjoT8BDWEhkoWWeSe1gn6Qbw+TnxYKQ5fPt0adBkI8S4C3BmR2mlRxPggyswbWtp0Vkj8XapC7DlrDIvzggx1QZ8rFgpLDcUfAZhy+ZxwG0L8WyJLfjYBPAQY9yzpWp+MIKKzpoJfteZpPsavMhU8DtE3+oocAMTrQ809wHkPgpPrvLZsYGoNz4iH1uBTwahHm6kZf9YwW8H4/O/qFUsYf+hsse997RoalPgdrAM6/kvfJTzY5Bs8aMxMIcxygv10l3a+pzP97mzRgRqBtZDiyzdvsVA5JS54vMfJTsHfEIsucH/+58se/2OMoi142Rfi7FvUcvxOWXuwfqa7Lq44565uiy1nmatd4c/rNWda/sGv+sO//9V6XjXQLj8xHqeYeDVTQTvVbAynERRU5oAq/mdcjS4upFArkOuj8V6GWq2CusZjBqpgcLvWwEPR2KcGIO0VA+2GSktxn4my3EW4Iod5aZTt6nxuiPypifqh1uobZyQK4t1FmMb6HmIO+7/RDfw2AtyvO0Oex5Vhkd/orRvXbGmI+nnNh/B1bgnVzipcz9R5yN2mtao++FP5OzL5/ongaN+okftuWflFIov/pfiezM+h8kufo+Jz+aw3sWxV09Rw/Ce51CM4QXZGllh7qPlWofX9OyjJXxSJ+MD7xHvMUDtI39/dwP8zAnraKNcfvuStm9xx9p1VKJtnqFOaIf4PayUFL7DZzfwpTE0KKCRLCtboXYYic+vCblHvfx2Anz1Ed1sbAq7RaIGewzfYB31L2QGXUVdx1qv/ZUvTJ9rc0/SjVE6RvxDu2eyVuRkfH5CiXbtVOvOh5Sx1m+Iz5vPyzkMHlIPjtIWfxtMe7Y+wWfWgBqDOvQFPb/G+0hD6NqFx6i17MExwpATn2g6iqydNbvuIfF70n2nv5Z7tv6N+s1CNU3uLC8Nu0QVQ/nM1SJl5JrHFGDRDtfsxRjqsd5tuY+ekpP7jCrOt4U/71AejnpB+afaIhYiUMM+pKMurHMbTvxeZLw143AsbPAXZU5jPavJWMc/wN1ZeyGBuLcN93Gb1ScetqpCjLHuzSwaHn2XYn7jc4hTpIHBfU07kTW4dP4PUM9YqNeHfaccd/1H07YtOrte4XdsFsntkLNylHbhmEv7dqhZtiiTs55iTO6I/V1KbOxj2jrDHfcpUJ4teYTxs3buXHI6dJOqPflseyI9HHUddT7rN6ZQ/bVzZPy7HfAhmXyrr9DYtaxxmkbz7S7SokctsaZTNX1al3BL2Hma/OP7GspxsFArd+UrFmMfUk6/durOASth4zN0fRjvOV9J4TEqbSpj//wOv3WKCmZwP6/pcuSauyT+tMA1M2T20z8ooc4cXLeTLJx5kFp0dmcNc9hEj/vzfo8M6hVZDNuxZvgcefntLWI83DlgNsZwF3UX8+d5cnFOFR3ZZgZM6yYT4g5oGsg1izvJxtF7sEbtEGsdZHzxTtS0HsDJNXR4Nvdi5x5wa8m1qojSHrfE9+vo2aejwDXuR7ZA/uX5O+bC+64XIy4qic/oBWQEyCFW+1HPuIH/+Etbw+9RR7VFHHWT4TE74VfuqAG7yEODdpD5wXbgTnyWv0A7M7bvtLf2DoP1Fm4u9JDBAblYdy8+v4z5HqE+39mCr67HXH9EzLZE7Gyk9umHaGAPW4x/iQw5fg34YKZpClmMvUncc5nzmsXY7+niBTfkrED569lCzT9ZQ3us9XaMwV1l3QXWSezftD04cB69X3qAGLcdjXdQSeEuerSH+4Fuo1a+e4n3hGTQLvrLcy/tG2gNnrlcOh26RgEZJuAAy6Wj8WXKUk2Ruwlz3I7v3RD7irTuvJV2bW0LG3qx7g2wqT1y4m5qHF1IM2yb4/u9yC/bgUtcg6TKL0zLgWNch6YCS/W0xp61E1cCuyTi2hiYvAJ+cpasDLk2TMb9zwP7uM4dLO+N2KZpMwbeGyC7mW9BDmN8ELg+l/isXd0Hb3y/mgKKWM8nXdk9cwNNPuGLWPgOtV4uah5f/G2ukt46D37SRespcG9ErqajaH7QAPlkAzChE++TQc2bTeadOsGv9mGd8yispzU+/4Df2Urc57dx9CqZvPEkxmykFs9NR/4qJj7vk+OQIY+7/ko3FxoBb0dIn/Qtmvbp5bdDtfcQWU9dUZsHyZLCDTTLlvUf+subCzdQUilrl3WRtd+noX5rr6a37ggcWEU+Zt7gnJHAgfUU+F1X5KAlypbN2ajDu8JPjiuHBm2go9u6sH4I8DmHskQX9fyOaqXs9Xr6+QyfzXupVHtm095ZnZE73imskTiyWRfYwYiyn66GX3XmmovODM2Fz1j9v/5AtqbllfaY51IEvDICPoTIRLtNsKcLuNZwYOl6xIsb1muIZFtlPXUDH/gSeScJub49eGAXaXcoGTWPN2rVxUpAxhrYsxswgbUOVmLtuIf9O8WyMp3m/d1F2/fofjiVuE8Z7+s79moVcpY14uU7xONPZD/eGL40Qe6emYMc1Aa2CpFz4tYBY12Zz8DP15HjeNZF7yWLzi4k75+9EHeJyvkdGTT0r27IC4b0cX8ybOUL275T4FuoG7uCQ/6EdU+mY3OaI+/wnvkk4l5mKfrvpG3KAWAR732dJCNPZKH+cUYsTJCLHq0h1oS/N4KACXOxdp7w+QSl85E04Hx37tWl3Fy4iJ6M6oa8uQ//DYcdWgND9tNY6ynE/a/zpu9H7T+beN9p5yPfAd++p//Owsdo7wP4DG/x3Ily4LFMsjvUBlx0sqz7kAGOxPp1E7V3PK86aJrksnLXdMSgB9eeyoKSFfBJP2DXciWoZinWyw+4dEfZd3oquaX5wScfKXPiZiCPdAcHLqCOETr4ZxtgaQHtHDCQpj5kbZ8C6mM5jJJ0zshZrEs6ioIms5byboqNDULe4VoAOHF6KOXk8XnwHxEj4XToTEvkqR+I+W5ABvfc/BnxwmfAbGG3w8ghwVpOiS8uwrz5jBBrqB7FfQZT7MMW+C3W5Qih5FY2mPt34BI7YGAzfJ4Kf8sAVrOe9hR5ZBtrCToDPydhrdPgq8zDvwY+8HuINshNUbBhMj67IMcNxd/GgCd44JrB8valCfAH1mwZJllTsfG6B3BvucL6mbNOfgm+fQFYEQ3+8yXidBv4UQ/UEq7IR9vBuQJwnzaalubAY4Scxfq3OzHmXsT6SIse7ULu6wf/ZB3R7+nzjd4U9cAR+Wg/7NMbdakD1vFH8vMjTfuuZvEJYPZA5IXm+NtS5OTOVB/CenqliM3e4GnNEEcSPtgVf2ONdfwOuSCfiueaY/wJwPmVZOLjiJw1FfVsGnKxk5r9NFay5mfjaGfMJQa1zDIKnNRGTd44GL4aApz3AjYOA4aPo6HRnsD5YbJmcQi92ucJPMxQIk98C5v7oxZOR20bQ4fr/fG3WUp521ispb/W1ybyxCRghD/4SYlyZuh4cC1/5JfD8PmJwBx/5J1C2K0rsNoF40Sead+N3n52Zk1C8DtP8EZr1qinmsWtgS3NsS6sWdSGehY1w/UZsuB5HnKTBTjYKlk8N5dYPyQgYxZq1RWoQxzAFRMQL8vBvR3xW1Mlx+yyf5xw/1hpWZlIgfecUVcOQe4IIjeT9sDk4aibhpM85wkfDpZpjweDL3nBViPlpn6DyWC5p+pRtVHJmx4F3+uhPfN5vzQcNukBnrlLiS+OBAfwBx7uAL8Ko/Fre8A3Kigiywp8iXupr5KP2ucgRzQFR0pHvZlN+f2tYLdVsrztOuJnejr/+TL/1BLiZwvVnrPhk0sQIw74fiZqpYV0MdgRmDMNfrsQOYh1VofLj/uJuq3yAucJAeYIxLgn+MB5xEET4r2CNmEXEKMv4a/N8Lus124ALsFnHtNlH8u1tN2pGXx7Ffx8DXE/nfjidMRUJuU9s1IfXFkiy14vB87aAU8WgY/NBnbxebrFsH8isQ7Mmty58vDs2eTi66B6dxuJ2jkAnNwL8xol7W/3Jj7jnOMQCvzpQUE1nsjvF7Ged5QTFc0w5ivgCw+Uug/8LJHHkwGcbKZpCOc4rATmWMPHUuWy+FQqb2ujZk5LQa5cAT/nfpSp4MMrNE7iUbUCv7sMa8daf8lafrGs5P3Sy5CbEpG3WF86RB5s0xX83wtjGAPe5Us2tzwx/iu4xyUlQ1phrS/DL35RKj2s4QMpkjXN/f+wwTWh4CEdEAtemt7vwGMdKXGDJzjDVfjjOiVxg7Va3jYc42kDbu8JXB0L+ziTY6oX1jFM8rNmtgP/bUlhO+CJJ+rQa4j3SIWf9QUHTJBX29Uqbz97gp9PkPXXXio8tmrPcNjkX0W6ecHPw2V6azPKKfOEbcdL1ui52egJbGSNKFvwMS9w8ht0tV1L5XhBc/ClCNznpFK5yxOYPxFc97yS9q0nYoHrr9+V59f4t24hpu7ojruynX8n47FrdX6/cO+G27Bxio77ZsbGxiPHRSkfOzKH/EZy74GoKW1Rt8ZjTRWF9fFm2E4FPixRWP888sRU2flIthKX7QauNQU5N0857+6OGvxb8MOdil0XN/zu14i1nYp7V9bPj5aMC6wz7xIeLX2ri5WP+7lmiZEJdWeUbubtEPuT8bfnwMk8MP4/WPu8pGyeFfznHvBhbmnaYyvMsYbfj5cuesSaoneQT4/3fTLKGjhcBZ+/X7Is3hqYlgBu0EfJeuqiHnv1LfzKU3kyyhV4MgO8pS/yH+e4qfCZ/dpc3NK+QV18QDE/2BbY/g386qjieJvru1jUqqeUAAvWWvwDMfRT6Yu9zdSC53+Roc/bUuefmsIO38rYWFOF+wVYGc5gzUOlWWUbtWL+fdQBPfXzcpqCp00H/tTrsp62gY9NB3/4VeeT3gbY9a2Mttmne9XBVdM09vMbrWv45AreUgucnKwfstoKa5GAMazTWRm6wB++BZ4IXd0eF/jYt7hPRd/G0S4a5qO+7Wvi4wr/uQ9OkaF/MsoKOaUW8VGoL5vHWMp2KO6dae+C+I2XZ4bal8YEuqjcuyOsZ7GetXjSHteiJrqh575XdR+mYl4rSxuvt8Hnvyi09pGen2lffvsX/MdA+pg1x/1jpTz3snTe3y7gdXGI5VOlT64yH6tBrFnKNfY2yL+xwDcrfe1I1h6ZKp8t+bf0+kXG/3tU9tpWcu/gJ6NiWXdUH/ZrG9SzUxHj9vqOd/lZ30TgeY2+j6Wtpnfdx7JOb1nZEhxvIu55Vx/7kPuDT0Def6Y3WN4CddN42LNB71HVEvgZhjj6pB/Yg8/ah3F86W2NWiKHjpUnBhvLmvc2sO0Y1Atm8oU3n/cJhR9aAB/5+TBrYLoCi/8bm/3tgfrg/zkj9uOB7R31jrdZw3ASfFiv1x3lnk2TgZnF+oIZXEdPQp66rD90hs9ij4Efmkg+X8Z6bP6RVjLvGZ/VCkFcWGN8LbFeI+V2p5b4bTv4xkjJepJ8JiUmsIpYr3/3zJbIKdXE/Z/sunBtOAW11WK9gYETYioOGDVUn5PnCJvHyNDaNfrORxwRC1/Dl3L1On9H2OprjC1fP3KNA+YejRy0Tx9ay88iJkt+15LQm/tAjQJ/biFb/Mhn2IcjDzpK7jWwc8BwrK+jzE6w0/RpAzJc5LJ/WiG+hkoR5S75DGPHiNt8Nhz35bMYt2nPVkVyHxzzg3Gov2L0jqkOsM83wKgkPWsneneLlV6ma/RD/+I+8sPht61lzG8O4JnBuMZZ00IsKRyCz+6y9gqPbTD8qr1svN4avhQknX29ZdDkVir3gdnuNAV+zP25Kol71bDG5qFBQ4EhrpL1d8peB8nPNzxl2K+OsPNA+MkX8nC9A9Z9AD5zDy1+RjRQzrD1gb1ao/5iTchEbY6z+twCP4mVWxxZi+x3cLfZks+GgPNK1s5j3f4+loNktWcHWbeHNcD7yzcduiB/OAHfBPLpl7CJE2JEYMz+2hwzp10AF1qraT3VfbhMQ6xWS9Zg9/O7id9ajnxvBx+7gbVOl9xfhmvbmwu9pckPrDvaH/frhHVxAU72gx92k6xDHhxAwNUefEYK2KuT/Az9+TVn2FwnubdQjoOjyrp9/G8ud5y0XjxjrQm5wQF4Eogx95cRzfm5PT8b7y8HWTmoIce/Ql4brGl1LijpiTEM0vQt952+gLXOkXwOLkl3hbZszpHHC9gHrmMua/Hb3Ee+n6aR2O9YW613Q+A9XxlQ5AafV2DzLxEzrsBwHbhZT8S+K67n8eiQ51wQd4GIv35y8ok2amhtT3C8QfLeZWfuC4bfH4r1ckJe8MfYWN+Tn0/2AHcdBrs4AOf95IGXIZqm082FfliHEMn9s3YOuAB82yr5HU3Vu8tUUpinrWnPIkVeH9ZJ9s/0ABYpWFNf5LZ2au33OozBD/W8O/JsX8TIV/JkRVvUVr1l5rQ+crw19yUJlO+XCtkxwg0cvid8cJCctd4VuSAAfzdU0/wcHt0FsTlB08TzSa9AbtqhjSGo5jL4S77MyWupOvteBFbvlFlqS/j2NdRThZL7cZ8Y3Bex7Csn3vdEnuqDePSTlR6e4Eu98ZsBcl6cB74PRJ4KlJxDl8X3AkYpsrjBHTUXr90AmdOP+2EFwN5DpMHytsg1HYHnMeAH3APuLLBlH+bL+q6sL7ofHNpW0xYzMPheDo/W3h/JqndfYh29tDrawKCXnNzLCxjeE7btK1uleCIPBkjWD7W55YG46IHrg+CHHojfLyXrqPLzSe5h8WTUNMn9m0JrjypWhr8h1gzU8ztOoj4tlofONNHeuYf1/A242QT2lErN4mKszb9Y2wrluGsJMLGJGvXgAvjjScTqZ8zvLNmmHES887PuctjzsGTNB6yZ5OeJLToz1rniN+fKjx0dEXdu8JHZ0mqFvdZ/0z/yN2n4gyE+H1eOvSqWvFdkXs4+5fLbE5L3JHCv0rzpEvhlgL89SV6mv0nW1uDnkSLqqOQzcTNsXWDbuTLzSWvUO06I8UWIR3vwVSdg5gLJ51h9q/OVxtEnZPD/TPjMsFI895RMKm0COxgRn5N4cMVQxdjBzSTWuxXGUwSeXCovBvM72ePEGj7L4lshLzdHfKzQdHo9qprKeTlprJMEf7ZEHKVK34mMIa3AYZZK1n17v/Q75fal45jj/7H05XE9Zu3/7bt2W0klWaZpmqyT0H0d2XeaJomhCYnQYOxLkiSVRKiQfRnjaQwJqc+5McZYsxOSpGmQJElifu/r/v7+eF7P5/F8uj/nXOe63tf7us8578sEmLBNmVRxGvFuqmmk5/58Gv9uhjHYgDtdhr+y9sse8jW7hvk4Iq4PIC9f0bBoUsUR1LCX5OO9/I7iGLjtBXkk2xH2MUbeTJDctyXEzwgxkig/LG+BGlAP402SrDMwqGyN4pVwGjHOmnXOwL1rkvVnrL03UnTlPc3fXEIzgCGskegA/8kGhtyTfC8sx2mPpgPJd/qO/9WoW1C4HrVuc/jMe132+RTJGsjHtr/TTZ2agnmxXuVM5UibU5I1+lA7KDF9zkjWeNnxZrbiaXJasm5bWGoHxNpNyedtunb1xW/dlvw+4YJbInFf7nt7+A5pMsZ2H9/n/bhXuh1vUsFzmoNnVukSKU3DPV+z57p7e9Kk9W/cL2+WMiDvNHyY+7ouVG4NL4BvWMMOoYqB12ngRTP4QG/Y+R6+wz0gBoMX3YePcS/UxahBngAH+I7YahqV/Bj+botx3tVdcNusaRIGlUcrY/ILEHu2vDetpL0+LblXYOzm7ynY+pHcMdsCvjGZqpc+AlbyGQbeXyhBrrHW+qt2Dtsquz/h/aMxypfbZyTfWSsd+T249lnJdwkDk7pp8fi4PXOn+1R/0EQ9OMAc2PKA+AyLbYg51vEOsdaIy0Nz8IonxDpJtWPMVL4HNCrZTLsXlkjPibWsWJfG16ycTPTNkJ9N4cNVxGejLg414V4tiFNTNeIMf64GJhvD11jL8TVlnDPV7nA1jK1FrWmkxilGWNNaMjtiijmxz7yn/LZ8J95QZZ61dVaWDPqpBXyjh1LcrkDWH+R7jt2VJY5nwaUcYc9WirPPGeQ+B/jqdUqLNte0BzuHXYXNLTVNoRyny/Btc+QNC/Cum1Qwz1zldTn8tpgyW1upbFuj4AaaG2mqjnhmAD6mp53f8S/VQ3x9pkBLM5XxyvuYnkjfaq7Gz9ADt8nViUk75J2GFrCdHfDtDHybez3YKaOSC+ThGL6DXxWQ43QG+Zv1/68Sa6tH2lkiL1+i6GlWyOeWiDUD4XjUErb8D7nXQDt3k6r+B/5lJKr2swZhE3K+kaj8xPVrE/CR7003g183Ihft0UX475J8hiHE73hA4c7TkjVDam/u0PZM7iy0UIOtd2At+O6gBThPJi2abqGt7wW3PVTWaA6f5XnupsYvVir37Z0buZ88SizUhBaW+Pw38Z1vvZWWwDQ+r26j1i2zZP0FwTV62usGxK2pMPiVNdE/Ik7MxIp/7ZGrPwCbN4PL75Ws7XjBbU5ATJ9Tkt+FhkYkBVjcOw0+2VIdYtUuoHxfvuS9sxHhrMNjgXUxx9y2kW1IM5XX6UibTdo6DsgzA4/KJtZrYY3ZI212AWds8HcWGNsB8kpopvKe/qvR+ymhhZ02Lz29X8FhYE9hqXJfMsejrOFpibU7Qx19HRBPlliXE4gvW7Xj75bwjyLU3NzL1xJ5/xzx/eaKG/wO5xKVjsR63rdEXr5GYTYt1IQMS8RXCbEOelmjBdaM99X5Xn49uIC5MNFvjfhukFevWIjHe1sCD/hs8xpdxY39snRkK+BGeMDUqWdkdO/WwEOTgIaxp8A9Wqrc86d2jLWmPcjv9Rtu2SDPmIEnbKOmznbq8UHmyF874c/ck5Mx4Tdtb2dupKX6uL0OsdlcZZ/+cvsCsL2F2tTZCuO/QrU3WyEOWGv1FqUKJ4zXEnzvIcU2d0EMWWo6rtzvKGmmBbD0H3DgNiqf14oqeE2jmrF2oBnmYCGuL2iDZ3zE+lqKi0O5Z2MdfNVSJJIz/L1e8hmWzG2sDf9WPri2QFcw7xB4V2vEWpeAtNdnZKJ0Ym3kvoffnpIuoa3hn5vpUr2dymcteO8iuaWDetndDDxwC3X9A5zF2Bx160Pgj5vK57jmpz+GfVxVjo3MbWXaXoSrMetwVsJ/XDFfjuvXyLOu6t4a1m98i/m64/tmwPz3+L4b6z4i3hrpgpsb4o81RixETB832PCT5N6tPc1ZG7JeYh3E6Utt4c+14EmTdI5Hf5UnXJw4xjW91nHWbcBvTfuuiDqNHMfv7eMC4l+eldz/7vhfGQG3hhdJf4u2wM10+FsLrKEZatVU8hjvqJYsYk3FUuQLD21e6a2e0OEYT5V7Lny5Xab1Bun8yApY9x6x0E7T18171wiMagcfNsEzv1Cfde3VvLkmrGMoHL/xAE8xVoedNBSNX9rhmYasqSecfTzU6Gn6HFfAEw/WsJSVSyyFz2MP2OyTPPinleA9/71zPoDbWYvDMe2QE96h5g7UNYw9Ki/VOyHeFvc9/tcZ/F0bPLdn30QqAL9in/AKWFB4Fhyae6jNDrD2LpKdH3Ff2l0B9nyZ8W9XxOAG2LylCpzA76UgF3OPHVPtnrLZkU7w7Wbgq/pia7WnanSXz7gairy5nsg7Rni+sWD9+ImnDVgDRRxp00E1+1ofHBhz6dBJvXVVT+UzNaibwK0+c88QcafBE1yjQZYsshEDenii5qiTJrHeukkVubLZD22w7u11cyOPyegC7ktY0PfOwrMyIaMt7L+678TTZ+W4FN7b+iagj0UReIUrYmpNwPx0HZ+Rh9+vpbx3qLNbm2B9y+j6gq+ASc0Qg+YietpX6sRe+mpuraUITPLCM/4DR7EV8x06wZffgcs64Dud8e/V4M3Nxdx/vGCHl8DH5qKgrjMw8l/wTkvdiPDjqMW4bvpQlOOUJ3m/NVV9X1D5qUDGnHXlHogYc6Esa3QDjpkVVnU4K4t3uyHf+QSUfCxCrLnj82raWs3vMFinpQw8/xv4Dr/PfE7Wv32tXh1mrfr/aCnyd3wDzNfn85zC/8evYYNKecylldh9wQe1VwVqhvNFYaknUV+7IpckFs1PPw1/cQcmbCoqmHdKvhnjhlzjXbS7/xnwfzfYs3dRVMEZ1H78blAWjghnDXDem44pZO3l6x/csb7JfUtHFmn1gn1cLHy7LXzDCPnrOfi2D3KCjcrnLHwe+6rce65gnoUw8OqqLuhrhOdYioATvqyLALu3EoGW3cCRX4ATtxajkrsgRp6D3wTSmO8Ecpw+8G0whdv20+7pex/rjzzYD7WyAew2iPY7Kyqfh796ZRg5fkMqn2kvmDeUDLz6IkcbAIdDKPu8P2pHQ/Cx0fQlqDd4igG+M5b8uvVCvBjw+2Gq6tALfMNQZY2jtNff8ZlrxPhSqvzUTmVd+gfXlpHnGjd1iSOfi66iy+7dVMejNmq47UsadrKHymdNyz3NxaX6nmqgJfMoC3F1WA/gEuuFthYtx3VDPD5H7nASZl9/B7x9Lq0MnMQQqx6YRwVqyECyvR8ILDQAvg2mjH791dkbDVXeQ8h71x9chfWxR3JfM8zLSG1tFEZD1vdUx3xnyD1WwAO7Yu5G4Gc/YszdgL2GyAE/AZO7ILYMsdYLUae0Ax83xHPma++806L5vP0rSm/lx5r0wP03yFO9VD7LCt6HPOgHO5ux3p+oOdAL8WqGeTJP8EcsM9d0FmWLeyPPVKCmcRINt3oAY56hdnUWVqv8GBtQLw0Bbxyo4UB9p0AaET4Q8WWo9VyO6dNfzThnpPL9kdjmviqf7T89OJKM7nrD7wwRV1HggV+hLjTQztuIpx3xHD7//5auf+jN57g1/ZDY5n1VPhN12b2NmHi6N9azXEZPa4N/V+DLz/k9BC3oOxgxzdqh/ZFHBqtbqw2BS6NpYi/WpTRG/nqHmpFU91w7+O071NoBKp87veBmIqIKFJX3Qao6uIAv9YMtn6MuGgb/GQr/MlZ53zVv7lCMi+87jKagnwaz9jPWtR4clTStVNaIbuocqFr/ZgceYyxKRwr1Uj3yoAOw/X/9wFet4PdGYn56PzXpVTM15JSLeDV6ILheBeq9fpSTOVxN32rE5/TA7YdrfjXEKpDsDUdqOqvDeg6nRDlM+93SkaMpIWMoay/Bzp9ofvoA1q5Qg1OMRedH/RErzeADxmLEs4HgJtZYAxNRsmgQYrAZ4s1F5DgNAcevlOWebcGTh2He/0jeL/WZMArcyQg1yADE0ShN8zksVZD/j6ORr43BvYegXhvJWnqw4whw1BHABhOMbS/yRYimAcX9E8M3hCCOmmO+v2JNQ/Ad3mv+DesyTuU+18N6NlGk3RDMg/VFDYFpg8CtbIAtxsgpQ2A/G01n2/HoYNjNBnmWNZqGIr6tgYNthcW9EYjRStRRbcW596OB8f+g1mIbjlG5b0LFjQHw87Eq95Fs+WAIXcgZrelXWHtvAZcYj7VmbZ9M8JZQTauH78Be/zAOMeuAmN8F/jkO/NcRfrAXWBQKn3dUxaSDVDFqvMrvOY8OPAw+MAF2bY51OkLH/xqv8n5cdOX/aMW/oZo+4cTTTeASw9XGL/Z4ppGIfzlM5d58Fj8YihC/oRi/Lecn0bXrcJV7h+npuQo9ve8xRs4vQ/nOjmqiz/l3NDhzEN+nQb2zkYp3hyLX2avckzM4ZRzGznXWIera9Uf16EXukXEEfvujyj3rK24cQh09GXmPz7D9jy7vmoCcy5qNn6m43RjkWH5X8JmaDo1ErPD7bWNx8M+RKvdQGxFuCDsPB1e3g7+2BZ6HYH6vWANatDYKATb8izpoLLnnBgNT+bx0CMWcDcbzzbFe3JMtVNPPEZM2wG7jNJ2lON1+ivAPx5j5nOQhMgr+SeWzlAPy9mEMEZqf2Ib8Ry3HjcYz+Zznf1iXseoxF0dgnDFy8RjYzw51uqF4cG2Uyu8Hdvd3FXJIKOL4lfwS5ApfCgNfeyVLPoahhv0BMWSB2JxE+7NCMC8LtXzfdCpbPA64wbXGFOqZOA6YYwl+E0lfboeq4qkl8CiRSj6OA5bYqrwfe29PKPDEFvbcj9wxXVv36qUHwIGnIW80B9fRE7k/B4PjOWJNDYGlYzQ9oqvDsO4zglQ+751I4HvLg9SYs6xBZCyCU75Xg8rtEJ+uIlFOxHxfSQOvaNpbE4pnW2Fuv1DAifEq97xzjY9B7TBe03KP3Twf/hyGPMJ3OtbCB8bDbqzbnECDykIR97y/s48K6maghm6udv1DDzXOOOAN73EYCdZxZS1cPrPcdChY5Xq8/qAr1noyxvBagnsrCRkL8Lc1rLGgZAcuUp193sjKT1WKmLQQNnmNekGflmxaADx5J2sOfFFSxSLEO9/PNYWPLQAnqgd+mqDmWoT8+V6G21oAExbC3h+k3/HFVPc5DH5urfVTDioPU0OfI659VpP7t2HIiTb49wOw/2zw5+bIj/to75xZKve8aG1kIOqWjUP8OaqtVxsAu8arO2Y7AlMMUNeEoDZ0gC8ZCnvDUJXfQ4bZGOMzbPg1ayW5AocjgAevwXueKLYhC+GT/8r4lxVK7c1FWIuXmO9DpXzfIvgP6yS/VkoWLQY+vwY+f1ACTixW+a50jpMh6qwlGMs7zMsa3H4RfLZBjsm3oGUBS9SYPvWyYawdat7FiNOPcojVAeTrGJXvTcTp9lJk2hz1S1BztXKJATjnRKyJI+p2QzEgL0x1/9YR+dtILKoKw7o5IO5cRfgG1n5km5cqkyoWa3qGVgYlyqhmS/HvlYjBKiX0+RLM5aX0SjCjuf8sBWbXSfdcW1riuFTl+63uudbEOp9pr+vlreGOwMBlwPKPMtj6IM3eOA9r2hzxu4fiZ/ysaRKOyd9Hj/fOQz3aHP/ZAz+cp2mdWRkgfzn8iNrdUS10dRPZgdHIh69lfSc3cW5+FPz8NWoJtucycDoeZ6mS3moZapF/ZGsjK+Sp5Xjee3lvjyNtnbUc8dQgnX3s4CcrkAfqZcsHrajzoxWa/t6lXw5Qbu0vapzyf3arHbNA08C8vGs38OEXlfeV8t65IpfFYMxvZOvVbiJVRGt2qFziBt41B773Sr4a/Vz5ErQC+eUfaR/3SPFduxzfeQE+ZkX3PFaqfM86oYUdeV1cCZ9/j/rRkQ4OWAmbfJCZ20bT1A6xeA5rEgZhTWPVrl1NeH+QfFxWqefmG8NWIZR8byVwyBRrGUJzD8bCf/ic2ESqObASNjHj82n0IIV181i/+ie6ahWLuDaDP+1HDl2EHMd7H3sozGaxyjVn5add5FGyAPjpiJh0FcW752Ed36LOdROz7X/WdFATWriBi84Fn6qWhTufKH7dVoJTvZCLqp4oK/5dCWyvkNGVlUqYTSywtlJe3mVJGYax4A98v94WNV0s6u93MqpgBGqQVeAt/6ev7lgdq168bIZYnU619qxfx7pS0RTvtUrTGL/0y0zy/QufjcyBQTH0+Pkqld+15bfdD/xZApuwNt0eYNRSxDXvBbiKZQELkSdruU4TfdbNR530BrWeq3i89xeM7a3Mb/taOfw2FnOplKUjy5TajbFYi+dyVLI5nhkLjK2RfLcuainrvNVKsyOj4CdxiH0+jzpL0+fMPs/jnEs+2+OAn9xvnXsoL9e0W4dY7aYj2csxFwfUMK5i0XTGsRoZp7gK72OL8fmtHNbzrRJyahW4DWv1VyhzI1chRp7LPhafFJ8Jq4Df/0q+b5gRtwqY9Fpae1uwTgL89o080saaTCgOPs+YGUIuTvHALiOs01jg4WrwXCNNI9RzQLzacpwp+NZcjG01OK0Z/GoOfXGMB3c2w/dZG2QFcibvQ+0j59krgQ0OyKltheeaZcCoOtRmbUXD2GUqa0HYhrxXHkfEYR1fIMb/VcJHxQGHn8v9WU1KmnccxlyFODKg3cZxyAkvpa8Z95vmcb7mXos0Jj8Oef6NZP3q0PZrgFFG4LTBFLQnHmMxgg9FgqetQYyYYL1nof5ag1gwRY02l6wM1qgr/mXt0/2UvXoV5muPtdxHy1bEajklxO8clZ2OU3kP5Z5HWzHmuxXI0Xwfv63wNeP4qpVfbtcp98rjWGMMdUSjEjB/NbDlheQ7nnca4uAz/8BvDcn+HD/nX9jZjAq6rQb+v5JB5ZZU7rkadqrGcyaifkzAfI0QmyFUuHMN8NMQax9Or9LWMB9X+Xzlgi9rsF7GfKYLNUsCxsD3T+eSwa9rEHes374HXGsV6gXe79hP8b/GaVp/0ZU62jF7tYbbjcvPgROydmJzjNtF1I5ZCXu+l4PK2ohSxJqzz0d5OMZFxHxeCV5aLw+/1cN4ViNXVmK9jOnw76vhp1Vy75zJqAcTMEZDjGE8DchLUPlec+zmKXR1fYLK93aTZs4Al1urvS9aFhBNnbNZZ88Y8bBfGwNzqqZDRcDteDXghCNqAZW8j8Uj7hyxdhdod3w84o/PBvxJO3zWYA25n9BFSl0VDw7SHDjbBjkxFvb8CL91EQPqY4Gv9cDMSaj312LduY4LxzjXqgN6sD2n0ojda9VRzYwwn2jUXKy5x2eq91Ps5niV33s+uHaa7OPWqEPWs+ahjs8Sg7s5IibPUuaDNcAZB22vc0S7NSrvpyyquoSYXaPyPuyI8Daise8qrNVHuaCvs7BoGQdM+ywL6pzFoLJV4G6NwLTpJHISwZkNuQ8smc1k7T6+qz6HArqvw+9zXXkI/pnA+nzIE/vBkdaoVfu5D+kpytyWAN9gDlYADrwWnNkeGH6J7uQnICczf3MW2efjYNcm4JWzMJFxwOOP0qNkBq2IWgcb8t7cNNJT1qGmMIAPzYZ91qnJLbnWPkQVtmtVx29sVdZ9yvsjAbyRz4ueAK9bq+k3RqadAk9eC25vj3EWUOz3ieqdBjtt7+Px87Uq9wRvbeQsMuJWw+c/yYm9nETIqdWw2Rc5depMauybBJ5goJrEHqSYz2tVOcQGdjlEha7rEOPWqFl+Az4nqnxP1ij4GC37L1HlMz/prfKoqsM62M0WNj1Fnn8mavVvVYcCmj92HfKsHeqIK1SyiLUT+S7qVUp6BdtGAn8eGgkTWqVptMa/bCUOronn8/iqwa+tgeHxiIMv4B5HKOLMOnBsa8TRr6hTkvCMZvCtXFrUOUnjeBb3jlPL1klq8W4b4Owpam2UBBvYIncW0J2GdciHvNd2lWLvrMOa2OPfjQTnJu5PvSLKWARaxqH+clBvXW0lyhazz+jBzi3FkUdrVO8u+oiX31FjrkedZQ3//I3yJ65Xeb9hbuRx2Gc98g73t80H3q4HzrDeYwEtWJ6kpkXb4v87gxy3HtzeBvFYRIuqkrQa7eCfVyn4WpK2RjUHDMWxx3HaGsW/NBJNVXEYI+uctxQeJQlYC33UzrnIWetVPndaOvJ3qpqarPLdxmDr48CuZM0mXgknqaZjMnKBNWL7DGySrPL+x5j8IjqduB6/ZYPnFtJFy2Tgkg3WSKVK/2SV74OMCL9OhT+uh5259ilGjbMe62bHe3Ii7PpqTR9+9kZj4fJwtabbGZjUQvi4JKqX3blfFexjkAJcssK8/gCGpIBXWGFd8uBXKRh/M+TT0zTbPgU5nNerkLxrk9ULOdbgMSr8IRnzsIHP3yD/nclanVjWaCisf4tXeT9piaOx0NPFaxr7eXObiwtu6+Aj+rBVPjhbKuzN78nzKLdLKtaRzw2eofkOqajv2E8Kyfp1Cny5Gfieivo3ReV92NKRkqpepMBfrJGbLpDvoFT4szW4aDE4ZIpaUGeDMd9GvZACDOSeQVxzrdFwOyzVEfV1Euarj/nkU47TBtiY9/BOk/ObDchLlhjTGWrqvAFjsFKPbef5pgIfuGeepMozqeAk/N77Al2YtAEcmW11Fxw7FXFtjd9zAM9cr7J2h0toAXmZpiHmLIEdZ6k0NQ3ztsC4i8jVOA3zsgT/lnT95Aat90Heu/NUHJ4G7OI69AG5hG5Q+d66gVcJjVm4AWO3xpgf0pE2aaxDAOy1F+WeycASngue2X8j8hrvZ0kKv7ERHMAcdpB0/K80rDXvuZwH/9+InGIJ3lyC+jdNZU2A3RfsxcWhKcBh7s9lJ4yCU+An+mr3J3aonVMRZ9wP6zxZ/7ZR6x8RbvuIvgRtRA1qhRxgJ3ombgA/+Q8c/hENsUpX+bylfVwp+G061t8SNZidEJPSYLMm8HBb4FgasP8L+JKdKK9Iwzw+IV8/oT5DNqE+slATpa3wStgIv/0kj2SzDmq6yloxx/+yBc9JR7w0gN8+o+hpm7W9oYQWpXSr2Watjx7qGuFdmw6bfAL/sRGeJpv4Dg3y1zPqGJMBnzXVzqzG6WXABqbAQGthu3UT1p/3U6zBqzepdxZ+lEscn9HUqVu0fQ3+vl9dhnp9gQlyYTMR+/1m+MVHcEJLceHpZtj7k9wx20p0f7IZPtuIsZUBP7dqXLRx+RO6V74FdboxMLaC4l9uUVl7JDTCUtQcyEAu+ojftRCds7cgLj9wf2+R0GIreFEDxlwGPrNNe6+7xPEJnb60FRhrCMzhe4dbtXfXo5qZicDLW5EzuTZ5Qo2F28C7DVDzltPVK9vwmwaY4wsaNTwTuVgfHKwKc88E5utr+4N6+JwdqM/9J5AfM/HfesyBxIqobeA4H2RoRCXNv5UJPNODL/J770yVNXPmRtaAy7F+6X/y4tBaqo/MAsY3SaPg9zTsQyZr28iqDh9pxb+Z/N4LvP0TRVdmanviszfqozbMRA3YiDUyEEcHslbqR5mTaSget8/EGD9K7rnQ8fdtqrU31311FHadn98ouXfP1P1ZqK8bUXc3UWBSFnwY34/8D/6cBd71ATxBX7j2z9LqNb/jBiL0eSbG+0HWfX5ERwfmiMNv/8R4nlBUwU4RbvsX6qMSYOxOEdPnEur3p6jpcgSfAfI7/hQYm4N4/lO6xj+jhdN3oQ6XyGvl1P7PHDEq+Ry4x3Pg+S6R31aizi2miz12oLa5Bu5UTKER24WB1w381jWqLtguCndex+fbyIk7RNOhK7Jx+W2a2Lhd7J3Dup33KMhjJ7DpMmqxe2QSu0PU3rwiaw48AE7uFIn0NyDiIeJ6h7iz8LLsPrGSKjx3iZKPOtj/H/p2e47Y3V9FrfQvyXW7xNzIQtjtX/r2cQ5iSSfTXr8EP9kFnyvE317UtEAP/nlTPm7/J/ldysLzb0vuuTDbPlvsz7olQ/z+ppyH2chhxRjP3/CTbIz5lhSTrlBGv+349xuI96uYV7YIKi9GnX6DLiRlYzzFMjLtNurl7SLv3XWZ3uo+GbzcLtJeX9XuN9sb7gK+FMqSj9U0d2yOaPmgSPK96mE9d2HtCzC2Gur+R464/uGsLN9XC26cIyLT+JyZpPwnWXj+LbkiSgLns0R05W3p87gQXDpLnB58G756FfbJwrz4OzyeLDznFmxyk260yxb39tyUSTNvU7usbDEivBh1xF0KS83G2hWj3rlPqS1ZB/U6asm3FNMpR3APwtKRdVSPz3z+LO/dKUp+lYnx34FvFMBPMsXxv+7Ahldhq0yRvOUO/IT1DDNF6cg7qMseUPVS1sO8IT1N7qO+yBZbZxVLA68KWvV9Np55RdPazT2WLTqHXcZz3lFk2k6R0a8Itcx7+rKJtVXPyuQtx1FrZGLt7mBNT9LioEz8+12s+zVgIGvA3oXdrtDNq9sE95T1KHlAHX7P0taFcf7YBLZVsfQ+9phCTmVhjjeAUU9RV2bBN67jmRXgpVniy+2rWJdn1G58FmLyOuKlkjIMs+EbVxCnVfitLBEacQX1y7/gKuwPf8vqpR+oj8VOzOssnvMrdX+3VUT4s57trzTmu62w/305IvwQneu+VZjE3gfOH6VhC7aJBYV35e7+x8BV/u9z3rvLmuaq/Pu+XBaAcX7MFFYGN+FXpTS1Q5Z4cO0GnvmKTPRZA/ZvGf/yJTnOYr+9rNkq5jP7mw414we6Eb4DPlwoeQ9i//gtmMsD+Nge/FYGctVDmd92F3J9BmL8AfxhPzVVbcHn+5oe6f09WxHj9/H8q7QQ/z6p4gH8v5oii7MQv5dQ+9eQa26WyNz2lzw9+AOJp9vhtzqsYz01TWdtYYm/zaJ2JZu139rxZgeF2WTgmQ/hYzdo8aYt8PkHwOrrNPVFBmz4EHZ7R0sDssWY/AuazwftyUI9fBFrUUdHE7LhD+eRF+qB/9manu3lXRl0bPsm4X2sBP6/jZydNovyfSX43WJafjgD/sl6tsVUNnKzMDtSIssW3wTXzcD3H2Ldb1HV/s3C4t5DxEgd3XjG2sgXgIHvKflr1t09D/tvov3Om4CNjzD+Tait0uHPj+FjGyl5Zjps8gg4fIgstmxAfq2QlZ9+pTW/bhA73jyX3Dvg8NtU/FaFdPa5DT6wWVR1KJEX3G5STJ9NwKVHMqrgNl0etknMTy9B/bKBopo2Cmcf1lbdQKk/bIQvPcFap4BrbcR4HuNv99Oqzaki2PoF1vQQDVmfCh75Anh7iFavTBH1nSph26PA9lTB7wru7fkfXb6Sgvh9Ia9e+Z0K5qXA5i+kS+gtqlySruncFu68i7VLFyF+Jai7U4C3ach5pchZydTgsFFU3HiM9U2j2o1pwPCn8I00cs7cgH8vkw1jd1PqlhT49gsZbL1fe37XrpWS3w/c/i4ZXOcfxP4x1IDJyAWVwPDjyL/JgvfXLv1yF3XfRti/BDhzi9o5bxTdJz5GjNylmH/ShGv8I/hbMuqLDfhb1nFNomMuaaK1USnWIoXSftuAfFQG26ZQ+tZU+PkzjDmNCo6nimE9yxELafC3VGEb8lz2TNxES/9LQb57jrjYQiOepYjLuyrkse2ZVN07BTj5QvId4hvPkhFfLxCD28EBUuA/lZLvTjakJ2NNK+GHu2nNjGTY+R+s125w5vWYYxWwJY86Za+Hj1ViLmfo0uRkMXUqP6eIewpgPPxbN0m4pWFdnsiw1Lt0wS1N85+GsUlkMGMDnvNUdg5bT9lGG4AtZTL35y2oSZMRF5Xa/fsgj2Shp/cP8s52Om2ejOf8g7y5E/X7euAbv789R0+eJwv7ONaJ/Qt1dAr+nXVZr1LEklRgRRlw5jJ1+StF1H0ug22L6aH1BuTQUqzRLbKP26Bp/N4afhdYvUG4hD6GD1+FPVPAiVkb9gbybCri8Sli6jbZn0tFLDyRrEWwt2Y1OMMbOaliPXLrauDnG5nQIgkYslpwH6VBZWmYezzW8Q1iKhU15mpgRQ2esxnxGA9/e4MY3EgLD8UB22vkuffbELPxmOMbWTAvg3o+iRPcB+rBtUzwnNWi8tMbmX0+jkxkHHDvDbhHAl14GodYeyOPDkxHvbYKOP8WvrGNri2Iw+ca2CeD38UBN95K/9JtqCNW4bfewv4DafrUpeLY9jfwz2HknrsM9n+D+S6jus+rMHd+5gY6vnYl8Oeddvc95ONKrF0t4n0r/DlW8Pu6QWXdUKcs1Oa+u383OpL9C/Ipa8n6kL/FAm3MrN13wW0x8PwN1rEPBf20FGtaLRMpELXeMhG7uRrrNZyMvVbAbtXAsR+QE1eK9FbVsOdYejhiJZ7zGjgQRo9OxQJPXgOLwunrgbHIudXAjShwiVXiSBvuwbeQXo2OFalqDXLWz+Bjq2DzNzIwaTkwYaW4eoV1dFeivl4JfKjlfvUUXbAM/lOHWNtA/XosR+zUYZyb6E7Dcoy5Tha32wL/Xwmbv+P7DJSQ8TPw/I1kncZT72aLON1byRpr/qVzgIc1ckGhO8kh8wS/0y4d6UrjrGMw5lpgV2fKDvwF+PYGuB1EfoNjRfb5V8C6+eDGK4B1vF+2BPZZgRxdi/ybAA6/WPAexMWh61GbL0b8vgeH5HNZS+DD7/HMjSRdl+H7dVgLK1o0fTZ+qwaYb0vex6IFv2OP8DfH86Mx9xr4TEu6tyca8f4Oz1xN+W0Xwv71sM9aelW8ALm4Hlx6PdZiAeZYL/ncV8PYRcDbeuCPDcXPiBIdfd9jXuYUs3GG4L2DRVUrybvLfPjhB4w/nrLPz0ce/ACenEDlN+YCB1hHNJFG5s8Xjcs/wIZW5FEyFXP5gLGZUs2BSODwe6xpbzo+aDrs/Ak+0J/MjkQhfj/BtiMo6dVMxFoj8DMY/HkWuNxHyX3Hmv0wB+v+EXg1Bb87R3C9YBIbTXHKz8ClBvCNeeCicwXvx/Hd2U+3fxaORxuwdkvo+ocY+FUD4iuOfCbMBXdqwFqYU9c/foKff4SfG2ItpgBjPwBXu8MfpsBuTfDzvlRQNxVr1wTf6I+1iEQsNMGfhwB7pwNPmuCHI+jBiEjYvAnYPoq2bIsS3OuhfN8P1DlsJvhwI7BoInX0nYW5N8JnfqKAp9F4TiPqwWm088Is2K0R9dRMsvtttvB5/BF4PhfPmQPbfsR6mZFr/GTBPZ4SWuhTwKTJ4A+NiHFfah4XjjX9Ah/7Dmv6E/DnC2K8L00+/RPi/QtirR+Z60/Fdz6D5wfh+5HIj03SNmQc4jQK8duk9Yu0WjVDG3N+2/eKd5cJ2vedfXyo6dCPItCStUzx/NGTBPesL/nYly7vmoxY+A958x/l1vBQ1DX/aXdnc2tDRPVSPdSWTxWX//2AGltPjdN1o57mE2Bn/lsFdeKPWCM9tWdiH3rZFKZpq6a9FnTZfaIova6nXv/wUsma/T1iit91PFUS5fci6Cd9jKEXbB4qYs5yD6MB5PK/MOH4jb7qUdIPPjMO9tfHMwfDn8eDj+nz+cAi1rf0ecxa0FFF0QXD8PmdnJ++tijk1AjMvQZxd7twy7YRmMs72MexqGHscNiWtZonFLYeNxw4WY+/faFE9x4LTmugroi6rfRMHIPcZ6C65yrgxj+I6wsM1Nqbw2lR1Thx8TJrwA4hL9MfBJ89u/TLKHLxCUGcGqgPrp0smtxrODC/Bv52qGiK7VBNF7px+cOinMyh8IG3wL05RU2HhsDn65HjWhSFpQ4FNrLmcEKhe+4QwWd6/UvPKdmBI8WXID4bNoAi/P9PE7Vr1+8p4ESwmDTFQO0+cRTsGSQavxioQeUTaMLzYDGgh4E6234cBVoGoaYzUD1NptDxv4IFn6O7t2cSLQsIEo/38vuE6XTr6vd4Js9xKmXNDtLmwucTUl+PRU40wPqeL1riyBqnH+CTVUUdfQcDK+qQ75KLhp0chDqoATzZu8jxm8HgPx8xx8OF5Z6DBL9XT3udr6z4d5jgc26OR88p0dOGCb2VRqjn/4BthyBe+PNw+NtoUbXfUD3SJhj5ZbTwXGMIe06kC/NHw1b8/n8q5jhGuDw0ULmv6OVdo0T3JwbqoDIL3aDJA4Hn75HfvxSlqv2R4xqQC1rreh7vj7+tlxn9Lhcd/LM/4qUROT2nqOfxAeBjjTLcNqTo0i8DkDebwG3OFvbL64+4+w/xe1Cx8+bx87msb+nE9v/Ta728yw/17FDBOjzRlQRMGyq47zyfjRmVPFzwuTjuX1y2eIQwumuolo6cgnmxRq4h6yRQz8Th4EWGanorK135DYHa5JPs6Oumy/25H2qcBtRcpUWJsh9yZRNqxv1FWbMDwdk+g6ctL4qx7yfMvtZTQ/y6FUWcCQSmsY7xfiXrjRDcmxj8WWl2r7/gOyTZ51vBJwfhmayz6oZcPAi2MlFd431RFw8S5+abqPPTv8L6DgTWsVYt8vj7QYgv7rPcF1g6EPMyUW1D+oEL8d8aq43Lh9Hj9kNgW2M1Mu175LshoqDOSC3cGYb6caimqdvyQQQZBQ8Te2sM+U4QlY7k7xjiO110B2JI8LudHW866gK6K7BnEzB/gG5BYQB8nnWhrXU1BxTBPYwaxr4runSZwM+/wCZFWC8CbuipwdbJRdcXKKgv9NXQiJ3K/H8U5Hcz7ltGQ5/1RxyZYl5O5DG+v0iUpmr1UndaVhQInzFVi9t5kv+6AYL37lm/4ezgAXiOCdZoIJ1wCUS+M1GXOA4D3g4Q3l3YJkGU+/NAwefijv8VRsXtBokcJ9bmjYAfDhbBKXw+cAYwbQCwlHt8j9Ut2dQHtcxnviOuC/qpD7jZF/h/hO7VaH9gDmtZe+n2ZPVB/aXHfep1J7b3FU2d9YAhDUXp5wJQ+/N72gdFrVf3FUey9eFvJ4oabgUInwn68B/WjO0tWPsrv+12Zcu2vuCZrN/lQAdi+gEzzfhsKnV/QuLWVTPub0g5mf2Qc8203vGp0azly1pVQ7F2Qvh1MwV+fo/4ChRjvjNRx+TDbxsDgcPG8M8I5Kb+Ik7hd5szkH/ZJ43VHW9G6gaV9YLN9dSYPkN0Ef5++C3G7e90rcf5Yx31+d6fLtCyt4bJ1UtNdc1+6ANuoM/n14sql/RGrcTnP7cok3v1FnII33PJUoLK/cBF+Z6+IziJgjgyx1o4UcOtvhizuZrRjzVvSNR0NFXL941FTgkQ/j+awj9/oFHNCLnGBOMJw2eBOpT1wX6i8n0kYpuzn0eReSxhLYz5zqauXw8/YClrdHfWeSX4iagCPm9spfNd20uMamYIO2xU8nf0FF6mVmrBvOYUVN5bVIyyADY60aVfeguLHyyQg74nXzOs3SFT2HkceSX01mIwps9E2junr+B9c6PgqcDqPkL+zf1Vo+jD8gDB+lrex7Yp8x26icMx3Ad5g6Kn1x2cuZk6KtmZpr/wQz3Cd3xaIhf3FEcv8l0pZ5o0paeIOGOpHts+GfHbC3jF2svjwW+xFoZmrDNDPo/9RNJM1iXbrKRGdxG8p1P5KVG5VO+LeVlrzy9u113wHlBohDPVLeuC9Wqm6ejq6XUFP7RSWxtNBNb11GJqTP4kcMLuYvcFMy1HlN/oKQp3Ms5MwXd6AP/NtH3qrNndkQd5Xd7pbO+7iuomPsf4Uedl2lZ0/cMM+KyHmor7tppiDJW6+enu4vQlfs4DXYifh2a3hBaXdFmz22u6tY/bn9aVjvQUfGZmRdQR3a2rnvBhcz4bpjP2ao+5WyBfpCsFdT7AJdYKTlBynHyQX2wQC57gvd/Cf5ppZ4+PtOkqWJuucGc4cndXscTRnLUg6ME1XxE9jbWmTWW5p4vgO2bz07fCH9oLZx++t5iE3NFeZJyzBO6t0SVtaQfu1wy4sUbxX/e14D27JY4dwD28sdbc33w6zf/HB3jFz49A/vpWhG9gzcBZrAeGvGyGWLYEv3dBbmUfaCZdHjoL929NWeMRuNBGlDUaq4ff/qzb4+whhqzndZmm6/zIDfbk83KJisf4r4AhfFazAzD2K6yLNbA6Cr7nDd5ork6dOpViN38t+AzknYXRFJn2NTCZ72TZyzidE2LBFHHaQpY1thKVS3gtRuq2VrsJPs8/xKqX7t4eZ8SmPd9x1sXpuK889wf/Wmeu7yK4j2FY6hplWVEnxKwdfDJJCXjaQXAvxb1zlimpoiPw1g62+opaP+gkeL/M08QH2NgB9YWNdh5mci8vEfqcdVydJe/pmsSawD5usmRRC8FnX2tvuuiaG7JGNPea76h716kV8qYjnmmv2zunlYhMY02DpcrO/u0F7+OPCP+Wmjq3FxNP2+CZnqi3W4gV/xrDJl/JSDtHcWu4CfiSni5/RwtgKffXnqeUXncXfFYw+/xK5dZVV8E9Lk1ifbGObiJ/hy1rpqHmaifOved9WB85ztoRPsl3JLuAq9nDn1lrvTvsaY/xM+Zb6sZZ2wnWSQgqryiSfzuKJZtYY7mxKKC7g9jj3FJlTY7yUQ6C+x27xqcqcTpncSGHzzcuV+qWuSAG+RzsdiVmY2v4Od9lPqjUdGwlTmxvAf/sTt0nugrex5942g+x5iI6/m4LW3WX1xfYYpzGwAQ/iX8Tr4qN4PNW4ELWmnZxH4vKosg0W3F1WCuOoyLen6vcz3fAY5WDA5wF94ENt92gfPjSCs9vAQzJUTzXtICftwQ+HICtHIBFrfjesbIiyg5x1wpj8EeNxvrVdqwbgFrPCXmZ7+36y+hp1pr9Wde3cr8NfJvvCFjpYpv/ny7x4bfPilzjm8FXW6vW3seKBq63Eu86OakdfY8rJ1xskONaAz/zlM6P+K6XE2KcUK+1FHyu2MCrH3KBI/yHzxgHoEayFNyHelKFIpvdsxJp0cbgh0LTc34wgjXtnxRtaW0BfHCCnfcXySHmiAXW4DrCGkjwf9YuGELp5xwE97UcET4MvmoL3mIHvBIyTjGAH/Jep5B23ubgLaZq8pZAubfGXBwcYAIe21/WdLQUrJ3Yx6K/TMiwEoum872Si0VXr5jAhm3gh+uLuH+t3Ml6XycVrwRT5CBn5O7fFH8LvpvkDPsHUckiW3A8O6xRCPH9vdxaO3DLcVh3a3AhOzXv3U+oc5vh+7bgV6x9ZYG58JhngudYCYNfbYAP02hLa3PEoy1sOA+YYwl+xfeg59D0qWaotW2x7vPpwxczsaCvDfJgP/i2nihuZ4W/HSj9LfTFsiIL5O4BckFfU9E5zBQ5erBkbefsQO5ZMEimRpsLvmPMOsB8Xj/klIsaVZCr+EwwAW9sw3celdTXhqi72yA3RdM9Dz7DYQf/XERJW0zE0YE2sPk8qjlgBA5pq/K7mkQyQi6wRkwtAccwBFbbqBfcVtL8SH3B91qPtBkmAy0NUFOYqReHjkRtZoh14Tvjw+TO/saYrwnsaVykp2cgWLM3aWbl2aQtesLfwhU4tqmvgddnKr3uivqoV19zfX3B2j65P3cKGNizEbU6axRHBuQ4NcCnWVf2N+XSUH3ka9bzmQHupA8uZw98mItx6sOf7YDbi8hzjT78gc+HLyfWT17iaAs/DEKN14i61Azf+UGiRifWM2cNjMft9cH5mX+W9HU11hcDrVyBvT0DnI5+AUdxxfomB9jHNWIt3dQcp6IAMamBeh53g6/WBPg8fk9TbN2Rd/YrY/L/I/8f2yIewzCeBuIe00faRNDBPxs0/WHuO9O25JOmm+p4dDb4AGsU2yOfzqOdcz4Rnz+vXrqABvZsIo6pV6OX0vUPnyhR2gI3QuS14bVUMM+C787Lb7rWwyZm8OdxqKMaie8J3lk4HrVTk6Z3eukXa/CWD+Ty0A2+7aXEbn4HH3VHDB5U/nZrQi5sC760X8k4/5EuDXVFjO9VTGI/UVJLV/jbOEp7XUuRdi1g/0n0lUktsf589dIptO5lLfzDEd+PpMKddcQ9dvks1uG376nPOgf8VgyltPpA7rn24F0TMLYaYh31YOvJsmdiLRndNdW0jjsk1BP3p7Ay+FEu1zUSnwO8vKu/cu59HV2q53tfE5XrH2rAid3xWzlKyweNlCpcwTEOKZNT68hc3w11wS5ltv0H4vuSO95MoB1vXmG9W2C9phBrESe3bA4ci0CtV0WDylhzfjqZB7/E8x01fa2HC19TyUfWeZgiH1yrpjsL+X7rPKWjby1yDOvBxikZ/appygZ3cIbVyoC8t7CJO7B9m5K5rY6uDnPT9IpZ13e+A2sI/IJ5PCTuwx4aMZ+GWD1DPcmaG4toQN4j5H7Wfpkmb17hfpZmrG8sz73/l6J6myKHpig73lRrusSeJpuVQWX/Et8ZLG63Rclv+xY47gbutIyObb+HteYzyauwRncoeYsD/HwtYuVvMvByAP6voTH5xZT3zh65L5Gi/IvJ3tAe9k/C71/B2OxVfscY0P0G/NkO+DkTNXkFalEzrHu0nHj6HzyXz5cm0709f8LmrHmSAnte0e5Rs2bt9Q9/gXfagf+kwRcuwb62aoQ/6w0+pRHPmGfOhh++IO4zwv9udqSctdGBV3PhAxX4G67R1lN0ZCEtms69xTfgmSpije9jp1B9J0l5c+1hq41Y2/MUVWALnjBPlo58ijmYqKwd8nubMmJthMi0DeCTBeBbrDeejjg7ibi2Bw/ZBPudIsbnc+8XyujIR1TuaaKydtHu/o+JzwMbePnCP7cjx7SD3bzhA9vIv9QDcddJ0xwOs/GEP2wj+7jj9Gq0LZ65lT4c+h98gPnVDsTFcVrQ1xq1yXZqXP4bVS7hO5isCXwUvtEM9lwmt866T3wH6vhfy+XRgQ+pYpSRpo2cqmYBB9rBb7uixt5GubXt8P2u0tcsgxIyPBAXPvCNzQQuhVzgLXluHiWsb/OVTJq5mQ68bY/nHCC+t3NwgBVsEi9f3rhEfMfTvzRefmXyJ7EWhH1cgmxcfoEmVegDZ1bLAXlX8TeG4Par5Z+7LiGHGSFvrkI9X0wtHxhirVfJwp1Xie+XlS2OlSmtbsOvjIBpK+Ebd4l7CcX06S1rDmwj13jWY/eTdZ83k+9a1iHvIaMK0sGBPFSfx1/JcNuNwCtP5NCvZFWHVMSaJ/LjQTKJ3Qv/scJ4EqU6TyJ29OEDa2XGeR3xe62rVxIRIwUUvoFr0gDZx2ITal13YGBvmeO0AWvUDmP4TnolpNGECA9NR7rk43oy/tUTNvSSdxYmYY4dkFO+QV2TiOd3wPg3Kq2NNqNO88EYdighfptQY/sgxx3BvHlPi2u3deCoJxEvBvClAZo+c9eu7sAx0vrqxSnt8O995aCydTTyOw987qLtEzQd8sR8NyjdJ6Yhx38Lf8tRzI5sAJ77gHv/psT0gR8P4d86q5R8TAXe+gBDihVfs1Sa8JzvGF9QCuYhHgp8+D6nsiwgGfj5DX73jWIbkkQXcr5BLP+BGE+nowMt8MxcWlS1FTjG/ReSMJ7fiXtkXxw6XC4oXI985KZ6JQyCvyWiHnbX9KbiXyZQ5f524A99YZ8ExBGPvxf8Mxbx4wkf6CaDrVdTnI71MzOVhBYp1Hr1txjPOmVuZDKdevctMOqaEm6bhO/4AKMeKPZxidQvzwc15mOl5kA8PRjxLeKoCvNdg9jzgc1PkOPRdfBz7mWQBNseoaCfDIG3Y/Fb68En2oJzjpJTp65FnnIFHxsGP1xDrsbu8M+BGFsc5f7cjt93yWUBq1EDt8f6kjQKXklljR7AimSlcGciuJQvnr9WuTU8AfVzF2D7JmVBYTz17NaFe14rw3qupIK6b8HHHilhqbFYI1/4bS7Zhswlvkfc0fcP4HOspk2aqiYBKw4Q1w5fbodgzOuQO1zAdb9HXKzRdBOql46WJrFxwATmJ8NkywcryfsYa0kNlD6PF8NnPFCrrlYu/bKaJp/uAv6ZqtxZGIvc2hV84IXiUbKAPt32hc/cV3we/4JxdAFf+o36WEyHz9vDD3PpglsE6n/uGZEHO/2MfNEMdcoJ4vsqfD+R+xePyZ9Ju/tzHJ0mv+OTKC2az0aeJb6fnDfXEmNLkqf+2k2dHzEHHi/nRq4GprXFmgZLHk/rca545hhpZbAMvNYNOWI46twFqMPbod5cp7jGL0E+6wqcvKxc3hVNe7K6InZyYKvBtKyI+03shi8MAh7yZ9bw/p74vLFJbCHNth8PvOIxFILjDCc+UzqpQpK19xitn8KwnknAwO0YD+e+MMn3va8Oa4vc8YNkPup41BVjHivLFv8M3HbHuowFDswgvZXuwPyR0vsY6zO3Ax8bLdNeh4BDeyC/jIbPTwYvYv3MIMk60gPXt2Mde8Xv+C8U06cbeFGKUtUhhkJOdeOeF+D88yi9XzdwodNK7s8zyezrbppmLzgBmR3pBh/IVcSkafCBbuq9PeeRTwhrYwmbnAfX+Jbm/mMFvL1Imdu8gQ+WyMvr4M/IGYas+bMOsbmFgq3NwZH43xnbzVjDRFp7L6TL7i5Yrwmya9e51PH3toiLcbLpUDTqc1fE1A/y3p4oTae95OMo6Xh0NG2t9kDcfS8j/McCN9ppWrIGXsORXzyQp7Lh89HwlW7AgS3gKtPA0bsjRx9QrAxm0M4L3cBD9iiLqiIoehrrD1/C2rVFbrUEF02Ul3elE/fPCkxap/WCNfvaHGvBn9OAO+aadqXZkXnkleDMdyJk94mz4ANtVKPgcOSvKOr+xAX5YiLmFQVsYs267xGzA8EhPDDOK3R6cCsNr+TfVxDTVlS82xI58To4YHNgI7+TSYQfppB3F+4vs04GdE+FnS3wt+vgA0n4G9bYmS3DUucQa0uWjpwhi9tFI8a5ZpwpWSc86CfudzMNMYs5VrYBd/oeeYeAh6wNG4Tv9CH/de0xl2DErz8wzQNrV0xWBsZYP3Pkl7WabnbJIu79kYhYXos8xTXmWi32V0RZwU+WyuQt85CnWKduKdZuBtUfbA5cXSjnp0dSvx6szzMP9W8kxZxtBb4xGzaMBJ900uqO0pHdgQOsi3sTMfJOaVzOeM4ayKu1GB/Wcw38JJZqb1rDN+Jl7c0VxL203HPjsEZLwDe4lo+TniYLiHskiUmx8vDbeeTXjXXRVyC/x2BsrO8UAp/xQSyzdvdNYPxZZdIUK2DULZp4+oHCMXjBbTXqteWov1hXPJS1/mj6Cw9wvNt0/K9CxcDLEmt9GziXo/DcQ/zCEVO29PvAdojZicjvVjQuxUPT83TPNdNycePySaxXSV3/aIffnYDx29CCQg+1vtNEYI6z1lei9uZ4+AbW3bU96ypg3d217xx+GwqbdwBueCCH3sE8opUBPZoh902Qs+1fKryOY/IngWM0KWE2vHYTZN47fYp/6QEMf4i/I4XfwQ4qu0f7s9oDf1kT5iFitjXymRU41WTgW4mS3oqxYors6FujDFzvjt+aBF96qT0zxK8U65AdsOJf9rdSYFpV39kbLWGfMvAg04Alm1g3qQR86mnAiHArcMVH+PdpAQ+uWWEtZiM2Zyus+6OnNwu4FKQkZLhgrX+Gb0xSdl5gffhZ8kibVUpOpgv8bRb8bYPCWrVH2syR/H7nTgP7bTTGlqtsndUWHGYO1vF/St3nNshBs7G+Z5ToaS7wsalyx5tbisd4d/DA6bBnBcbPGoZT8P1SpXyfO3gUa/CaFk7sZYHxl1PSzGlF3H+n8lMF/N2v6FI991ObB+4UrLw76ITY/xl8yV+RQ5zhS/OBscOVNzdZ33IGaudTSoy9K2r5GfCTP5UJEa7ApSjE6U3FPNYVXGU68uBd1E5uavzL5+DtxUUtxzE/eQEO+EdR94nmqKdipLOPi7JoujO/6wAn8VXiZ7COdyXqGGtdR19z9eCfL6jyk6/OwIs1uOaiNrdW9mQ5ATPnIdYMlU+3WaswBva5H9DUmbGoEjl/hs4o2EJl/dH8tifw705qQov5+K3XAawTxXqHu/uvCTix3RmYFo3ftQuIn9EGGFvJPR109oaWasG8SvI02adrGGuJ78+Hj50PCEtthbH9jJolNqD7k9Zcs8P+7/qafe2s6RiLSRUFo5pxX61o5KZ7Z0+4sN5pFfxW6qa+sACG/EOhEfd06VstYZ9oaXGvvPBCjjPy/kzW2C/y7sJ6+BW0xLFWV7Wf+21VArde6r4Esd7UDNQgp4qkq7Nmn/npRtxPFfhZgZxvjXHwvZWZfK60iHVuA5OeU46TM+/RwbejpZ6enu7S5Vbw4R/xu7d0Br/agyNNgg2v6xIy+B31ROTfx7qIM9y/b7wMKn+t85lggxwXAmz8rDs+yAb5awzHr8w4Z4dxfg/+byo7/m4Du40FvllJ7ldSOnI02xO805b7McnqpQ6Sn1PcrgLY/5XkOzWXfilD3ugko3rbgnc9Q975FtzaRrOb3/FWOtZTzW87RdZ3OqJrvdoBMRsuc38u0FV1cACXmCwvDr2oY83Pwp0jgA+tkFPt4dsj+DyN5F6BHX3/T4PX9r4d9zxibVHJ3CmovJQi0/zkECuu1x6B6/WSrM8Qu/kR1j0QmG4PP4lGXvtal9+2JTA8CrljmK7zo5Yq63GW7+unm3y6BXLoFNh+q87s65aaZn5Ci206vv+e+3ME/OSgzv9H7qk3FBjiLjNb812kwXLvHA/Ub/zOsASccYx0NebefFGw+QRdWGoLfH866u7luusLWiBHTIM91+uWBbBGxADgoZf06+aohkYMRH3RSU7sxbXwI6peOgHjswdWPEQ+nCj5Llh6qxL42wx5Icdee895Z6EPckwLjfNfHMoar/xePVByDz9+J7B3Dsnjf/WQfPewYB5xL3DUcg6oQx8QeBe/N4cvCaxtd2BBS/yWgtjpJfk9+cWhfeT1DwGy5/EW2jtkrsc8TRyBn72RCxR5fQHrcPrh7/pLfseS0e8+6vG18ki2PTDkHvJOrHQJdYD/fwd7DpJ7sloAl3rAJ4dLL9MWWKNbmMtG2TnMAWt3D36+QfK7i/pOXSTn73edWLfzFrBri5z6wh5+exc8fZtkrZWmQ95Yr/HwvRbwh7uoa3Mkv2udeNoL2DVBxs/gu/OdsOYR8lVxC/hnZ/DMyZLf7Vd+2qc0jD0JH2qUtiG/KV27noLd+HzOXvDGk4hzPnvzO3h7PuzzEet/SgFflHzuiHvqsb5T9nnuSX2DGpcfki4P7RD7t8HV98vOj3iPpr3M6Mfx3FJlrWVwA/gcv5vaDW6WLxdV/Yf4OwTOdkqyThfyD/JVvgw5pY98cRO8tBAcohG+cInK9/1Pll7nvoHFNCL8V/gb7+lcAxf+n2R9b5fQdvCLGVgn7v/Imq5zkCeas94CPs+SV4fxuqQr2edPIpcbwscqlYtDVYypSTIfeTX6PNaP9/E/o9b7E76np2afVxEv+cjrDpjLZdR2xyS/Y9k66yJNnXoCdrRHXLSR3KehoM4BdnaS9nG/SNacqTnQSk6q+EXeusr98lailjwhswMNEV9rldCIk8gZrKUzHfziuOS7t3vnmCJOL2F99eBvp7COOjzXUU17/Sd4yBnYmd9XF8EOOs3nd7xh3deVMlU4ANPsmS9pWqzxL2PAX/KAS8bAzEVKsHW+FE9NmWMgr56QfNeYdSHCUq/IyiX6sMkhcNTrkntosjZORr9rwC4HdVTyH8gLfD+A733n4zsXpMUPDhiDIeyRIC9etldZ690oeJ3k93IR/p90XbsmaXrFCwrNsWZx8BEH1iFXZtvnS9ZptDIYq+S3zZOxzc1gqzbIETfkMRfW2k1HHfZQljXy/sJWfH4k8+Yypu0AT38M37BDzO4BT78PfOBee4eQZ29p9u+Z+F4X4rdelns6ALdrdImUoul8tjaq1jkeTZbO/+P3sf2UwKQ84CRrRY5Xogry5YK+loxXSunIfNn9iSVwtQPW9LYsWcSaXb6oZe9iDkbIv8lkH/dE8h3DFVHptCygFM+0BQ/ZghqxDHnXFv6WiXE+5XtmaljqCx3qXsyRe2s+0bU22ohnOoAzPNE1Hdogk17ZAet6KWWL8+Vl92awbW9yCX0gj1401jSXHlx7KAf0MAOPXUoNY5/DDsy14ijC/xnwiDXZ1oHTliN2rNW8d2l0dOBzcFkbdX/WDeDrZk2/uunQHV1xu3R5OMYez3FTvtw+CUzmGr8P/P8U3zkDJn+N+D2FtbPh8yGoO58AP7lHbTjxGXCfCayLOIv4rPSO2Vb422y69Est5st3JLNIT+8jbM73N7eQUXCdLJjHGpJ78JxauWh6M9R9uxCbH8HvrbQ77CPCPwCH+fvnsC5bNX34IVZ/68693wz/tEf+baXkOJ0Cr7JVLe5tobLFnyXXlR19N1Efiw/S4FdLTae0dOR/rCUJmx+iwp2fuH8A1msfMEdPBS/HGuXi+59l69VWeP4Ruuehj5rVCliRB4z6gjqZ+x4eQx2mr97zsAJnzic+9zfEygqxf43SW/H9OQvY5CqNamaq5mTy3cZLZPED79mybs9t1HmG6oA8c6zjTaw73923wP9+SKyjxr2hvRKekom+IWzA/akrME4DteEW7wn+S0PW8/k73hN8g9qXz+vx+9h31NPcUB3xzBBz+EAe443Ugjo+S5anqzmQJe95NOd3aLpJFVu1PNIw1lCpuHFK8p64f6mNkrntlOR9t+Qtm/C7+iqfCbG4twEx/gn4ZgG8yiJXYwO18QvfA91NrPXI9Z1r/EHUmkZqyCnWGjqKms9IDX1uqfJ9n4DuhqxNCJz5g3IyjbT7oXxvnd+pZJ/n2vACca/s3f0tVX5f7v6tuaab+mr0OeJ+v0kz+czMJ6wF93DTR1z8R7xHHZyix7qHgjGAdWuNgg/reibu0DSc7eNydR4lWcgjDrDh/oB7e/Jlwy2+h/4iYEHhKck97wbkbSTWb6tbxlq0yah39FBPcFxvxRyNtLuolZ+2ozY1xne5p/Y+xIipOqAHv+c8QmPyuQegJTD5GDDWFBzTErn+JOZlpt3JvTX8vPb+pmAef+b3NuYYC2ulGoo4HWuCfgZeGGnnNR5ca5Rd/zDVzrPc2/NBFu82EazX6xrfIP1/NBNXr1iB79SDP27XlY7cJR+MaAF77tGlqjuk5xpH5PewgDsLT8rqJt4/igvwO54vc2tZa0U/wOdxnqanXdwuEXbju5KmiIVkcADGJO5pmABM5nzC/76RYvrw+SneF9uCtTMF52XdvF+B4ZbID5bwN56vpcrvH2bbn6REstR0a5NmqsTaTks2WaLWLiTWneLvDCozF+fec7+UOqyBuWBN6KlT38tBky1FdqAdclct+HKaDjHP/aSB/1t0kWm7pLU3a3H373vufR7m1RwxkoQ6yFTTUHXPXUPHXIxVPusVVM57H2Yqnw27s/B/qFWtNd3g0IhT5H2smdr1D/YrS8Eayefe8zl2K1HVgXnZO2BoM8F7dMN6vkG+T4D/7JMTnrPm8zpdsPVeyWcYjIKtC48OzJOp0S1U7m3y4NpJeekyn3N4WVgw7wTyI3O5tahn4Rt5fC4rAdjC70K4XzzGXGehJrc0xe9tQJ3FWt2mav4OGxGY1Aq/8wpzXqKr+7wfdUgLxMss3avRh7DmrYAPzoUrovIl90FDnVRYtjhPBlq24n5PiDXua2SMmI+nqv0WsAOfkUgil4fW6tGLJojfVNT0thgL3xF+SkOs3NWAE5awewUlvXLX7on7mr1EPeuu6YlV3KjWPhsFm6tTX9gI1uO19q5GPhijW1T1K7hoK/zGxcLMbfmyX56TyudgeTxJLVlHNw4YaIXYNwImxFHJR2s1fIMR5rYGsWyr6dfx+/6wVHvwfT5zWAFO66ma6HNvdO6P6vH/Y5/v53pgfRlzauBLHrCxOThAPXyyvYo4AL59Ir/j7VXu973jzUfU5h2Q/3ndbQXvLQ+xeiP5nF6E/1HZPI57dXXUBSblSn7HFW7rppsbmQuu7ITvdy6qXpovP9125neJRQf/zJOspzwgb25h6cjTkvvmVH6K1WxY05HntUp7P8QY5/M4HmN2UB2/MQa3XEesP3d8kImmHepp0km1/s0KWPAZ/sB7JqbAcT3EeCfYh/cEDUXSq46IJ2O1zzpjEXO2o8ra+Lm1pmJrdSc1TjFQXR6aCPl3ZzV6mqEK7ivuNPB7+hrO0+BFf4A/8ztDa11Gv2OyXw+unT8XTTz9B2o5Z9hnYJGnySl5fBD3wUksCvE7Cf7QBjVCdWFY6mn4T1vYc+fZyk9npMd47iWxErHPfU4M8XkJ/KeluuJfA8x3NXV/0lKNOWuEmKmg2M1fqdzfJ/S5KWLZS9PhZM1t7v3If1v32VxY/MD9Hg2YQ4ohVh2AJdVyvoOjGJDXEb7/UlZ1cBQxfTwR31XI/XyO6ITkd+mFOx8WXRx6QuvHwb2PkrfkSe7Rk30+p6jixknUF21ht+Aii3vIU/VtMfdrhfPTz8j5ka4q93tc0NdJHfOdkcp3TzJbO8GWBqyfSHnvvsacmuE7Lyio/Bs1IYPPsFVhXj5qySJrtXqpheD9lszWmIu3uTC6+63KPR9DnzcXoRGdNE2tSVNaCq+ErzC/chlztpWouOENnvsMdc4K8Ctn9VWxIXB5GVU3uSBe+VxlFY145qvaG/J5MDMR+ryLymeqh/U0F1aruqnco8H6N1Ph3aU7xmsKf3USA3r4Aueeomb1B6/oh3qdz8oq9Lh9IGKW+URvypvbH7irjzwXQMHWBD/VU1lv1udxXzXplR5+azDV3uwNzNFXea8goYU/4oj1MUYSa6Je3qWPvw9CDdJTvdOgDz72C7Uc56ZWN7Huykua+08XdVQz1ld5TQcHdEM+scH3TERxu57qgxFm8ANTMfF0T7Ws0ZQ1w4WBlx/W2VytHeMk4l92g32egWs6i2Dr7uC/pahDupDeysGaJoN7bjfKcRoKnqCPHOQDTjhUXTSdc20Psr0/ULW9rwcf+w6YORi+pA97+qE2GaAGWvJ54D6wyUCV9xNbPggmX7MeqGP0gQvjMN+umtZu+b4fkVu7ILey30ZTuG177TtLHOdpfZ6N7hqwphI48Heajs2RNm9Qp/cAj7ABThkL+zh/TX8+Tmkj9s75Dpj6RMa/7K5pk45qxvcdvoXdhqkJLfiORi86934I8MeA+7lTR9/B+D4/fzIFnPBR+T5Cw9jJ4GDeKvNCj5KfqM+6r1Teh/U+9iN1DvOCzfk+yE805rtO8D3WCp4BHsg4ZoBYqKFCVz/Vy9QWNew7mvqiFzDSFpzESCya3lvTkDe6ayQu5PRV+X1s94mGYsSzPni2FWzRRpTv64t8WCaHnWwjkrf449mlwI0e4NsjkHMMgKu+lL51hGbnowP9gbHDsKYGmr95mbI2rKHW7/vc+874Pt9tqSOzr/sij3HfOiPBerO5tVaaJmTXPxT18V7WhHERW2f1RcyVgnu5CNd4wjyeot7+Dj48So3qzXrgXWH/UcA0A+Qkf/CHERq+XXBTwDOHIz8YAhcaaFBZAPIF92NtpKtXhMr98g7+qS8OvyXV4Fdrti9SYT/4prVq8YOeMDsi4As2wOG2iK/+8LUyOXVqL01vk3WT6j7/P5a+PS6n7Ps/6a5SiSSp3BsTYmhoeM7ajPs1jQlJTGMa4xaSpJR0L0m6qJDLGONjjDGNMY3Rsw+5jmtMknuSXJMkJL/3Ot/fH/N6PfM4nWfvtdd6r/c6Z+/3+gw+4KMG27aGfwzXtF7PuRnBZz4gN40Eh2StHgOxu+5L8AcbXN8KPj8K/tCWcVnc6j5K5fqoekoX0dh7HOxdLY3+6wIcGwtfuw/OOZzuvZuqLtlkhDkOQWxOQy3VGtj1ETE1Bn9nCxu2EtdWjVHPT8C8TnURO7+cAEx4AAx0Ec4zp4AfPpSs+Tnhz0nIFw9kaOYXqIN8UXsZIc51lLv4K9R2xtzniMbM9cU6GMOGuRT+vT/yDvf2yiPH9bMxd+Z+W+n8BH/gJfd42gHf84d97OETu5FbZ6u8n+fQ1p3AwACV+7AEFP9E1ZdmAw+5b9FH4MYEXGOn1u5pJYymj1c9BtiqmbkugvVmD796gNrMRfhWTYO9a8BbRoAfTld5vzfrWofXTlf/7/zFRPCu6bzvGLlpMxn9Nwu2Z33aHCo4MVvdO6odbJ5FDhWz4ct2qDf3IF4CeR865sk9oueqMe3bq2HDDYAzk9Xs49wLoZWI1E3CmG3VyBIXrPV0YHmNHFI0iRbV+IHj8D7tGeT7jR/sY65pG8YqM8AxzFV59mus0Uz4qjnsNovqfpoBbLHA3GfBJ2ep/Gz/4LJ02hcyC/hsq/UCOLx8Nu7P+4E3Aq9mq5aGdviNHeD8Qaq4y3t0DcSUNB+Ve6gVjWmFz1NV7imzxM4QXH2KppVacMJFOMyYBWx+rGkb1kTM4GfkctK8R8owi+Uqn+tMWVij+P3FWojPNT3Mdy3LMa6n0t3/lbInf5nK57z4DNrRFSuA2XXy1Pg3yv6C5fC1esnnmzKezVS5h3tj7wXk39Yf62Cp8llC+77+wP82wKjvqdl9tlafTpq3gbzv+Kv7C3ivaSrs4A88tEVe+JFMYoI1PVJLw10UMPQ7rDv3DeG9hL6wfTv1kLOhWPt4mrrHqR1s6gosmg0feyzjfnAV9Vf8Ne3lYRblqCWXY/0fyyDvSiVlYSju9wT5+5JyZ/IKzP0R6pdqpeJCKLDtGXhandLDZCV43Avpfec9rl8Bv3jFz86V3OehwG8+12YIzFwBjHktWbOxxXc2cqwlYmM5jTo8GzmF+5DGU2SJv6ZnfmdyEuJ6ttq4l/WvdqFGWICcxrVDIerHBYhle/gu7238WuXnw7e6G4qYrOkq9xGZ4OUqLA3nID5qMWZXUXQ6ED7/GOtSrlxrWok51iKvXVAa94biGtYprcZ6rYS/sDavCfAqVB1S1AiftKTAb8PU0MwmmT0ijPie4i5r3kYiD85BLuAe0+to7eMAYBj364wHfwiAbfl5xU5yO7hQ5drn/L/bKff5QmA190tyFcdcvoEPPJbcL7iXZ5jKGgKWhmXKwWWr4A81qM/tyCtpFWLtHezWAfVXBLDzHfhiB+B5OMb8HnNxpvJd4eCTrG/WGTkrAjzkA7hvVzpYz9qwH6XfkJ3U67clqPEZH7bTpHlLYE97+Dprdc7nZw8yLec/ZeaD1VivGjkl7aJypjEc+F8tG3t3gh0iMd73st+trhSxeQ1igs9RupDTr5GIqQ/42564ZxRqiI+ybCL3Ulmmcr+NnV9up4bIEPAy7v20DXlhBXyZ9VFdxcH6YMTIY/j/RcXmegTm8kB7d2c0PZJ1ieTyYBeavmEt1rpZzrPpSQUjo9VT41tkEo0CD49CvBsDF0aRc160pgk5KEAgN0Vj7kbA/Am0xG4txmnCe26RL6JVPvt2bsdUqveJUnOfc3+rabS7fzT4mIlqYDAdNeZa5C/udVVInomhKu/hr7+ylTwGrFSXP2oHfHdFnlqMe9QiX7iC2/+g6ce6+5cp7jejwAuq5L6XHShWH437Ncnp1m64TzR8uFneW92ZXIxj4LNvUX+No1MpMcjvRoglovJuMaxjjbnNAjdYq/IeiXT1Owp6H42caQ6uEIQ8Ho24NgceLaCA1dFYL3PE6g46HhoOO/Bz3W1Udj4cOa4dcGA7eE6Yys+cPQ65ink2y9WWq4+lHOcmIjYvRg1RIw+MdhOFeSEq6yq4HfxPaXaPhm9WIU6vKZfvRwM/7stb3TtoOpmjDjfKjGedqLH3OtRAb2SE/Tiq+24dMNYIvOhL6jFqHXy1tcbT6r6LUZOkOdZyOea7DuvPe7MLqUd8hKYVfGr8NnrXslrTOHU0cgUHWInxPMc93cTBZStgh0dy3kZXUd5tJWL6CWuGKJl+MRjnXfhbhWL4JAZjuAf+c0HJ+CUGsXUbY7Mn7zms9foaPuMIrsU6q6yRO45a7FmTkzUhJ5Bzp/XAmNbIYWG0v3Ms8JD3dWzFuq8Bf+TeoNtRG0aq/H5twVEX1Ajh4LMvZFUPjpFw5L1nMjjDVWQsWoUYfCx1g24r8y6tQx3Peg5XlAjfdfCN2/yuj94NjwWXe4XrHRCnscjjr+AbUyi0XRxyFveGCKVDt9ajLuOzQqtoj9N6Nehv7k2zk6o3RqM+aAd/2k4xX0WrvX6zA+64iMq3EeALL2Seo6som8jx8hR+5SryHFdj7R7LJXZVSq/fYuHz98DT/lOc+sXi+tvwT1ta1Gs95l0HHtWBDv/O2p4vZcEJHxr4Kg4+1hp1+irE1HrN3+bPXwUcjlP5DNTy4J3AvRhwfn6vsZ1qImJgHzuVz0vZ943EGj1DPLqIIZ+xHuwLueDoIyVj0Xr87j15aCvyxafr4cu3sC4vFXf/9eD7VfA3S3KrWw9/YY1rOyowioO9WQ+hI6XlsBboS1l9yZeO3WEdVEPUF6E0bkICOJ4p/n8VhfzDGqFmsM9Oyo6NVfk9bKx+O4VOi+XeWYi9HeS0ZJ3K7wuGWXQRcT/EwN9eyVPnugiOtcq3L2TYsRqlqWw9bHVX2vg9UxxmxGH978rjrxuUhmFx3KsWGGugaeGyfgt+T9MjzdtSC45kRX1OxSHvPIEN7ejakTjMnXO9A+wTD/tgjbZ8Rcv3Jmi18/z5SynCPlHTdN33chUwIQE5zlTbCx3unqjuCzFBztpBaz9Zj5xui9p2F7FGYi9PfqdzHLETr/I7lIjNfIZmnaaHLMd1QSyv49pCHtter9x7F4c1vCtnBr1XDv8eD/9iXRED5Mp4zJHfAZjQkM/icc8a+KolnZsbj7iohQ/bAU/igdtPZQ8TB2oYloA8xTres+EPiVpNVOrqR0ERGOdLPi+5DHV3ovas49yOMPhtEu5jjHy5i8Ja4tRxqXzGR09FZgkqP7cM8j5OC9Yk4O+458JJqnkfj7+zRz3oLCo2xMIfGqT1L86iroa1TF/KXr91FpEf1yEvv5Hcn/zeu3jYpkryXqQj2xLAfarg8yYUa5CAuq0auGEJzE/AHB/J2p62FNgjATnhMezQno7/kaC6+z/ROFXtwyTV/WYr1EIzMZckrGkrrMcKsmudDF7MfRvDcX0Sa1JqGtfZrRNU7gd2bkcJtVxNUL3ntNP26T1fk4g8yLziBA3qkog58bubUloenMjnWYFfJ+lecYKmkX6msbMoDVwPzGPtjs7Co349cPq13L20s/A0W8/P8mXxWDMadjYB+euBti7bXiQAMx/y+2yqsE4E5tTKlqtB9PxossrnauXZ2TRoG2uoGmjjnzeFtUlbI79G0KjBydq69PJcTRblrKHKe6qjaebuZK1H3jjL3eCQieAkbTVtRtZx5XdkKQsl9ZudpH0OKD5F/pMTNT3qhg+nyfFEIn6TdemdRLrKGNIk/dM7iV4hwLHuzdrzgcPL45Aj3sqGD/PBVVLwO/wsYj54eCpi1gBjXUrBU1PVhOxW8Mtw2vllqjr/oSH+PooW/ZQCzvZ/zxhv7U5B3jFGjttFhwcmYS7cW3wPcCBJ5Xdbk+aVwJ+TkUNtMQ5JZxqT4F92sOM5ujc0GT5oh789DU6SpDa7t0Nd2UlU28SDFzQjZjuJISviVdboAE8nu9g01AHcd28h1dulYcwG+I/3qKaBG7TCfWOwLqnAY+7Xs55SFqayvizs/DM4eYrG/dz999CeymR8ZwX/KaG6XikqnxsK8lZp1Mpk3McW+UmlJEpR+822Bfc9Qft+Swa2cD+Fs2Tjl6KGtuNzBGznZK3PSMEJR1H3Uzz+rhm8qKMIzUzA9R+ltYejaPFNwPg/oD5dQbXzN+D3PyJOf0B9ugH54QP3dgZOblBD/jGAjaI1DdXp1oawVTzlOaZpfr7vZSy4QZqmk1zYKQH5cQM4AtfRP6F+TAGm8lnafRQSyRqzlqi3VXCkVJX3k5z/txQcIEXdWWoLm5+ihg8pqm6QLf7mLDmOTFUdZtiqZecdRFFiovbuZv7DjsJuRCK4fDNqohDUjBtU3jNQfWkZXZ6XjrVtxvjDqerbdPhFCz5H06SurGtqAAxZT42PNmCMhrBbItkd3wD+0xp2PkCLvktDvWgJ/vY/Kh6bhnzBe01LNR1a7l2y4OgZsumYBt+3QQ14nnYap6n8zPfMSgfhPzkJfsQctaNompakshYK99PsEb9R08x8vmY5+Ek67PRONv8cDczcCDxpkdz3IfJjOjDYAFiTjPySruk5716agDhK157FXXyTTE+nbtT6PXH/0+ODNoAftkGcHiCb6xu090RVPx4ko2xeF34vWUrn3DaAD/NzidNUV5OGWrUt5vgvYnmDeuAU7ylyEGafJqOGbpF7R3FfLf5sAByMwJgzkBvfAudXoAbcCPxs0nRvkigDXPU98GQ9FZtnqPxe0/tOAk26v1GtieDniin4rY0qa5UUj/2Npk9K1/owVv1YRIE/pmu9C4tOn9b0bCsuWCP+z9Gx7em43hp+cIGqbdJVp35t4cOXaO2+dJXPwR3bzr0v05HT2qoXw9oLEZiCvGYAnFlDfuGbEGtcQ62gkecyMN9GOXBgDDjSJszvLXxjPZVZbYLvsxZNAtY9A/7VgroS4/wuA/nFgPffUuEN/szvBDfQyDabVL+/WJvlD9T1G1V+jxWa+ScdfrUR47EApzqNazaqvH/s1Phz8L2N4His2XuFqjBH7l9WNvEqORptRL7ld0v2Ii0nFVjIezwiqfybTOBBA3wylCr/2oSc8Ao5PQaxkAk7NYI/rIdfZSKPvUVuSqRz9zYBB/h9agq5lG7Cmn9AvbZB06ftVvlROlT8jRoqA3mftWr/oqC/Wf/WAr50mq59ngG7cR/Ys2T9LAPY2AbjL6eavzfiGmvVbP9Vbb0OnLLC9/Yi4F2aWvP+A/yzndj2a5q6d5SBKse1E1POb0DOYv3tKEoXm+GTrL0fRob/y8R6cf+CdZTZcbOa2bFB7u8cR7rXmeB0jcCWRIq4yvq0rO+aQgHFmbDzO+BkOsX14e9Zq2cDTTmfifVvxv0zUANmwkdatHntPrhJ6+1YfekoOFKmarmOe0aUUPP3mSqfIxOBp4Anm+CT3EPzHGpDtokFxlROvt9kgGNaocapACfMQBxbqncu2onCG4wPvL8I/twqS+OHwRnh1PzzZsTRc/CudTSqcTPGw9pZcfD/zchdr1D/JlL28c34rdeoZVLAwTbD3k2aNlq3/M34/XfgxpvootdmzP0DfC8Dvr0ZNfJ7eWdyFhkYZKGmb4atJGrGzWpTGdeD/5CBslm9vJP7Ypyggb9nIu74PPhpCs3MVH2O8LvUc6jFMlWzTy2QL65Twz88X+7X0044520Ejr0DB7AT8y4hBt+/531vItydNYffIr9HkceyLODMMw1zLByy4XtPZbfKdZhLFmz5XB5+FYe6Mgt+VSe5n07ugSytt4tvVQrqhSzkzde4ZgMNWZGlcSfdoE3kMCNL661ZcCKLLr7Jgq3eStZeNpqeBVuZYA3+QQxmoYYzgU+f0Ow5LNkUtdwp1N2b4ZP8vvgcYioT3MMc/38WcbEZvJd7a55HDbtZ9TI3h01uIJdlau/3eT/ekivsM6yZbCf8L2ZgbE2o3WzFGLdNrK/AfcpFktwEvGpEzRJL11ZlI78/lYMC1gNbcvCbj+F78TRvYzZ+6xmwIonqN2Vrz5SKx6Zq1x8YXa/p182bko36sgE+uQk1TjZyxRv4ahaFlmWrrCGWrurhV7CP5LNmejp4KBtzNcLfnKCUT7Phb8bA7VPkXpCl9jHl949nqbZnFmpnU8zlAvUKyVJ5f5RJTCUt2bRZ1f1hDk5sK3R/sI50ozy4LJ72jsqBr3LfiiTkhRys6VN8TiVPs1xgzlPgQCqlfZ2j9Seqv5IOrpKDPP5SHl2xia41ZausR9TYO4vMFuagdmjAGp2kg/XZqouxMe57nE6Nz9H6/R1cdobupGeDG7AeyDl6apsNXsbvHy/S8y+yuf8YuHslxUZnqYeXm6l8bt7n883AhEZZ6rqBhGsuYv+ZvLZqI+rfXPjpc+TiTPKoz0F9/RJ58CRZrstBnuU9J6fp8v0c5HrmBmepMjwHMWIEv78ADpaD3MW6OpfAJbK1XjP+6dcpGOPZX2CqNvauhD2zVdY2qb9SjnjJVp1+NQFGsPZ1ltZDp3zXGdTsuWpVj9bwv3+p+lIuOCTrPl2geTa5Ku/V4D35/fBbTWXGGMMVOnI7BzFoBB+6hjqdfcYEvlcOm+SAC/Hz80rEYI7K5yiPuViLncbZwEvu12Mpqr7NRn5/g5i6AF6Xq15rYr2py7TgaC78lvfrXKUFX2yBbxhi/f4DjuWiXmiNmLlBB0bnItaNwJstRcxXrJXdKC+GtRG3uvP3DcjLFqJ6Yy4wjDXoyinCd4v2XmbB0et06twW+HArjPkGBXlvgb8Zoi4wE3att8AHXkuz/TfI3T9P5X05Pkdugg/ko675iFi+Q3vy85CbeJ9hFV3emQc8N4BPmwpxdwuwgn3+Du2Nz4f9W6RXUpWmdx2a2YI4ekhDGvKxvs2ooR7RwWX58KsW6TfkGQ0KyAdH/gCe8AL+lg/OyfuojMS2JXmw5xtZu8cYtsqDr71GPVWLMRfAB9+j/n1Ku+vy4YfN8uKbF+TtUsBaEagFXlH49wXgeE3ApUbUEQX/H2/fUb1PAeKJ9cFaKHtEAeb3Wt7abSB8mvKxXq+l9xxD1BT5Wn3kW9VaHDDNhz2579IFivpku6h5fw6xfJEK1m8DJz4PrDhP+/23CcM+F2SQ9xU6dZh1ic8CK66gjtsunPr9i7rvP/h2obA/cBr85xrpQreLczvOysDqCuoeXyh8q07KW90r+Gyj2PfytFxUc5MuvOHvT8CGd8h7xQ7R/LOKOd4DD9khZgbpZVrOQzLbv0PEZJXgb6vBc3aK4IxjmNcjksk7MYe/5Z58Ph+8Q8iz/+D7x7R82k4RUPw3cs0Jyo7dKhp7X5JN00pp3bUCTfc445mKfPp/WtZm+0+RpeE2Mc/mImLwFOqjrRjPJeS7s+CQ28ShrRekPHsWeZw1qy/K5cFPybDPTpHQ4W/wuqeUt2WHpgXtEveCXJbuFEbTj8BWL5CDdogg778lcga40E7B++c8DumpqrhAeN+5LLlfzM4vWR/7CnD1GJ/vEAYGV1BT1+O3dgjed9vY+xU59dsBexbLMfcaKCVmh3D3PwK/+pty+xaIqh+vAIePojbPF45GVzGGv+jcv/nCb0gZ+FsZHTiVLxDHqE2uATcKxP7OV+R069fg84Wwc7GcNI/PqReKlqu83/cwDUjMF8/XlAGv/gS/Yl3oqzKJWKs2X5jElMkpaWWo1/IFuJt8F/Uf3diQL8Jrr2i+Z9inUDR8KAaHfEvze/KaHgHnPEAX/swTBSfK5ASvXzHmPKEbdE1mj/gFdVwexsxa2b+R92f5sGcZ1vo3uhCWh/tclfdWX0QuzhN78v/T9IGrN+bht64ij1/B/fmaa+Ci5XTmXp44/28ZfKCCSgPzxPHXZfDDG8ibeVjrK9IutpqGmOeLIUUXYJMa8O18sXbBeXlsexOVpmwXp8b/LS93fU83w7eL+fPZ5ntp0MAtGPM1ue3FT7BtLvynXBad3k0pMhfzuoZ77gNP2yKmW1+D/1/Eum8R5btY4/oyOcdtgS+VI6YqyWlmHmxVJu0P3CQTuUUUnS7jPlzaOO9MvoI4uod1zxMR9pdRI1fTkYA8cXTFRaxLFbhxnqZx7VtVQ9t+zRPAftj2MXwjD+v1r+xh8o6cS7fBf/6Wu5c2o8bZJnj/6Lkd28kmNwd+wrrfO6m6Okd4JZVj3S9T1btcse1FOXz7EtY0VwRWX5e9PMvI5WAu7lmONbpN8f/bIp5OLUPevwuevAXjuQKbsDZ7vujleRax+RS5IA+2OicPbW2i27u3wmdKgL3N1OK7DbhRDFu9o8zrW+GH/0jef3t0RbYw238duWAr+f2VDT+vAMcro3OWueD91zHHK/jbHLE8uAL3vEY3LuTA5tfl2gUvcB/W/T4LfHhJ99rmi4PLTkuL8rfgUVsF93WuuNBEvW8W4P56+EkWbJiFe1bA5rnUNT8La3EDNdp/tKA5WzhUXAcfu0bjLLPhMxWI5dcUFJGP+ZYiRl5RyCO28ylgyBvULPm453EZMqyJcRixo2I8GbSoJhOxUInxZ9K6rM34fAM1yHVKzM7C2CqwpuU05Mxm4TzzBvyqkXq+zBOT5pXKU+ObyGdVPnzmOHw+jZbYZQJXK+X5f9PpdlCm8DS7iZyyHzX4BsHvYTOeHaCulWnCP70G61IBPr8Z/l+B2rmCrh5h/e0b8IGbFLVgs9h78jp8Lxk8fBPiqBLzSgYeZiDf3wLnSaTa+ZtwfaXk/eTHXNLg/49gz/0U3ydNJNEj2PBXmvkgVYQMewQbVtK5CZn43QrgUgXGvAljrpQHRt8Ez9wkxtyrgP8kUum5jYjN25hjAp2ZmyHqr9yEzTdQaeEG+MkDzGsjfmsDatFq7RxnaZsNgnvPxWRlUc37NMyRdaF/BCanANtr4dv7KKR3qkDeQ+74hcbsSIE/1GJev5FLXQp8+5Es7FQE/E8RmR1rEe9/kbRIRdzV4G+PYe1S4TMPsb4VwOQMYeNXifx4i56vyRBhxyow9wSsXTr8/I58viaOenpuRB65rZ1H33syXcTq7wLPk8FD0oFR9zUOefx1mngX9QDxmAKs2wC7VcmEDml0ZWIasLcaeLuRCjulIcc9lKMOZ4ITpgHza6S7/2b4Z6qw9niEOiiHJnilAsMfIY7ycU2qKHXl3l7bwPdSYLda2CFPm9c8m8fgq7spXU0W/M7X3b+QhiUnC58jjzHfvbS8LBnr+Bj2Oa7pYHP/vh4mp6h2TxpyXxUw5CxwfgPi8T5wsoKeZmxEjNyUlW/ZTzaKKWk3MOY4mhCWDty4A64SjzmyXvo93qtJl+axHvh95K8CKk5KRu57LMdZXqTs1hvEBK978KUyYM4GcK87qN2uUHeTDWKc5V3Yvxz3T0fuuyXPrLwB30gHDlSiHr8JfGBt9kr40jXa95K1u+8gd5SjxtmgaaoffnWDvG5vgK1uYmzJNHJ8HOLoOWKN9bTjxJEuz/H9Zgr8Nh73eY58t4XWfRWPmHqONd1K17+JB9Zxf8MCWm+wHt/XIX9tB27HiYtvniPWdlLGojhNazruyXbE7Hrg8AvYeRf5HFmP33oBf4ilT0+t1zSoJ3glkPUv65EvnsN/tpFXQCyur4Ntd1DfZbGiT0Id8lQUFYxcL7hPqM+R7eCK68TOL1/iPgW0pzIGc3+pnUl9f3WFOLb9CXKrPTnOWA4OwPdvSzV7lgl+X5+ysD31MQ2DzR8jl3WiikmhmMszydp953aEAVueyHk2/cl5Zrimfe3uP4iKTkcgjvhd2BC6MzkS43kK+w+jHvFRIlL3FLE8gib8GYU1ZX3sMWTfN1q7JsJ+Epm0isHaPZVuB/2Rc2PhP08wlyDE1zr4xlN8XkyOJ2Lhq0+R18LIL5yveY4YzAFPXqvp3/ocyaOeIdFYd673LajXbyHIEc/gY5YUWL0UcfocGGVCth5LkWueAU+60pmVYZj7M8SCO2WOCAfv4jH0BV5FIPb5HcFgKsyLEvxeLyZrGuJlHeb7BLwxk/uTahqtRae30MWwKOT0V1iXbGqIjEQ8ssa1IfjbIuTZOvhSOt3qvgrj4d6y2VQ2MQL+8xp5MBP1TriwKH8t93c2pNzFC0Telnr4dgrWaDkwswncJoOa3cOE28FG+Ew6ff9whbCLfYP89UH5/uF38KsG5J0Ymlu8VHA/oHur40iOC9H0pf3TU2nu0GWC95bvPZlIu5yWYmxvMfcmJWRTEHIK9+IZSyMOz8fffgA/+Z4SshciP/JzwqVk3mqx4L517v78bnQx8tc7+GoMvfddDPx8h1iIov0Fi0XTtHe453r49mKsIz9LqVdSHOaCf7LGNetjB+F3W/Bb47lXsqbt7DdkCv0UMh+x9gE+OZ3ax84HJH/AHGeSb9V34PAf4CeBVL4rGPfh+uI78jj0PXCPz14twX2CcX0zfmspfOAHwc8JXeLCKLx2AXgs91Ragzr0B02TtrDTr8PH358OmzxFfZ057Mg21hB+Br6k/PNq73Tg6mNg4Bc6XeDX8PlnGE/T8CT6Sgwc+AJ4mKa7vPNrTZvdb4ivLvTRV1iXOvh2iu7O5K/gP/W4/pFyMSxAG0PBiZGUs2UefvcjfGMcuMo8wfsfAqsn0bcbWeP6Izj2NArOCAKPasH3K6jqUjByQTO/Oz724spXWh45tv3GsadTp2k+2cOESnK2+KI2eQSbHz2au9gHebwOOFk8vLDTNGDFS+R3nW533TTkynp8n6xL6DANftUAvlSJtfYDRhnw2SJl99JZ8P8PsNsY8raYi7qJ68fRNNpyjqZ3nT1iIpl9Gii4l1b1pRWU0GGu8Dj0EesYCp8PAA5w7bmUzjQGgJ8YoHYNp79eBWJdPsL3PivJfzEFHIYxMKUkwt4H+P8YcbT0WLdZUzRbHekSN7zq0hSM4RXyV3/doqNTYTfWtE/W7T05Bfz/jbT2uKIUjPQDnhio/E6/1PUrseALfv8ykfaOChC8j7R81yRa9IW/4L51gdU+9M+Z2eJgvYFq7bEQOBYgLoaxJu1i+mfsLE2j+/jrYOQ1f9RKBmrKwlB6OnUWchzvrV0DrJuDWDZQn05dTYuO+oMDGKjOM6Pp/ITZmt0Ov/qnxMV4CuzAz3P2l0TqJgvuQ1rb817J08sTETus8z90uEvcJE2jPiarm451kmOyOL6SdGPmThK8Vwf3UXY5+Yg+poaqpeHX4MYYgw+f0/CFD8/AWrMG+BwKbecPX22l+lbNQh09A/jGzwGCSBfoL7zMW2n7vvYXzBDcG+v464U0+cjXsFsrtdR1BWLQT7NJw4fVVNNzpnh62YD1iIAzM8SEPw14T6/+n7HjBb+X35N/YtiIwRPAtd4ixtvq+iRMEFy/W3ts0gV5T0Bcf0AcHVAyj08GLvG5o+XgD1+JpjLWM18NzJmuafkOCoimyJKvRNhw1i3voNcFjkU9UidZy9rAYKzWf6FsYld9/pLRiHfGN8Phuc/HigOjm1HLmOr+GTsW+aiFe8frCjuNh+99QD7aoZSGjhP8vtLnyD7FuM9EUZjXmjVF6bfRPqLbLNYJX01P1vggP/J5wGh6ccUHGNVKXR7sqe9j+qWGsYdfRQ5L6DAa9v8IvmesO//vKOC5gRr3ZItybdUYMWowv6deAS7Na8q6QJEkt08U8zYaqgYG0fTH1iniXQvvTx4Lu40Q/HzGqd8wvfccgRqWdbln6AOrFdT1b8BDrEpSFo7Q/Mr+wOjhVl9/Kfzb8vtxg2Ozg0ZoGshxT7Yq91aPFHatTeHDm5Vm91Garq+7/0Cs6SjUidyjeSh1qxwFzDeBn4SSV9F4cX5Ca7XmfQTsPxY5vTWuWaj3Tx+OuHuLPDhXf/HNMOSa96hT1ur9234BG74H7+1VEtOeNH+Djx0LzlAE74FfcJQ1f4SYvsEUvhGPzyOwLiZqcEYv0t0dCT9hvd/PkNdGCn72a1HuQX0SRmqat9Otvela00hwadYDHE7ONwQwk7WLiRZ9NxLxYqouqlmOXDMGeMWaWqtpxoYvBe+VdTuYrDePGQLO9gH5Yo3+SfPnWtw1/5ykn7HBC3YwUCPsD5QEeQ8Xh5cbIgaNSka20Ynjofwue23J+X+HAff4uVyCwhrI3BevaVq64pmo0zSiY7JcyLiPAI6ZqdzDIsh7hKjrZab2u9Wd6n4i8AczNW/LCKq4wFrlpnx+nNg+If+YqkOKlpFn4kj4IT/nDCf/tgLrxRrgK/WLjg4WO0tbweaJ+sBvB+GaVmpoZqA+ZeHn4t7qVqpu0IWSvSe9gRvccza35EnzUHFrt5Eqz2YooY+GigVHLVTweaVqyhfANAtVBLqg3mR9bHPYpzvql+GCNVWurZqMONWJUYdNcc9xZH9gOPKOGeYeQuf/VTS9St7rwjrSrNXpUBGlH536meB3js/XhOm9LQYK3vN8ues3+tDMQeD8vNYj9e+vDhY1EdxbtqveO9lL8LNcaw9DvfH/Psf3rFd/sSRk0xD8Lp8TO1RysP5zcWYlP09OUZqmDREFI9uokbpI5U3L55qecNgxFxo/7wvEuwV8uDtZlXsL3tMVUDyZQv75Ar5qBiyaRGsfDxEuxubqyBRfcL+hwGT+fjHWaJjg57TjLFfQwWWsKW0M+4Tjnt4issQYmD9fP3foQMH7995F+ei9igbCf4xUs/2f6UsLPxMtvtwTuZ1e98cgTQe74MTdkmBbLzH/oXZOSnH+dTDi2pL72ypW5YOAsZaaXvpoyyGCtVzM9rsSX7OztA3G1hMYO0jwexne0zIy5XPYwQy5wAe810tYfG2u9jBZRGHHhgjW5TvSZTkdXTFUBH7LWtyryD/9c8zXBPaJUfrdGgibW6kmMd8quj8GYL68B6AX1m4AYs1SbeztR45Gg2E31lL2gx8ORE4xx3z9qeHDQMzLXOuv/dPLwYL1NufPX01eSYNQ75vAPq3k7Aeu4lqTsepp1qAvOMHavybqPJsHiJ3uuN4E8XJJv7uuh6aZn7v4mP6FTy8RbGsKW/0KPOytxWnckx/1e0/2gq9yP8qt+sq3PbHW5vg+XHGs6I86zhrjCVAaIvuB+1kDl/rQoABPka5aqi5xfYD5rAttxXqAyF/9hPtNSzUtJwDcrL8YdNscWOqHMXuK/Z0tWB+SvrUZKAz/xzqH4eBmA8Cp+EyfiWx2dwW2cK8BU5nytIuIVRh/2qBudxG8XyXIO11f07OXaHbns7RxehfjXiL7uAVyX4Q+xK4n1ojPnK7EmD2wFm3VotMBSqzyqXC+0VbtVtmHys57iNJCK/XcDk+s16ewiRUwLRDc2EPMn8/nW2eifumLOLVAjCyjg/V9kWv43VY41qu/ho2RujBgCGtxm2lnf3yrPJAj+OykjRyd2kXw3g/DPt8hpnqgJmL7TNM7zuiOHMRnmcOVWP0n4N42at1P8xVdoDs4jw3i/VMy+u8TxD7rXQ+ge6vd4Z/Wmj+ki0/BvXle/jRi8CfA8zaqf7ov+EkfwXsGgry/obDhn2jatsdfL6UpVn0wF3OMIYz63eqjaYwHVq+hHiafiNzFZuq91R2QgzshD5rAbu3l0YbOwGQjYPUQfdO0roL3GBxc5qofMdgNvNEGuOqkX/RdF9yHdYPnKRUXeoJD2uKaz2jgQNbEZr2y2XTxTU/B511vdZ9OY+5hXUZYwj+/obpeveDDbYB738PmvYXjegtwmCWom3oj3/E56FAadLuX6BHPPe4jUEf0ElOszJFznWSwrZPWf8F5pqss79ZJVIYb8T5k2SO+o+BzELmLgVd9nMFz7BDjH0oKO3USfG49sDpQyezYHZyT9Q28gI3dkUe4r+5MWrugh2DdoVGHZ1HIpm7Af0uMZy4wp5vg890tV4Mxzu7CYQZr1C8h3296IO8zPoeiju4muIds/ZVwqprSAxzGnDEEMdhR8B7XbpXu4PoOwA0+2/IJeHYHkfvcCGM4VcLXGBi053dVJW79O4DPd0CMHCjx+qwD1pQ/T1f8090wnnZ8dl7ZO8oFecReLezkjXXvKlgbk/Wx7fu6iunWfI5JASa4aHrCPH7zGBf4kqXGD3cvdcN8rYAtweAPrpoGct1Pi8Fh3OBXbdRj21cAo1xEmkMbNWRYX9ThHRDvrYEtA2TN+/aCz4WFDBsgJx+x1/K1pWFKiXkM9x52UDOe+Stj5nbGeNojLnQ0O8gZcWoDHsK6cU5aTOVtmUW87zDkHyuVtd/WPu4s4p7w2f9FtP1LZ+HzOZ9HWIG5OItxqXw+erA0/p+9EHcN8XmodJ5ph/qFc/q0EscZdsDGjqyZXKIbZCPetHQERg0p8SpqC77niJwYhbzviOs74Ps0xTu5gxg/z0G9MzlSCfrbQYTYOQBDtigeA+zBuzoiN+1W4p7YCudfOwKrBWzohBxqAw4pqOa9I/Cfe52PoljFCXzbhvXZwAE6wp8ZA2dS3JNOmDufH/yeDKI7CtY8tPZYihznCGyxVIvHrkBcOGG+bTTdxdB2diLuB+aQJCPsbURou9YY5wgZmmkDHDPEusSXTLGyFmfO8Vlaj5KBA62E0fRO6qGtYUqEfQfxaq8Dc07lTGM7MWZuRzWzY6qSkN0O+NYRNcgWxfcbW/GkuSNi7Wclc0RbxAjrNY2m/BcdxZ587o0+FnVNB8Gaq+G1E4C9HWE31lQJIJc4BzHpPu8b8QfHaA9O1RZjDkLOtUe9zN8vRVx3QG1rhfVajDqiHXIN6z+Ekq1Hew3nI3Vfws+tBZ/zP/56lHSs4DEw/4kqOT+hDe7TifuAlBzZZiGsvubztuuU3Oe2WAtHtfLtBqVikg383BGYnAVstELd0QkcfptS95M1agpH+NJU5N/2qKdswDGmUtFpO+AD61R/TWPmthe769qynjN5J9uhduCzcnPp1V7c811b4NL3qI9sRG3PtsCEVeAYdogdK8TaMioa01awthJrJfby5PPYVurMoLHSwIDf1xrBtmPlmXOWIuhv1vEYL++9swJ/bsW2KgFnETXvneCTdce8LczEe9/OyF/bUEdbihkbOgGXdqK+thA5jk6sd0d/OFuinrXS6qOjK8zBYayBpTG0qMZcVE/hvTrRVBpqCg7G+B8L/mmKXGwFPJwod+Wbgr8Zo6aeKIP+NhcRm1sDYyfJa6vaIJYNse6TWRsD3LsVcKZXSfoiYwFMhL/9eazyrTFyrjMw6idlbrEJ8Lwz1mWbcm6HmfjnjJO2XzE0s7VwqOBz6evIrX8r1IbW4E5xpBvUQvtC2D5TUe8ZiSPbjOGHPrKqh6nW+6axt48858bj4TOkU2Ws3gL5l3VofVDztxEX3xgg7hYdKzrdWoTXOmtn+W1/aQ1f6oL7F6B+NBaTj/BZ5p3KiyuGsL8zeMU6uv3je/DytsiJ8TQ3/Q2wwxrz9ZOsK87v9939Z0nd3VbwN+al07FerYXZp8bwmenSb4ix8PuL+fZ0+XSqKWxrqOlugYOgXuPnGH10730NEVNd+Oy2bsChj6hhXHDNWp0820p8/7ALON4RXc+EZuRRV/D/67q/Tr9FPnZF7OQpsLFw68/ajOF0YWIjHThlCwyJpoQOr8mhgvc9xpLZ/tfgBOyT8eA29aiX2mKt/WGTj6gfmJ8HyIP1BshfnCMKdbmLW4mRbVxgw1JdhL0BYsEF/vZKZ+3RjPu6wlauSvYJ1gN3xTXtlb4D35PHAFf4/w7Fb8gH5M4usFWukpnzAbHaBfnlB4ytDrnKHmNeChvWkUlMO6zdSvj5S9pZagdcjaApaS9wH9b9iMbfPafcxRxT62jSvBck7tqo3Avv4LIXxBioG8Ra343gPay38I0cnvKWNe6RH7+VdT810zhL3vsxT3olwZ6mrI3sqfgceYtcznp6YxHL7yizI49/thKlb6SIza6q35DNSmGnt6h5XGDPJTSk6Akwl7VcVtLMoFriHhZ9EtbQqfG1VHDCDnkkGmN8Qodf2cK28+XMoFcYp7Gm/cUa5h4DeG/2d1IEvqPCTq253lR+6/yGQoNZ9ztJqb9SDx7git+KVXSDGinuB1f4cKrycOobKnXlzxuVJGqg9rE8tiiyM6win89Zy2gN1uE2bMSfY+ms6x06P4F1ZmLA/yupegprbSXQthc3ife1htfGUUzWddzfDvGeQpk5lTR/PmsxJNPek9fozmRb5NA0Ov76BvhxW2DmBnx3jc40toWfbwQmV9Dlrm2Bdd/L8l3PKVJngpyyQA4NaCCnftxf7Af5fE0dcpURrl8s/3tbD7u1Bm9Jp51fXiSLr7k/QiYt8L5KTr9aA382YU0vEu+39K3Kgh+dhz+wptximdDhCfkc4X7uS2Tfgc9xDd9zmVzg/Zy4pp4/P4turDpF3Wa1hc/k0F+nz6D+4bywTDpU1BLrPLDWX/aJWloe3Fo7O+lpVgKfsUVeyCZ3fz1Nut8WGL6FBhwqIdYLCijeQnlbTtLRBivt7GovTxVxYQ1Ou5XqrxynmQ8sVZ8jKyXrRPBeGhu/cNlytRrr2xo+nAO7FYMTcy7Ioyv//oW/bavG6rdR+35/a/q9Q4oK6eHUEuK9voZ9IjCve8Tn9MsmrpEZz+7js6HK762sPYpoZBtL5OJdNNqrGDjTBrk1QQZWn0cN9lE6GiXIJDpLfEbbJCYR2HKGplt/lHtPxsl+ty5TEhkA0+LkOMsLxPvV635aL7NHXCM+v3+ky3rg0hUKbce/FStX2v8H3OdeV2u1/ToDBxqCb0TBzrewXnxOub8s7JSJfNYdmP8zYvYXTeO3h0myrO1ZCp/4IDM7JsnMnBPgTAa4ZzJ8QE8tV/n52DqZ/OQacc+4dDVa5i6uQG5j/x8o5dmN5DekO+Kxn9z2Ip1SHHogln8h7vvL9c7/aV8XIzYNsF6sqZ6GMXfHWgwAB0slb4se4CS/k0X5DnAd7jF0EOu7Hb5qjmv+wDzysUZmqqNRqgyvLYLduGfWUG1v6Jh7rOsxWJa6JqEm7A7b7lfWLkgDhvQHtvyteCWlkNdn/WH/v8jSMJNcjPk5TKqsv3KA+1KorDXolRRPb6K6w4fzlDMrk8m5n6cak/WT0nI1Cdd74p5FSu7iRKp82x987JSyJz+Bcrbw5zKF8WvCn/3VJDoKHEum+Q9NkWd5rusxH96Dyvs2E4g1GRwqjpFdbAxsa4ZYUyll4TrEMmNdKnBmLyVJQy2nexyKB155Yvz/UwpOrKfAak/45x9Kn4Q42McTdYpe2XtyPdn4ecL+x5XQzBisiye4xHll38to8BJPdUran8SYyxpB11YdpQj7lfg9C+QIFeNcQ7xPL8JepewRIXTOjc8ulWrXGP1njLyWKnd+uYvOrDRCbG5T+L2LV9EAcIa9iqfZOrq2agB847QC7kiZxwfAD6UyJS0S8xyAvCCpado3qAn52cIp/M73Ws8IS8NS5Ld5xNoOFuW8T3UmeLyJtqYLjm7HfLlXWq7CzxlnbBjIfXbA06KQdwaAR+1RbnVfjZpqINbosML1MP/uu6jDioHBKpr8+UDeO6o8nbqMRqcOBJ6XAud96JCzOfDnDHxpCuxsqg6zSJW6QQXE/fgCilNkcEau1tMhd3Eq4m4LcX8WA4Pp0mx/EAV+64bfmi7n2QTQiMNuqNMLFX5f0sPkM/CNX5TLXUMo2PYz1Jtn4FdfUlUP7rd1Fr7phVrUHH51EXl5qIark+aloF7LBFaYoV5IlQHFm+ldiwniNBVxtRGxYMp9oCT3SKh5bwpcSpWLalJRb5siNlNl88+pdMzFDLGQijhKpNo9pqiDZsndS7/V9NgHDpwlh1nMQW3mCt+YifiaQfs7u2EufnK69dfwHzf4/wzcfyrGynrUfvJW9wng2V1ht3+pfFdv5DJ+/nOZltj1gp+bwFYp0mh6GnKTOXApBRiVhJzIsZMiL3eNgx3MtVyMnI280oV1J4BpAfjsAp+cI0cdxhgKuA/IbGCcH3DeFZgzQ1b9+CXyWVdgxdeoUwTG3A28cQZwRoe464YxlGHtOhI/4500L1k29k6An7MedbK08YsFDlvAZ5bie39KyekEnvYDYmc25tUZue878NVZxLo0+zsHYU39EC9d4AMzsaZDwY+5X8NV+KGF5ofhtYmSz5+kOViC0ybJ8//GEOth+VYlSubKsYolxrMW9vyWuKY2279GVr4NoF1OHcCdwiT31DRv1RG8aJns5RkIvuGIememPNLFC7HQDfecIX2OfKb1iTj/70xgziB64dNN5Tz8LqpeYX0u//QEYFcU8fMi8GTwN+burEcRh99aiVhl7db1kvsPBVbz85x18tDWJcRncyLsYzCvBcS1/OWusyQ/Kzk/oZu6e+ks2N8TOZR7LpTTPBvWr2f9omvAgDLl8Ctz1SWuHD5SrDhUmCN+Z8uRKX0xl27AkFnINZ8i1rpxDz7E5idUdakr1vo68myOUr6Lz6jOl6j56M5FV1wzT8KvwX+6wse+BT6bgIu6oV74Vhad7ogaww38cx44gDN8pitif46ckuZGcntX7pEHn+yB/Mi60zfBFRMU1kZjjdMDo0MUPkPB+yXGWS5Qso+bqykLv5NHVxiT86+uWIsg5KwPCsdmxYXvsUat6cUVF+Sde3Roa1tcz5qEd+F3V3UFJ8wRF/fhwZd0RafN1ItvboHv6RQ+3+pz5BYFZ1gpuj8sEI8/yKZpH5URg134nR3Wt14J8nbFWi+Cj70B/nYB5lfBf9fq+P6c51lr2iuJceYh+N3BYftemmJNV0i72FXA8U7Id8sRI/HKmLlOyFPLMN8MhTWUdINWwG47lVJXJ2Amazj/hjXqBLuFombXKylPO2FeSxB3J5SfQpyBD8tlpO68MvB3J+DVMpm35ZZSGtoZa71EHn/9r3J5pzO42VKs4yPFrb8zMHwxcvl15Q9nriOWSPsDLxSj/5z53Y10969Sys53QT56hDw5p2RfiCny0So5wWuGYh7TEdxmpeTn197JjsCKWsTWuZLlj0wxznDE11hlzD0H/O4T8FVHvVM/7vf3mBYcnaA/MNoMMR4mj23vpLzw6ajOs1kNXxqq8LORbS+eINck6LkvoQisxVps1HerZD98Ar69U3/8tRkwLUwWjzVSqn50AOeP4DPhivMN1o16DDv/rue97j1MWPv2sY710AYODJdB3iW6WKUD1x2IuyydpWFH8Jxl+N5FVzHJEfxnKXx15PAcx05q0eknuM9xPWtcX1v1FHFWrk8X5sC0MJmyMEF352IH8N4wxPIYnbs/a/+Gyv2dO+nG33dArlmGNdUP213XUeubUzZx57Eg706qU78nwJMGfbdZrN23UrIOebdK1nBbATunD5uxwQF2CwG+fTzG+mZm+xeDg6WXxGQ5gts/hm+boU7jvPyYvJIckG9Y53MJfutgyZEu/BzmKfKpu+RejcEZj1jDR/Lz3vnzn8Dmg4HjbTCGEPC98yUNkR1QO8xjn8EcuYfjXODtOb1vlRX4SQC49G09P3+ovjQT+ahOXzzWCvH+tfS+81F/bDs/r/4K2GKM2sYKPuyDWLPSdDgPba3BGg2W3BtiSFEVnf+X+RbXDg/Ab7+Q+wus+VkruKiZPsi7A8b/nay4sB33tAWOfQv8P6Aflsyat0HyzuS/9M/XcP+1CbjGSS5/xGfNJoPL2ctgW2vU9feJn1uxlv4wizvgS+Mk1zvXVt0DPkyWx1xsgEVL4Sf2etaO6OW5GPMarDeIZp3/YOSmdH1jb3vU18HSJS5Hr2mJxIyFL3WT9T7M58fLhg+dJdcmU9JugaN+Jbn34pEudzAXf9R4tpomfEDxWL1drD3m/gNsFaw/5Mw6wAvg2+v0VT/aYwyj4NufSP+2tvD50dLtYE+sBfc6vA1OukDGKrbAmRFYa9ZzZtxWZNixQRgf9wIg+Mkgyb2TenneouafwyXXa8Vjh8P23pJ1XYK8vXEtwW+4P5Q3cFgBLrSDz1fSuR3J0qmfLXypEvVxrOwRbwv8H4Lf+VJa/8Lav7w+E2Rajj2ft6c9+RuwrqwBchO5PhPrYQMs5f38myT3L3A7OADjmQo8Yo3HG6hBcyTXkhnP7oALZEk+9yrP3iLfqlzUNtZqYPU9GhSQJ936WwFn+iNGfJGP+TxyX/yun6aVWn3pU/jwTMnnkRfVZCrdKg9hfA3gCAXA1D+Qm5vgd5nIJ6w19wa22Y7PRYjhBqztXvDew8h/fE5kP/j2YdjllbT2qAD2bpVmn3KfqZsYwzY54U9r+NJd8KZtknsQpCx0h9/O0Wx1dEWm0jStCDn1HXA9X5ngdVhyr+RFNeng9kXgXi3APKnIs8X4/BprXwF82C25X17ck5tktn83/M0aGHIHNdBOOXCgFXCvlzy3Y66cdJ+1zbsjLlnfvx1ivIf0NAuCTbhvV5LiW1Ukk6QB5l6ulE0sAZ42Yo3LaFHNL5KfYydRJT1f8zM/08SYy+Hz/5NyHGu5d5XVl+YD63lNXeCrC2XIP3bAPWfJvu4SZ8s4D4w8JPldf+7idcr5f4vA/wxRI8xVJs07JH2rWgGvHivhtSry8VtgSjP46knEcjPruoD/HpZ8Trb+yjXg8G/4d+4VeJmKxxbhM8dXR6zVcrk8mHsmtsc9Vkm/v1jzwR4+sgr3scH3EzHH36RFOb/fN6GCE2dQszYDa/XgGPitUNZGPgkf02vXD7O4QN0qizXfexdlg/Vfg/naIO7aIo6iZbdKvr4NbB8juS/q7qXDUOP8Lselcm+y0fitQ+A6RtyDFXXVeYz/I2rQg3S562UtXoZZHMbvXtY0xssmFpNu0BlNjz1kmKGMyYqXF9/YAEub9QHFSfAfO2DjW/04yyTJGvsi0BQ4GQu72yBHdFGc+h0CbzNRZwYNVK6tKkKsmXGfX+Xim0O8Z0Tdk98JeHhZ8r6j3Ut3IY/c0nDg0NafEJuVknuZWXvswzXXZe0e1oL4FXzvP8QY92J7ofc0S4Hd2oIzPAdOp2p60Y5GD/UGBhuk7g8+L2yvxGT9Dn/mfjTuGM9hec6N+x2ApwwqkvtC+B1cd/jnNTkogM+JD0Aer5DDkg2RI/Jhk4eSe1M2TePx3JEZi/g5207wt/uS3+lse1EJ7N+I2LEBJndG/XhYeiby8xATcJYi6bi+DWvFw4aVwBbWPByNWvKm5PekO7+Mp0nzaqSloRXWKw11A+8XswI/2cz9+zAXa+T9PDq2/ankvMO9hzzNamRdr7b4rR2I36eSnz/rBv1E8mwtcNMaOeuS3tEoE1hpy+d/dKx36mhkhRg0V4ym/wl84LP2d3WsYd7vFr8jmETLg+8Ci/gd7mzkxPuS++I1fFhMM4OqEbMWGHMYxWQ9hk2Ym8WA7z2Wze5t+FkH8T673XVtgKubyD+dNUIsVd5rzefh5j+00s7U3+r+Gr7OfV4OIc/WSc6bx18fQD7iM4JWyCO/I15eY92tsF4n9ItqsnAN93J9rzPb/6fk52yFnS7qAor/kE1lrMW0Frj6TPb6jbXC1mLMdcg7ZtwDjvyG1EvuoeOfzs8tGrRxxuoPI9+9lRGbLZGXjxK/H7hzsQ1y0zGs+wdZ876Ndv49d/FHye89D22VFPeE94a0wZjPoW5rhdxrgRrnJHnP4Wf5XNdcIn5+z+d8S13L6UiXVpoW8TjLW8gjvO+MdXrvw38MEEOm6qnxj8gk5qPkHu5O/Z7R8dcfgc+8/+ElOVSwfjXvi3hN59wMtXNzPUwaiffu8Z6QQ1v/BKfLha34OfBxnf2BwzLuBxvExX0da4k/vWzLdbTuzuQ/gce2yFnraeeXTeDcZhhHFA2zaICPcb2cTHwmle1m7aEni69Zk7mNem/1W9SJrfB3huD5H8jpV0OVtehrIgzEgVOtYeOP8CdDcW6HsVr59oOcNG+vvmxiAfDJDj4ZpXOeeRj1px338AUH+4DPpqhhI7C+TZI1VK09EshoOucHM3DCo8g1ZsjhbVS71kaijyn3W34PjmIsQjO533IT8M5UOPUzV49tb5R7nMyF88w2mEcD8LRAvzx4u+TnzE3TvhnuElcE3LbDuvTUWZT/Ibn/ct6WdcT7s5xnmsCeq1HvtgD3uP9yMZWd537pbdSjDRaiMI+11V8COyxFQLGdphvj95el9i49oPg58MJacN+Jhg9P8bsb9f1u7YD97YFXJ7z73SrSdOYLTkRret26QcbIL4iR9obqHicj1flGWxHTnvWbWUdonT7s2G7Ub/aIBV3Joa2/S+6ddG3Vz8f25BeB57SHb0dTyD8mKus7816FsOHG6rYlrVV+7hX+val6a7ex2sfUVoxL7QD/fQQftRUucdwz+RH4rp3Ye9IB43rAfZlQN/yE2rU9cH6OPjjjZ2nch/l/SElmxyJZ09MBsRahPfPgs5/pagTqe3N1WHJr5M0Y8BlzTRcxJstWewfI+mm7l7YTRv85gZtUw7dG6DOe/U9m5jqAMx8ueb7mEPKwA3hUZonZ/iLpfrMj+2dJy9VDiPeOalrOaqrt2QY2aY11D6cWXyv4kiE/U6XQdtaaXtOggMc0LLmHen4Ca1O/IBHYE+tmoVoaNlCwbU+V39e7+79BLPcEN0Ed2tpOWHzdReVzCvfetRMG0dzPjTV8+up7mByQe0d1RB3URt/882/Ak074XRd9TNavcmQbR+QFa/25HQfBlTqCK+4tCRn2B2zFzz0ulkTqfpfpwhG/sYoaItuqlusMwR9WAfeYaxsiR0eSwww7NWBoa9jzMercXirrZR9c9pwOL3eHz7TBOr4EBvZWuQa51b0B+NBbte9rgbV4i7/trfIeiV6eLfB/d+RqMz47Ki53/UQ9dY73DRoIjwF91NB2ZqpbfyOxd9QnatwPxurax8ZC98cn6qLvjBAPdmLU4K6aNm9kib1o3NuV+xpJ7mF9/t/fpc31TljHNyXFYw8hdzvi+uKSKWl/yOafufdQGGp57pNgqO2LmBnUHnjZStv3u6imvZqQzVpAj6li0icqY3j9lWfgNn1U7oE1MqWVcPf/FDzUVNMvHZf6KfyH9/kYiyNdPFgXGethIhoi+2Huxip8Voi7fTE/I8ytvUjL6YG1rZa8P+dyVwf1Ylgr4FsIcX8h1uop7PSMGj58qo5sYwX7PKVJ9/uq2cetYLc68JB+Ku/Fcr9pKqZbe4KjGfN5Y2HXeoBaWmgC7HLA7/YC3t+T4d93FFU/foJ1vocc4CjifnBHPrwlUeciv3TWdF8nzVtKZ1Zyrc+6tc9owReewB9rjL8O6zgA68bvLk1g58/UsvOmiAFHcXTFp8hvt6XTr52wLv0wr5vglO50790Y1AQfgEEeyCNj4Qsf4VvuwNvxyIEtqIM9yDNxFLgzY2Z/CqwerXKO6eU5AP4wUp1u3SITOgyiprIvgb0G4Cde9K6FUCu0AFu/ADfQgSPw9YMp8FtF5X28/JzPvu8w1b+tAbjrKHLr7w3fMIANx1PGoiHAY9YA4f2HrJ3LmrGh5HPEGfNmbF9BB0a7qLwns09CHbkd/Ezl9zvVl4xEmsPniDkLNaGDieiTMBixaQascBKoZ2C3Slm+qydZrpuAmqYFONMH+Zd1R3kMPXGfiRh7C7BsMLjNcMRHMzioNw35bBjw4APqFAV8wBu/+X/6fgkdhgA/PsI+E6mHiZdaGc77bLnX32eq7g8DxKAveQzgvosGwMQZ4FqeaqzSit8has9ZuVdLzftF4FRummZvkHc91neweqbRWvusG/S5ynWHb1UDeRzyQi1lrYb801os+m4IsIL7FBiJkSlDsf5tMH9DUdjJW2125/02nYVd7GDWA5BrF3yKdZkEPzfA7/VCvmYN3o/gxzMoUtdP07Fh/dKLYR5qujCA/83E5z5YUwPg/mw6WM962h8l7/F+F9UDvmQAvG1E7A/FOrZVuX+4zfVhqvcc3m/jLE6NH4r5VmKt+yJnTVH3hbD+c2/40lTkCrbzTOCJO/zto2R99dznX2iaw+43DUTIP8PxvTVrSYvisQpyB/PGj+APOk3X+tyOLuLUOQUYxucBncX8h8PgI7ewXv1Ri03VdHiqfuxDJq181OoprYAbb8HxhmNN26peSR/o6WVSrzXxs4X3lOagqClP28KeXcTRhhFqhP1t+Gp/auw9TeU+tj5HPqUe8dPAp1rBzi6iR/xo+PBtufPL/pSu+qrluwzBdQeR9S++amZua2Cri6iJmIDx3wfHZR288Sqf4Tq6wgv2nK7ptxec+ALrPh3zZf2orXTgVAByrj18ppAu75yjaY71u+UiAoZOxhrdQw3kKt5F+cJ3HoBDuwr7vj7wnfuow4ejRvPD+hoDJ0cgZv1Q5/E+7TG076WfOuQz1oXIgd/OAc63AyYXUK/fAjFH1iDNw/Vz4M9cnxZQhP08+BJ/v53WPp6reib+n96m95yvgRkPUMu6ip2lvppWmwisUApGLtX0Ikpdryu6P0KAFU/AOy+jHgkBF65FLVGtlLou5RyIGL+vTEkLAfd4hjrqOWrPJSqfDfE49EyZGRQCX2CdkAZlUMBScNt64PtYutY0U+uzMMFrMll7zAImMP+cRssfzQKfNMfn2dQ0zR825z3MM8jLnPVgua/fLOSyADVjEcf+XNh5NvyBnxUHAGfmwK4W8IMMOtoQoGlYDbPIQe0ZCDuxdnEmRZYEIl9zr+1tqE2CgG/8nCQftvpGNWmFz3+5iiWbZmKNHqCmdxO9PP3gU/fw+aZScGIZ1vep9E+/oCRkL8N6PULN2qxU9QiB7zfIA6M/KNealsEfGvC9IXLxMtSUr1HvBoOjBsBW/K5hLuY+RzWazhpB84Grgeq+l6xVkgYcCFC5dt57ciPyWiDwkGv/DTTm3hzEOmvqFpD7zW81Pbfw2m1UmPcduLY9uKCrOPxqNtblgayY5CaKz8yCre4jdk4oaQ4r4DOsX2pK/WYvx7zeSKPpS4HPc1Tev8e9Ma81BQLrLLF+S8nFeK7q87kVbJpMhn3mAJNscP9kEncD1UPOXKNtxfcLgIf2uM4NsRmIax5IryQ3ETZ8DrDhPmp1V3DUQHCnGvCtUsX7Tig+P4CfW4LPr2B+gc92FKuEqdzPK3tEW/htqFrb8x0/26ORKSuBgXyOIIwChs5V772zgh2iqdR1rjrzgTXiMZYKRs4F9rZF/CTgb+eqDZE2+PutVDZxoaaVemblVtpZukgN/NYeY86ngOJFKnPcul5uYljyNyqfjR34u5s40zgPPnMfuZ73MAYh3h8h/0qleGwYfue+jMk6Bf9fBex9gGs6ks31MOTbD6xTjdwXBs74EXV4b2DRGpXPMa1d0BN2DkeMGmA8Hsg1qxBHnMv6IvdFqINu81kMT/CucGA1nyXZivpuCeIdY/spj8bMXaLyMyXH9W5iefC3qEtYr5v1SL9DTDzQtEnPuX2nvouqwTqeRI28Gva/D67LvxWp8nklt4ODqY9phMq9cy53BXZ5RGp86fCrYRSrXw1/Zn1ybzL83xr4Z2v4xAiqDF8NGxojtwrUd2swdz5HMJqqp0Soz5uNgZUFyE3L4COsm5oPXA1Rd9e1w3y3kFfSMuQT5mpuIjN3AWKkBj7gJnyrvtfiaO2C08ruugjE+33UdaeUqh8jYYO7Mi3nU/CotfB5PgP1Gclxa1nLHHEyDN9HgdNyH+rxqG3XMF+Db02jvSfX8N5t2NSP/NtGAV9NwUXyaH/nFcAGft6bT0s2hSI22yHG3ETFhYWY90PUa25iyGeLwQ2qUNucRcyuRc65hxrvslJmFY0cdx9Y969i3zcac7krGz50BfeLQe3Lz836UlU169ByfnenkeNjgBst0ufIAAr8MRoYxpzQi5raxYAHtoLthlDk2misOa97ADA8Sj1wygw+/C3q3CisM2oYixCacj5a5b3K+14upFGD18L+3MtpuXYNa2vf6r6S0kW02m92G/CbcJr/MAp+yM//tyJfr1LHpbbDvfLpeXMYazupTWVu4tqqZbhflZRnzyiW66KRy7hXQnfkrxisWzP7OeqUdVqsOVQMhQ/EqLyHxP6ADrG5DrhqqI65txJ8LEblXsC9PKMw/miVzzKsXbCGYr6KwZpyH6IY+FWMphXG+cXGb7Va3u3//IG1oPm5ZbCtG/LaSvzWI8SRGzAqVMOodLWU9y3AHjdlZsfTSlKrGOSIW8AKF6qwjmWdftSwY8hjWay6dxT3zhhJNd6xyB2GWO/Vmp5qxjPunRRNxUnrNI04eTaaxv3L9+TzFwXUuDcSuc8O2J4H/hOFNbLTcuI4yzUq95e81uSK3L0KPvBIZixyExP+DMf9HsjgjDOKz6p13D9W7j3pTCEfYjWNuHM7RtOeWetV7uHe79YE8Ic47VlHTNZaKuwUqx5zaQNbR6EWiAWWcl/UrVRauBZ+wjX5Fhr4+1qVn3XsXuoqdIPWaJrt2164Cqd+/LlGG0MPk0jwkSrY4bxS7xOL8dwArjohZtdjXg3IoZNo7SfxqMsN4fNRpPsjDnzMHPG2hgpvrFeHFJmDZ+SDs0UjP3AfOuSLzjHgctxb00X4HIEfjn4qT413FdteRAE7a2XIP64i5WkUbFwDTHZDTReFnFINDnxJYR3ge6tv4PsuZLYwDjZ/Jd39nfkcOnCpHmvXlQZ1iUfsNCAWpuC3EpBDDTWfydsSryZJfie4lRasiVWN/uPec1spYTrrqdoitl1E88/RWLen4BKu4szhaGBRrXy+xlWIwGjk6BrwtAfK4YFxyI23wbUqFC/zOPhwJcbvTBUb4mHbl9p5akuRAF5WL/d39qHIjwnw4Vaa7uhek0TV7FN+ZhuF/J6g/t97/0Ji7VPuN+Huv40y/dbDX2yAmS7CJjcGNnyM2txFdJu1DrZ8Bn77SPFpikPteEu2XH2k+P0VDztUwp9fKQ4V8VovjwVHO1PVtwnw/RfgPG7I44ngxi/Al6bRsTuJ6qT7BrBpBLhKotZb7elUPreIz9NMsR7baZ9nHPzUBnFXSNIiXuOuy4O7AD9j1XGWz8HH3iqVfyVg7reRd14ol+cl8Psc+IMB+e5K0LC04EQnchyZCOx6ilzgRtU2SYi1Z/Lwq6+QB5PUojHc8yWKzqcmqdwfLjRzHRllJ6l8bi44oxBcKwE4wHqPJ2jU4USV+5Zue9FZjJsQp1ZcqIefOIsDpnH49xeoDRuU2p6J4N2ViIsPyrYXiYitm+BIhhSwOhHzuwPuYUZ9EhIxtvuybKINFZ1OBJaynrwD8DwR61OLz87AkCR+nww7d6WUp0nw+Sfy2PbpFBudrPJzfpe4WKx1MnyZ+x8V0t54vo814usE7R3F19tpWr6ZHZOQH9qpFZM6ozaJx5hfyWZ3Z+E/mdfrBcbjJPrditN03kxiWlNgD9bevA0fNiH3giSVtS+c+pmT7zdJWNO7srBTW9oZxzq0VXJKWntavpeveYiYdaL6K0lYt1rM3Q04k4xcX6vp+trkpiDWWQcVfHVsCuK0BRwmDvGSDMw0AYePJ4PoFJX3Gl18kwgsStF6ovmnF5JFThLqICtwtV0U4ZsMzOd3tcdRtyah3uS+Vic17dmy83ZaH5keJgmod+sl17yNexOAG6/Ao5zEzO4JwK5G5FYziuuTjBrr/5F05XE5pt+7TSopkiVJshsT0pgYw/ue2zLWbH0NTUzSpEFMQ/YtSdImad+IwRhDmsQ05L0fDNnXSUiSJFLJ0iq/6zy/P76f76t53+e573Ofc53rPM99X+eJqkvcmLdT4d6Q5gaWVLNop6rL3XLPmoKX7ASWP5e3e9pSXNBO5CXus+CAOA0DRyhHLMynxtHhiCHWP/wJtXAEcjI/gw6h5gHhCp8LC4wNo6OP8f0+vM9qP10KC1OuT+FnMhepfD3sM8UKtugqCnrtUPicdfMAW+H46w5wmPfwma7CNzoE42xEXFuSwZIwcLMn4NjWiOUwxH6x9B7ZkZwmhGFNS3h/AeIrDNd+Ls0K7MklP0ztC+BXvpCcLkeouqlRShh8KRx81RicKZQ2H4kAZnMP0wjYMAL25F4nv6FmDEeO4uf/B+nAkAiF3320uHUVM+uBG0c/opaxEfUxoeARdfLRWhvh+mwH1rpBDgzpgrULh89zrWRHokc47w2BnZdS5tAo5J1G8IqfaP2eSFVr0frYTrLZFon8yD1cIsCXIpHvjMAlDlOQXqTaK634ZhcRpGOfbESdayOy5u2Eb9fBDkvJ5MtdyEH1yAs/gadFAaP47xGUMChK7S9Qsi6SKtvvUnhPZq9Hu1BHR4HHGqn7PCddi0StZ4Y1/hNcOgr3NVOaB3QRvC6sK2uzrZPoM561jvn5T2ex+Ysw+F0TbO5HB22jVZ003gNV+tMu5OUP+E4kmXWOVvjs89FurEexC1hhhDWLRlzsQl4yBGbtoSiDaPgh94jMpKTCKIV7mi8+k0V32+5SezvW3rlB0W+iwFv4/XJH4TIxHNdrkStedhIXYc9QagJuLKNLbViX9R3WnWulaOB0LeyzG+sYDf7J5833AFej8f8GqJv+ouA/dqnzLZ52EhwmGvcyhX1u0IHMXeBLbbHWt8l5xS5lelsLrF9HYS4iEFufpIVjJ7GifwRwpUkGv16OvL8ba10jNcN8yWv6bvhLDWrkaGq5txt+wlgah7XejfrUAHG4h9ZW7EY9ro8aO54qb+9Wx1aw/xQZ0+7/73nnc4PcD0QjBs2VlAu3SXiyriyfB+koUsZGIr7YZ6wF69auzmuSpX06CtEjStXU9Wr3K/V7G6Pqutu5L0btE6OwjsTVfXvIsywGdv6MeOTepjHqcxj/UfE0+0YMMJ6fUyWRSWWM+jzKI+pvxMVuxJEJ4j+XZp6OQT3C2u83KCIeY/6F+5bepsoZuxVzA3OF9xoH6e1G7WCuJFR1EFaGu1TeKJ5aC7/yKFynDrjtS8YyBj7wGuPh/il7sKavZcY4b7Iy3IMc8hK1wErU4Kx9WinrZyXQ2t/3IO98Rt5PQZ0Sq3Bv5fxVuchle+Dbxvj9DRq1MwbYaIZ/3yY9La7/kjVa76Pm2q32A0WdKFru7UKd+BE8oYM46hGNv9UBz60F6/euznsn11Ysppun9iisX5Exbimd+SpWxbT3n36l+2tiYVvWM18HbIwFHr9C/Z5IVudjMUfukZFCXrdYs/QT8DAX9XIs7NAKPOM2+fTdo+Tmm+Le92jzqxjEnRnm/wC/jVF4j9z4rzsIn75Yi7e1iJ0V9H5UHLjKC8zXD7VqLGLkhRxctA65OA6xVi5DKRC8MQ72rgAnT8DasVZkPWIwlcKWxiHGmzGXZBp7NQ52a5QbNXup6tt48IVGcLM8sh4Up7iY8hnkXMqzj1P4DPjerrepvIntaYJ1vUcluXsQv9y/44Fq//trTFG/W4kz2TGInXfId8vBq1m3s1TyvtpJ5vGI/eeSz3WG/BePeCzFWgeCR8VjXoy3wYjfeHDel8g7Oyl3YgLmwu9fElDXxAPb3mOcKfCreOB8HXwgnZZbJai9R/md2uZXcWpfv+zL52jKatb85LP2t8n+Yiywl8/yc5/xWORKE+SUAtghFrzORFk9ur3ISt2DdXyHfBSInJWAWH8GXhRM788mwG5cp+9ADZ6IWH7OPZ/B9xLAn8tRB0WSxZsE5G7W5I+hkcWsmfkGaxGH/J6gsFbS4jOJVByVgDGzXkQqVUYnICezrs4+KrzBmqUfcc2L4FeYSy9+tyJRDyYAowzg33fIbxGvKfc3vUfOznFKlGiN77UTAbNiwbFZW9VSmBXEAlvey3YPLEWUAWvA1sqEZWHke5v1Obk+jaTim4mq9v5si93UZ3wSxvMCto3BHBNV3h62NJ58oxOxnm8QO0mIkUTkiBrYOZXMt/Lc30r/UXuBXYmIi3fwq4uqffLsDZT5uRdJE5AIjGIt63xVa3R1nj73LxRHTsQBy98h17RFvMfj71jHc22F9TLWNWXOHwt+mMS9o2XljARy+CUJcVAB7Eoh28FJsMcbyfrDPP73n1jD5BKNbZMELqeHed5Qx3b4X33g4R3wpf/XI3XINBd+/RKAaW/lzOFtkH8T4LdvZVbqFXC8JIW1UKZHXKdRk5JQ7+iBC96EHybhOp8Rv7ep0DVJMfiDdWPuowZPUliH5ONhU3HEn+9VC55wC3GRrPA7Xd4Ha1udBM7yWfZ6VIC8kKywLkRgbCE4QDLW9zP8xERcdUiCP7wFr2stsnckIafVAkNMxOF/eTw1qBMfkX2rFKxRM/z/Kc12TVFY+2J1XimlDU5RWAtobcUz0tOlIC4bYJ9qxFcqcOYDeEU1BdxNUetcv/I3NKEkBbhSj7HVgnOm4resrfSW3J+nICbqsBYfKCQuFbHyDrH5ge7XpwAbP6JWqqOjKanKo4ZaGRBTT6H6qeD87zHmBir9LRW2fytH/tha1HdIhg/XIMcZi9PdkzEe1uN6QTWHUuAnjcCfCnIrZX1UrrsryWtXCnJyA3ypmVxMU5Wi3u/gY3rAihSF+2qXTTcQN1enqM94uZ9dkF6q4hJaLUPiDEVMlxTw3LfgSEaiYGEyYvcdOLyhCLyfgjhlvbI7FHF0r2jcdEmODbtDGzR7YdPL4My3qKzPXlHUOx+15D3KaLUPn/9F/XuPrJftFXp6l+WcEQXk7r1PRMRfkLkTC2jo5b1ibNi/8IFCOnZpH+IKS2/+kKId94nCG6yh+hgcKUOMLNbJ+bmPaW/SPtG5UJErfItp3Z4MYXI0T/JeONYjLdivQ7w8o0sfM1A/nMH4n6n6pd4j81AvPKdbXvvF4jN/wyZlVH83A/f9Bzn3BfX8YT/qitMyKfEydbZJF7d7XgNPuIx1SRMuodcl1yYZwf+vGXtm5VUav4q/cxVxdBXjTxPLrXg/0w3w53Rxsy4fc6mgir77UQOfhm+8gq0yUAf+jfitpOkR+8Uos5PArjf0oDRDlP7G+yeqKHvCfnAmfjcsSV5JFSGdbkp5RUdTXFKFR9QtXPMs6qZU4T/qJvj/BfDANPGx/w2sxVsyN+DxZ6M+qqWA0Rm4/ilw/vfU12m/uDs1S/Yxfk/b/8gQ0yOygf8f6eCjDMHvazdqcune8FRhHHgTcfoP3TiVIir63pbnP5ymYyEpYooLa7p+IKNOGRjDSfhYHaUtZz3YvzCeHJqzlrVeb2Gtc8i7KVmE0h3wh2zKmpcixufc4j3XdNRjn7AxOgX/ryeX7hmC3xkf/rcetdI+sVFzEj7cSDZGGSIpMQtzz0ItmQJfuiWbf8+igDzWgL2DmiITvp0s3n+6hTyO71/Yi+vkIAYbVS3Z95+ysS6NtDWW75UNDnCUjPWT4QN3MM4/aM3PSWJ+7l1wzt8pLDBJBMbegS8dU/U/L/a4A9xg/UzWKb0P3CigEsskUXvnHvyhWfVPzAlr0Qx/3iusgnKkj08G+FWiGBhyF/z2IF3KSRTyyl3ksnuYb6IYkf2fqpn5YGGiqq1aP+sh5puoas+u8H1ByE/w4ZsYw0vUQUlYixuS98CM/zpdBL8+Be6aCt6eIIbNv4+120cBmxKEnft9ebr7f9Q/JQHxX4BrFoI/J+A69xHvRTSkKAE12D15sUcJRXVORB1yB7FTjrojETzvJub+nHMHYuq2XG71ikZdSYSf3JBupZV0wyUJdriGMX+i3HzWOP0HGPUZ65gmVviexpgTqao5DnP8T7p6pdD0qfGwcwHs/4DutGX92P+AV49oZn28cDL5D35eBH6VgM/3YdunuD5rsd6Vw+ZX0zq3JKz1Fe5XSL3HJyF28lGPN9Kwd+wzefC9FvheKjAoFzjwiXLw9+vXziC/76EvW8fBhwtQR8TD/+PE3q4PgLGFlDEuXtTPKpApFx7QsBVxIvNX1mV9hPnGifXWBbDhB3WOayv+xfcbkfdTcH0d6tZP4PYp+PtZOT1iF2r8PcCEB+AJUfjOHvjDQ3yOoHyHPSJhWSFsG0Mu82OBCQ9Quz2ixw2xsGcBYuch5hsrYA/4wBNgXSxwj/V16ygvPUmELb0gDQY2Uv9uyVhfKRs3NYCTsM3PI381wYeTsb464NUnevx3sjAYyFrQnyhpbjLGeU5W9P2saq5aBZ2FT4aRx7Q9wrOsQK2RzeJj4KuFyNehlLAsRni1K4QPP8E49+D7bJNGqlmUJPo5KbB/M+WsSAKO6YBvnyjhWBJi/Bz8IQRYtxtr+lCW/vYEdW6MsB38ADyqmObn7sYaPVC1AT/23y0O/PIQ6xVMD29EY16PMLZtNCgrGuN5KDcv/hOYsBM48ApYlAnc2Am8eoX7/kU3VocCD7nn42kyV3YCh1+CF0nuCyPSqsuks/NZYFSY4J6hB36RlGIULngfpFtpCT7vFu7eBeBXTynq+2hxf80D6Zj1DFgRrf7ds2wbuFO0cHZ+jHkFUem6XZhXEXCSbRIBH34OLAqloTvCsV5lyBdh+G04cOYF8CGChk7ge5WrZ7kmlISJ2RYvYecYsvBj/VLuabULWL0TNqmQ43Pi4Hthgvs/HnmbgHwXJrjvVdyY/eR/NlS4er2WwvMQbdgcKviZmMHAIzS9bShyE797/ZOfWSEfvUYcHUOM70C+4GdlF8koLlykXGBd1ivgSBFiknkp8nIx4n0X1qUQcy8lW/dd8JMC4E8QZRVFYr5P5YjsrfhOFLCIdV+30eLmCME9Z4unBaO2ZU3XUhn9JpgmTQmHD5Sp57FcM8JE/qoX6pnLuCDWni1X+1awLivzUvgROOdOfP8V8nU8cvFO0fz7K9gqiVzSQmHz1/DhRIr+cwfmUgk7AK8e7YDfVqK2zeDnh1ijSvjJb2TXagfimjU8f6eYByHAXu7LcAQYuB349gb86jrNaWD92GeSa+qLk1l79inyOHJ6WJTo9ahQzeO+M6LEse8egMNsQU0XiXUplny+cLbF/+u18ruMEfkRsEkJ8nsg1jFc8L5SPqM5yTwc43kODNkGm4cJ5r02RkEUNyZM9Ye4MVvJt/1OoRlWLiPiY2mk/Q7EeCXqqQTUgyGw/xvgQAx4S4g42u2N5P2xDxaGwP+5P2kauEEI1uUN1nEfregQAlu9wVr8RvfWbBf8/Nav/BDNXBOMeKwCJtxH3RcBDC8GnheS5iTr8RaBNxbBDyOREx+p2GUXHIFrPlY1qzOzIlW939s9n9HFsEjg4QPw2A1U4RMhrI89Re7YQLZJ4eAM3HN8I1kfCwMWlQJ719OEfTthqzJwlS20Tcf6t2Ww4SYq/ydUZF9+gXgJo8PGIYJ7/3EfkGOXgoEPb7Du2+Hn2wX3mXX33kVp1dsR12/A9w4S/Axjrsb4n6Au5nE+gk1KyFjy2hWitlqj+j/3Hh2RvYXaPdguuB8o67mZHA1WY2Fv17U0ZN524O0rxHIQ1e7eDg7zGvk9EH4YLA4mV4IbHAC+BQmuibhH1YSSbeLI29fAt19oUniwCIh5hTGvAZZuw28r4SfpyNeByIlvcd8Maty0FTZ5i1hoTavzVmLM/IzXhH5+8Svs+Rrf16PJXr+qGp4xXSzo+rVVwLoKjK0D3b2+BmvxUt6ss6eUsayz+go4b0MBMWvhbxXgk/b07vA6McCD91EQMJn1Y1/Dz78jnxdbRMY4fpYyj0b+uA1+UgGMXURi7zb44Stcfx+VfhMInOG6hveWbMF8a4HhDdoo5RfB/XBRd1HM+eWqv2X+Wq8N8F0OO7PmbV9yW8gasDz3Lyn/40bk6wrwkK+o1moL4oVxdRT4wBbBzyI2L54AuwUKh8wKxOxMOvhDEGxSgdydBJtsAJd7j+sn0DzvDVg7rlkSqKDXOlzzA9YilQYXbRJVG96BX33WelguQ/xyb81Gbeavy5CL34DDx9HkZ6txzY/AzAYt69bmvKvC2r3X2hgtQV6uwfruJue/VqialnenxqAeXAUf5j5BVdp+JxaBc75D/IbT+0/LBe8ryEuPoimn/GG3etj5fxqX0HnI9WWovyZq3ErdUQu8lA6ZVprB834At3mB3B2iGdh6HtaLe4++0ta1LISPfVTPg55MXQK7NeE726l+1lLBexUKb0SAby8H72qATcLIr3wpuHQjapw/RgfEuMP/X8BPMkeXN82B/StUHcjBRXMRy2XA3r6a69fmYMyvgTPhmvL1P4gopYKxRVOybi5ipBIYe1Qz5usfwBlew39KtXp6CxALPC8Psg/+Sfj4tMA/van5dx/46ifkuyXkb7UIvOiTZC2LgA6+yOnN4EJbKUjni2vyuYztdDvjZ4ytCbk4lNbvWSz4OWfKhb15C76ZizV6Dm6/Iy/78vcYczlyUJ9zrEmrGVYGPMnTDAyZC3tWgXf9qcn/OBvY/hYxfk9T3jQbPlkLnHykLe3DuqxNyEHTgYdegvvEuXt/T4f/9QKmfZa8V/9Azf9r0k5xWYja2Vv0Mf4MnrCYig54qzqc/Fxu8rOfBPcEYf0T/g73ET787xaKGfOT4HcQ3Mv4kP8iwX30uEdP072fMBfuL7yDrAf9BHs2A9+2n2ty+5+Kz+D3mrvX3QT3spkz4rkmJM5NcN/DpMTbWsesHxAvnxBrs8husKcIXqKnHEx2J8csT8Hvy+pnLYA/LxC8Jz4rdRG+4wV+/ll9VuYwxEuUrPsMLr0FtfkC+FULcuI22m+7UB0/62a7hC4QvP+89s7Zc0azZwl+/+VkckbD2qEWjnWIo1qNv9VM1Brch+iytmPQbKG3RU89X3/43zmC+xr3evQ9fRc+H/Pi/ZbzKH/VfMF7JmO6+NBGzY/gmbzfL4ha/fEjsPqz6qvNA+aDP38G9zbVFeyfquLJx/6Pzw0MmY6ajnnIec1ci+nwDdZcNdCeTpuGnNUMPM/V1m1yE2fe857GXG3NodmC9216jwxCfP2AONJTzyywf5Y3fcb3u+vsjk8WxdMqsUZXNWPDpoLDfJK+0a20B2qmCu5V5z/qmPZot/8Js+/1uPe39mTqDMH7aQNiguhdf8RICvfX245aZq6qCRyk+0a3efF38KsaxG8fXVj8RKwvayBv09gNniS4z2BAjJ621w9TBO9dHGV2SWOzbZLgPnSNm+K0E0omIx8ZKp5lCdrNi13F7EgD2Gc7+X07W/Dz8KTEIArwdYOfs2asq27KqXGww1vE+1hdSKdxwJB34H4/6PqdGAMMfAcfXq+ZNnyC8P6H90xmaWzmTgAu6cM3grSH3k5WdczSqsO0Y76eiFrYSDGavZXmjJgqRnxloOosXZ8yXVQc1FfixizRaU4SfJL3hulGD2w9FjhsoOztmq45nTZecG/EjHGzNR5R4wS/Q19vvVX794rxonx9K8xxK0W9mYh8zZpp23VHu40G5tTBz1fp6mdpEJt1WGsnjZw0Roxtw5pmK0azvqjTDkPlaLdftdbHxgjzrcZK1QYnilKECOxoolyaPIycdgh830Tp5zScgrRj4GOtFeE5ku6vEcgFrZXbPQPpds/xosXNEPeN0/38Yjj4Ie8h2aNzW/g1/PyztD6WrnMY4iK4R6Sr1y5dybqR4M8N4CqdziUsGyWihJEStrT87LvDo8SwJ0bK2oqtWptCjaoTOMpsufZ2hlbVUw3SfUH9TpAYtZO1EJ1pb1cSfB6kou9gGrlTC27JfaiJev1AgnU2ru4bhfyrhT+bKD4+WygwVgBzeL9QrK7t986C9xGh1lZ1O8e20WPtwXPvN44UfIZlikt+nt3gb5C/+MzFBu3PL0YBH7iH9XxtlBiFfGQKWw0gZ2eNqpnJOrR2x0eBJ5sqN+sIHEmjao223BtLP+0aLdKWmyilv22mJjcN8I21+OJ1zQOGAPMN4Xv7EYNOiGUDVcdVT2+oaPfAkM9SnZvnPVyUTTdGLPc+lz7OBevVWsm+vEy73nokMNYMn121/lbfiMPjzeBvA+hs/kjUhmZK8GtHCls6EvFopnD/7qZ7I5ETTWDDseQ/6lvEJmuMbMJ3voWftFL4HMrFD1+KuPOtMJ5DWLtB8DEjjGGnrtejQeAzrPvxi06mDxGsAeLqNUH39wonEZNgrGiG9cWaDsX3WUvTUHe6+1fCxbQ11uLiOcesYcK+VWusbzzwbZg4dqk1/HnauSgxTAyeZ6LqeSZXu6jajP2ctNphT74W5wPaAGMHUeGN4eCHZuo+Xt/or4HzbfgsKrB0GLCd90aOhx+OUDUbY7pMoav7XMTtDFNlfu5m2vxquOAesuC4upp+A8SjtYb4/lPMsa8w+MMIWP1al3+1L2LNUAmla7rAjl8Iky+NlPMf7uk8ovqBE7YCDpzVGc0eiHqf1+u8zui//ojTVkrNoSzd3qQvBZ9fqJ91XNfqjy9EWGUr7mOus2/F+pYcIxE6eWWg4LPzSYlrddOGO8JWrZW8dHdd4Y1BwD3u3eaim/xsEHDVRBngYakr6u0k+BzR5sWPz9m3csb6mmCcx895RA0V3JcQfnguJM4ZeGKCmJ2pnXLqK8HvCv3KnbUX9zqLj4fNgf+OZL7VGTWXOXzjK+DYUPBGc+XAL7PAeZyxLmaK9bGpsM9XoqCXmaol7r97GL5vjJjaTO3/dAaPNVa4X6Gd+1DRPMBYkVf0wR17IS5Ya+sDbNhL1cNsNydalz5ugOA9PANDNuk2nhuA3MT6mT/o5j0fCL7E2iCjMMcvxN4kM94Xpwvr7Cg2vzJVjry1gt0GYY1MFcesonOnuw9BHWeKNZqg9fzJCf7GvS+/0E5YMES4PuNzuy4UKgeDE3K/VzdwPP6+GfzEFXnNSfBZNpOjm8hmmxNi3BhzDCTPnwYDT4yBseYyPrEHMM0I1zSW87wdxOk0Ppc0T6fx7C/4PF1Wqga+3U8Uupojlsdoi286iojOlort4D4YjyNypaUy28KFjGY7itI+bWFbN5rzt6OwHtRGKbvlCux1VDUkDyYHIqd/iRzUGrFjhXvZgxOyxtpwnZNJH8Q162F+pfVbNFDwnvP6WZO1BfsHCD5ryfvD9yd/oWr0ZYybRHLSl8gRrDEyjTRPBwjhaQ47TKS/V3wBnmau3J0aiDEMULEuSLeFzrzn8bM+cBCwsZ/698DYznLAYztck/vn2uuKp/UGTlpgvYx15et7IbdaYjxG8PMewAE+OzxBW9S7r2hs4c/Dwav7IU4tWN+PDvzSV9VgHFw0AXm5v+Dz3QYDt1DHoD7ABPbbIPCx3oK1mPzKbWX5+m6i+Kahkr+qh2z3wBb+zGcAbyP27UWSDWulXj83vW034CFrjU7Szvm7l5hQwvtANGRjhNh05bPbWrrYoxfqL9YDHAuu2FdwX9HGTRPo7MTe8G0L+MN0uhjQS3DvVHnlf5Q/uTcwh/UwN9Bci16qjnGvR1vI+x/WHTVV+DnGyB8dMHd+79lH+lvZCj4bK68MkCZf2gju4T5nxB7EoK1w97bGvXae+868CzhVR/g/aUM69URcd8B1Rmj9z9oL1oub4vIdDXjcQ/C5jLtTXenvdz1UvWLUF7CJg9Cc5LOi6ynepgfykZnCfTMza+2Enh6fRQ0CV7eH/fms5SCMx0Zcuqqv6l9l/tpZ3L3O53r6nFv7c2dwzk5KwrKh50yOWgu3hZ3Bl17nhcqOWBfW5xyutW9lJxZ/2xFjHk82hXbwc0tg0VSa3ra74HMTeelu6mfPn/hc7Tpwnm7CxqgN/DCQ5kZ2FawBFTfGRY75uhO4Lp+b+EZWz2RNVH34TFzezboOmGNnpWB/TV7dpvbibH4X/Lb0rEtoe3HobRfF2Xmh9mZdF9HvRCes3Xity1d8vqgTfHIKne5uK/zPco/gWXTiO1v4AI9tNSUs64LYNFdW520keaWL4HNzadWB4BudUb+YAdtHS79vrYX7cz3OrdIl1Ap208fanc3TDLMUc/62Uc8w+ra3xBhssEYztNevdRJ1mzqz/bWl0zsAT7qwPoOqvzpsfhdg1wz1XnevW4LnfI946QI8t1SWW22kAR4dBZ+fHVkcSO0eWItj37Hu8Vg577kVOMxn3P872KS9ykWzUr+TLtlWwIcW1GIxefyeckxOV4z/0Kj8yeaioyGfU/PTmhxtD55gg3y3TLs6zxIYaKMU9d6q5fG//2QD3AvXjslpKyZ7dYXNA7EuVsjXbRR3783g8Jai5Z45bLsVNaalcBxqjnifJE/atVP7UNgYTZIuplbgQp9Q903IC6s0FTHnbVmzcfQAD1NwANa3XKZ1yGwrTqZ2Za087bThbcTmxbawyXbUs21wHVsl+s0ejKeNCOtsqxRPCyLWEc381Rzcfjvdr28lEqpYqzwY9YspYscceXMHxtNaHLQ1Bxd15bPd8Cs+GzxF/uzD5y2bUbe6yvaOlsAr7snrChxuh1qyGbVV4tlQaSySq7th7baNdswyFv5WdvCBIG2QzhTrYosYCdaeuNQaPtkNc9mlPZtvgu/bAq9C6cQlQwFch4+FkEzXU3VTB4bspGmln2lthbmqEcpnX0M68X77majx2oq1FZ/A4aejrrYU3Msbv0fd2kp4RNkhH0VqnZ2Ncd9uWOudWs1JI9QLdmofhLmRhsg7dsC0UCpZV09G/7VF3EVQVmoTxSSY477u8nSaoWg3h8+E/iAPj28lym5xD825svpOa+AV9/6YI+vvmgruB21ydI48m2+GnNsiz6z8nwzrbC7sg7lmn6DZb2sk4m26AytCNQd+MYSvdgfGRmlPd9eHf3aHb2wHPhsiBu3A30Lp4Zpq4IgFYjaSVue9J58X5sCucDIrqKGwyrb4exQNLnqDXMLn5X/E/QzAYw2wvgtk+kVDwWe+pkf8KDdqWgnWCihvmifvXjcG1n2W8soPqFdNBZ/psx18VpM/2UCkX+zOGgUav0X6Ynpbe+R0U9RTLVR+0B7XbKt1MdUH/7QHhwzTxl34ROV97YG9gVrPMj3R6o/uqjbpJl0FGQxsr/YiP/Ydv8tk3ZWdsG05dZ5rqUTER4D7vaQWNwtwzl10pUcF+S1qC2z0Rf3Qgryuj7y2RPq21xN8/o51ODsaGgArPquaQJ0LWyg+0V551PC19sWMz8iX9rD/JO34nM9UOp11PpcAoxpoYOseiN8ftTemfqL1e+zBLX/V+vh8Vsec826jNq26CfnYXhmRvUNrY9RIKRfsFe5Xbjq7HDFpBZ6wlS5Nfk5OJlZKSKft4Kil6rySEkPJwvGZqg/pEhqB+T4lx6GWiKPd+O1zqpzRFni4i/6+XEIjvrIAn2TttydUtaEtrr9Yms6up+kRBsC9pbJgfxPZPdRDTmStpybi83c2Rrup4+BHxLornmW8r6yQBoa0xfiXSdYaHRvGvd39ZefCD8R9Vfo5xeHa94k1olf48p6QW2TwR1tlQkkSvb51i9KWm8Nv/WXuxFrkWu4Fv1Ju1bwlPicSSkm0yvoqZYxjHYNUGpqVT9aDzMGLAqRD5huMgevQNTKk0xsSnvoY5z5SVl5Afm2jzDy9RiYsq6C7Uw1YU13emFoBu3EvmCw6/+EyOJwRcmg25n4BPso9OLLpyNt/yd2ba7TjlL/qAo3IbgWfz4IPKHT3upHaj754Wh5NMjdWrIIOYi7n6P0nU2AX62fmEe+TzBh3iPgdc9py7gGxQ6b/cptsBzfAh3fIj/1vED//aTcnVMaNuYaY4b2XIdJ/1D0qb2qQ661DMJc7xM+LOhdulznv7tMosybk4Q3wrTLqY2wAvN0ke7q/IO6B61l2krza6Yj7vyw+k0Mnul0gPg9uOzibvi4+Q45ZRrDJX1T16RR4YSvl/acjGFsWFR0wBb7tlHnp+cCRelneFCotHC+jhmmSw+aHye1LL8AWDdI3OljtG5rzjvuSbMXnB8Ac3g8TJL8uLiQ+r+pkslWuzisi7r1rHBiImv8RcW3rWbZFssaZlaE+uNZmOduC/VMf/nyKXL3+oUJXQ1X3kjVRNcOY8+RQUuJpdV1u98yhm3XZNPM01+aZVPf7ccq+zPsAj1Nklz8oN98E4/8La/4HpVUbI9bCgOl5FPy6SV7dl4ucnqvqjobS38itJ4nPGaVVn1A1P5kfzs89RXnpB8CNjBGD4bDnafIr/ySNZufS4jPJdNDWGD4TIZ/1zkIdwnqneXT9Whz+G+9lPUsF+3dR7UzeB3gBvrmHBs/j2llS7sRI1Idc3/F+7yj4iQF4bASw7A/YTQ859BLxc8CWe7wX9CJxnTDnbz6HfhVxuU31TyeTfMRUIMZmCN++Rqw34fNCH+seKaPf/IYx8LOpCPjPAVWT82i3SODSPgqM5VjI0bp6BdG8507gbGeBRYH0utkJtsoHvq2izoWG6t7F6REBlPkr62tEyL8v7yXmyY8aIuAPaeq6VG04rp1kvhWfh2JsOdqI+C00z3socO8a5rUYeMjPr65ibPOBlUbAxluYk4eqA7I6L1w+XJNKXNfzmN1Kk4h7Q/v4RKjP5dkni6dFIg/FY+3YbyMwrz1Ym1aoQSLlkbd7iLU78lddB5a40oQF3PPiDm1ePEW1iZ5eBHJ5vBqb660jZEyXGPgV9wGJlB5Ru8DRuU6MkN4jI4nrR48ovmY42R43gm0jZa9HYaS3hevrSPjtDuQqI3DRu6SnN5q4T03Jugg5ymwH8X7+IF0EcI/fpXG8e6i97vI/9sB1PKRZwVR6v9EB/O0eYm4wNW4yQi4Ol/z8zrOMexiFAys3EfdDv79mgZx5eibiyx6ff8RnVypf3wO//RHfmQSuzFqFHhj/BHALB/iSB7BiLHKoA2zyA7BRS047eirjc+4jFu2ppl8rcMUwXGcT1s4UfDsMfGIVbGSKfOovi6f9D3NhLrdMrq2YDZ5ki7VgPHcD9+0GbPSFr8+EL9oBe39inkSn07qDh3jJot6TgFGsBz5P+vh8i+/3xDj/o9Lf2hPvV3d2DpXcf6WqmfvC7JTOzivIw5Lr0B2Se8CYbzXH9wOlceBcSqjqgBy0BTiyAL5izZwTWOaF+qoD60ur4zT6ryN8eJ0MiHGjsKWdwc8DgIduZDfYBhz4B/jJ18CCnopm2Hx5abILpY/riTEXIEYMEIfG4NIhcrnVCuAh1zvBwJzFxLptiANZss4XftkeNbgn1ssZOdQB9ct8xI4T1W1i3UhP3HcQMNwBef8hMC9HWzyNtRkLEbtP8Lk18qAv8LEPtS2w554mUk+vB3JKD/CxnzEeB9SB9vBJH7m36wDk+h6Iu5/gew508UMPjH8hfGwg6kAHcLaFiK/eiD0HVUu83RzWMnAAh/SUfC79aLeeqE+fIHcf08orrHf9GPkhWcu96QtvPOH+xdqP/VsjNpfI5t87ot7uDh/+WQbpzOEz9ojrZawRRQdq7GDDn6V9sA3ZHbcHBj5FjAZp+ZzRgV+e0JwRS7Xc72l6xFPg4vdat9LWWGt/8D9zYGA31gGQlTOMUQN0R47+hffJkbS3A2cow/q01gbEGGPdn9N66xua3HzWpXmB2NmiSagyBscrQY5y0vLfs1LXws7VqH9s4BurZFp1sXZgSFdgxRqsxSNtwEsbrNEa1vfTct3kVx4gNy9+qX3U0BX5NwBxYYRa0Ra4sRJzeYcaxhaxswI+b4R7d4Nt/eWjhkbUM93gtxUE/jT6+jXWpVkF2wZruZdE8++r4ee7tQM8bPjMIHJwqrbyto3qbweTs7WZv3bBeq3FNRVtvI2N+rn599vaULKBn78C5pufG/mjMWqWtbL2ToA2s5b9c70s/S1E2+uHzsrVfWuxvmHa9HFdkKcqgamXzx1524p758n5uYHaBbmdkPvWg/cu1Drt6ARbVVGvRw464cnPzKsQryt1vJ/86r4qrPskneszxrq3WPfVus6FnLs3wsemoTboiHxUA7yM0Y0sboWapYr32ukchnAvHtZnyNGN/LEVavnNkp8RDHvSgffiw6/P6EIl9/OqoZpD/+kWn+FnuRvU9xN3r/N53k38Lk1bc6gDbFiFdazUsY6KQ+YG8JICTc67DuDPm+WEEiut0Wwr4N462CFVEzeGNXaqwYX0JT/zOdqN+ZepjIg3VbIv1yDmLOTtjNbMY2XY0gLNzTor4MBGWdH3hKbslpVqw8IbIZrZFtbgiquBCS9Hu4Tyc4OVwISIPKP/OsF//MHfZp7L/9hZnbuPTzfJPcs2ajbCT8I1+ausEMvrgI3mGs1Jfh6yWqK2PDvboiP8c5U88MunvOVWHWHDFcD8uecCfDuBp1UBm7+WKWP5mW01uFBf2djCmqsrwL0isdYdkVPYT0ad474zLfd85JwRmTqz781VTdcgXa6O+xMNLvLB+v6ps3O3QAwuBOdRdMxLHTI9cd/busZNbdR+B9FvnuuSEtsgxufIfk71OnODNvwsVDqZmMnB81h3/X+oDY1k8GvurVMODjAW9Vtbxc69jIwDCWvPOpDPwXMnwy8tgKuvMGYBPtIGdWUlBcRMkqwNm3KhCjx2vDzibwrfeAu+zbrnfG6uFvxujPRb1Brx+x7+ORz3NeZ+Q+p8Uy50UPVI7YMfqfPNSv0ZuSBBlzGuHa7vK1n71Gi2JXzDFZhvLS3+5P41M4Cx5qou6BSXUthztpw53JLPsCG3fy/tHvJzrTf4PEtyj6rKGbXgtrNkSFxrjPMjcukY1HWtwGE+0ArfGXLA41bA7QYKpfGS9YtmWzTAt2dgXQwVrnHvTp0knXbwOdYV8mi3xnP2rTogf/2CXNNHd+xSB9QsS+EzGzHm9uASi7FG23W+7TtgLZYiX6/Qef/DGgtL5P01Ebrr19oB5ycBW7rLPPu2iMep+E5HyX3c9nYtBafwlJphlqpmY+5Eb+Rg1gYsRWz6yoJeXENVkffIBZKf6RnNrkZeXSInmZvCH97SFJdFMuVCa9jqPeLOU474yhjYW4+cMx/35r4MzTShxE2W9uF3ZE3IL/PlsCfMA1G/Nv0oE6r0gPm/gM98q/t4mOPFDzXAfF20Xwdg4HisS1+sU1v4+UTwGYw/nc8UF4Mz+0u3hazLV0KswXgw2RJ5qhZ4uE7yuwDHrGrk21XAOBNwvPfq9zmPj8+pQ12yBPjF7wSbwJmXSqP/WG+khbi+HdhaH+slkAsGqVp5i8+Mhc/0x2fWshCIwSGSdZ1q7xSDG6zHerRTeA+PX/lq1YYmR9+CcwZLfgcRpKvC37fCz01QH30ABm4BjjBW11P0mzUySMvvepqRpzZK7ufiEdWCXLwSfqIP22rBx5wkaxYV3hgFDHGRXD82bhoNru8CH7PEvL5FDv0WNmS9xBIan7NZtrixTssT+OcO6f6cn58/RW7aBrtxT5zXxLWWnMS6dm9QC4Rh/KbAwwpydg6TYZXcB+0t+Hg4rsPn9z8Aq3dIfj+1+AzXx9uw7kbgYM2ov7chNgywXiNZYwj+b6HqnZ7/oJUuptyXYTjieIycHdkO8eiCXPAdciqvr7/WKugP4Fcl1nyDdoXvn/ge99X9SXv+wxHedy9ZP3OS+Z/A1ddygEeI1q/8GHIn93eO0PpGH5dTXN4AP54BB8IkPxeq6FvK57xgT34W/QLcNkyafMnvFMqpom+05Lp4Qgn3u4hGPJpijtWYYwzqzNb47Xv4apTM/8iaMHW8xww1J5/TaUY+CpGs2eWQ2YgaPQyxyc+rP6EWCJdpy7m+c0a+mCw/Hm4HXvc1fGScqqkY/NpZGgycCttawbd3aEeZZUo+pxCk+xVc5k/401v4ZZyW93Ej7+G7yeBcWcDfKuDuC/C+BPBa7qv4Cnw2XrJW9pG3bzDmFFX38vC/NTTAIwE+wL3z3pFbaSw4AfdDqQPXjsE1+Z1aE34bDU5pgDw4CHHkJvudaI987YSxuMpJ4aw9G6h1yDwu+czLKLMwbUinLNi7Dr/Zqt2oOQF84b00x7Q+PjmIwWr8t+d0u+c+4CG/N6wA/0+T3A/C+lgl8uB++DC/3/wC1/eQ4ml71J4DMbfvsc7cS249+NcJYEgzfFHRHv43V3L/8ZZ7xcD2w8BAc4y5FNz2kOQ+ZcGvy8HHD4I/mSKfvgZPPCw7z+Uc3R/XZJ19S8RCX+S4H8GzWbu1N3L6AmACa1p6aFmrLaTTJ/zPX1t75wT8jTW1pqGmOy5ZX4vP8uvpnQVPegu/eog8kon6ijWUiuHnxyTrKszPZZz/U81TF3u8RMz+Kd29TZGLWbP6qOT3hu7e9vBrX/iBJXLHt+Asx3Effv5To7VwvADb1uH3RdqsVJ3k89ol6+7T/TWnJGsr9XN6hLXLwff5vVIx+Ub/hbqFtaNLiTXlJoWbAZNfoC78S5avN0Xc2SA+lks+D16wvyvmvVxyn76Rxfa4/p/wBz53+ZV2ikumdP6L9zDYg7ceU314cFEzOC/rzdbhGtXa8TkXEEfvwHEu0nKrf4FX7VA3XQEXuiC5N41L6HXUpjrUM5ZK3Ji7GEOe5L6Erl6FwMkzsDu/6ywGv8qVFo7cz8JS8vOm8x8swIvM4StbkCu5l5OZ9GrHz0QsUGNao14IkJeuWmCc3bSNm47Loyn8zr2v9v6aE7JsOveZaqfNSz8u+X0x6lLgEu8lr5NVG9qSVdB1ufhMA9buDGL5OmKtPWI5n59rgfuydquC8VyBrdoBf1p0vtHb5VUHS8SmEXhBENbBAj6mp/oG9wldb22sdfU6IR+tbQ3uXaaZn3sca2QMv+oCH7jDe9iBxX8iXxRhjVlf9y/UEQ9V7VavdueQE2/Btu3AT/j5yX34J2tKV+kmme+Uo3ZaINc/173/FC7Hf22JOb7S2Q7eKfcm8XvVOh1qbXAY7qd5U3OxR6b0sDRhPSMN4wDrKU1x+V39O2uhs55DTJf/JPeCGWU2kHhv+OnufE7zd2LdlKRES/jAccT+M8SrJeZ1Ejn6KfIvv+v5GxyySP18/sMDXfPvUVhHS9SPJbqP/cPBiduCO3lr8tKPwa6m8Lc0Te7EE5i7mcL9zc+sPC7/X//krmaAx19yyqk2GL+G7IOLsEaGyGVf0yizJ7CvHux/lAaGvJTHLrF+WjY+lwG3+R3iCeS1V3KjxgJxdAr8uQIcwwJ4e00XELNbjs/hnHUftooEbrRFzX5QYzv4L1nSyO+nNJr6WZnIm21gq3GUffmp5OcwOe8mwh9KwWG4/5Qbcu5zyfVFXroXZYwrl9xXNDDWD1haARuaYF7ca6Zacs8162OniLWg3n9i7U5JvLc0YRm/8z0L/vkRucocteolcvV6h7hmzdALyKEN0vZ4G6zRFfClj+BkrP+m040Ni5X8LD3lwmXdxR67pdn3rJ8WPjqmy3HkUHNw+DGavV2zgHOsVXt49P01maijWKM7QWPnno2/W6Dmmgoe+EJufsU9tefSx/4V8A0j5M0fsY5vJPda4vO8NYcqMU5j5IKVwKUq5P3WiKNriF/GVO6Lehfj/yT9z5qC7xVSRHwzsIW1UovxuUlW3m6t2AeXgVc3Yu2MwbFf08HkBvgD574aCtI1Ay+NwP1qgD8NyEVGCp85GpHdgng2xHyzde7eCaoecsKyXHyOldwDdObp+epcsuw41/852iHzBHiUJTiGD+xfLfm5jbv3Ijqzshbchfcw+BPv51r8rTHW6B2wtAGchN9Z16Gma0Ztxc8wmzHHFviAHjBET7CenLMzaxjqifIm1jz4DJzSF/6j+NkYv9P5Q3d/TZKq5V6y7ijiKxHYa6mMyO6PuM6WExa0R06ZMTr7cpbkfm2+0f6o1+qRq1oBbxeBx36A/Q2Bk/rC3fuz1NP7JOd/YyiEJ+s3NwHbWom4May9VA9u0VqUrONnMB9hCxNRdstE1VoZZWYq5oxg7Tc+W7dfV9E3RdXrzkuP0xX1Tpf8/mLxmZV57t5Z4OFW3AcBmM9ajEaowRdhHRuQKw2V8vVm4tJk1tZ9y/WSmLCgDbhVFWok7rXYFnnpFfzYUkxxaYfYrUA+26Hz8cnA9TuAA393zq00E/hjhbj4L8/c4C+5fHcH/GbiuSkuWbKotzXGsIyuT+EcZch9AYj7q+evMoA/tBesyc1nFqyPtRfGgdbA8hfgFlbC6L8OqEueIX+t1JkVHJD8Ln58Tsy5iHjgZ4O1wj2Fjn2nr5Q08jPwpcRzGvAY+WijtUgZ2xF5oxi58wed9bFD0nyrNbi3K67zO3IEv9+/fc4llDHfWu03zdf8zrwTsOLpuZmnj8vgJR3BXQOIe1lUHOT3aMuJtcCLb+oDH6yFfbANuN5TYNkQnVe7ozKwYyfg8CCdZtif8u7Uzkp5U3vU98fg29yToovOrfQYxtAZOeLVueVWmeDQ3Lfi3bnsy5nAyc5qv8usVD6HzXrNfpiLuSKe6vH+Pbqdwft99DGGjvBJO6w7a4TqYa1PSH6u4pjlR+83WigWf+qBey+hPHvuY8C6BL/S/fp2it8ifeBALTjAF0pNP9aU/giO+oUy/xszrFejqpU6529T1vSkQteBCu/x0NPrJBaf6YFxlYCrLKfBRVbKipccF0tp8bfWSq8f9NT+v37l1kqevT6f8ySDP74Enplj7h/ofMCXqta0s3MDhXQahLqBdScQXz854j5mStWGz8BMR/gY933WF65egxDrJoqxvpEo6j1Y4VogSGcgWtyGwEdMMA7uLTlEuX6N9Wo6wTd6AQNKJPf5vX6to6rz7OrlSx8Pd1bOrPwMTsP+0EVx2qHH55bJ5MvBwEjWMahHvTZY1bzNSzcUacudMHYT5XaGocizd1a4V7jrMyMxaudQ4JAJeGxncbFHH8z1CdbYRrzf2Bcx9AjYtAj1nY3CHM8ldBHlrOimtNz7DIx+hzzlBPu0xb/raGBrJ4V7E+dO/EjNvw9Vkmx4v1MD2WwbqjBWlzQaidqZw5TMWhPWOBOVM4Yp7R6YKuO/7ipcTL9U+CxS/qquwu7hAIXPbgTEdCc798nIk43IJd2B21Phy02I567IuVPBIxrAM3pSytiJXEMAa3pT2fTJ4DXNkvVO3RZ+x9rkMvtyf4obMw743Qj/G0xVzULVOijq/QWFxI2BrzXKPsbOtHw3KYzRjxqWqb0fqzawLusiWuFrD76ghxh4R36LvgLvs8A4UOceH4YYYe30BnCYr5TNr8yVSeYGqjZpYEfWCjMU9q2Gw0fAN07pi/E5w+EbbTAfW2Hn7qiU/laI8XQTWXZDwEEKECc9qaafK+r4T8BeW/jPNOTJJtQyX2D8QmFudmnyYNShWsRBIzjiMJredhRwpgm8ZAhVHByNmqBBjsj+hoK0I5WQTpyfNMg1I3DfZmD4OOQCF1UbPJQmoeYahpjjd/SusKEzfIP3Uc+ig7ZDEXf8fvZHKjrggPG2yMDYOppkPlzR22Kh6o3PPD1cOZ1mztq1wOSRqGXbsgYQZdl9o3CPFc0wOxEY+xX8tgD5uBdddZgO3GsBztsjB01XuHaAj1Ngx1Hw83qs6VeUsGwk4rgB9eEI5NkR+NwIfBlNmb+6YB2awAPGgNsMQ7w2o67gMxpD4dvN4GozUJ8Ogb25N8EM8OdB4Gis6/I/1LBfIj+3gHvNoIt7v8R3PsnNi2dTaZ++wMJm8M754CG91bGZG3A/0hHANsyxqYFa3EYqVc3cm7gRsT8COdZCmRSuJ4K0o5QDNaxTxM8TRmLt8Hfz7qLXo+Hw2wLUqb3oaMoM4M1nYFcPCqucgRzIZ/BngQN8gbHxO0E38Kv+yPPN0smkgcrXf6twH+pLk5upcdNI3McCdm+GT44C5lgqvL8sStHArnyusLtYnfct8lcharVewLFZCu9JvlnXj4KXzEJ+0MMc7EXwkrHAxof4+wByHPo/YAn3SewhJoV/B5sXgH/0EDbbJirD5j9CndJDWDhOAqd4gNr4S4x/NmLHADWvE/xttmLypaGy8VwPYWXoivk+lg5DHIR4OgX+9gC5uEBbcXAJ1qsSGP1A6xLqh/ioRE14S1t8cynm+Er6+DzRTliwFHOvksutnMlr1xzl42FDxPBwxPIc4J4R5uMgIuJn8F5RVUcxKXG6en2vXT2E+/Pp+O/F6nkBt9KlrNOPOuuq1vOnZeCqL2HDC6i5/IBdLzCGe9rlVstxr9fwqxda9+dLEbvV+H6xdkT2MmByFeqll9ojb/3gqzWoSUbQ+09zFd7/6T9qNBnNdlc0J7nPwhjg6g9KUiK/t02k3PwFGHMHpd8JB1G1YRZqgofgiA5icNH/UDuyPpuD8PH5n6rb5pB5RSsn/QK+8BKc6RzGsAz34jNllVqzgmWIwRrwp3qtZ9ky5DvWnRgHLueheFi2BqeahHpwnuL+vDWwaRr8eR64gQlyxywST+cpZdO5jpiNsf2o3L3OfdJ/gP94KucDzJD3YwkcHfHIz64TkNMXglN3gO/2FKV9vgfuFYJH9RQ1h+agxnqMeO8JTjIHfLCQdb0Q13NVXd+DyRe0fYxZ0/UFuMo51PW/KOYGZbJyhgHqoOWqDsPerq0oe4I/5lgnWYd2bcUC1uznZ9rg/AsQC23gb1FUsH8BfmuFGNhDxvreyPXc43UX4nohfNwKdo6nhCpvJW15B4X7ExYd8FGKDnSATyTR4Hm+CveHzRjXU0xvC/tEPUbt3VMk2fwAPlsIfIP9583DHItlxrg8bc67X+H/peCFf2vr7/qD73P/jzbgDP7g7HyeyBwYuAL5qgGxYwm7/QpbNeE7P9Pergthb3P8+xfUVl6wa1uFz1hd3eeFGOFaOJzyP3orN1e3B4dPpCP+ixETHZSNGtbRXYJ8Zw07J9KBX5YqhTc6KNF+PUX2hB9h8yLEV09RP2s+93kDd+8p/M96IjZZCzRHa/DHCty3BHH0j9ZvUQDi65n0LLOiULkCY2gGtncivS0BGNcnYFQA9TsBu/3N/a02kNn3C5U+2y0wtkDk/YWoC7nP+DY6ULNQ4f6w7t476NJkb8Xgj3bg7QnkYroMtme9uF6iqtmT9XvAyzHOywuwPo9kzopewnvkQoXPjb7f2FM4DvUCByiSmmE9xdqKhciDT1G7ntLmf1yFMT9F7Pyjnd52LfcqkR5R3eC3qzDmz6qO6Jy/V+FeegrnX692q+HDvPdmEE05tQq5g5/1DQMurQWHNeRnfTRhwWrwGf48guLOr1L1Wn18vqEVL9cgdoyQq0ahnlqtav6U/pYADrYc1+kAnpaIWuMXxCV/jqexbfxVXdApLr3AebyRHx+C2/cSZ1b64O8PZZTSU3hY/gS+USQ9f+opbAf7wFeLZVWzA3DGB+v5DPicp+13Yh0+P0XuO6/NuLge1ynBeuVpD9pu4F5SqJmJJoWvgf35vcMUcn++TuF3rLyX+PyHNVgHY+QAV5qfu1bJntAaHDEesfCr4ji0A+Khl8hLX4Qa57H0atdLjA37mff1I456CpOjvqqW4N6uPTH+xfgdn8n9R9vYsgEcpkhmpc6iytvrwF1bA5/n0sgfNyhH/LkXTIKqJ+zs3AF+EA/utFKZ3rYDOFZPYWO0RJlQUoR6oKdYb+2HWr8IubKnkJOWYgxPkQcVLet2Opk8kWW3crUfD2/CWj2GTzLfCARW8Bmlr1BPBYLb6MPfPOnm6g0K95VLSlyEuW9QVo82A+YuI/tWG4Gx3HtlBXj4BrX/Qs2hTYipTUrGRdYBWwd+uAFraI543oJcvBF43hb1SDytHr0K87JCPZJAdg9XAxutwFd7iqsOy7EWxcyRhNn3/qped/4qRasJ2AL8f4z4/VtbGLkF+FEIPtOX7g/fCixvht8OofGrtirct+j+moHk/NdWxMQncIlhFO23FWPgvUbDycMySOE9jQEx31BxFOugcm/irXS022ZV+91/1FbKDd2ihFWaK32Mt9H8b3DfFbxnMh42Xwt7WgH3e4rT3QNUXcqBIXnINYFYx0LUjX3AjYOAP42oLwbQ0cdBwJUm8ISRNH9dEPIa1xRE3v8EAev0gRdB5NZrq+K20Bxz2wbOv0VZ+3Nb9b41iwKBIeYYTwLJSRuVga3ZVnHgOeu5DlMaWxyEnt5axF2JNCs4p/WN3orfPZCr83ohxwUpgbH18O3+5PpsG75fL5t/H4M43Qb+rA+eM4HW7wnG9Xlf0FbyiApShGcb5KNgGvHVVoX3oBb1DgZ+sj6tOdY+Dtx+I2zYHmOOV3WMWcfbrdRBNLasRx4vkbbHHUTxtE3ICSXArp7w843wkaeyn9MFrff6INi7QNXALG/aBv9nbZ9+FFEQjPvXcT83mh6xHblYHzi1hWyMghU+38F9cxxqYMOUNvjMfeG3gY/xs9wEcpoQCPxsr/CZ3OwdbDfu59UDNf4WcJ7nst0D1pTejPE+RUzxfvkt8N8S5LirWpOl28DjHmDt+tKEfdsRRx9QO0zhM+y4pj7wcStV+AQr16dwX0LWAd6O/GaqahGPMguCX/N7oiSK6QJ/a2kHftlDFEYGKqzPUHijh7CtDgRvLwUXchCOtYGI12IpPG9rC3oFA0sfgDP0h/+HKH7l7+Eb/cgxKwR2e6eeWU6oClF1CMfnTAWf3wHf4/p3K/wwBD5jorB+l1+/IPhhO9gumbxHbkN9yc+c7cHxtgLfKoAzPcTIYv78Qtps6yH6bA8CDy+VHpYOouXeVn4/yXvrtOc/BGPMj8AzH2gD7gZjnA+Adf1Qw+7A/GrV3gd6eqxf+g5xN43suobC3z6Dq2+lgd+xxqkJ8CEVdfF2XJ/fG6ZS4P+CkSstkSOZxwbBZ17J2xn2oqQxSNX09rDsof6d+9e03HuqnR25HeMpBEaVaTcvDuFnqzLnXT+q7xCqHEyuwWdH+vgyFPyBz+ROJ9tq1iZtwdptI6vzO9T6mvUcahaxHixrjYZQH2PWEeV3halUkhuCcfI7Ansx+8Y25A3u19NdXA8Phs1Yg+K1tnjaDnz3gRxc9F7buZA1MAtleVM/MqkMRSxXgXMOwr12It9Vqxq8hTdYu7IZPGo79bLF3zNaA6d2Uqj+TuQp7nubghwdqvBz0TPv7UTZre2w52tp9r2dKME6nln5hrWXheZkCPzrFTiwAZX+FgqbPAbPadKyXqvJ0ULw2H7gBjthY+435oiYDQPmVMq1FW6sY6BqyIdSOHwyDH5rgrVMQ+3G42Hc2Etpx3fC5uaYTzfBurVJiW+ACXbg3qzf+0p2nttNuD4LgV+znQ3BIXdy7z7kPiNV09U4sFCGdDJF7bMTcfQYcdSPZkeGgRO9UnupDJsfDnu+ksaB39OcteHgyY2w1XwabBeB+7LOZBQZxYUhpk2AfZE0dnK4qgkc/HoXnfkqHNfh/RjplLIN409oA57UTbBu7ZwR1aiFuwnb46wX+lqeD7BFHg9FPV4LnDejxrwwtd45mGxOU1aHA2cKpUtoe7q6IFzNZV7t+tJRj3Bw9XJ8HkTNAyJQ477EeOZRzrsIhd/HlazbRZOuhSvcO3ts2C4KiYvAuhmj1osBd4pQ7B6ydvF+GpkervgtagNbp7MOCfIy90LqJrybWJv3jQyJsxX2wTsRF1VyxFe2otZqp8LvJd29u4rSslDY8D3qso4U0CECvIz1wNvRnBERCuu0bF7clVIuhHMvSmBFT+r3Nhz5iLVN+pPN2AhV93Vv18FkZRgJO7zAb+eTzYVIhc9WV23YBdyOVMy38jPnPRR2NAJYwef1YrCOkXxGCnk8HrVtJPcAxLUyKG15BObKZ2QOoP6NVCpv83m3rsJYPwy+Vyt929uKg7ZhyJvVcu3PNurn+2s+sHYoteyJgM88RO1jA24cAS7xCGPuBm4WAc7wBNjVAzkuAnMvQe3Qn6LfRCBvlAIrhpDHzUhc8znidz657Y8Cfr6XvO+1l20UcnEr8MV4utgjSuEzvDZGh6jXD1EKn4u0cDwGjN2FmtQMcXiEbp6Kgo+Z4vdH8Z1dwBbulWUjUozCgefvcC9+vhSO2rlGbjzXRbBurXHgB9RlXQTHS8KyevmooQc9WhvJPT/BK7rRba9I3J/1rntRP6dI5OuniMf+sGckfKwEODCQNUaQN59hXeZT7e5d4DC1sEk8ed2Kwhha4bpxBB9SNWljuiRRaOAutafJgV9OkN+hXUpNP9ZyP0aZtbsU3mN5tFsWYicafJjPTHVFDg1X+D1E8TQbcLYIcOC3MibBRuT8FaHMPF2FXNBFzGkIxzjfIU47i8r2EahrPkjrQZ3F4uZw3Ie19RzAvaO4/yHwAf7fLQqckdfFnbybdiH/VmO+nrTicLSqcT3KbC4FL4nGur8BlsZTwKxo5E/eU51EWfN4bEbqezoPS9ZKNUXe7SKiDCK5BxRyB9szEvy3WgZ27CIchkQidmph584ic2gk781BvuskjrWOhH/VAzO9YLfdsA3rdbjTgG67FetjrzHORIyT9Wb5/VcilZbtRqzxXp0Usq7arfi2Z63dHHC53fibCfD9FOYYAxvyeb0c+HAM6vTWykHbzmLgd1HIjbWItc7i4t4ocGDU/oadRBSyjcFA1rdfCM4Qg5h+jTF4ADNjVD3S9dZp5NpzD/xQH35zihZ/u0c5/K8xuDv/dpeqDe7zopPw/GkX8L8GPtxRGMtdyPnvEYNz4UsxqF9eqDrSvWz3YLwv5Mf+sylKiQFneQ78TEf8xiqsb6AZlg4/iYVdPwMnMyj7cqwiJ3GvqFPIWbGo3Vop9Xc7itzQaHC5Gun+3FqMWLkbfliD2tCTxNM9wOHnyMVzqT5mj1o/9nr0k6o96+PzQl6/lk4l38Qhhlrk+Q/7MYY4hfvt9XM6hd/Gwk/4/Yi1CFsag79XS9vBP1LuxFjUfSWIZS/e/6Byg+g3PuDtscgLpVjHA6jF4uH/TZL3vd+9Hqdk2RmCq1mJ88P2YE1qwLF/phEr45CLmV/9TMdax4OzFEtnZ3/wyXjEfglyxGrUFKyD+kztK3p+WAKwokEmJebSbNd4YJEBMOoMGbyOV6wHseZAe3F4fKzqtxNK2gkLv1jlUcNb6fxXO2BsHGq+GtxrOfmfjYcvPEEdvYYODElQ49fCcQtFdGbtzSfSf9Q2YEUi7P8UmL+DUoySkA+fSt/og/ClRKxdHfjzftagUz72Zz52iPY+TFRY48XCMQ9/TwAP1AefsxSXwuJgv7cyd2IEcCwJ+MbvLKIp4G4S8lipqpPmmJWsaq2PLN5Lp7snYWw1st2c38hjWhL8pxZ5/zDFzGFtT9Z8Vmi2RSL4pj7iOQ91XKLCGhR59pYi1zQedXAN6lYLMT4nHnmpGjluD1n4JavPOqyPxbOuINb9mdTTS2Q9NPjzC+mYlUKBHZNxvQrE+17YMwm1VSX8fz+55CchP1YDQw7CJ5PhSzXgP78jByUBc2ql90gF654I7qaHOuUCFVsmqT3Ugpe0FTWHEsA5q+T8b8yFy8REVat5RHYSJQxKUXNWVmoquGsyONUL2GcfzTydDHyoQJ37G7mEJqOeeMM9O1DPJil8diww9iK5H0gCDnxCLrhOjrVJuGYL6tBKujQ5nfvHyppDlRQRnwbceyu5L2FjXhri7i3wsJryV6WrvSCzL1fTlFNpsEMNeAvvo0sHd3ojQ6WZ+PgyEWNgTc5LwLRkXLMJueka8mYyfKMJ/OEGHXFKQf5qxLrfptz8ZPhks2Qd5py/ePzNso/xS1q9KQ3XrIWtXlG2SZoa+3u7lqP+TUPN9B5zfEMZ+Nxyj/U0aijOMA0c4x0w+R3FPEhDTFUhj9TiXmm81w9j+EjRf6bxvjYZN+Yjbf4iTX1OWD+rgda7pcHHquWUU9xnM0nlQk4mpqIePuYbXQUcuA2fTFFjRzPsPypYmKI+P5/i8pBW56Uo3Fd1RHYRsR6pu3cDsO45MDZV1VveqCkhx19TUX/XwQ+fs5amMj+X82M5GSxJBV7VyTMrX5PwTEXt8BG5solm30iFb9fIM++NBa+jk0m1HNvGRBz1SAZGVclJ5p/pQGYqsI37QegJ3xmpmHu1PPJWTyw+kwrfeIPrGCEvp+Be1dJtYWtRfDOZe/2BfxojX6QAD1kbzUAMS0tFbq2UVc2GwmlHKvCKe4gYiSBdCnJrJTD2Fk2/vhe19yXpEXWTnnjvFSt8L2Ne11Gf7hVrKy6h9rwDvrcPnPsi7HMPeLtPVM64AD75H1m82SdGZCvgroU0fWqGOPKWNVEfU8KxDPGoIQ/5/QkwYb8ovHEGGFVCwClwu1zwgVJwxf3CYOBpxOxLiorfjzx9Cnj4AvG1XwybnwM7VFD2hAOoe/9CPn1FwBSMh/U2X4PLHRD5q7Jg53+pcXQ6Pl8F/lykq9fSYKNr8LHz5FmWJmZbXIOfX0admy4uTb4io5QrZNt1r/Bql4/YeQPfPiD6OZ0AtlRTxNH9ovn3LMR1DU1wOCD8yo+DP5xVdSmTEq9hjtxPNk0c++46cmItDcraL6yCMuVyq3rq322/qL1zHHz4Aw3dsV9kjDsuT3evpxur9wsnk2OIhVMUsClVFPW+AZ5wika+TxEBMTeBn9ng8Kmwz3XZ/Hsu5RWz/up14HM98lEGbHUCeNhItu77RfSbo8hTjZhXhpjiwnu5mmCrDIzhT+THE7BzKq55HbGWRUNSU0T9rJvgb8fpllcK7HwTmNCk6qlW9M2E3T7RxbAMYW5wTAbEHOE4hc1vwrePwJ7JIufdLbk675CqWZqXfhNrd5TKpqfgOzfgA3/ymSyR+est+E8zRfvtE87OfyGWP1FfpwzB+3JcvZqB+fuEj88J2O038LokUTztFvD2IOqaJLE67zawdD9quiTBvbGtgj7TwxvpIis1GzZsod7b9wrvkX/B/z9R6Tf7hJ5eFmrJdJrzdyKucxtr/Rm/Tcc65oA/p1CFT4LwLLsL30ijquYE1Op3EHdl4Dzx8MPb8OGX5L0+AetyC5z/FSXZJArHrBuwQzXyeKL42P+qqk0a7ZcoJpRcwzhrKH9Boph5+oqsv6snGjexNu9J+KqeqN2dKuSVU4g7fXH6SSpyyUnJ7wvyfowXGzX3MZckKrkZjzHcA/YWUcTSePjGffjzU6xFvGi5dw8Y+4xqZ8YjB9xFTnwHTpsIv70M3/tMSYUp8LdcGXdeD0wrBTF1GjWXgbB1TxWhdFIWHdAXF6+miKPdTmFdDITXrRSxefFJ5Kw9dGZlnChvuo91j4P941S91pt1T+hqeBzW9D7wuQS+HYff3od9PlDJtEQhPC8BP+tUOzRuuogx1yG3JqrxfrOuhaRZCr5zBjlLT4y0T4EdclF364snvVNgn9OS+0vajUsRA0NOwucNRIllCtbulAT/EGW7ksUAjxxwiQja8d8e1Mn8zCqKzLfGAov/kykXolELx4p2c/5DHJWQwcBYVdNVeDaA8yQBW87DTxpo+cxExOkFYBp8eHAi4lSRpb814ZqJsLMEZ+N3f4mIdwkM1BPZE5LxnX/ApfXF/5F07QE1Zd+/91sqkSRJeX2bJknSJPfs7Z3nYGIaDE0ajLxD3umlkiSSJHmMZ4iJaYzR3cczIYQkSZJKSUKlkt9nnd9fc+e6nbP32p/1WZ91zt5rlcXv41c//yNyGzX5svn7cK9s2s/E779KwRwvInZHAhuJsH+hUteUz6G6rE+Aq20snu/m8xMeU/9Z+PIu+OZj+MVLFq6m2qeFgvpfT45L5Nd7PoFWbMe603iugMc0ePjmvfCFyyIjVYN7+6SA3y6LaKbJ+z0nX7iE9dLi9/5Owdio5q0WsJQCrP4NO0SwPh92KjVRVe6v2b2mnbDDY6F1SpMHY45lay+JoEpNrGEKxvMPMBwGzCcgfygCPsOZX8BOcHgR1voC892+ldOeHL3QbHb1QjR8rRq2usx4egx8ivosCDZnXizGSXXtXrPgYTvBe4/haxXgB6p9+hj4DGPH9RLwfTHWZQt0UQLw/wzxMZb60fD0btSrK45V/BnDrXWoH8E5Flcbxe0zazCvG8BzLP/09TU4LZdZLt7Gwf3AeSWb/2AHP37jEWLxG7bxfzvARU8UP7V5Hw+uewQ+CWUP43bAr4uByc3s+I14bupMz94j2ZmoGFy/ks7qQmNHI55VicLDMdD/0ZhLtaD+JtMORyv1YAljy7yjsV41YtPC3eyeR7RSKy92URJ02lb4RQ048wwb1RgJPNTivndpHzX89JWgc4jrc7bx/89h70NXb+N6oWXAcwELl7YhDr5EfKlg7iviefmfT8CxVWyEcTzu9Rjrux6xJp7r+JaA89fhmttxnVJwSxhbr4rG2lEvyEhlDNQPKJrFMMcbW3H9t8jjtrG88Vs59cgocUxgSyy2gqNq4TsZLD0lQqnz2Ty1EHyyjVM/Kc+sZ0xPbFPss2nha+a1cjswTHh+A67bzifHPQEeVrHGqm28YMJL6MBVwHwsBw/hOivAk7Hw0zKlf6JOUgynngjjPTawZce3Yk2rsHahrKU9ChirRi4TydbuiuIzPGuw7ieY7chwxJT3GH8J2+q7DXigdzEvWe7BbfzS2GeCzqZddY9T6iebOi9ln77GcOpVGuC1jFlcjea0P9LNLYgt2blVqRcat2c5y7XfilhZCWysYXVDozj1fqKeO7GaYbB5PfSqJnLYVdyhuAJ6Rht5WTBiZSXWuk2yz1zJo7pUwiY6bM/eNZj7a9jQgO2xXo3rVCJ2GLJ1u9YqOOyt14GZaIVgvm+gVUxZ+Z9rYecK2OF3+HsU/JT6T/0GjJHNK4GHRWzZhkjERKp7eZQZ1IbyJRYfBJ03v/hXKLD3ATH0T/Z9w2bElw+0j1y63nMFxkxY7cwCvNbBJm8wnh4s1mo9uLQSv/lFuT7VR6V+u3l3whWbU+2a+OkR4NU3sOchtmz+Zk79FOLlA8ivN2PdG+Cz6ZjXRk7auPhLKfKgLYhHzwXWko1aFcqNCouB21Lm7hYKWz0Hd5Uxq71bgNVicFqD1FywBDxTA16tlUKqlyq1Ri+NdWSt0zaCN94oPSJfOG7GWleK5MX9mJfdZvAA1XQdzJ46hOK+ZJNhbEWnLbBhJWwymrl/3MJDd1OPkvFsTFkYp2eG3kbjWPujcOiECtj/R+jtcPj4G8TNVMSCEN5b7zPi8n62znI9p76odE5kReJmfmRpCcZcymJrN4HPn4MPS9jj5k24zgvctww6YbNSF3qifzmr/30L1uUZfKSc6fiGYn2fCdpTeqR+C3iAuPE1G2iwhdOz6Oo+b6DZtvDUa/SMul5aZrEYmqQW2qNC+tl0MWJTDfL9/7GJrzaDJyswlwHMZ3wofLNCrLMczOb03oJx0vfD2KGRYUq90IsfR2Idw3CdCkF7HirXrYaW+IzxFzNXg42I4y9Ew8MSFiZtwDhLsEbFzH7Aesy9VNBZmMLDG6BPnoM/y5iw28SThhdDE5bDx8n+zzDO18BPKPBcBLu9ga4IhU6gZ56vpeapfyDm0v6QJHbsw3LwRhNslcT+WREMbmwEBp4z54FrOb2jpHME9gPWwW7PwWNlLLhqPae+gcVfypnq5UZo0SKF/4/DtlOyn2ItyqRYqwXQmfWIHWXSsp2/YzwN0ORPpPym34ET5NQVO1n8u6XQ2M3I12xU8Xw2fOEV1r1wWNaYmdCKr6Elpg4zd54FjVEmUvaGqEabzAGW6N39KdXHfrM49cYddfGwymXWr+D817DVXZWJ1hxguAJ8dUPlFDUbtq1Envhe9f7hr/CLSuIZKV6ex72NPoFDCmCHeZjXR3wfz87d/AN+RHu9aB/FYqXW6+Q4qyuPm3/h1Mfz/P73/4VU+0EzlOM3X65M+80PNi+DhnmsSr02E/7yFnjQlGgu5/e/xTWfS+bOvwGTjcDbfal1mj/yDsrptsKeVEO1FXy4jTUXzIfebhUV9/1zdE/NgE3K8Pt61Tj/X+Dj72CfGpWd7s/g0noRpjaSNDT8+LTyesqnJNWcOcBMswgMvC2Zn/4Vv28Gh29jNevn8cSubbDnsZzcVb5K7WWPaE3JUHM6NMNH4MFa0vGdjt98VnoN9z03i+c3tSjnaGOtZmFNWzCXGGZ+2l+pfWrq/CpHY/M0jJP61RpLY+ZOw3iagCVHKaP7NMTHL+DDa1JQpR+n/W/Tyv+RJmX7Yb5tVJuC9Y78VakD0zzVWJ06YhJ4qQr+oqHOSP0R9qf16iIFz/+RU/0K+I7UO/JHzKsNOMyW5v4wA/ZsB4+dA+fMgCb8Cv6JZqGdZ0IjfQPmrdVNG+mab2ArJ3We/QTgp4re/8JWEzntWQ3wUkkL3kwC/3xD7D4o5TZOBf9oyBP9U6W7d6Zx2ucZVHlMuvzJV6k1lHothv1s6qf8XkMjmr2fMkOpBTozPha5/Axgj2qEjlGP9xgDjL0DP3iqCyb4gCtqoKWNJKcoH057iN3cnICHcfzoPqrn+YtkP2AS5qghf/o6TakjSvVS3NzW4Tc/IsZRP98I2H8Sj0qiHq/x0vyEKTxkgYa8zjIGHPWTUjP28spI1ltvKqf95A7FW5nlmSkYA+1HXaL2yBrOH/Sinikz1f1njsJc6gSdxVi3azTiiJYcpu4mnRs9htOzvvwmL+nThjHI0bQxhqnSPx/HcN/t2kp9SIfiMZzOx5k6b2VBlZN4oYOmnLI3AjFoAqe9ys1To3Hf8dzhF+qlG6be9JZjLeqhkTapm9olHlHzEbwXo3Zzk4C9j9Bg+1UBXiOQY9I+7TLV6G0j4LPamK+51FtvJL87nu71Pym7xyg+ZYiO7D7bX7q8ciTPX60r3xwXwfIO+vC2/lrymdFboc18sF6a8gbVbvXxUSrkUA2I3TvUd+94c3rufb1nqnpWwFBO703ozILrVgacU42LnSqHYgl205E9oh+oVHMYMKMr22dqSYf3cb5wqK5seWa61NeVwz5U928Iq2yVuNF0A7llYwTzyBrDx8ylujqwQ+1IfilXS154OUOdmzcYerUFOXW6+sEhT+jSL/Dx9mFBl4dx+wG6ytmT1GtDefVRPdmq6IwqpHoYYgH1WB8vzfBU4fcGct16d1Y0UcXdXxjIuat+YMl1w+DLdC47nOme4nyiv7bc2C9bXbZ2EHRLG3Kos2oNDarTSH2NL6stvx8I3vgGfvAZVrnOC3PXo9puw5wHeoKraT/MMOmC7VDoGUPZIGMgM9QcBjwYyhX3h2AuQzn1j7NxUcFPvXlynYFctjaMjfdQ8bo2bXm8x1111hgX3j6NatveVY/e5qzgc35Ckfr9Q2cFk0GVN9XzzFzBz+2I+1dgExdwPtVCyVRTrcURxlpKnbfgTkN4c4G+DF4dFlTpzsMkQzm9mwv81BNYMsIcB0KneXG/14ZyX9fBrHyyF3JSOjfnyYI7eSE2Uf09TzYz3lOpUzqnYhj0wA+c+h37BWxBrPcCL+nIvfXK1MFVTrivJnznmfrn7U6c+uUdv1Gpti7qD3zS+bL76jFznZR6fbZ+19Stj77jdJ735ri/1a4G38PfqX5L3ZXekYMUuzmf3/9fRnc37vUr3benZPbUnbtuNZaptnlwoidsSLXmhsCGHtAeRvKVA0PZpCGDldqSVw5IzFpnCKf3UCl7hzNbl8Gc6guF7ob+mT0YvGqk9By3PDME9teRkxdvYSWOg3lGqq6yL+W/3EHIQ3XlQyMbwJ/9oB+o13ZcTmJXV55ibSR7G1nlZC6neqrUw27WlQAvV0775G39LKWSIwN5wL90htST7XvvBq42xhy9WeXRQZzO/tAeKueBbuAu6sU8grm5DVLq5jkUk9+5KjVLr36mc2eO4EwtOXZRq3pMWW+up0m9yazVzQVOnPZd+wW05lCty6J7RrDVfzlNG515QhCdAdyQc8HWhcdz2qfUO6f2wffAgLFc2Xriiu1ZF2gqY2DMUCqd5MKpBkhQpRfLbxrAqc9yRI2KeUS78dk/UL1WzkbEugL/xrDhWGYXMUCp+9p/ZgRzivoemk1PnpJtKj4et1f4rf6YgYgWvcAn2nLm8p7q1cP6czpLm97tWw7VXNVyovfyd3JUF+h72lN9JKd3pBN0IPUVDcpJvfYdr1tPe/s7SUeWfgetRefOhkIfOnOtUyay2QwGe37PqW4A6Vjr8O95bK2xsifQq9SJ2z6jWg1hrLLP/xCP9JV1DE7sDy7Vl52iLMWCQNoXooX7OqpTr/UBF3XA+PXgy32VGpWxiwpzbP36QoeYyic/DJTG+ffnfc+ZyXYRNtLP2/vDx6kfvTdzmUW1UjsA28MZ1YyltbZxiYSG7If1pXq51ojBPTjVF9LQ6I54b4v1onW0FRf291D4/O6d5zkf+/WGDTtSL7ycSUN6wY/McJ3TOTM8HXmclZkc1cVVEnZ9oaPMEWusoKN6c+o37Zk1FLq9HzDTAWvKwC00NqodF8nig3pzky36wFUvEZVkC51JfZOTYWd7/mmDOdWmzkmus4WfdpIf9FqXY/CdHZ/xj4XsVeoiRQsHYMNCDgzsItE+J4dfOsmp1yJZyIJenHpKXjnQR9Ss787z7DXltPf9kQN3Q26oCRx65czsaIt8nHq1u+fUtFnD7zqD955fKZ9sA9tayhZhZtKkIT2Q+1hSzUCW22jLhY+hPOpiJJvxTw/EHQPERGeh62Sj1P3OO+iOfKOrUp+w+MsAQdekfnNp791E7QNr5Hrt1M/6P9UFa154uDPWa8qVWa+78GjRBTYs8d701grz7SL7m/WTNDbTGDrDl8OZdZENtw43BA9EMRo/8b9n1g8idk8XpaZ06rXByJ2sebz8FZzvKVy3doWepN64/YflNnbmRROtaA/QMPvMTtxjUFfEI0vV42ZLcJoVYs33kuplV/xtF6xLOKO/JV49v38rU8bGDOVoJomsMZ2R39F+nqHiSL0VtFYb4rVKebdd2Uq9CfYM88gyx3isgXNnldlTc37B1hrxdKDkEd2FX0+3kttOMMkuwhK2onqeEbChJTBvpNQYtC6ygD6hc99rkRvrY03pDOc6EXRZF/nRS+Q1G8TwwbrgJdrLvUbMeq0P3VWKmD5CuP1lidynDVqCi33vuyCnaEE+MlLYD+iCtf4CLMvDXEpMsb7dgG1Jlb+6Ix9t0g0x3Q/ayQw5tTX0zDCp8LA5nxVgjTgbyQy+M+e0hyR5cTgbM7cj5kscEsUO7+sATqAzoZuErYsOtH0JtOImYfCdNrfPfAn9v1lkp2lxU+cXovbH9WKcvw7izivo1TXi3Gh98HwZ1ihEdCjUBT+XQ0OuEpkNekpu4uY2VqhedoLmb4FGGi2ABWghqs/fS1VypAN3+6sb+O3pMHAbD55vA2xPkfbsNYX264Y4O1La9NYE9rcBL82SstOMMRcb4CSKzZlnBC4yBm5jWP+ZxkrcObI0FFytCd1bghw2VBSHaPDGfi+h1beIuZc0MIZijHmzgHZDrk19WDbAd7QQr18jB1wrbM/qKLmqtc4aMaZMR3nuF7dnonjcbA690SK0nMaJab9ZQpM0Uw0trAWtUSO0lrYqONGAwyfBaTOh5Qz56mHd5Xh5pPTPCiPkLDaw+XLkKQacalhRr6jsNH3EL2NoyG2sdZoOp1orVOsraKgmT3tvLLc/CkOu8pUV3SsWhYfDoC1aWd36UuqpJCIXUQ/C58DSFjHa4ysr/lKG34aKbmfaESdeI3fYKA6MpDNgb5AzrgP2tJUeOo/XhIi747URR6qR40xFvm2K3LNVzPCcIoKGmnOP6GZo+8nAVies72cR4PWravzf+shHukNXzFWVrdXllUdtoUMSVLl5utBCtuCTydKBkQbg2O5ySPVEyf2FHgcHQUcFKHVBdZ1soYU2Q1frwneoFmg8uzehnZ1cZgwfj2fxcjPzMKS6ozvx/RdGNWPv3gnHnD8jF32FXDJCDDz/GZqgFOMMU/ovjrpYTvUN8P8tzDPrDfKUUJE0/CujZyx8ziZRdO8bK1tbJai2x8x4TeXZ5pTsGcJO1wT5LPV79RWqOfRu+wt+85NwHkj+0iQufpwqdJ6YQz80As+nVHn2Ohg/1Q71k0bEavNlFj1kcXustHoYcJ5iC327Uordo81Dqm3lx2t2AoefGPnUivkJrEfxe/C1Ceywi/WJescaj9N8I8Tc+HqMs0KUrY0UL/6sZz4mlPuH496fWNyeNxjnFpG4p4klDa+C/X8DFnU57akwdZ4DTtCHnduQ18wSefZGmEsr8h0/8JUJv/jxC3JJP6Hj20HBZ2DgDBFbawp8NoklFgWq5gJtfnxUD8TfRtU6Sx1u69ID3GgtHVumyWvaeiD2dZQ2qLSRk/agfeNS0GUdpVbqRP9+EtUIjZd7gDOHgFt0+KzXttCxKmn0Ni3EuB7QNj9JicM1efl9uuYCadNCTfhjDznh3U5242A1891uAp2TxAwyKhmdxW54GCW2qGqZQ3EZ5hIl+kS9ZYGBFcDtVtH+qIrxObQXPRI2qmVTsiuRY0aIf269Z7Mv0bPrLcLVoBE54Vuse7igejEljm/hj6GIF42M+lu5GoQJq6IG1naiFnYjv2hkKnd6D74E/vCNkd1mxi8CfrQ41a50KP4df6vDp2S3INYFiLyDeshBqL7lXHHsg4HSQ8QibLaYn2DMvUqblF5UdhHlrGAC1RTajeuVMtUFquW7l93uWcKyblHd461Yj9f4XRX18xJPvrxmWk4VWFOqk1nFUvZWY+0iBNVzsYt4C7yFi7r17+DXteDMMGCgHpqpDnlNqHjQ6xNykvfIr5eLc93boBFbwW/LhY9JC/TfV/BPsHjl+IWFqVuF8/k94IynzPm8Cbgxhc2peMJcSv6/xp1Bxkv4Be19isbflEJ/V+H6USJzeTmwVysm+keKh3cqMZ938COqR1fFaJ9V2vsw4Okdco/34JkVuE4To3wn7X2w8DVtxD2+ihXz98MvHzKzGcbQnNGiZWMJo/owoy5Gi0Mjn7HLK+swv624TglrePgeuI6CX79iFz++xzwixUZ1OaN9IFRD7+LHj4zqD6e9Xy38zej8J9XRTWcPet1B/m+MuBADnBQyvdB34uSHaGGh9YQ1T/0gShxjxbDYR8iT67BGW4GPIuX8f+mkKMyF6nx+BP9HAh9ljHrWNDxcDRzWM+p7e73nWlzrPcbTjjU5wkJ334b9aY/iETap/DqjPeGjLh5lMTU3GNXbCU6MEQu97rO097TvIhYYvc/o+XY0VdsvKQCeaR91FOxZyBK7NgGnkcLQtxT2/Iz1jRSdXZ4DD83QABHids+X4I0mQXWP5sbXsuTFGuDD9YhP75iGxjf4wV/syoF8RtrVPvMCOC8XONGCDr/IZnjeZXReW8c3kyVdu4scjHKoM4gVuezQdepPcYZ1dvmPrR6mDz2Zge+vwj76yImOs2drZJZ01QB+fQr3+ZfR/uGoLjGir+s9zKVJLLwcC3/LxX1pz2QkcPOUxS5qgS3DMaZS2LZFJLwLF1QDpXRSG7AdBny+Av5aYZMw4PYFo2dfeQe34Ddl0MpfsW7r8bc18OVvuOZG0XSiih21Ib2XjVhwHbil3jHZWNvbrLw31XLPxPX+ZnTmReV+lm1amMUC/tXHb7bBzgL2b8Rahyrva11KqP/RZlH39TVLHaEhz750CZwsQ/eQTv6XaqQwz0F05vQCW155Fuurizwljs4XgW9bBO0B6+xyBVxNtZ3/Y9u7/o2/0ZT5nH+xPmeBDS3Eshx2YOl5FviGngn8w+wzTwI/OhhPHHzhIvyxFRjOYVtUp8H/9BzsCstddQx/r4VYcIWZOqfDB7URU7aDH85ibm3QSzL1o0T+qQXdeJNRH/ek4bT3/jabn0D1PzWUui5ubomIie3QY3fAbXH4HdVO3w69eIJRjyTLM9uB+aOMnokVTIgHp/0J36Q987SeWxntx5von8+MCjfDF6iWznbw5gGshSZ8Nl70KD7IKtdR3+p4+EUaozpargYFzMZlNaO6Jbmr7uO/f2AcmuD2AkZ1B5Z5Ez63i3sT9rO7d7ToLJ7Sh89/B9UQ2I712Is5akE/7MD4dsOvNOVNC+OBq13swSEt0gP4fid8m+oDUz3SX1j9MQ15TNl2xIBE/F4bOXW8uHsnHrFAC/iMx/y3Y8za0IHx4IoYZq1DtU+fMG+j6fAdOl/8hAV4TWLTfqO5PGNUO/TQyFbw1XaRsjccPqAD2xYCv6OQe9C9noEPRrLjN75CF8WBl9ey+r56cn5TIb6j/hn0TLIY8coTY2gHt22DHVcyqunXsnEONPEI6mGg1Pk8uk8Cju2RnxYzehdikEF9nZ4izvdh9Iwlu0cs1mMRO/nBEPnUUqV+aXJdN/w+CPFoPDi5O9VhEG0nxjJxwFap47dp4ShG9cMPjQwAv3Cm88QO/u4P/xmG61Otzl9Fejdv4MqezrSzhHcWLL0b1R6JRhyczy7lGiPubxXTyv8AHkwQ6yOhd2fA/h2hmSMwhjnsek8z+Fokru8PjqVa4mHgrJ+UGt1jysKgh2djTc2hf0KRk0yGXei85GZw1CS2zrIzrrkBa+TDrqd3gS+vQawcC13bFbhdKTK6j2H73lMtzaWIcyNZxB824K4grONwRjUw3WcvBE4YI10Ru+h32HcY7msnT8kOFI39hrCMVDuMJ0DEy57MYxDVHp8r6EyvxyB7ucTxObjLAGukjTz3GTD5VaLnRfFyCevr2iZNydbGukQhflBtC6p9tAjXcWWkbQoPLwT2+gOfPZCPB0EP91fGULd+AXzYjU0r7wH7z0f8cMZc7HDN30Xxl0EYvx3iRSCu6Up9KaBtfsPcB7LHzT2BzxKM/bV03pZqE9HnW9KhkXp09g8+mi9VrtOB/lmGe/UFv3XHfZcAwzbQLbaYy3JxeaUti+fdEXeWINb2Z1Tb380tCHqlJ+zcA7lnGXCbJbmUUO3fl+CTFOnTV+o99ApxIVXKb6LabqsR43qw3HHd4HersXaW7NiybrKp81pwsQ2z07XGGq2E1uzBhg+2kf0CVkA/d2ab3trI5X++AWfPgg2phswb2GmA9HgNnT2sRKwZJPls05G1nF7jXuESPa9ziioHD02Vjo/Sg+7dANt2YB+PU5+LtfARA/bPx66IQesRG3QZ1RoNTlwPbHQGxrri+iHgrw6IO/8/npaNJtAJNuDVKtjNRLqergMbVsM2J1TLvHVhhxpon3KVzzZt2aF4A67zGfe1on4c4NDXkjjQFRhbT8/9kUNaKfVLCQ+Ew+TFNdCJfVS+23WA51p6j6wqnaQtg1u5r6mu2s3to7g0VoNvUI1UB1VS7tPOGvuZqHV8m4TZDE0eVOmkDt3dIG6OWwcbHpQeHLKSKX7NqciShE8XOUy9ETnaDSlM6qKMbaL/I0n1sotMe+cgpP/NukXP/N+Bh4fnNBdQnecvzCPaXj2t/CvWvwl650d1YCBx0WfwayeMgWpBtCKf666mmhJ2EW24zk/qggmtiMPfwCdr1dY69M5Li9v6jVe7lNSD2zSRt23E958Q07T5oZET1dd7Ui9IbeTlYbjme2gbHejZ39XFX2qEzVk95LXrcX06z67H6f1B2vsqkZ6iy/MOxqkzlyNvGmLA85tWqPvPfIXYrc+TFyfhN5RjGnKDjPWwyQv4gSHyyyT1Mu8y4b/DCLlIKMb5XKQtMeLeRnvUDQ9LgC9j5BZR6vP7n0H/bADX7ZJCFnQBR22CLv9TMppONUc2w57ZUstGS5lyuvZHt+AvlnR+nmV0f5Zz6Lo2fvOe3RzXUU01q6k2iJubsTp/Nb1L+shWzB+rLnHUBn4aYatQzIt0UQt0R6Q6mn0TVz9/pb0x6g2qVuH+QoN7ZiWrNTSaYActrPt+df2xBpGYrAObbFWL27XIhXW4++xD6iUWdQLxgPuYnFePuvgW3+vDPufUJz/Abg0G/O6dTOCH6lgZ4ZqZ6uDEUiVXOLJ0r3r1lWfwY2MezTLUHtHPha2fCb4/oS6dVASuteSWZ26qbVxkcd7WkvbIqHvrXcN1OnE+54Ha1/QGNGFnrOk99YjY/0ShQ2eu4/tCPdFfDa3amXopq+vW/wf7bQD+wyWtU1Q/djP8eqcUnGgpU+6zaeERyfR0J7noXqgg3qBzuyWOn+DXu9TZaVS3rZltUB1UU8+aB73aECuPw7btuP436ISzai2nFtH/uSZy0Ivq4zc+Y921uYnWv8DGB+H1qy5yX1lNZ8rirPQx5lw1nWuoP2bAWzbeVlf3QU73nRHPXXUbmCwTqgvGPO39TWDgOfJuEx4YeEXtFFWEeGhB+y7V6d2oTpwFz+j+FnO8JQrumvPqPiXqTQvzEIsssS6f1O2ProngTp25fWaDuu2EAE934Q0Pq9X+Zv+JI/WdMZ4Gdd7BKxiPFU8a3orfX4KPbIJmXSNFJVnKNi6h4KhoqbLVAhovFPNMUT7TXujmqf+q46yoRlYLdJ2sbi7QkDeo2hFPb2GNviJP0VTWYuHlZuW5kVdpgZr6tLr9pcP1Qoswhnrwtx4v/vICtqrB3A24U9QrNe33ELcNqeezmp6POfxizOvWl6uzbr1AHtYB48zHdZ4CkyawYYU6bs8zESaZ8oiaB7jOY+RiptSXW+0X8AR8acoLDz8CtgtgKzP4dbHax+Se8I4xh282wm53ob3NuNmMany+D31nQb0ZkefliqDKTsh3NYGJG2KEcWfquwJ8yVRTCTjXgpa/grhhxU2djcB/l6GjNkMnBEqJXan2FPVH2IJYQ7WwPiGffqZespPq/zcjBr1Q3xynhdjRBt1arjbRonqwGnyGZ5X68ZpW+LsW//S1Vl3Z2igmd9Ch/T5qOrPT/7ku7tWobuxXh3xWnzsUf1HPvlQNmxiCi9rUVMvi6mcjnt3jK3jyJXjdBDzTDsw8R05tCk7+pnY1oBoCHbm4XaG++PGhaC7oyDU0NISJVgG4yxzrpSd0fPNF0O8WnN6LVNzPAz478bYTxqK33i38vyXGZgJ+ugYeJlyZQM+pBX/ZhZ8Z3Rm+9B+wtwXaKVjyMaEzyKHi8Zqx4H9z6IEG6P0WNfVcMNFqgqZuVZue1oZ/tbKK++3wcU3Eym/gJU1B9c08ojX5ivnagvYMpC2humS6wNEn8LMu+Edf0HkN8qOQagPErRqsnQH1KsTvK8H/RvA7Y6z/K+RVJjx0tzE0wQvk+x041Wq0cXlGtWuptw/mRPtXzainFuLAA6GnacHhY8DgXcyzE/zREtfJFa5bLeF3VtC713GdzuA0K2h3GdqzC0/Zawd+ygFfhcLnv5Oqj5rReTzW/sgEPkM11L4gB+kA7U99T76ChztSDS05uU4DfGhGe06hKyk2WQjKJTfk6GB9O2EeDdCMesB8Z2ipd1R/E+PpIo4srQYOjWATK0HxZdl/xtzfrCts/VI0TOnArxzoin9/jvU15Q96WWMuhVQ3k5c4dsPYC8DJ5nxynA1y1nyFQw6N7IFx5+HelspcErveEu3TOoNzHIFHqo/ZBTbpBy7IQdzcBBu/UnlmmWPtQqFXjSRXAzNom0+I0TbiZp4u9FszYm53rJE2NEYb8lNbkWKNHGeeBjDTQ1D/XIrFx2/YCaozGCbpcJeSnpjXJ1xPDzHRXtCzlNhaffBDL+iIGmhPQ9jEQdBZaa9fjfnMeEf43SvR0m4C3ust6H2BzzZTPvtSb3B3kbDWMYOf9qF9N+AEc051lX1MHmDuFvjbPsDtXay1JXjDCfPOFSZbOvOTHwYKp6hr8N0uGIMz/EzAdpuAoX9V4A/ka5tEYGCS6uIKM+REG3CNIaoNOeZyY7+10Aqdh1HNanoOs2J+wpWylk7IX34Dx11V2+ka4PNcXO+emt5BW575DbgRaupFWDBhDnR+vnriK+onOAs5yAu1wy+G0KKzsPal6hXzqb73R1Y6qb+gmvwuJU3IrfsLU2fqYdrKdHy/E5veakILfWP0Lopqgk0r1+SrrzhjfVsQF7Sxdt8jN2hE7NaFPb/HdT4AW/qwlQviYS1iiiEvWzsAc6sSTvrGwIwr/KlcUJ+xthOugmpfCB9T+NdA+MgzYfa0I0+9NhDfPwH/mEO3uNG5HNyPeqYNRO57F5xiCY4dCtzm4r6W0EXu0E03gfVN0C1LVVm3Osp9XTdiHDXDLn/qKE8rX0f7qIaZzaD63tTrp+gK1ZA/svQP+H2SuvE4vQdfgNztgHpmxw7QPIuQW+1UUw/KuD3zMY5jano/HuA1D2vxD7SEEXTjT+ByLfCZIXKon3HND2oLbQO5/lgltPEkcdSGaoO/ZcVfJtJ+JaxdI+K7O/hMB37agtzXC3OiPPobo7m4zNKQNTZrQnsMhV+0iZAF2rDJUKxlk7g7Xhd6Yyh856Oo7qOPGDQU46gTlz8ZgK+8EU+o37ERNyr0hr0rMCYTXGcYrv8SPmCKuDNMUL015JmwpwqaqBD/b87tIlSY/0OhdcoCnKYS/WfSWQ9LcJcP1vE28L0Bfr/A+1Iu1bsOwTp3z4ldZK70XPCITsgJ+NcM+FwFW53J8frVAnniIvhTrNrWrwMw+YeYfSlBbfBdRyVv6q0XgRhqCn0+GTg0EUUTDWlfCtXCFJXr9MHPb1jo7p9F7YMOyBFeI7+fCX1PtbYqEPf9RdYY6s1RBR3uJ+jd9/Web5mNy1xwLNVzpPNKPwt6F0+9s5ZYTBAz/tGQl3lrggfGwee+Ym21EXd8gKVm8bhZBxrSB770CTymh1g8VlDNqOqjBtCHPuCzGtjfiFNtfOp1Xt7bBLFvHHD3ChzUAbFjHPBWIqx+7gi7jQMOn+LfzIH5cbDFI4UHcleNhy3yhYch9eubAZ2dB/9fBe54kkMcfvfOSsQWQzXV6tFyWgEuMFe39bdAHroM2JfUnoPMMf7ltBcNmDTH75fD/wZBa1Gd/KVY86nqB706AodL4DfT1Q1TzGHPxbQfWk21xbyNfqR8AP9P9awmICZZAC/6Sh3+ylZjEbeHziyPx5i6COpnSntNp2QvFGPmmir1vRsezoMOov0kNWz1lSWC9nL0dX0H/b8UsclIjrPShP6ZiZj1VUx8pQXt97NoePhFjP9bB3pjhqC9T94xeogj07H2H3BdA+XzpoW0X92IU53/onuV0B7GiKHTYatyUXi4A/hzBrj6hejr2lH53FvvmYhKMuPx8k/4/WNRMdkC2sMP2LovqBfixY/zYK885CjLsZ726rK15rDJaNqvDNsZUF9OxOcu4B+qzzMGdugh6B30zPhy+OMyEfCvqcznVLPsHisQT43lsrVvmVXRWqwX1e6rQo4TovRZ0HJ6R3t9kcMTf2pC8y/BXNpFtNBCvF4g6Pydd4wOz7oViPvSu0g95HfzoGU+QCcb8MZ+AYhN76jGN+JygLh7p0p4ZhnDJtTr5TX+pgM05G/ARKky94n+82EP6E+1GXjPX9B5nPq+Fpyey7Q/egC+6YRrBgLP9+ADo7DONsC8Lvh8OLS4A9ZUDxw+AuOwFRmpOrJBBofN+sK/DBBDhyufN6iMkJu/ZuM9QqDvqF53OXK0zdACpvj9G+ioEHBOB1zzDaN47PfaBNxVhfi7BfOmPTM17MqBLeJ6upFsP0ADOdQmQT0lVRc04RebBe3bTHtP2AhB7tWCeKXD/QKCBe3v9Rykxy+vXAEcNmDO+uC35YitdeBsQ95/Jj1zeQtdZAwuWgl7VAiNzR2g85cgbpRCt3cE54dg7s8Qr0l7rAT/FWKdzTn1dTDReiSo5+bJD98J6umcuVyCX/YBD+hiXsNEy8bvESuoBuYwjGUAYji9s1bBxq5YL2NZ5T5RKrp3FJxA+/PnSKbOJ0TWrWrYaDI0+HFBdTPi5VlSieNx5DOVyj7k3FURwGcHGTkGcrpI0dbfBP7yjV1eGSkOXddA/qsJro4SXqVfRWhn0pwRWMMWQe/xLM9sgb5tRN6ky3vrbUaM+4i4rY/PobR3GBg1hMZehzn8v00yuocJqguRmGzCL43dDCy9wv934NTrhWpVeZV6Qg8OAseSv/+AGOKC+KcLX/gB3w8W9K5hneUP+LshWGvqr/ED7PoDtKix8rn9EcWXDsoeAI/oE/jbOqXevuWZk4gv1bh+mOQ+OwP3qhJLdmrwAK94XOcbrqcFf9wGbLXgHjpY9xj4SKNyxrN5ahS+bwD36PNl3jH4bx0wZADMRyo6gb+ker/hsMlbYMgD9/DANajHhBtyIcSyofrInd0Rr4bC5lQzxB3cJYETjZTPUV2GC3p/PT/BHfpuhGg8Tv0dfKSTH04g/n7AOAKk/jMzwBUNonTSPCl31Wlo6s/wwV1SRvdMYKUa+GtgfgGp4CI9rGMj6+uaItJTdJCftrAjS5Ox5tSbrJ2NupiEuWpAo2ry9kdJWKN2xCTal7EL+QXtqab9CzuBz0bgUg9xZwe0ZwOwaoBcIB5+VwceGojvuNL75uSHAZjHKOTlVA/fGWs/Qayoor0rAzA+H0H7EJIXD8C4JkDfUJ06f2mD6oygugpTsg9JtT/+BbzXYF6npeM3LlDdQcT3w9L1nn/huyr8TT0LqT4kSo6QPT+xTQvTRaGDrpIzXhp7QFAdNvfZXzHH/fSMTS45ooGYtV/QOzi7CC3oun3gqFYx3kMHOdFezKkJa6YLLZeMdfooZnY0hFbZDV+ppbrYWOu9+AzcelHvzRQ6z41xOOG7KYJq7tm49IUv+gnqI5k03Am/+wl2M5Wzbo2SdHwzgMVm+PAvEtVRp/e/vqbeUtnaDKx9C/7tjBRRcwH8/BZ2/ley1vkHuuQd8PmehalPCqplnHXrE+ZyTFBftvymJvD2n+AZbSVXKjx8CByuJfsFtLFl3ofoXI6cu+oreOyooH1cwZ00oIuOgFO/wUZayH0O07lVxE5t2OEg1q0ZfqfLR108IKiGSYq1PnKZNPjVB/iMofKZnunFywZ8icUhjOsd/tYI1zyM8dKec0eM6xdoXqqL3gt28BcW2lSD1B74m4NYZyKXTnJW7EC1YceU3ZYer7mMf3uHXIni8nmlL49dRD1zPn9OUN/z8R6fELPO4Hsd6KIvWNMT8GUtqnXCXEpOk/YBz7dC2x8XtNduvMdXFs0ywCdUi0wD8euUoPfICy9rIk85jnm0IfZow0/JnrQXRRc8cwy4/KToz4iaI8Iv4AP0pAHW+jiuXwdbGQEPx5GHvAWn2YJfFwjSe439eoBvKSZ2gLbpKPmangSmqT6tjbTOMgOx/htidaNqicUJMSKWnsEWSb311MBanTi//w3G/A9ycUOMn+qr/0Nnx6m+J6s/RucO9WR/s0/A9gXiUZme3z7olaXU/U5418om+p8XtB/P34z6654Dd33DWmhy6tPhUtKKnE4befFfwEAz7qXDXQ0yga9G8LUup14VVIc8dLc++DkD8b0eY7XBes5Xatpn97AGnwUJqs0YUt0Fc1pMOQ3VfJYaHp4UtDdvmbcR/DFDUP9ri7CXKh3fk/BlDfxthTSngp73QMOvvE/9Q8GRVM+/kJ53YS1MYLcS5j5bgLeMEbNeIRdTA/+GcnUfii9q0TuSevG8ZfRsYMxcfWhy6kVFz97Irz8yOv9KPYOoR49X6SXMWwuYaWXeRv8gvtB7w3ZGZ0mp1p9eKNUr/ht83oa4qw3tkQ1u+oK5d4DOD6FnhBizOfxwtdLjAHyiujQ2A/yrBZ3ZpBK3Tyu9lmZ4XlNtWngKPkG9MjWBw1xg9hOu+VlafeUG5luPGHsDa3dP6fcUpr7KTn64S8+KMH41xl8g+p7rKEezO8yhOA84NEX+lc9cDXIRM01xzUdM5X4L2Dah2kks7f1tkVxHe4yL2fEbNwXt9UXOAzzQczUj5LwVzC7iBrBMdbbfQs9cV+KI5Zk64OQa9IwuuLeBtWyURf5q6hPaxB6vEUoPo8srW9mnrzmCzlDQXpU5FZcV/FzK1eQe0WpBPQDWWWrDdy4jh/kCP9ECP29RtGLyYg1wQDi9UwH/tKovr4wAt3QAbvWBTXq2Tj1KZFX5n2RD6lN5ReVVehr5sR40w1ZVVJdT4sxNHay1Lsach/jdgHXoCN11n2pF0LMw1tivWMTzjnLqtWeIR/dgW2P5zOgS6I0H4BQjxKxStmL+XeDBEOv7Gri6I6iuLGnd9kd5sL++bK1Th7nfBifoUq032PAWNLQOxtYInrkBXteWl1i0sqgut6DBNIHJbyxevorrU88XTX7183VBdRfv3qlVu5RECar92Dz1ozp0dxR4gmrrRytzTAjSk02dt6ji5dPgUn2qWam6e+ek+LRBD3O0A4afCIOMFvBpF/DwI3z+jGtmQ4uWw68oLqgxzpeIkabIg/4DD5Rj7tQrQYDzy7EmVB+1FBz4SFDNqBJH6mH0UNA+Csor7TMfI5fUh7avQs74EPkc1fV6B268LzbkEAY+sMSu+Vg/HbnwcCPynTvwa+pV0ML8zR4gvmjKHtFfWWDgXUF1UbC+yPVuQ28i9/GvQs4RpfT10HIqVffWi4XGpzz0lbrEcSv8zhDf62NNM6BjDGDbV8PMZpwWVJf+8Zpqb4OMk8hjDGivF/Lcp8h3WjBWJ0Y1O02dW6F1/sVcqpAnUf3Ja1j3SkWT1/6oVvYQ0efM5dcZ1dij/V2I9xhnEdZUT6Y6KoGBhfRsBrHmA6Nn2NSPaeHlz4iPBQrOkxc/VF8aux2cYAIMFKnnVFBfFSN6hz5sZvxp8KQRcHv4Px+TU8C5ITAjgZdeCeqtfHmlO+z5SlBd7nj5JqPzfOSPk+PyWd36RkE1ijctvMuoXs6nr1Qr+CH45yPtmYN9bqjTuyVAIxFn3lVTj9vErsqevStBlafA7dSb7OB/nlmIaz7Us6zsil1EBjiZ+uhxzLcCa03vBUYyOmtV31dDptrmpOMufqTe5dMZvTuK6kJx/zEw04RYQD3XnkOrNwmqR+dt9Arj/AzNQ70/KmnfoBJTSidRrvcRuNKRgyrrld8EVZIv5KipNxY92ymdJID5HfBLY2inH664lJyFZukon9/fMSe7x2nwSQdlT36AVw2u/w0aZxyj2i0T/b+JhHdT2PWe7zEXqr05m2lofBDUP8JapxH65DPWXAv2Ic3ZJM7balL9JkZ19fLsNWSqNZF3sEnQ+a/aH7PVE/13Kf3+Vsw/rT4zeg9+Yyofv5F35czoTGE03Qy2GprTduI0fIv6yEyATT4gzlI9qCmMnnkTp4VU++GanwTV7J3hqcnL//yCsX0VDVO0kXO1Qf8jTzHX5aR5zWY0I97rc5uz2nLbic/QgXrKGSxwvEgdYcBT9uoC75+QI6Wpa39MFXRewCnqkFovNEXpMzU5ziMnv+msCJPMEZfX5IwpOy3oGZ1LyWxGzw+MplP9z58Q92mNqMa7AafnZEssPiIvMUT+q/S3RK5lzMmnvY3qoMc6KOdyTLRqELc6cpdZxoi9VdAiZpx6kluEVYjrPXepp5XvF3PmmcHfI9WbFh6EtjKHfVJzorqcgSanvud7c47fOCvoLEBEjci5vPI0tAB9P5cVTGhHHk9nzX4GhtsQl7/Bhykfp16LL6EXO/HMBjP8O52NDQI2DkPPm8uBgb7wqaOC3vdNjpuk9gs4Cl61wBxFjqnzWcTHTtSnNcfN7TS0jYUcunsWSwjSgG2/CarJf3wU+eg3kd1jHmIT9frTkKNFZ5723lw+NPIZbNKZx1l1luuPFWONrLhFWGelvmjqNUl9fv8JxBdL+LW7mvQVvV/zzOqqzuh+CpqqE3zTEb85JdbtspSDE5tzkoafVnqR3Bynry48fBrcawk+n8tSrKlW+jfkS4HM7S89mXA4syM9x7ZC3vwcuZYV37TQWqknb60TwDaoDOW8g7Tf7HdoVGOlNr7v9i4c+kluf/Qc/tAVWro7NPhTaNbfWN9zHRDHiEsDmepCR9gAWnQo7f3vgRz9OXzSmqen9ETceAq9Mp/Z+nWiMzSIQb8BM+aw/1dBmnbUYBc56HcjuWiiBvDpIvc9ZyhfT9fk2WkDwLuEj664Ti/ZPpNqbFpz+wGOGE8hcDAHPm4JHm2DvpvNqo92QZyhWme/sUIHK2ior5T/sP7PB8i0Xzo4kfZ3u8r0fGxMmQYvdBio1EM+uUyLqy4MRNwwxJy78dk/9MW9CsFrXYBnH6XHDfXUnX1pnEznjsvWWjLL7ydAxzXCDlYs6PexyO0aYffubEPOWIynGdrLBjw/BnNvEoGBszGGrrhnK7T1Lyyjuw20POkQf3xP+/SpZvhXxGg3uazFWE7sSvWX3KApjOXsNE1eHDJIpmc1ick2/Oi+/tCJj+GnNlzH9zuZakFc/Nid17U5Ya0f4vrmGNsk+EojfKcL8zWdJFMuUN3HnFWumwybN4GnejKD70YrtQd9Te1ZaOeRMu3TSNnbG7pruFL3r+Hhr8wgo7tMz4LsImaxmR3tZNL/VNsnv8ldjrMiXfSVeRgOhs1MZKPpGnzKkMFKHeloYcu1nKhfxkPoHito4MngiS/QzJ3YeI8fZefztL+6Dzu5jMG2TdDxTqz2gQrYo15E/Vhpvor0KTTKDFYcYg+ebqXndPiNh2z2tIPsY9IOfh4CXdMBNrXlGd3dkGcUCD7HCrj6UT66r0XZpzOn4ke5/0yqzf4/aPVhMu0jzej+HevrOhSaolHUHxvIYms9ESuaoFmd2ZTsH5R6g2YzPJjfaw/Ythkc6gU94464+gW/UbGgSjfY4QtiPIetBsquBi3CffYIljTcFTGN9nb6IH8ZQL2bcF8fxK/vYfNW5ErjmVPUdzKd9yyYMJldXNEb/PQFPDKd2Zx1kKeVtyKPa2PRwlNOrkPOldKDmz0djJhfAH+xhbaZCp/6KhyKnYFzT5niTfGXASyeD4HGb4Q9qTfHYGiTRuitIfC1QZhXI645FHrJFTqa9uePY2Yz/gebUY4wAXqyLzDwBfxixye+kqCvH4uLK+y4ne5Q4PkRMGDHPAf9hPF/Q+xxZFY//wRdrwE89eSmpzn0aQHiZU+ekToC3PUE/GvPL38agesUYI59oB+mw26aWD97XrZ2NPKtAqp1yc/c9AEeHkN32vOQ6rFYzwLww33p6L75ctG9t8BMnpTebaFM9VWKv9yQSictABdWQT8/k8rWzsfavQOPP5Ly7Bfi9zXIbZ5LuasWyNQ3k/poFN2brvRg6q3njLWbofRLym/C2FZOBD88hgbtBU4bD63xED6ilpz0F2Aub2BnIdUfW0jPUOGblySfbQvwm9eIm3mSxuY/4LPVyJ9LJffZC6HR6qCNXkvTfvsD+dB75BVvpSP1C5R+VXkHXZhHtJ98d7w27DWIJSb7QdtSH9hevKX9R9jzMebSiwe+mYS5PIQvX5FCFiwCriqgTS9KxV8WQrdSrYAPUtDvf4DHGoSNywfJ6meqCd+AmNQqXcpdhHF+As94sLb+M2EHHeRZ3sh9fpFrH+jCh72g/2fJ1O8+4V0v7j77J/zmEXzKAXnxVOiUB9AJvbjJlmkKl7qUZEtxe4IQp8rBmX/BnougVV/hvpps4qsg8HYjdLYKWJolW36vB37kLLgT9bagd/ej2bL/Zst0VvHTVx/kMr+CHwzgh5NZc8Gv8pF6A5lqjBhkzIE9DYHpKSz12lyZzg6HVDvwS2N9oV/yhckWB2BjOrTYQ6Gn6chDd8/AnPKpTwG/nj5DThr+BDY5Jz1es1im2g5tJy5INi5LZdKyGhp6zH7AYuC2GTxsgHi0BPzcDD00ncUu8se4DBGbf2Fev/6GcRnJXqVz2aHrv8mUpz/olQjOnAc7WyjnTZoLAmXqW23jsgf67XfE8U5yyREHaIZfwFEF4BBH7mrwC/72vlg9zIEnL54JTnsCu52VUq8tU/oUTMk2ZUaFS4DbVvCbOfPdvkymvm6bFgaCk+fJGhomuFYQ09gcIFPvy+M34tnkDoEYvwUwlIB4/bs8Z54F+DcRfj1fXvafBfxhNzT8Arm8dyfoht0szuoPpU/BEos9yBkXydQv2DvGEVpiFnz0HmKrI78aPBu89AC5mSNvmPIrcHVP1D5wwPh/xbwfibQlDtzr11+BgSewYYZ0fNQKxJ0XInbRWalhSjB44wX0pRXGtlypR5rYtRuLqFlBfXWgY5djjvNk0lLZPUJYxeR5Sr3u2EWbEQfnydT/rrdeBHLDQKXO+dF9oWyJxXxoTuorvRXxKFCmvsybFm5ns3+YL098ZQ5fimVXg38Hzs3BTbuh5xfL13tSj/IkZjR9iUwaYpn3bmbqvBTX7gQMOYIn58J3HkA7OfKWjXOVOdo+o74S/jLVSQtOzJTcX6yCnV6Ikx/OS8Gd1sh0Fk/HtyfstlKuW0/nF/qwspaVwDDVC3Vi882D5ZAFdPbcFTEuWKZaB5nLB8PmwVhH6svphVwgWLbT1VXOaNf3XQXdoov5hDG/gAXAeEdgOwqxcr4clUS9X3djTZcpY572myN0TgBixEMxp8KRNxcEQJvcgw505Cr3efCtR9AwDuDhQNyrEPHlIjhqHbBZglw0U7L1CwGXUB+uUcDVKrl3pB40xDjmY7IaGpveHUxG/rhGpvPyD3rthg5cIZfmk4Z0hNYNhK6+j7zPETqHeO8+1eHhAf/+rvB2cp0DN9FaAMw/QW7swG2fzZcpL7UqOi/1f74e8a4YOX6GZK2zDrZ5BszMgA5cI9/MIx//hfWOXCuPMDbEPXbBDiuhCS0wNkde33cheP4hOMSRzzf/Q6b3redt6fsgeUQsOFl24E5RfyAOFiJ2OPDekX9gHqSTM5U+F0GVT5FXnADvrYe/FCL38WdZt9aC5+lc6gI2w3Md7m8kU2+48t7rYHM6JxWs9PugZzse0evY+f1r5eBO1INyC2LTBpn6JicND2WZDWvBYx3gU+FYd1z/V1NwWhKbHLcaNrcAB+1iK6qC5U8bLGBTB97wMEimd/Fz5jlwv4DFwO8z5Ay9uOeg5YjLL5BnOnCDjKVYi+fQCWckv9ebMJcn4urnI1Ld+o3IUR6JB71cmZFVGO7zDfHOnWmdCpPpTEe8HMFU7huBcVNwXCQrcdws0zP2ggnR+LxJpr6xxFFRSauBDQtoml3QUSGIp+bg916w50ql/0jqCAd8XoF7PYO2PymdidoMDD+CHsgCz1P/hSfwcRfozzD441f49SDmdDMcMYX6bniy0J/CZTpXkrx4KIvWjJCnDKHPw6ArwqHNNMFTUSzij1B53S7Ko6LZ5Lub5YrJpohzsSx46mZoDFPEj0Q26uI62NNcJg6/+jkYnPocOUUvfvzGamCPavxelPzvb1H0xgzP75nZ03DgqhXrPpAV3I2Q6TxIX1eJXR4UAZ+iMymMWdZFwP804MMj2IyQCMp9wRdbWcSpLfLsH+gsfDQ7WhwK/+sArMQyrwOh8tVgU/jMNqb6vBnfmUJ77aJe4XLgG9q3sws8tgFjN5dTR/TiFffXKTWQCw/34q5b19KedNrTJvXWC8d6PQbPO+P3Ecj/viC3GggcRsrUQzR20UjmZRcpx9bS+ZExLPlMJNadzmGBA38Nl5OuUv2BGJY7OEzpFTKmjGqkhMnU93mi/zZWsWOLnGJtChwmMZ87oTLtKbII2428YLNM+fjRfdQLZgN8+jnwb88TgjaDt1+IUYN7QV9RL5gXorHfLWlUY7hMtQSvHPiOxRVGAodNGP9ANv7vKGCkCRwyBn4ahfnS2YowcHUEciDynSh2My8cNqFcKRLxOgJ+SnngbsW2pfkd5crWPcw2ZQvW2gx+u4e1bKSeGh1lGsO6aZvx78+hM+25WXKoTHXA6tbnS1Z7I2Sqc+hV6spGrdoKrqVcaQybM496GbRDY4ezkBOR8sWPhsivo7C+kYh9RsB9MlsyJRz5Zkc5t7EnP3QddqsuhRa1R+5G/VlKkO8USJkDI8HNT6Bpi6UHhyLBFYXQY08krZpIcBft5RuEuBMNX/iMuQ9iC9dHK3Xsj9/wZCPyopU+Wc7nx7JDI6Pxe8pJI1jFferlYYi1p7rTW4E9Q+i/FDbnz0iZ3rNraKSwzOUR0Dkdsd524PNw+P5rYNWeW48IB7ZLhHdMTx5RE464TWfAS6XrL6MQBx4rY6B+E05RH5Ej/MA8s2Lk3FVUl3gc8rIY4KVVHFkaw3rf2CprnaIzdCnMuSEK/NNB6TEXcSoCnPdGHKm343F7IoAjqnHXk2eNiQSWSkX/mZWSibwVvvwYuWq9tHBoNPyuELnbIFwzBjH2A+LOD+xmbCzw1SB6601AjIhFHKQz5nGsOjAaPGeIcccxf7MY+IQhNE08KzKNkc/cNIRd9kIDbAXGqI9kD15hFgUfrIb/0ngiZdq3fOZmD96wM1KmunOFh+346o2R4PZXyJc/I3bEwM5PRFDlN6n2xxiM+Sn0drt0904M/PqJmOg/iDUnxio1h72NvNjRX6hOPtX+msioR8Ccimbo1e1Kfw3qU7nMO4H1T42Bf1B9/lTWciUG2soYsXYv5hUjL9lpjHjQg5cciVJ0vp5mDx7xx1bgpBIaUht5Dc29kPbpsOzZ24DVd2KJhRf4Ng75fh1i1lRwxTZonmbas8OyxsRBUzdDb5BujIVPGwJ/u1iayzbEfwOscRKjubhuNQImkqFFqceHEWyRCn+PlVUXjPB7W56eEo14WiXOjNZlM/NjweFPMF996L1tytolLx7EgvrGAf81WF8vplUTB9+pFRX3fVllK/UXaES+nAydH4fYTe+V9iGf3ab0VvA17c4n342BzWtgt+486WoMNG0l4o4xOzM6DrnzY8SjQWxUY5yydrMvebFNJ7fLtFdhToWv0vfh8ZpPYvWVfWyaw3alD0jewQMspSgOOYUh7NWd90+NBR/Su1EbnnY2VqZ3u6MGd+cLh26DhqqENrbh8XKsTGcofEy6sATn7dADT4WvqTm76EZ9MR6DE9zZkofb4ftvkLt5wZ7xyJmoboAvm3goHnHjg4jqsg8xJR620sd1DzD3HvHgeQPMLR1xaodsP0Bf9jc7wnzvxctpSwwwjuMsc+AO8JgBtOgp5ndkB7SfIX5ngzxim0z7xAL+teHZadT3hM65d8NabFPqXVNPT//71AehCOvblZV2jMeaPoEG+54V/hYPm5SJyyu9mNGeeHBApVKfMPVaPO7/Gtw7hZl13QHOrwMHTmdj5lK/iXrkC9OYibwD9nsnUvbuh07eIReH6IGDDrCMmQmIC/Qe5zSr/z1Bzkg1gK0zmUduAvBvAG7qRmdJZNobMGqwDc+YGQferhZ6oXbMcnG8TPVXqb9kQGs84nARxtOHBRfEQwMUg1fpuUq8Emc9ol2Bzx3QDC+FiZYHdO8O+Mor5ClTWJRvAvBQAwyksvZdCZivDsZzgNks2Ym4SnuQzjGnqJ3AhgH0Uhbi3U7Zc5AB/OQvxLJE2WebPrSWNR9zcDv0do1YsrMbTxq+XaY9J5bfW/OUvduVuu72mX1YdtoO+MdTMabsO7ZwaAJiHfUC+455x+xQ+qx5G7mx8oodcumkF/BBD5b9Ygd85SU00lRW3WcnnW0S8xMOsMb5iXKhAz17zwImE+VLuXrwSWveMixe6TW5zNuaV8Iml8ZWY77WvO8yWsca4W82kDVPTZCpduimhRPZ6o07cd8KaNpp7OrnnUovhthFk+D7ifC7cpHw7iDL99gF/qCzqwdZxvNdSo5Qcf8wC5N2g8PpjGcW89m2C5ypK0f80ZWXBOxArHmLMVhxf7MEYKxWeRaU/H0i8PwS+exkxLhE+GgZxuDDluxMVHrVbVD9CY5NArdrAEN/gZd2w246cnZaFz5lyE5ljazDO/OoJzsRx2tpXwazObsLn19AL/mw3nq7wO0l0HjH2aXoJKWvX9uJY8jd9oCTv+E3J8Fve5Q+a0GVf7GTrkmIs9pyfd/OvL4yEfh5i/hlyQ2+2yVTn/Xjoyz5kcxd8AWqDzCVpfvtBpaei8rWcdD8u/CZamv4sYB1u4ENOrNzjMXt2SPTvk06E63TJVnpk+tS8heb0pyk9IZwc+vES/N3Id69g2buBB7ejdhKZ/knsqSw3bBtEa7zE+s/M0npJxUY6Ac9nCRTfdGLH+cir0mCrV7Q2QpgLwV2KkK8C0Vc2wsOfI7rrEfesVfpJUR9prJfpOD6ReDPCDZlCPV0KAH/REGH7IN9nsImUSy9G9XDLwb/RDMNjVTE30JBdkv3S4bPtojmqadYyt5kmc5ieJVmA8N7sOZ0HvkCu5S7h/YTQRNY8LsmSfCJGvC5OddjNP530GlmPF5rj8Lb1LsktzEJf1ckir8EsNXD9uC+z4HPIBamQf0vqE9TMLuengxup355seDefeCzEowzjlG9fYfiIvjCKeZgs1d5fnjyw0mWdnYvfK0JPn6WHYcdNDS+gJOz2eMhyfLkDrRv5F9oPHyOo/qBHXlZSxJ4tA5c1JFHC+pVUQvtlMBKjqQizj7D5wyWvzoFnPkZfHKO1R9LwbzonPglFvT7XuUdwbpdpvzS2GTaXwl+280C+6Qiv6R+iLuZ9+1U8MdzZWxtC/bJVM8zpPoMm9hrnzwz/iPwc56lLdkHLHwSYWo1q/2R1uUr7HOZrehHvRLawBXlyNHSEbNqxKiL5eCfA8ByHa5ThvkekOlMma9pJf42Hev4Vjxe84bFZhzAvN4BG9XsanA64kg1xvMWecQBjL9WWJ6pYZ+802GPtwI6mzsUJyN+1Yqg3zvw4ETqJ/IWnLMXsTsVvEH9Vfcz6l+w+sor5GUH2YhY6tfwBng4iHxkv9KXLWXvn9ADhJlqYOYEC+mfCrzVipnxp5mfY6rSP+LKgbPM4uo+mfbe+Jj8pfT+WGLRACzJ8Nl98KNWjP8Ki7Pap/Q89Qt4zSy0DyA+1IOvysBFB5QeGendqlj/7gdwr/ewTx1iUzp48i3w8xE2P4BY8FaYPTUG9lLk7B41wi7iCHP4ZT/85TXy0KPs8qdU5HpUR/cEdEIq5ks1tE8Dw6ng7VqM7TyLDk2Fb74HF11lpqf3Icf6IiJqrrLzs1Ll4zcaMZ5biL80L3rHkaf0EKEe3/MTXgAnacgRG2CTMsSXNPjER/D8C7a6nfpTfEaseY3xpGGcH8GNn8H/B+ALVOOiCbxKfUDorGUT/PQAtFCNmNzBiHsdSME138GeRnx2SwrtzYcv32TnS1LlrFufMc47iNepiGtNGMN9NmrwfmiMRmjdR8zUmXpSNIlp5YUsz34/9AL1zihmGpv3K3OB/0CHHwA/1+D3bcB2GmwFPKca8sSu+8BjtYgLBjwEGD6ytFapux66Ow0xsEbwlxo8cyDNpQY8ow8tkQrfqqL6z7ylfZ/So43OszTCDtS3btNbbR7SPw04pFqy2vziX2SfCnCsLq99sB/8WSncX+jymR33K3wYlaTDU8PTwGmvsUZ3oNPSufvsG7B/PnLMg8grrouGh/fZisSDPJpdw70KmInWIT4/QUYu/4Qtm3+IWxWpgY0ilnT1EL/eM0c4FBezpw6H8fk/wee8YI6R1OvhklLPY04F9ZjIhm+Ws7qhR7hLyQWM8w2bvfYIP7//L+j2KrbmxBFef+wc8F/DNp48wgO8MsEJMvOYfYDXrb8trve8znrtO8Azut+GZrsJjZfOdXxvidJJt6HJ0zntTVkx/x1y5yO8+Au9p2xQ+mJ4G52hs1ss8/wRblSYIQomfGSV645gDTKEyv0yi6xJ43qhtzGGHOj5A3zh5dtYx89sWT+6zinkts1s8t3DPL/plNDxzWIjjNN4X9c8YONvNrtlP8ZwB/z5D66Zhs90FrIVufBh2PCEoP2Ex0cd5qbOp6CNz7KHE/bz3np3MJ4zLO9OKu57V2T3yGDLqlK5jcsdcMg5djlrP7+8Mo/2j0JfHeKjLp6CVj8K/bCPp72/A18+gXml8uTFd+ncGrT0QeiATKrtCZtQr43TmNdBFr8lhccuysd9j7C47/bxEbH36DwJv26cztsfnYf21uDeMem8/M9M2u/FzbpSP5RMxNZvrF/qQf54zVn4RRqz6ZbCnaLyhbWOJv++4QBPvXYOvqPJfcYfADb+Qj6VwhKTk3Gvh8gr97H5CXv57Ev58N9KaO893NXgAWz4lq0o2KP04LCLqGFbk5KVHhy1P9axNdXJsMMdYKmOYiKv7nMX19fiFX+m8cLD50V5by2+7Ot+XnH/L8SdJKz1HuChQNDzgRWJyfxBrweiuk8ye+65l85qYgxVTBW8h4dU34ffvWG9bPZwlftDgTgBHZgMu+UpnJb2nsacK9r6a/N+M6n/xXnYTZsjvsAmfyFPT2QGtUlYu0fAdiLTUO8Bnh+IuvW7WOQfyXyJxX1w7G6m+pwMnNxD7vaaef2ahGsWwCaf2aM1yZj7LXB7E/K7ZK6hcUMkJmvjeqnIW/4S+au1ecrP+7ib2wVwhTYf//c+PtE/S5S1aHM/x33AWBbGE8+sRyRxep5Zf2wH8zbaw3NXPQSP7WCHIvZw+8z7iIMJyAuS+ZTsfNinnNkt3Y3fPIK2aWE3VyUDh1eRO3xl1jp7gROBMbcxi7Bk+JqAztfm08pT4JsXgFsdfvJcCvw3CziPZOUtiUoPi5aNUcwseRen54qT46LZwDG7oX0LwAPb2PpvuzH+AuTXcYy/TMK17sNub9jAW7swtgKlJ4JBbSJ8+RHw/E1Z900Lc0R6igav2JHMSyf9B//V4M2d9vLQ3f/R/iqePTsF9v8bXKHNM5enwB+zhM1Zbe7RIwVx9ALy03DYZBc/M/qR0oMg5edE3tjvCXiyijVMSeTp3QoUbrkUvRPXoWeSVezpbzuVdaEz+F4HkvGbf6F1tficimSsabY4dF2Lty0g+2QLO11t3quYsPQ3MByK/CuB0/m+ivtbmIjZiXV8ipjyN3t2L4oHVb4Vtn7/sC2Pt8I+1YgFl6GvojH3KnDmdeirWOCqAnFfgP9jOPWB9Sq9hjwoBuv7Br7/FrZKgD8+hP7cjHiXwAMDnwnKg666R+H7GjrPxvK2xWJdXuOat8BjMbzEsQJrl8eyDGL5xY/lWN+3LF4rgWs5FQja/1k3dAfG8xDj3MTE7R1KDfnM5esR+6g/BT1jz0ReEKnUim/sl88mT4jlHtGv4JsF7P4hGvNLrGktM5oeD99/CN9/C07YjjFQzxc6V7UdPFYg8g6uZtfHxXOqgzclexVb0387p17hJlqZbNnxCE5nzy9+PM0WtoVjbHXQ82dZv+fh/P/7QxWyAK9YvmJ+KXTpM+iuWNitRNwcV8WSz8QBw9Szo5alp8SBex9ivssQC+KwLi8EPYc34dvgd6XQRWfgj+HAVR04PIM1Vv0fT98el1P2/Z8kSTeJkCTkMqaJwTSmyXPWdieXwZgQYjC5hOQWkkpSSSXkHkkuY0x8moaGevZxSUKSJEmSJJJbCOH3Xuf7ev3+mNc80zzPOXuvvdZ7vdc5e79XKHCyFn54n+4FRMEnS4DnDym6JkokDeZ68AF17R2l2cTC+TF5z94EDCnS+jR5V24Snv0Lcc2nlJ2+SfNbn7gPStviAOSpB/DhRsD5APjlQ+BJgxLju1LwOQvj4M+KQ9hqwTp4ee8bU8WNVaJ/GuunNebe3MC9MvDe+aiJouA/5fCZecgvkcC9hxiPD2W/4z4Rj4DVxzSd/2HlL4CNDynpYiQ+FyOvVdKJprzWRcjLT8itLEqk7C4EDtQoPZsuE3xWaPKs94rHv8thqwrctxmtyFyD3FcOO1hSQPVqrHUF8MGCDtoFwoYPsXYz6O7ojfCxCq1H4SqbcM2vrl09jDy7DpjwChz4CF18EIw5vkTtXKGUfFiCuKtEDrWhc8MDRXRCBXzVjoqvB8LfHml7Wpy/DwI3KIcdJoGfbxBjoythq4ngh2GC9+d9XHuQVtsEwh/eyLNLk+nZmiCRvPg1cl8pMDxEjDC7jzgqpaTBwcDwUuS+EkpqEiyyR3LPkTKSI3h9WfP/Ib3sFor4vQseWE4pJaHICyVYx0c0buV6xPhdrYdIZSx/h/vAVlKV23rgbzG4xD3l5eHFiPcqYII93ei0DvnlIXiFEy1buw75gvszdiZT22BhP/kh+OQIXD8MOboCfHssGcsw5MFHwOR9qNdWYu51WLv9FCNWA6vrkE/vkm9VkGhr9ED26VOC+iJIWHmWaXypZ3ig4HPTHq5V5FYXKrjfNO/fNrodovUWSdmN9XUIxXWK4J+3lXPDF4LzVGMu36DeDBZcL/i598Vn7lVRAQ7wHXw1BHN5qL1bGZ0UKjxcK4DhP6PmXS/4PTv3+F55dL221smL91CMuhxr8Rb4VkwOYasQI2XII1XgycHwbe638pS+zQ4R8go/57+t7Kidj3xXAz8sVkq7zBMf19aCh1xTkhfPw29Z068XsDcU2MU9ZfrS/UehwPNy2W/aTho2Y4kIb/0e991J/e4vxW/fYb3ukNOGlcDAB8itrD/HPSbuwzeKyKWU+6E8QIzfp6LOKwX3xr12tZz8tqxCLrir9RLac2GNEN78bOoxat61gns0F1+vovr4deBgRci/1eDhwVo/JifjZ7RqQjDGUIgcka6zOfE78i/3mtmhu/h2hqZBOsstSBc0byZi877cc+GBTjrMEqc7PEAtk6bzOzcDfliOeGmi7Fg4C3YrB4aX6SZUzBDcy/tiRxNl7pyZsE8l+PkVZcZPPsD5F1rvqh5ei0Xd5/e8jrSjdqnWM+LLrTuYo79Iu1wG/y8kexd/+FK53PeiBP6zDJhWivHcJwODZYL7Pl/sWI5YXo573QVne0hjTq+ErxZjDI9wnVXAljvIcY9pqFmg2LWzSOM/jr2CRO6B2/LU3mr6NnwdrlmIz4sG9AyfjhzK+qvtdGHP+DM/FzJXxpz21nq12LnkKEeGzAFXfAX75yjNGs0WvOc1ebFUBjWfDXvynvN46nZyPnz4A/CQn1EvBObXI+feQa26GGMog0/epiY9/bQ+FDnLS1AP+iHXlkrfqlL43hL4yT3WN8oa+IMXxnZPevbvm2ny7VTM8T4wpL1y8e10wWf9jlxqrgQ99ULcPUd82Sl1n72Az7XAvctK+arfwWHqMP5zytm6mcjRdcCoOMx9rmAdvCOXiijo6QLwojLYvJA4juLbcD/Tu7RiwEJgPu9DuE+6B4sF6jbe50NelouwLveA1fepbMxCYA7jyZasCDkJ1y/FvewVr5jJmPsrWb7qglI2hn2A68EMJWe5N+oaPtsVA3+eg/F/Qm11m3Jy58I+ZcCEQhrz43wRqCtHXVMM7JqP7/CzpntUljdf1I+/h9x9n5bFL9D8XHhfzHL+/jf4D9vkWyVGcH+N17zfTPFp4Qn/fytZ8zM/yRO54K0MqM5UdA+mCX6PYD85TUkcPE3YnKiHHTZT2/W/w88btNot590c+OoDrffTs4Y/kNfKgWN36E13H9QO91GP36WEtnOx7qXw+TLyOzdP8HMw1ssyC/GBT5YgLsqoYJSP4GfCSYPfZU34fSLydSlyUxN920kTEEcPEOPW+jGnJyBeShGPvYAbEwXXyAWjhPKsYSJwrx7Y+K9SEuAl+DmYledfCvtDnz4fMZ5oipDeyF+fkTsKyc101v8f8zWP2SJjeDl4dRHJxNmInfv47V3kuNngNqXaOAf+MBsxexcYeF+b74mhd+HPbfV7Bo3HHMtgc0u99+xxgnWTdiwU8J/xqGU+gYuOUg6/+hV85gPs/xf+Pgn42QCcOaz4beG+G59w302I5anAfD7HegvjmaGNbc+Fm3Rw90zRcLRcOqYWkZ/177DVfWlaVEwVY2cih/Ie1xKabTUL9rnHmmr6nuGjBJ9jHWH2jX7ZkzGodypQc43Q+oxYOPN+GC/F9+dfMQY+ZzdDObt0nOA9x0HzFihvuk+ArT5jzDuVT7d+Faw9mHZ5u+La7DfUVp/BH/YrNic8EcsN4H7RwApP8PYvyBHRVNplCrjHF1zzFk3aPA33eoAx3KSB6dOBjeWwIePwdMH7c4K3FVPNL97gS/cwtnH63S+GCe69PnrmWH3PpiOB21UYQ7AyI2M8Yv+LPDE0Wpnw+6/A2y/aOqYNm4C1+Ao+H0lTZ43DfQ3Ubr2jKX7gOPAWfn8dTQXXJgrec+4acYMSL07VeFHYs3ys6RStn1fugetUuNJLeMVUgOcUUvkqL+S7MsRXESUvnqr5XvLiYtL9Mw285R7ia7l+Wfxg5PHnGOc6/bKWQ+Gr1bxPWF82ZhjsUC17eA1VdP2GCLu/jVQDg2gKVcaCrxqo/j5RFDB3tBAPDNS895upZ9PRwvcP7snC+p2TwVseIdaug/N4IjYfIr5y4WOe4LSVwOF8rPsk8ORy8OpbdC5nEng1n70tAs+cgr9zb3HGhEkaHrY1KgbmTNJ60lV9itZ7VxJy+gvGVX2fPgO1nm4rMsP1XjGDwM343VwnJea5ENxbfN7ZQUrCzoFi9EN+v7MJmOMhUl/zXqNN4IfD4c+NVHdT1un8DfFbCXvmwla/grM9knHPL+P7vyIfPcb1r1PugV81XuFumk9RCRO1+Jozp4CC5v0mQvXMW25TYf1ExEUprnOHJllMRF4ugX8m67ud5D4db5BfEvXcQ2Rs9Evg8w6t30rugVrEyHuda4ROnN5nrPY2aa+4lenExy/GqnXojwr3MeEz6fJKOGw7FLHA52si4XtDheeZRqqdSy69//ILxsb89jJZ3Rkn+N20d+U1OvxqHHJWBbjNDbp2dTw4TznivYBink/AOpZh/Jxbx6OWKQUHKKKLbydgLveAP+l6t+k/atrgFYf+1F9c9hPy2lvkrFSdwbqfRbp/U3VCRaWuh9fPorahqarrZ6F49nfHvUwwHmdlrPkA5BET1SEsghIHDxbO3xuq/Jw/YacQ2bmGaqAul+rHj8EYHgGrLyO/jNH6r9Wuuab1rKn69BDjuYHxjAXml4OH3ETuHqf5ScruWxjzWMQU7z04rzf/rS98/iPygqoPevq91sNotc11ffmq7wU/1y1fdVbv2f8Hwe+sTY6v0dn/3R+xb6LaFmfqArP6A2/58xfdLLefREOPZmrO8g5KfBs32KqZtsem5hed6DyFNZGukGvaKDHRohIcKQfcaSRyH/ewu0qzYz2AnxXge3nwq1GCe1tzL92qrmOQX9i3C6hV6CjE+33usaXvXPKd4L33pzsU6j1ceyE/fkasucC2P4iZsc3Uqk87dXMf/wD85PfIpTqXqa5iyA+mag8vS2W21Y/4LX92pc5TfhKuzbgvyQYK1bsJ7kHv536Nwp4NB29hDeoryEfDUZ8+Ai/No2HlI7T8blucT//Ye4gdC8vA7W/Ry8MjWKcMPKpOLxO/EXxWq+JQlX7qrG9Zi0qdaXVnQM0vfbT+IBc7LtYVXOP+Nc3V5MXndIf9+sIOzfldlzLJoh/yPmu/KzSoOfdAMVXnzNmAXPAj+IaRmt8pnD5N+EEY/mmk1q65SrmOw8T5tw+RR64Cb4cIt7KHiJc84p5HXAN+uZUPDjAcnJ+102/R7kVDkRNLgbdf9S+79RDLWnL/90/6f+y7C9tJjVQzw8byzJuuwJBG2hmxglG9BJ+rOv+2u27Hwl5i8izuIZKoMwvpDbxibYoqXULb7wWfHebzWVE1fYHDpsDbcOJ+MXWfjVTj4Dxg6SBgDvc9v0aeZwbBZzh/5VOfPkPgV8wHCihvxSDMhfHfRJ7MdtKw8dTevzM/TXAWvL+0Z3jrATpvZ+AA60KYY02dUf+a4ztjdMueOCN38FmOWN2zNd+Bs5kjpjJ1Y82d4fMWKvdHc41wESM2mQPTNmKcLuKaRxPYPI9c+wrY5wFw+xowkxCDXMvkowYcCGy5j7xWAL5EorcJPzdoIc/4d8LfG6kjzMxk6uvO8BM+07opy6W0B/zQXI1O+C6r5MM3+I45xrw90/y3b8TrcawnYzjg/dpvRH6SBe+vHVAwqqfovdFCRU2ha+HsLBxTLdRF1o2Vk0N7IsdZqvXjw+GH38DmxmrugQiqL/hW+MQ1UUP11+mMP+Mev1POIzNDndZzM75NPvWbpoAD3Ae2F1B4ax1irZR1vaRDE967xhrLbeTJoR218b883E5KB0eRt4J1Jg9mVXXtBl7Ke1+HZq0Y0B2+asFn9DKXPekK7mrJ/WLO7l7UXcT5svZLI/Dkblg7Pue1Ef7WDb5qrPabFkncY6jHvSbwn3zy7D8AOfc+8D8PfM8d4y8Dht8E5rvD50vBZzpI8yIH+LwBMGRhVq6jk9ZvZcdC6yzdP12An1bqsPKPujP+XUSoYq3t0+PP+14Yq0cuRZGTcTfMqwnskw8u/TNwr1TKK46y330HwWdFXSOcZK5jB3AnAzXtcheZsNMBnJP3/f6YxfsdR89soYa37p/1pntHYbDOGja5lBk0z1GM+9FaXRb/RNfWyBH+01J1TI1AjuiItWiKOW7CGDoDQ4xV36oewKb2sM9X1nNFjeoAHsUa19/I4FYdwP8/y4kWf2XmvOsAO7RUnU/ZZzYLbg/OZqNuHxjlnji4g7C/2xL+c1w3O9ZBnK1rCQ5wA7hqLwKzbBA723TB2+wR7zaIu0gaG20vavKbAh+4d54D1stYzRj+nfx0qz2492fko+/l6q12gjWluafG4Vd2iEEbYIgxcLsNcLg15jtJx983LbJRMxMjdYkX26EWaAV7/qer+9xGTNrcWuW+aYUr7cS7I63Ao6yUhqPtxCSL1vDVSHCtdoJ1j3OWR1POyPb43FSd5dYP87cTfJY27fKP8siQdlpPvcmzVuvShtmK4Fa2ap8+/9PlOtqK+IG2vL5Kkz9tkdds1dQlUfCNNohrE8xlM1WltAFnaAqbrMQ6smbiHfjMaq03CviXZE3XqhQTwec1ysYsg83NUBPdkXnvV8gX41gPgvesLpH/7DUHnhfjt/4yKqG58PcpRa5ZjJg1x/dLEMtuMlRpBw7zAfxtgHxxs42YlvEBNcUxnVtkK62PTKAuDGvRUpQEtFHHRjsoFTdaibmPbeGH3yq5jjai7fo2iAXu39EaHNJE2/tt850NsMsEsb9WO6PoVlaI3BEETGmCWvUOsHqdbBXaRHv26OEaKF37GgMbS5C/loFbNBOvbz5AjbwIa2ouWFt18iw/6TK1OXhFOXjFQnnYzxx5kLmTAo7YBv7MmhUDEUdtBJ/9iVHDdLkHrESLv9rCzp0UhzBrcdCO9XUj6aAdvztvhnwXjfzVQuu5syJzney9sTH8/C5sGMxncwWfBYha4I9rmmj9Ollfa/cic8RphdZD4eJ+U3D4SnCGBVLnbSZsiysxl6HS9482gjX2j7cfISucWuPv/M50hCzqbAse8gY1katuxQAz4fuzHe4bpOM1klfaAX/clPiBlmLFgHaIi86KybdW4uLbtuDGmyh1iZkwuv1/+/f69DFnbUR1WkYocMwAvOU2YjlUsgZQdddirN163OMTdevNn5dKt+nG4DlPYHs/1PYmqAWq5SJrX1kX2Bx2rkIeXyhd05rB36rBK+bz3jJRu4bfe45C3dsa2PKatR51Mb6m4M92avbIcHCM5gIxhrzjogxqbiFc09ppPapyHeGHU1m7eDNik9exmcq9lYeaNRGs26brF0velcbwDdZS2Ix6s7HW20vXj3sBvKO6z3e1vjkD0xtjLjXgaUuk/d0m2rMvM8NFckJFU+AJ71VYIJv82Uxwj4aU3WPByWywdm80jZP68S0FnyV2KR0nzX+zgW+/hk9t1lUcaiYCde3BOQ/pWFei7nN7LR49/m2GeGyPcf6sXOxogrm013oR9ptmiu/YgQ/E0YTfjbQ+a8XXY8FDGgGTmS9toX0vPmGepoiFeJqW8QX4a8r2QS39mi52LOE9KlJd+goYzXt6N0o/9xc0KKoE3G+d/GlaA5kWsXZcoOxQ8oUMDGpk55IA8ONGonPJc9Qvy6W9iyHw5AViwV/W5LOW8Uus0SL4WxNwRe4XPF/TmeXnYHWfF8A+HEevYJ95sIMJuN8rrONv8tkaK9Tvb8HTfpP5SS0E94Owc/kVf7cWrCFjc+JfHeuq2JywB7/K1RWMMsH32yOW7+oaehiLukB78LTnutTXTbEW7VUP17ao6ZqJGN/24DndlKoU1iVpr662aa009GgqTnewB3b1hQ8bC523vXq6wzZaZP0BfIL3A2+jEWavCH4Gn99G3596Q+HbTcFn2Fa1lP6mDJx8o0wa/IySBnNdHCwTF38g2+JqrW9R0uCPdOxVDT6v4XPS1DP8Bb6/QsYIA9jtFTjMUtZNRH58jbpvMfJ7Y61fsHHwfOn8fRNg8lvUX3OBI02158l2LlOkzXcWgs8SFq6chHi2RF6owzpMloOirGDzN8DJpsrZuibCLZJ10RNoRWYtuUeagickUM7yp8Tn68ed5h4crBXOz5yD5IYF9TQk/SV4XQDqkwYK1L3B9f1l20kGWk/YglFz5I6FTZFP38OHZwIDTYHn72S33t5yzyAz4Bv3zpgq3xwxBx97izw+RTtf/XFtnQyat4MGRD2k88v4vP9O2LAS3N1UNZoYKXX9yhH7jzD+EMTFK5po8Qp2WgdfYe2h1xrejjv9nk53qANurMTcPtGcOXyOcinG0YB1+YBx7cY1uZ8LawXsodsf7mBepuBvUdLX5x5lJj6WofpQ1LfPqH/aK/h7iHx/tJZi1NfgXdyH4hXJK1yrBuHvb1CnvdX8fM6ctzTTis9mrkY88Bjeo4ZdCX5Zj9j5INPfrJBjKt4S965ta7Qf97mDmrMZfCyR3E25nwjH3QH6aVoheEAzxFqk3NymhKw8uSd1lBxhdkfTIGg4ul7eP1Sl6QiEtw7F/Z6BF/I+2GDMt5ZYH6/i0DpwlJeIu3eoC1Zp+lMTKrivUBJtv3CdWGsugg5Sp8k3acWAZmp8m03wm5vkfKpGIieizuS9TW9RJ66Xq+IfU0D1W9gzBPz+GXzynSztEiodwp6Av76Dr4bAvtXEZ3VTdq/BmF6Qrt9n5O2/6ebVYirLawxueRJxUUi8H3JY+Un4zh1iHYxTe4+Tr89tete9CbjT3/SwSwE4pRHW+hhi5Sauaaxaef6F9cmDTzbB348Ai/LIJ66pWvPLn7BhLrEeRdrlQ7jGdRp3mnPHEcRjDu1vZwJ+tUnrpeFW9kLraZL+5iF8id8jhMpnNx7Blz4Ai0LkPLcq4B0/iw7S3hfGPec1WiszE58hP30B1q2TJ4ZWU9Wnz7LoYBpVd72NtWuE6/9Lu3beoBS7RsjF/5LwLqSKQwbgV9Hy5tUcrEut5P4jBgbZxFj9rvtmxHg28bvL8NYh8NtKSrv8SbLuXXxCBQVv+6z1ujItYq3PBnBPXsdK4mdiFs7/wS+uan1VJs/KIOvQAq13zJD0aLn9gqr1wRk9k/tfcP+Xl1ifc3T+7TXc9zNiPRO2VTHmL5L7m7zrfpl6m3wGv9DDr/m3DVqPj7X6TDq1l/vbbpbfGP+H8bwHnusRN2eJnyWe2ithj1RiPjx5loq1Skdt/Jn1dmlGzEmsWYM89mozYjONuHezu+l5utKR14l1Ks5j7InEZ2HMDC/ChodQ037FXK/Q/UMHcI+P2p6cVi77tHnZT75OJ9vvox0L32NeubDZLtpz4RPWIg/+uJP4TPSXWzG43wnEzgfgfIy8PuoYGU3kucQCN48S93Sz8rwBDNsKe7LOfx7lHtiM2PmEWLmJzzHIWe/l+bcx0rvyIPztC/wkFrXrIfjAJ6x1LPjoAcydexQW8FkDYMJ71CA3cf8QYu2yhqOF+N16rMd7rHUs1mMv8VmkI5dicb+9ZD+Z1y4OMbmDWB+jcGUs7pVAZiH83CAOMbkN82KNuyLKHhmIsbEG2m3KGL6Yan75qD3vLfmwmOxcOAZj5bSMWIpOYO3cWGDfFnII49oqFtffRK7NGiHX36HtA38HVnxE7Jci1n7H+r6V1V1jwU3DqS7QUO1cch928sT6ct6MAS6HkFdMYxW1HHKRB3F/sczEGNbxJ49/uRfDZowjgFhj1jWCv7+c/J80VisO3ccaKlqfIM/+m8G/FyLvs5byJuZb1OMea+vdw7p308a52qaM+JxP+SruJRSF/PE7Wd3h3pQRct5Zb2o4yjqBkfJix8lYL1N8/wHWvwv3/JB8nV077eBLfG6a+YY3rmmu9eHyrpxAu9pyPb4BOW8MHRliqTJOnto7CmvHGqchsNVI2NFaZWz0iRuMuroVxrkaHHEAMM0W9XgQ5uuOWoVrqBXwgQE0cmZb8AF/cEp3CnraTu1tshg5xp2CW7VHfvRFLP9EVV3tUWfNQw7uT469Omi6vim7f6SzdR1QO5fBBw2oajX3zbkPTDWH33DPo1XAzF7wmzbq8fZrwWX7gmu1xueVqCX60bnhbVHTLYWv9wG+tUNNyn1kvqfOU9qjJi2nqAUF4KONwfkfUPH1KsW3yhC5m3ttOFGuY1v1/Ns1yPXdKSrBFjZcjnn1oBjfdqxXgtj9WzEL4X6pjxCL+xXug6zr9xj+tlWx+a4x1uIh8FtV+DxpQPVaPmNGLqWtVe/KNVjfDlRwzRb8Zy3iwQ42aY1atRqxPk6x+Iv3n1fDN39QqlMaq4Urn8H3OivukYzzT5DjghSvGEM1ztcKNZyVXl65xDoyrO2s9+x/GXFmKXT9Wuvz3l8GR2gB3ve9PmnwReSjdYhnC2rSs7W6yDpI6zNyLqe1+q57MGLGlJy/b6X6ua/DerUme5fWqlvZc/j/M53/k0bgZl8wl32Z3C+j5MNXjOdg1se1b7Cen5FDorM6lyCXJRugxrLIilrwEjhjhTpsnJ71xeJ8LVEnOeudjHNRZ7QAT5mmr12DMRcFwVdrwKdbq+lv1qGua4Qc2go+9gK+GqJjrRsP1xfw2fwBEzdzz6NXwDP9AKcNjbCm9Yhj9yzWeanuWo+4KM7i/ln7XrwF70rMqvv8VVbe+Ijve2fx2T3fqo/ArltZy+I/avpgg6KOZ+W9r0X+NUS91VLP2sLyiiHqmPos7pXmEGYC/ttGz++m2643EbkHBuv5PEW3k01RH/fXx7fh5/OmsHkHfe6Bu8Ai3kfqoec9M1ELmqPmc9LzOevCelPhmDoZ1y8GrzDDd77Vl3YpYH062GSqnveN5LwzBx/vi3vloY43FzsWztQPisqXaZctwCt/0LNWuZWnpYhOmKN/1/2a7HHPSuzaGYy/50jDP1ugdg/URydckoY9gxGDdxWnDTYq98Wr+1yjBM2zRowE494vFNtJNqpjKnOuA5mBWfw+4iW488Qsx16NUT++Ad8ZnpWdawA7vwGOpma5lTVSky42Rm3aQT+s/BnyexPx5dZi/ZD0ahkwtwls9aM+UPcE8WSM+nKE3qX0EWooM9SpEXp+9318j7mwDt2oX5FZAL5ggTo+Ul98PQ+xbiWAv/qZVldl8WjW29+sD5p3UVantBBD0nfr7Sdflk4bWqKmT9C7lUlZlmeNWu2gvu7zBWCpDa65X78sPlPr0eDZP1Xf1kiV55e1En36HNabGZ4FtreC3TL0RQfPwf+5H2wqxnMGeTZE05hgXfG6z6HIi7cU12Yt1Nc3QzRNQ584a2CgueAeH7t28r4jC9j5APz2JtbIUnhXJiO+roN7sA8f0/Pe1EVbrEXRwdP6828vwfdaY32vYh1Pg/dy79kH+oajGchjtqgnqvRRC/6VMWoI+PBxhTVx/NzXI9YylOquVtxLHXErFdaI7uFlDr9K1y+yLuJ4FRc7ntXzHr+ig5bw1X8xhhtyrHkL1E8SPnBV5jq2gc0/Y+7/gm+GwA92K9MyWEc9FNieomQMt8J8mbP9oyS/tEBtaymMJl7XZybeAIdpI/g5stHE06gLQ4CTcUp2rhUwcD3wYq8ir7C223pwl2OKS6mFWvLBVhgHt8R/n0HNFQJuNxo+Zom5hIKjL1X2DLJEXuMeiJFK742Wao97thh/B8RWBuwdgjzVW5loYQm/sgUudQcv+0+ytm76Gyf83QK5Zr7k/jjMY8OezUUNs1/Pz83KVy1AvbFFzz3re4b7oMZJ0VfeMAKn/QMc9C99t5Pcg2w2a0boK5xYr2+W5N4rH7800fph6fql68UDQ7Xq0wzktYv6yY+MwNVnImdLfc+mjdVl8a1hkx/Am6TMW2Erzi7tDYw+B060DmPM07GO3yw37s1nonQu4fPji2GrZYh9Y+DnQuDdRn3/NBPYajH3m9Qnv2yq/T28dQQwgc/szwcnTtDPmcO9AP5g/Qi94Z8myB3e4F5X9dyDLO65F2x0T18/volqP7kV8MEda34RdYGtKL7eH7ktE9yktbBwFrwHBGMPlqxRGL+Dzxczv10JzGTNHNYnHqCbd9YCvGix3HNhpX70zGbITQuRW8OQC1ivcjHwZaE+bD6/N2Ht85d61u2a8HsrEUHDpJPxJel5prVYZP0L1gw2eR+E+xUPqLxhjrVYC17R69ywcj4Pvgac7FSmzXfsA9wza3AW6z9wfT3LTae3cG6uXuy4BH45Ru/hao719cf3fwIGsnbxYsTJPL3FX81VrsGR+/VxvvydX2HnemBmY+T68fi+IWKXe9z/AsxtLMPmN+bzeMjdM2S/aebgIU9Qv/4uR2wyU6tWtxI2J36FP1/C+tgCZ6Yhr0jUHIEyv1NJJmuB8jhRm2Vl5FioQfNWArtzsgZFWcDf/FkXVe/nbqVyv063sqZ6L0tL+PxSYIGjHtgMvj2G9/1L5gmZiR7guBbS+XvW6/PAmjTHfQxRDz4G958rL+43Ry6rAn/00TT0ohOqwfnnISc0V+3+biVmWs0Cl7oEv+b1nYt4Yv3QYfDt1vL0Pr7mMNitpTyRzVq4lcS62XMes65gFRkH+4Fr87uelmJFph9w7Rq+1xrYtQi/Pw8fbiV4PnsuZCP2BoMb20rXZob4vsB3O8iX3RqrwdsGYl5t8f1GsFsLwc9hv9y6xbpjyEdrMZY86RVjI6q7BiJmcuXZulaC9TP3vbiEvK3IsdH2Mj/JALzUXY473UVaN+b+JgPgsx00Db2wZ+7wm274d2Nwmx8V2+JDmONTrIerEqhLltzDN3vkH0rK7iOIz8fAOg+l6OAhyb2wp2VMUva3S5GsY/juiDmwNAxxwP2pLcExwmTZmBJZk98CNlzP5z+Aw1bI6aH4bRFrt4nOJazjDczs3FL4Vm2QrN+Se8BGTLTgXq25wMXWwPBIYM8l3reDdXdGzcH2+Qlx0RXc0QA8tj+w1EVa3eF3nZ2UtkbJsPlT1Jg/YfyHgZ21MnVJdyV4G2sXsx7RamWE2TFgfAV4Kz/XjIC/PpOn7JsLh7BI4GMV642Kd92jgPVlWn+N1TaR8O8K/D9LrF2U5PP+rJd+/u1myft5/H1aYB3Dec+Upp0eqt8EvluIObQUx15F4zp5wDwbsb/dJnw3F/+0Fsvi4zCHS6h/+2KsfZnjgO/1g22+AzcxQMz2xXr9wL1B1FB9X8RWf9ZLVs8u7alMqEiBD7+U/dMU2P8Ych2fnbdTenilaPrYyYujFdYDrPvM/YZ2KEcupYIDPoF9tyr141mz9xF8vRnyeIy21ueXNUd+jJPcN80hzEwMK+c6swLxbY013YY15/38VsI1Ih7rcAffbynqPscjJm9g/Nx3KR5+liuP+bWGrXZi3bOB6701jfRQpZFq4dwL/uSGeXLvS2fwc5I23xnxM2fU6gp4cRNg8ndaDEzczH1dv4X9PMDpmqkupYMU1sIdkv4OPtpDOd3hqGR9rVluiUrYs5Oo8SqlT4vm4FfbeT8m8M9UjDDbI7lvVw8vM5GZuA82eCTT/ZnD7JassVP+kbXudyGu77BuINZ0N/jIDenQpJUYG71Lrrbh8yatkRP3Iw6zkUe/gY8MRUxxL9pvgIEjEMe8H6Or/Lh2nOS9DRHUHfHwi5xpxXsGuoPjTeBxqRnD2yusGQgujPlnKHymp+aXJ4j1v5Sc5f8gB1Qh53ykQN0haXKcNQq5X0wKn+dQ3SPNkEdSgL+PgCktsBasiV2IOVhjjQ7g3ryfmWNnP2rofBlVw/3XkmD7a9yPQpwYyv5wGWvfGes9BX7I/Vkc4TeTMddmmsYyx8jHtfX4fQvFfvJRTT+26lO17nSHw4j3j8C2bHCK//D7J7LP/5qJPRf4nNAzrAX3jmbd6cdy1n8t4RspGNsN2NRamBYdwpwK8X0b8MM/4Q/X5eRHrZCvj8KuV7T3pGVjfpfZuc3V6q72knvtfLnFOsPZOuvQFO4ND3y6pWSPzELsVgNnmwgzQ9amrgOP4mfS/0OMvNJ61dm5pEk+uzqhwlSwTrWZYTXWx0wUrvwHfOURcoC16DftT4y5APNpw/vIZXCr5qjXzuiMg49gvAba3g+HsMPAmy+IhwrFs/951g/DGuWg1ud+RBao9S4jL9yQ4oGFOi3jAtekGIulmrL7KhWMugGfZB3dXNT617XeH7t2Xicn4zzJuTjsGfcmyJDcKzlQ1xS5IANr+Aq8rJlgzsWa5LUNzRBHZ5DjnyGemyMnngYPeIL1tUJd4S9HPzRV97driTn5Yd6cr/frMhOPSu/ZhvDDVN0st6OwG+uO1sHHsiX3DU+7LIl1FF52s1RjVH6ffg04bA4MuY0a9pp07IVc/Il71N7Q9OTDWxuJaRng8mPew1eNxSw3veR3MS6lTcXx9he03i77XpgIk+NZsMlz5O5GGvdiHdrSLh/1H9euR5w2Z41FfdrlUGCUqdo/zRhrxf38+H1Kc8R4AOqS5ljrbjrWOefzzsviN+pyDxyV435sDA7WiHbtzJXF15+jZmyO+j2Pn0HDVpLS39zFelog1iTxHqWZsazFep54D2PAXAvw5yLUoQXcewo1aTGx1o7TBlO137QSmjyLtfRM1W69uX8N90mrB7Y3gU9e0vBz186m4P9XJJ/rHBRVp+e+7Pt3mYBjv9BHUJjk/rbxbWrAj9bLI0NM+J3vgCHph5HHmoDb2OmiFsD+tXxO3xKxXCBZH6Pi0AXi/eysOfz65gXqGV4B7DcH58wmr5iHwEFz9cglfl50V+tZEFBdSh6uZTLTgfcalYMv3QU+8bvXR7TIuhi+1xRc5St1630TvvxFq4vdTW9gjT7isxHqXz5z9l4arGsCbnBV8vuF4+2bAtPyMK9XuHc5asQNXDfDH/7JdCs7DF7UlPcJuMe3OYrazljN7+SA8RdL3nMe97w17ntH81U+U/OueyVsaKb6VvGz3mo5qDnrOPG+vsfgdc21/q1B88qk7x/Msbk/fJmM8+VnYlXEmijlq4zB2Z4S7xn/cov1bV/S2GjuIWkEvv0W3OmurC8wVI+9qqe0y6wZ00itcDLAHBmnP2PtG4j3red3MlDllUaCtbh6m3wCtjRGzi2U/6fzaywqDhUgZt5wrxd9t96Rkp/5gwNklY05LK9d5XfxDZmBOs4jzbhfbVbD0RTEpQnq7k7Ee4pD9W+B499QyYcHks+u2pzIo+Ptn2nay9kji8itjG3Jz/EK8Pda7gmJ3F1MRQefI+80U93KnhLv/yo62ITPSFN+pwpNV9/OpQ6+XS6TXxqCq/C7r/uwK+PPFdSOm+CPzbAuv2atyDyi6V1z3d9v2jFcpzn86lDWiaGHtZjy7P8zVd54jJhq4FqNSrs8lmeXvsc/pWTl+QrfMdH60fSb9kLynor0N09ptU2ttJ3UBLHzAt+p5X5uWOs38DHwiL6s869HnRrDOITaMyyLdaode5mjRjiSVXTwiAzM4j1dP8Mm1YjNj8DKAfCN5+AdH5CrByEGa/ndGPJFPeKUfZ+fRzXg+6+Qi1jX6Cv48BvE8hf4QZq+YNRW8Agz8PN01DRbwHu5T1ByVg+vP3Ed1qq6nCWvHEFMmWGcRP3TXgIbP0gP14GIozrMlXt2jKDkxW9x/0+IX0PBOsrelR85T4u0y/Xw8/dy2k/GwjH1C3LgO+l3zljws3/vyjrEzFH95FnbwTHMUMsn6mda7QIWWahlYz5n1Y8/rOnM+7k/hf2PSsM/GXOs9M6nUqTFX1zL/JflVvYnuK2lyho46W8+APc+IV4GUc7yeozlPeLTRHBPAH6P1u1kM5E0mJ8LvkS+aQ5O2Bg2Zs1Mc7Frp7FqNPEp4sFM5Cc11s5TO/ay1PYysEb5kB+stH12H9dW4rpx+pIPe/g5DWwbhjp1PzDfimMnK0Y9Bh+zwj1s9af2clxbIkdMoBj1M9aiAXYbSWeXfpYrMll71kK4R3LMPeF93eCBxshjlZLri0FRzVCj8x7LlqgpTDV9ifKPNtpeM9ZVa2u0UN/DKwkxaAUccNOnLjks7f5ugdpwtN6zP3MYK3VFpqt+QgV/5t4EnfSZidzbooXKtZqH65/gjNbIiePhnwYq6/+7lY2npIuN1D0XPvK7WrrY0VDld2qmRfx8xhL+WyiXtWwjBjVvpa62AefJsRUm31qrUQtuIU7+7+8Fo24C0yeQ8Nb6nWKcE8nfpwlqQd4L6kVu07k2bZDH97QRp/exFvEt1MftRGmyLeqePKzfFEob1hTr9Qkc14syhjeDzVkDdho5hDVHfDcgftqKwCx+Ln4LY24navLtkK/ykC+ncO9I1d/nI+w8nVZkWuKan4CP7cT5ZR00LdxTe+2wpg4YZx7vUYfPtACuf8S6txNz5nRCDi8ARrcXY827oG7OA341p9TXHrDfa9Q3Lcjo9kiVe0Bcu2oBDBnF/We4VyYVjx6JHPIavGcSMLYl5s57fjwxl9Yq9+X0O2cn/M51Re4qAA7ai2se3XHf63xOhMLmj8Ga1sFvLGH/0axnD75lhpw7FrZ9i/FYk3XocPz9DThWG7K/OxSxwr1+PMl2Uhus3Qes10SKb9NO5R6yu9p2ENUpPVmrnnsMAHPGqdy75133dsDAIer5t3WYlx2l+w8CntVpeo9elgPBEd5q70Ace9mjjv8I7OVrtlf5/bXThg6oB13ATa6DR7Sgqk/jkK+4T7QDXfMgzKsO1+8CfNABP/hd8Hiyc+H3EvXwh3FksI77ydejxnQQVav7YH2vAwtaIc+OBzf/iJxii3tNUPm9ZN3nLpijuzY2M0MnGvLDz/jOG61v+eubP6ncGzdQN5DOL3PBmvI+paEUmOWMGPmAWPbAb7tgLd5r591GP+wEf64HjnQU6f4/ME8E9jmIybN+VB3CbsiCUR2FY6/+KvftWG3TDvb/FbnlM/jZN5Ri1x954w3w5FvUAq5Ya+7l3Yu8Z/cDx+H9SH3p9bg+yGl1Mry1K5n+1pt72GrawjW/uMCGb+EzA2ni5m8x/vfggoPhMz2QZ96hFhqC9e0KW70DZ3IUM2N1avmqaxizo0heLIDx1zX9OuNGAjwuFxy+I3zmZ6zpdfCDjsAinZq8OB950Z7ifCeCs3zBvDrCzr+BWxmorNGn+2cQ1vqKpmdbXzBYu358m84iqmYI+GYO8oEj8HkQMOAGsPuK0rlktsp8wjr0glJYPwc+z70ZWN9vDn77GHO/pcw7O1s1LXqGuL6uHG//h8pnnWrXlCgZObOBx8+BFUXKLLc/VO6dNKz8vjIzdo7KvR1Pd+hMLlMnaRqAFYe6wc6eqt3fjWDHroiRycCqRoiZTmJZy+HqsPI8PsMoPPsPx3rl4l6XlOBWPuC2rH+VofRP+wN58hHws1IpHv0HcPIF5v5Isbrjg3h/AX94obib+sC2r4GzPWiW2xTV9DdDdc7jTsJ20iisaR5rQwmPf0fiOlfhA6eUI0NY2/MheEyd8nrcXIyFz46xTvIUlfuGeMX0Qh0xFXy5seo2vTMwZyywMQ+coLPYfn40bH5VBlQfU+o+zwPWPUA8NqDen4u8/RY16BfFzmW+ymedhqT3gS9NU1+PMwKH/BH4Ng38q4laeaOziFHHq1yjuTbrIqJtxyFecnnfoNLv/gJNQ2aEmREta7kA9nyP+/6EemE6xtUE+DiAgrd5g2sbY/6DgGnemDtrnI4k51Mz1CE/sCbVEMxlpsp1fQ+vMRQhZ2AdTdS8FawT+yv8k58bdEFNN0ndPvAacmoXEfbME/58BbnpMOyzUNO85Tl6WS6G3Xh/dVNwHl/V3fQDfMmMJlT4gg+yxvhwCqj+HX83AdaPAZ/8Xc15x7X5RBo2Y5bKe9WMJnphbLM0zbcjlybht7MxLuZUTqhxJgPDL8MOTiL9zRR1bPQVcGkn1AVTMMds+GoXAezmPfXwhyQleJufyufgUAvw2TdNm/38Wxtg3WLUiJ+BM9Mp02EO/t4cufJ35IU5Kj9HTbs8j9wj52g67Sm7Yykzca4qR1jjHlvAzearq7daww+28rk2zMMaa+kk7CdPBz/NRY7mz9Ngt8vgOQeV/e38kRdKZL9pKUrZmKWI/RLkWjvkhcWIta+o0zqQT4slmj5n8LZFdHrfH8BS1gdeQSM2/YHrm6MWDqQ+fXyAqxaI+QCy+3suuIcFuE0U+NtcddiMFshzm5GX5+NvLfAbPh+3QD1bxzkslnqb+Kq8n/l0B4z/ji/+xu9uWDN5kZrub41xx8MOi9SMHGushRNy9++Ia+7j6YT8PgN+mwNuc1RxmbpC07A6cumgcnzPMvjXXfDXLtS5ZAn8pRG4TQ/kHX9cw1A1Of4d8os/6oPGwKa+tKN2iXrK3gj5pj/qFH+1toH5tk7TvHU+xblfR8Gt/DHmJsCItbDDPDVCWqj140OwFvPhY/xOJIy+TJiv+rSwgo9upNLk+cAHK+BUFPmdW6By31vDnvE0KGqxmnvAGmscj1jwU98dYS7iJFg/mWvIjBwnkes4G2PJljHqISXTIUDlPZzgmcqJoStgpzuS+61Ud12q5icZ4x4jqffGpYgp7kc2hpw2LMdvm6rjTo+lY37LsCYmwNUtNO9nf+CJNWLKScz7eS5seAX8x0m4TPWBz2ejbnQSjEUpu68hV4Yr5auW4143wJXDldEzV8LOeaiJgjXtZdOia9x7VnGbvgJYWiC79Y5VJlSsRF7LBz/foSzaskLl956z3HYrAXMDgM+F4N/JSn3BKtiJ+97+ipyyHGvL+opTyDF1OfyL9+JOB2dYqfa7zzXXFtrVdpma6WCtZuc6AfPnoda/LKNqnJALFmB9sxE77A8L1JzludL/SRchRyyAHfLAN4AJ+3yRR25ibOuVs0sDEEfXMLY1isG6FeBjV6WdS7Syb9Eq+G0enx0G9q7W9NtXZCYqVZ9Wgxvw89g5qOkCME7eX7EAPCFAtZ3UXA3U+ZEcEaCONTeDfVegDgrAGM3ADwLBMVZiDNx3JgR8ciVsbgGcDMcc1wB/LIAXYRRtuwp/s9DOYX25tVJ12mCJdYxAbb4ac7TkfR3gnwFq+UdL2CQOOLkcuNsC3C6eVgxYoRbWt0A+ikVMrVR9/2CtYLbJQnCAy+AAToLjpeLQVeC5kzD9zQ/jvw6+1wW8fRHWNB98uItwKV2EnFIoZ8Z2Fp1LFiNmi8FD1gHzWSM3F7GzXBkUtRLXvAJusFFxjViNXHYNttqiDElfg7jI09a3f99AlTUrdiyMQuwHqnWBlojfTahhV6kTfrdCDoimcT+uUfv3tQK+bAbHCEA+5VojljzPrFKtG7dALHQBZ1iCa96QLlO7iB0Ll+C+BdLJuIvwilmKHFcIrttZRCcswfiLZNUnP4wB9ll1GTxnHWtBIG9cQYxEKd1OBqqz3K6ivtuleLgGAYdvgKMeUHzy1yF2b6A+P6YY6IOBlze18/vO34dxHzZ8Pxo4sw6Yw+c7NtOcOWvVnk2tVD7jvGJAoMo9ghdt6SyKOi/jvmfS3bSzOL5npVrdtUTTXQ+atwL+fweYeQRjC0GuyAN/OKn4/BKqWjjnoy49oQwrD1U7l1xHLPxI/k/CNH3asdHuZPgsTOXenRMtYqj2bDBsYgnMjcV31qnVKdyXJ46KLdapR4ZYqcGtOot3R1aprLfAGvtVnwLAOflZxmllxZdQ/P0m+NW/SkrJevhXHvKdK429tkHlGtPfx50G5W5ADmEdP4GcsgHj+SqPvdpE+/4ORd401/aWR9uGqlWrLbBGuO/mEDXFzlLT1ff4Nxh+bolY6CzCWweCf96Rcb6dYJMgxOA9Gb69E/LgOsTyXTl6pl5xfs1juIlaTq+U5bHOLT/z/5HqzoWrXPfWrnFHPg3nWl8bj1tiuMrPUb1iIuh8vzDY30zbH+68ZD3WxRwxE0UTDq7HmP8v90V9ux6xzOd04in3wHrVfjKfLdpKFYdCESuW8I9OqEmDgb3F8Nsrim9VGH5bAG5zRbH7ewM4Wz5y34+U9+9G2I2fY7vTsAMb4W8fYauBqN1Yd7cBvG4T+cSFIZZ5PJHUw4u1iJsjn22HPVljmbWyt5P3oTB1xQAeQyfh0yIUdi7ms2bKsBk8L9aKGUDh2yPAUblnyiByXBzBZ85Qg0RS+apwlXt+1X1OoI9fNgC/zVXuwdHbJAxzKUWOcxTn/1mPWOFr3lEMDDYi7m+C6z5QUk9tBK4UwLdvKyYLNsKfuUZQwOEjgUPvZfH1weAwkcgPH8BLN1EofpufZKrFaXXKRpXPANq5bKYyy43gC80RPwlkZrhR62VQk99RBH4NQ467J2OEo9g+kMfGGr9PlczECK2nSaCuVAn6JkKLrx5eFYrTpQj89gZqHyKPFVG43ls+/4vYj8Lf38PmMdQzeyPw0hS8LY7SNkaovI/aKyaOXHM2gqM2V1nP4YhxBObSXH3ZzUGM2BSu1q6pkNvPO4iJo8MRLw9kfUFHUWAeDn5UjPq0o5i2ijWxua/QG4U1hF8eLpDGwdWKvw/rJN/Aur9Wtg+Mgg/ckPIKYTybVN6PbR06jPzcN3HvLzkoagv1HBqpcq9551PxZEwR4AzNVdZFzGgWqfUb8onrIDIiNnK/bln+sQNwdaPKGi/cbyXdfyNybBnykYPYHrpRZU2J+vFfFetQ1tS9xc9eldMdNiEP5qN+JJrQORo+8Aq1+TA63j4aY3uDHDSGFllHwx7v4HsdRA+vCJV1YC7u7yAqYyPA58tRCziICQcjgGP35el9DmLm2AjgzD3gjBHZvdgEDL+JfE0UVRMN/ODewcPIpjYa+eQVONIYcn7NWsF1sKe9iPONhL0fSTmig7A5wXZ7APzvIDxWRMI+rP/TDH4Sjfi7iVqJEC+bua8davBhyGubMfcX8M8xtP38ZpX33k/LaC90b6OAo5XS/q69SF0SBduWy2se9sInLkplbZzaNc3pbN/NwId8zNcSuLeZz9hJD9fmFKNuxnzzgKVC0w3m54avbw6lgLkxmv5qaZfRVLgyhveOYQwHyfDPWPh/U6zLIaxjHPhSU8TgYSrPiNV0bk93OMZaT/i+icpn1Gx3buL+hLhOexHRKBq+UQn8saLskTHAcH4P1Qr1XYzK+5pOd9DRnkGxiJHHWLsh5BkQizE/Qcx60Myx/Jm1dpPAFeP4bBm49SGy+W6L6mTMPWGPU+/LcSr3fB898wQF6raoZXlNwa3tRGBWNLjnI+CnnfDJj8a4HsuJm+3EonGbURfw+WsHOlsXA35RpHHy/IcxsO0t1Ag/Iy/Ewmf4GfEgQn7Cuj8Gz/GgnB/iwM1YgzqJnIZsQdxxv+lD4OFbYEMj/L+/KTt3C/CyKfLTScw3HhymqZr6mp8jbUZMVWFeGMMWXsdKrZ9U0LFYxAL33ehIdbCt0cSbiJHuVBIQh5i4LfM79SfkCfjVffizjgKz4pC7WI9oIKXsjsN1KvD9EbT6VpzK75S3D0wiAyUe3KYx+Fky8ks8uIERPqeSxXPWATZGnmgnzAxjUBc+loFZbUW3VzHc01ua/tZOOF2KgZ0rcS9nsnPZAhvf5vf5FNZzC3CSc18fKjDfogZUF8uKQ270zmcLMIo1TxQCd0E8lsnskUPBjbeoSYMfAhOSEXdbcf3GKu+zXnRzq1oSYAifOEyh+q0q76OYUJGKPLVV5fc1nadgPCdj4Z+scW0rvJ3iwBWfYo5twEXjVD5LVXzdmUwTtqAevIU47U1+n7eorI3Ww6sfZZZtUc8uLYIv/Uw9m8IOq/g9zUDk3HjEyH3khcM0J4V1dBvBl45S3optsCfvRUklGblNPZHdWPU7ZysaquOA2U/AwWxFv/tbwPFhK11rMWxGPNbxCeqjvphjPOL0Fr7THzgQrz3/DKj+mYxlPHysCDYcSMfvxav8bqxPnyCyOcGarvnyePsQ5L7d4Dm3MMdAMvmWNTD5vVQI7W/HmqL50ubEn9Sj/Xb4TiNwtb/I4/12Neipgcpai9WPt8EOhsCFVDIL2a5O+8lQTX7ZStgsZP3hSu1dc583W1E/VYFHgQMs2ar1M4pOEHTs1VbUR4Xw/8EUcHQrbHAH3Gwlaqhd6r4XBTJ1yVqKOr4L/nYbMbuS+k3bBfzn/RIhlNSEdVmLECPrKb3PHuQO7skSRnsu7EYevI3xb6RjJ/cAl27Cn08gphLUsjHcw+4kbJWA7xuAT9uI1zd5/JVyz6CW4NLbYcMn0j2yJXByO3LQY2DgUG0tnE8VIvZHsQ6h2tuEP48hN3y/umsRbL6Coot2qvwuapZbAJ1fthNxd1dW3lhCg5rvhH8VgzMj/z7eg7i8hXz6NxVf3wEcboAvnUK+3oH15Z591prGb9SCKhm/o4U4ZZ+APFstK8e2EKMxfuvQKim8f6Uh77aDo93WnldvD00A3ygCr5tJFn8lIJ+y/vk86jxlB+om5kKx5NhrLzDpNj7/j16P24l7cd+9dKov2AHc+Mo9GsWcxwnwyacyxc5KOJ/i37JG+lbE/l6tDg3elka1P+8C/+Teu/+inv2/65x/e59GmB3gc//aZ7tF+7V3E7p+pdR5936Vz3B1Likno9YHMIYqrEs5OMB+XPOpbDhaQYNGHgDuPZYvDz8Chu/HujyRjqmVVNrlAOz2GPWLpUhO3aFp/06osBDJi3cijqrA33YgN+0FVt+VEZROc7ruBpbwea4z1O0k6x5/0DR2jt9LROw/R668R7mO+zHHGpkx/Aldw5iPXGKNjmeU/r/94HdVcli5uRAddwG7GP/30Ms/9sIH7qOWTCTdsr1qdMID1EeJrE0KTGad839RR+xBPfUGfpJB+3f93xhW29ynwh8TVX5nZmBwj9wjE8Fha+G3tYjH/fDtx+AqrykmhO/7WJYmm4l++3ahdqsCtz+o6e5mDH8ATE6hCRV74Z+sb3CUGo7uBSfk/PUXrrkXueUJ8OQ4asN9Wg+yfS9OAm/3wq9qUCv9Q54fWDf4heyfdgZ22AP/f4Va/ix42h417Nkb5PEs8K494L3vEJslqB32YR1fAbvuoY7bx72+ZWZiMfl33wf85+f/76g0OVHl81YOYe+o97D94P+w4YDmyGW7EadVwJy/qXLsPpXPi9WuOQVf3Qu/rUZ9l04lZ/YiX7P++RnKjtqLeo21rM9RxvC9Kp9ZO3JJoqbeo/JZ2p7hl5B/98I/+fzOFdiKbV4n/dyvk2vEXuTQOtRTNyn55V7UBXXw/9vgEnu19w7ck937UKLWI2D0zE9UGZsIOzwBH25AbZWIvPBUDpvRTMTv2A1/ZjxvJlzsGetYY/kzNcxN1Pog6PoZiF2TErW5nN5nIEyL9mk69m7TTcSxV6xjXAnsaiSsPFnXulJ6/GsosqMSVd5PzrqXBeaJsOcjmetoLPrX7UXOqpTpb4yF2/S9Gsew+c5IsJayv0857NAE9e8+1OkP4dtXyWTBAdTAFxAjeVjHAyJlt4oYvElDlichPvVY00LKKU9CbZ8JvnQHuH1QTJ51DnMsoZvR/Pk/1IOl9N3rg6Kt0Rn4ajktGpeMsabLml8eUdLFZE2rdmx0FWyeLApGpcoh6dW0ozYZ9/ob41EppihRyCuXkfcvkP3g/fh7Nuroi9Rr736B9YEvZZNP/n5h53IJPCqHJo4+AM53AXGaS71KDwjurf765nXkZdba1SPv3ATmJ2FemdJ+cgHsfFAEbzuLev82xfkeFPaTz2K97oK7HgQ3PYN1KaWQX5NFddd/EYMPSOxPFmHP0hBH5WRSkyycjP+He1UgBg/h80lpZlgFux3CvP4Cvj2lb4ceEpU3jssRZrXUf/ghUXz9GHjCK2DFIdGnz1Fp4VxHUTJZjDvN+43+AzYmCreyy/DzcxhPolhtk4McncUYgvXOBn+QrE8uan65BN8oJLu/Dwqjif+BgxXBzw9iLc7AtnfpuFeyGBv9L3yplI5cShah+jTksvd052AybHIYOPyBor9NFhMqjkgrzzT45z6RNDgH/p9OMQn7wIeuwG6nybUDayZf5veyVPHxIMafAhz4Qt8tOQgOdwS+8SfWZa8wOX4F9jlBJ7L3ioDqHHz/JG2Yvw/zuszP9smnxUFx7epR5MGvZH8xSViHHkNO/0rn3yahZj4KzDyEebE27xUZox4h06I9AnUzeJSBqC9I0mxl5WkAv00Sw8qPwSYHgDm7RdSCa7DtQTpVuhu+y++AGqFm2S8+rj2BeG8kor89IAwMTkjbSQaiIuOAyFn+F7BxP9Zot2g4mgt+uI9yDuzCGK5J3z8MhfXAROB7qvQ80wj5KFGUjUnFWuwm//hdqEWvwid3ItfsEvvbXcP4d9C34bvEngtXEBc1dKciAevC+/kbC7Zn9shUWeHUWHh+2IvrnwTmbKcbSTtF3eermrbw9oG7hLsp262aTG0T4If8vKhW0yI+3v4a4quGXlsnwP7Xge0vkSsTYM9c8KjXNOQH1h++In1aGAH3+PqpwHkjsXHiHgHMA3c1wprsEeC5iBEjjHePCJp3Evi8hdIu74CfXAOHjye3pTsF719dFh9P0nQXaqcc+PZT0v2zXUTQDS1PWXluFy8P5yMn1tH5f1jzOQdzf08XHyTA5pfkMT8jse/v3SJQdwrcwEgcGbJblHw4hTy1GXwjQYyeeR21TyytPLoD47wKjhRDX2x2iiOXrqCeiqNvs3eK9DeXgTmP6eXhbbAn93r7iFyWIApXXtA0je99SBC8b3zXTiNhpu4Scc9PyVN7N1Dc862IWX4mEE7TVm3DdfKRxyOo0mq7MA7m5y0R1Gn3dqx7HvJaFPWamqDN3TWCnxnugK1yee8axbfZhvW9ibq4mlbO3Sr42fLomV/J70iCQI5C7W8gahsSEI/nkCuNRO6mnRjb/2A3I/Gu+y4hvFnnfB2uEw8sKkR8hVD2u3jYh/uZrqeur7aKGDVfO+95/u1Gwf3dj73KpFyPCNiE986d03RiL3asxhiykFM2Csb5Y6+e0el98fD5G4jlZ8jdW+BX+bKhB5/RTxB+7hlyR62hqPhph/Dsfxp8o7Hon7MDWJqu7TXaNWknYuQfxEgw9W+2RXCf6Izh64APWzCG21oezPUIB+Y8hW3/QyxvBCbwWWZJBusi4G+8x/gCjTWP1PTERs+sBSffInyr8uDnNSRHxAFb8qWdSy3Zto0TvO9w+8Ag2DkOcymGr66mTlPiRHwbflaZTiHbNojOJc8wl8vkVhchdiysBI5dparVkcDPR/hOLRlNjMV63UDuXqF95n3LX279jy7mhuFeNfDDPOTrSE1zaaJFgaajmz2yXEYtQOysi9Fsdbz9C3DvzcgXN8D3/Omidwz84S745BJK998sTgzlHhMnyW5ymOg3jXWMU2nfi/XwyedYr9vUZUikyO/0AN+/C1yKFMy1Go6+oOv/RsMOvBbPgfnRmr9lDH9BEw5uQo7Lxxh8KaQwGuNhnbp5wKUo4HAZ8s58xMsm5M1S1Gt/UIzhJoyNtR9Rs4hQ+Hwt95oEpq1HHNUiN5XSvDWRwKh7qLvLqHpOpKbJVjamBuPfpGlBv+teSzceRiHG8xFTNUrVp5Wa/mGo/rVyseNKsSy+XHrFPFZW26zA9R/gt6+Ug7tXCX6G41b2XslZvkZ4V97jvE//7A1EvrsPfPiq7FgYKP6vF1tjCpu/FhhVCo4xGzkxUky0eADe9Tvt2hmB9WJN2r9oxKYQkZn4AtcvRy0QgXvdlbynq1dphKZfGve8gmobNmqarn7uVYi7SNiqCBy+Gn4eKZDH8PkZ2e2Kgr9xzXVP6dZ7GeZbDk7YjLr1DtK0o52MLcl+8lp8h/VjLanHvSBgURnWy4vSTCLgM+Xg+ZPI4WU4fOwh7HkMvr1OcF/d6IRjFL8jGLH2EmMooXkNIeAnZeCuJZTcK0Tw/r8RZsX0MTMY6/IANrxHlU7rNY3H6IRS8MlQTbuYz+HO+zkMOaJU1n0uozVB63FN7mvzgL47FaZpZe9vV4U4ikAu4HdPBcokC3/4LWtK29CgqHWwW5m252fi5g3An0fgiuMoxjYc9n8I7nqIZvy0RuS9Z/2Qw+SYuhbjfw0cKyKvGNZtLpdpl+/QLLd1mo53aZfb2nfCWz+En1fQjoVh4AN3wZceo0ZeD7vdASfJVa5dXQz7PAL+tANnW6dp8/K+lNP7grHWZdLk+DBar98An2et2v3k2pd1sOtg54PUe+MqXOcNxllIzqfWIE+xLuJtctqwGrYqhw/cIumwGn5SAXs+oRzHMMTFbcRLNe1qyxrFrFV7Xik6uBDc7zH84apidHuBYB2S7JHnlZyRC4S/TzX8rTNFBYcAV8t4/zz5fQ4RXIOcf/sT+fmEAd84HvkZXZiYllEOLEpCvK/UdFfedd9PdYHLMf63iKkiOjc8ADFejjHfIo9/VwLr+NnLM6r5ZT1w+Jb0cK0hh16hgp85BFQ/R2yuB/4XIO6ek9HtUGBrgeSzopllPH5+DlmLen89Yopz00vwsfXwz3z4wAVdQPUc+CQ///lTdzJ7FsZ5D7gXpdv9YpamU72/3VfdswYf5I5iyZp4wa3mIE7vIQe1UOz/9gHOl2DtmiilyXOAvaWsnau4TPUBzpSirtQrZ/znYS2ewT+/I78noZoG76CovuSQuh65jPUb99CyeD/Y8x3q8T0UqiwV3FPez72A388Ci1hHupB8/1gOmzwE3hbQszVL4fMVsFUNebiGwJ9vaZhW9V8I8hfvAXsBbhAKzsl7yl/SsgGMS/ngq9/rXKb+Dn+7C97rpPOtmiG4X8+JoQcGpL6eodnBJ85ekYlzcN8HcsfCdsrs2FmwYQX4fx/FaOIc0T/tIex2Vum90Qf48BzzVZXeJn8IrlVP7f1POb5nDvL7C8TyTiq4tgj4+R7xeJMuvvVDvqtAbfgA9cJSYAhrST2kw6+WgjcWw4aPyLtyOfLFHRne+jEdbx8An+f+1FU0d85q2PM2OE81Dd0UKPj8yyLrZzQjIwiYfAu/fU4Wzusw35vIdzXk2T8Ya12A/FiraaTzc8j+aS/I71wI8C0fOdrjXPF1b8TpHdQvtpk9m05HbPL+ipuZTf6cruW7EWadlKCnM+Fjj+Hb/YC3s7BGlcC300pwq9nIR6/gnwk0MH2+YE0G5odBT30F7xfNe59Pvj8v1jTYg7cVUIxgOzzE9/Mx94WI2Qo5rLyMdP384WMlsE859enjj1qpWJ7u8IJGP1wHvp0P/OmT1a33dMQsa2XPyGprNBVrUYzYWZyVeHEa1qgQtuqveMXM1PSaWH84efF0XLMGOfQnxcDAW3D/I+597Fb2O/DqNTDhH8U1babg/WwZw1MV3z9mYjxv4PNbaeTMucC6D+DtBZrWcc/wh8CofCoY5avpkwNfyCfOD/yQ+809AHYtAn+6q+l/FIxaDD5wRyYN3p7VcHSK4F5XNicOZ+W99xJFBwthk55Kz6ZTgRUvMN+fgBvTMOZambI7TfGePQMx8hZx+qfS0GOG4P17hSvjyerOHMF7F+fMuUlOxvOwdg8xxxvIO/NQF3DfvXLKT/IFX+Lz1BXINQs1jXTh/U9WVcpkrTfEqb15WX7nPFHvlGAt3JSXh73ge9yr3R24Ohn86g0/n0cse8FurzHOv5VuJ6cL3k/omJoCP58OHHsHnr8FNfIsfP4EnGTdPB/kAu6ZnkenO/ho+OwQ9pA+3ZoPPyyCrz4kt8i5GHMR8PYRFR2cJ/a9KAQv+prVpKenqB9fjHG20lvd+VUssuZ+asOU3AOTBOvMlHyYqNQXTBbcO8nP/ZiSdnkq8l094jcJY5sKfvsevDeOHMJmiJlWrIGcj/vOEXx2LHlxPu87Ak6yfnKZpsPs4VoMez6iI0N8BPchZc32Cqc/sC5FGE83fcG1XzTd+5Td3+oDdeM1reZBUROUHvd+Q+1cj1w2TYlvMwk1CO85TAIPmYI5foB/7laCt3khvupxr1hyM52O3N0AH7uO/P47fPURchPss2+G4PdxyB3ghDOBsZWo9+9Rws6ZgvtKe1ey3sIs4EYRfOY+8sJMbcy7dg7XJ78cjZgqR46epPezHovcdA8+NkDv2uwXcMj7sLOPsn/Xb4ivD/y8VIlK+BXr2AAut0JJfT0Ra/RJO4+m6+ep2erIpRjYcJKY5fYRNtmpvBg3WfA73GOvYpE7JiOPf0ZcxJDNd5MEa9RcuxpHpV1YQ5jP7MRQWR5rHX/GWuRRVVfGDT6/dpW8Z09HLqvEHEuINdLdyu7Ctvep7aTpAjkfeDhDP8liNOZYxnuA9XWBHvCNCuSdUGXYjIng9g3gllHKP3t/Q1x8AiePo9Ql45ELvsIHYqhV43Gw+Vf4bRwVjx6LMXwFDsQCf36Fr/LYrlB+p6nIoY+RL65SWyMv5IhK+GcORdlOwb34vc9dTZ85eFsJxnYPteFUxH6x1o9D188LscA8f73ewGCY4POY8W2W6oNbjQDHqwR2baG260ehjvsKbLxM9eMngQ9UIS5y4HuesCHXF9n0fu1v+G0VfKCEdi+aLPhsyZFLpeTYa5Lo0+cOYjxBn5M7EBygGvx2s77kw2CMvwprsZncpo8UgVma7gpq2JHwKwP149pLtMznV2BOlaz5pQQ1y2/wf+5LXgpfmqjp6vvEHdW3cHZHbL5CHB3RH7TTidIurAV0QL96KwGLnqF+jMU6Dof/G6gjzDajVh0i5IhGatmYC6TznqBp3MWoF6lw5Xjg6hO52uY87bkwDv5cDXvewdjGw4YlWJd71ML5V3y+g1r1LuY4Hj5TjHU5pw+o/hF+WwebnNbbnPgJ+Y73S/9P39DDHXjLmmybqDR5kDC63UjtGR5FLlMFbGuo1vxyEbnjF/j5E3D1i8C3MSJp8BP40h068+YXzJd7KxTBtmOBISWInQK9Y68+wD3eF/H/WPr2uB7v9/+kkiRJzpKE+JhZjGaW9329nM1pZtbMzFpozSkk5hgqSZIox87FDGtGM0u9X3cSiU4qqSRJEklSJPye1/39/eHxaX3u7vv1ul7X9bye132/Xs/rhj6q1yjMqxnzTdezZq9u1Cvwt92oC3Tgftx78RrN/XkGMIe/R6TT9XUzkMuqgRuF8OcZyLncE/OxPjJ9OGK8BT+X6ms3OQrWDgpctht1xBeCNaYCKINij34p+BwO6y0t/2KquBH9SHt/9eWDL7G+3KuxkC7YTIMdSjDmYvjtNMQFa9G36BdbfgS/bQVnq9P7/joMOYX1z3dhrT8TszsaqaMWBlJyI2v2tlWPHM4EF5oMrHgIH75Gxn9MElU5VRh/Ifl3myK4byNyIWw4SXgkc742QiwN1uLl3PE2svOZ/yGHtoIn7KaRf48G5hupUyoCyHz7p2LKT0aqf7dM6vjtRHCnh7DnDXCD8fDhSsy3EPE1UeMnaa+K6OhzoelnznQ1kclrhwje47GhxhTjdhDcw3rUwvk646FDxZrHFmpRbJTu9LGhovGdhVozKJB+eOgI3DNSt3pkgscS1q4S+FZAxyYIrG8JMARc97pO410nr3aWta324GkG6rBzHeXzvIHAzw/IfY/GTQgcLAIknwF00wUu4zlaquBsuot9h4C3W/JeAZ3LmP8J7tMdM3EPao2PxfR/jHDNTfDGcVotGfIsE1ikQx6sRCwUoE7RAfNL5Br3QsTvF8Dhu6gpusu/Jtsj/76Hb3QBpgwUvNfUK7SHvBgxAL9/y/0gnG2GD0JMWapr3HPHycyBwARLtWzAJIxhEDiVperpfETn+yvrIXdWkR915oYOIqh7Z5U15wPD/4drjNSI5zcpcNlY+MB98MAb8O0vgI1cQ+UDV78A3y7lc1Xwpc9hk7uwvQ1ygB3G8A5r0Qd2ZA3ht9w7I8Xyjj24MesRTR8Xeshe6C50Vr1TbHUdi+yBpZ3VDTV+OvfOA7CmVqrMlDq2M+8jzZ8RQuevDRa8V9m+ZC/4wyDYnPWNQ4AJg4CTRrxfGdd8JngPCZ+71F0YA394AD/PQd30OWLqHsaQj1w/Bnmcvx0XUHsfJ9QId1GL2cvOw+zAmd+CG9jK4Gf9gUtvEbN20vdXe9Skb+CzR78Ya2YnWn+3wnPrxwUv5z3rVir7VVz9//3c+nu0rjLeTvh0ZZ3bYGBpfxGTbqyWvAlBvNgDT4yw7rcocuJowefio3plAUNGgyM9kEP9c8A/nbBe9+BjefR8jhMwsxT5/Taxbjb3Ykg4+j/YkzV4WyTWU274pT/uw+eahsiBfnawM2twXRnn09UWfLsL8ORrXeh4W/h/F9XccB/xHpeyASYq74cZdq6fqBxorI45fwtY/SlisBzcO4tqW0eCj1WAT+ZQ65BRmO895J08rPunwP9SWT7rNuqaEchxd1FnOcqKFhvUdG/Ae4dJ4z/6af07Dq34BDnSFjjThDE36myNe4rcmG7qnIvMPXoL7q3MveHOT7EBlhrzWQJKjxohWB9ysy4bnMcRf1uOeM+hyeYjEQv3kC9y6eVgR9TUZXJseR7y4AjUUKXIX2vgbxbAt1zklzWwqYXgnvIy00t6PTYX/A16dpCnRMyBo+bjGifksz6IKdYxGykndLCFT77CvJzksBF9BZ9/2VDzSMfnvU8f6468FkKoPQT3LzYwOEDDy3oCx4xV1lUbaOKo9R+5vu43rIUZ/DYfOLOez64BKwrAVVbJ5V90Qm4qxLqsQE3VCTFVgny0QtOi3FBzB/NaJk8fsxSsRxS4zFnG1feCr/JZy8/l+NE2+P1LjFOHde+N6xu4Z4ru8vUuwnN/D5Vta3O3iwg/3EM1HNpJCU2zFicn9VCjeu2ndC9rxHI7Nbv5APJCNzzXWHVwDKaSDdZiyaN2iC/WATMG/+H9Zls0/WF+x3vsiocMfGqJGqcUHPVX+XwO687ch83c5du5ncEzWeN6vMyf0Qs+1iBZZ/WEZ2dgck9N67v1985i+dKeqkeyueLVxUpETuypnu5zgCpndxGsqTK87AC5je2saTunRPI+WEvkzXaaTot/WFtwA+7jtlRenmopFlU9AB/7RUamd0Tt+Qi5w01KWyvERaX0rV0stz7hs2qPYHNX+csSK+BPFeYyCb7bS/CZw9lBU2X44Z7IQc9Zp1rn9h9/V+6lhjwr1f2ypBO4RC91UZWpMvLvTsihvVSuE5/nWYKPmai2vgeBzxbIESbqRutDiNlOwHMTNXF1KDDEHDminepbuxNc7R1xvTC2fAdqEgPB+xBCe7jL81M64np+3/uTtLnbGXFUjbV2kzbDO8FvnwBPfpKeVp0RszXA7xnSy7077F/P+8TAZbsCP7k/zmz5cnA34RRQj9rntK5rW3PYubcqFhXoGt+Zi9jevVWLYYZK85aO4ujzXuqkpN7K3J87iuTGXuqhFeHk9l8HxL6JCv5MG37pqGmJsy4r606XxfGepf3kH2Yq3P4zRS7zRay+JXPD2zKA/GRmv9c03YlrtF8wfjOs0TPwhCVSd99ce5d78irmNd8SuaOW9yRgPqwV9Qy54EfZtW1nre+GXeIcyZo4LmPqgSHFurE/momxZn0wnjfIOx1E5zO9kZs6K39N7iDGJ/WGbY/RzenmsA9r6RylKT/xc43VUy+O080sM+QdI+Ssw9T4zhR5k89JhlPo+Hbwh3bwqzDkRyOsnak60OQALa9uK/ic7/LqUPDANojf9vD/ANSlT8k7pRjc3h81TwPxnofew5dKmz/NwA/Zzm7AXHPB5755LuNHWyKWn7E+n5y8xwL+Xw9u84P88oElMKROnr/mIv992Rl1zQus3TfSfHsX+NUL3NNYmd2xvWje0gc56xh9t7edOHnVWPU5GAk8MRUu/xqpDXlHaPE+ExF6iHU+jxB+hzzeTt2sO0r1DoaC97xF9ToMnDQUvP/fOyWctnq0EY2bTVVXy3BaXf2OLIbxvMJpkP8r4jPCY8sP0akXTZquae/hu+Vkp2riXlHJa5dizKbCO+Ul+JKbPDnJDDHINbWrZJs3vmvAXBZIz/2WgvUzo3r9iDWzgO8x5syXtZs6C+537OCIay53Eu4hDcClSNiZe+Iaq9fXRSMu2oohpazRFEGjFhoBW4zBbY7TrIuGwFWOowiyLzEQ2d4myEeHydmsgfiM88mrh+m30Ceo5fh86RHE0zP4JY+fdV8riXu+mBXtln/1eUBr3O/juYGIq3LivkWoHajI3lBMGm2sLgiOgj0NRP0JY82Gv4VWU8mb9vCfY4Q6BjblM5yBcruuDNy6EvEaKP2WcT+t+8C0Y3Rp6kNiXevpThFk4lNKszuaAZciyG/ZfdQD7dWLffcA6++Qo+kj1Nd7ZOSqYsr48gHstgVY2gC8aAZebQTuNGLMb+TpPr/Jf681Ys4t2vveS1PLqKKFdeBjabl7ETgKa6rH0ujyu1hHU7Uyfg/qpXzk6cfIg0Gyb8ltmhD4UF7s6yN7GtURn7caOXIbuMtzxMNrxOkW+T+TFzQp6Q1q/03w6Rfk6fxW6xk9LvA5TRptqPI+qLvra8lwaBvk30R6MOA5+XRto3qFniaXMbWU0Jv3yCWS1jOyrg1y8R9Yl2pKe9UWc/+T/mfykMacNwSH+R3jr8R6G8EPz2C898nhr7aYy0naUFOOusgYtcAfsF8prXlshLopgTL7ldHMByZq8trfYe9iYvzk/Xj1J0rIdV87tfFdAvU6WwhfaYdcEI9aOJ9YS8FwaBD8LJu4N2j34iBZ+Cabkl4+0vSHgSvEfdPS+23DfJ+hvm0Brm4Bz69DXL2VJj5/I0c/ItPTBsg75+FfT8ELP+D6vyk0vILKZ7VRV1qdo2nmZcR9Zw6tCJIfj8yiI4efoqbbK8OuZNKcizXItz4yt38NxtYCnGANRvjn2bfaHiSxqIJYq9DcMIlcLatJ29Nl8Q+FXbkLDmegOpsFA0vTcZ9aGTb+IqVEVsIH3mG8/8Ke97C+rKd6GfPNgx1bkWeT6a8+d2jkyFbk/VTi7228l/7118FyVqUe9q+TzmYS65hFrMFS8kal7sWpGEMLcl8abdddJT4LHzY+HT9LYAT3/g6Wns7JFDb+BfwlGLXEvxTV6xX88ApsfolqBrXI4WXpuN+fZFb0Fnwtg84dP498zO9Ib9CjrxIpee0r5NkM4v7KyWtbtH4cM13P0Hy3BnCYG/CTk5hLs/aub3X1SfhYA2rwfbLX2b+J910z92bNZe5tlN4vD/97VNOmtkvcJ2tzzsKeTahfQuTV6HjifmHp/VgP9hTVbWrGNSGI0wTEbTPiq4BCnoVpWgaHVhTQDv0+rO9LxEKIbP49iviM9s2sEFkzKBrP4/ei+8HhjhOffa6MD8Ecjmh2Dhu/H75yBDZpQa1aTFznc1/OALoDm/nRlIqXknWYkteGYo3fg6/tB78M07Rk017tR40aCvu8QWzux3rvBxa14v77sX7cr+4t/vYu1mo7VfzGPebKiPc1BlA97hEiC9YHEfcOG+q/Hz66h/g9klPAfU3ntmbQc+5BjJyxm7XmNb1c7h9sVmQAnHwAXFlErO9U8maf3Gjtg1jiM6r7UM9vI8ddhojlfeA86xH7hsA3fsc7B+NnbrYPnH4F4tNQxRjl3Mrl8Fcj5MRg7VvjpaltEXcVxOeWWQt32Lm98OnFGI+xOs9iL675gVZamaD+CoKNXIFp7VCPPyDeg+vg2CxRw8qtHi5ktcMUdU0Q7PsNan7WJAmUl6YupHM27VXrs5WwjS21/t6Cud/H2nbX9JNDe1QS78l2G8vatg/ge8MwjjfA+z24z1cUIE3VG9G78Tezad5e7isUAOydBpubYy7+clHVFBr+gwU4g68MVidSz52W4EI7YEdBMtMKOchHvr/9OS2qskaMbwd//ZxG/t0F86qkof5miJcPiNEKatliQGbftgF35e9675VhIwzUOZ9ZiulOAeNuZunxTNYu+zhlqP8VYDvrOlrqEldfAd50Bj+d7ew29rKmhRWsvkoJVvUyYqWVWBC8PcUu8RJ8xAqcbkJq8trLcsynXYTVDiXFI/kf7eeRI9ekJr38V9NKMiuyT7UY9g9svxe+N4qOTWCeEAQ/G0nM248cDsIchxPXHXWbguDro1FbmqhLlmyDvT6B/3dFbtourXaMwBrxfKuJzz+b+HzQ9nvMd0tVBpq0AUd6DBunKnMrPyCnPASO1ii+tQZq4LKHyDM5SsaNNurZjI6oEQfp7BIzwHk6ioSjV8bODuK9KObgR0t1a9wztb2aZyfbpfY0ypDDf7AU8902pnqnpKGOYT57MjVulV7Of8hzv5KacDQZOGQtFl4KSPUKTZIpttbg8iWpCy9d5HP34BT6VLvE89z/GmNyJNacmVKxHb46FHHURbXa4QMfHgy8s4YdtsMOA6k8u4ua238b8MWBygZ0U+0Sa+BLJ5RFiw1gn8cUuCxc4d5nxbdqyWb+LoXfT7ruMwWXXK479aIQMWuKNT17GRggN6e2w89144b63wX+mAlH02W6zbo84KWZGLIg2Nkj+Ta4POsvHdJVv70pY9I7oKZsdn76FfeF74ha0Do1uzmLtUJEUeyq1JI314FdnUTMxITUY1euYk07izXuL1I31KTJ6o1W8BNjfdyqVHCYLqg5uuiXLPlPtg7pivqgjf7YlQvA+a7C56C93ingH7nmcVfUE330K63OA2+3ySVL+tHm1K7g7T7y6Vd9KW6VtepoWgfbDFKuNxkglp8CK+Yr4Fjq8B/aYF4rdGJRrTw2oQ1qestxQxY8A28ywHr11uX2r5Pz9hqKoPC6cQ6ONbLewRTr5ZbK+juIc3Gxr3HKwkvcv7I9avSvU7mvrrNZB8TF1NSqHNZUYi2y7akzXXNgE9b6O5+60fomfLYT/rYKv78Ou1lp2rlB4SjbfLvANz7Tn792Wevp4R4yUd80+BKwk/Uqx+uRt7mXE+w8W198Kwnz7Qau7amf73Ye+LCddXUpzYt7DPkA363Bnaz5PQz4nYWScPQD8K8eOSFLV3yLzzW/QK4oRi36QbpaNgHnz+huZnG/nlfALVMd91ZzNG1EvvJHHfUOY34DX1urO3e8GXm5GRgcMG5seYu2H8/BcYqOa/CQZy3A1MWXWS89JfIDOIzfuEVV9XJCB+a2rSkaf3hoCDscSIl4XoP7m6CWzUrh/RUWZ0xESuSR1K0eFbCDsfDvtiGVeyA+zW0HDl6Y6ulcjjzYXlTl5KW+/rpEOu82Q91fkMpnAC3vdEDN9yCVz2Sl2HYULVtaUi1dcqT99xbC3LCD3r/bTSmnWcGe3+hZQ9L++y5iQ81C/Q59KvKLtdCNWqGP6pWMuXTF79fphyy4CJ/vhngMgs0vAG92wLamlBtjBSzdDlw1pBvRXTSt3adfGSIvd4aPNRD3ajpnYwAu3QA+c3ecnGaA+usVasSAlKSX75Hv2oqML71Trc/WyJ4724qeRoWpjqa1sumkEdbRJ5V7Dob2YP3hx/h9NWLaBDzdQp+4ulLO+cwK9dY6fcuWK8CBLpiLjz7tlQROWovhZbswzhTpuq8ratn9+gC6JKdUsM/E6gOXJWFdduLZLUrLFn6f2R249C/ukyTzZ/hiXveU6o2dUGftlGvca5Sb0y1V1t1Ne3VNb2BwXpZs6IG1KNNX5fyNdfEF5qTDlyxU/lsTn1zF9CPWwu0Bn3+lt0v8Wza+85UDTaTindIRNWZP+LMJ8tx5jMEX/pqgxKSbo772xXjOKRErOwKXVoEPuWOOnOOWI/Z89dOdDMCZVyF/rNKz7r3b2JXwey/9lIpWadKmJ7CxM8Z6ARxshwxctlQZ2s5CzW7eKVt/91WKb5lrur5nJ4doY3AP8QRH/Fl/w45jfwWvpZ51ljbUrELcLsdacx+3ZeAu+/RPc9vgb5ehtt2lt3ThHmEe4KPhepu7BsjXHliPfXo+u5r0sofYoe+D65K0nhHuIcuVp7nmuGYHbDJDqRzI50nX4LoZ+nl72yC/e4JTueuzvduCb69F/HypX3jJEPXpatRmP+l77uRvNyu5htG7jGkLX1omeR2XL22LvPOLrNsUqa9rNVRnBy3FeE7oD60wVKty3PH8Y3r3kA+wwxLUob/ri2fymZSl4Kxx+rDxBuqoez1Q9zvAdv+g7t6BaxyVsPHmasF6L4xhrL7kDfOi1ZJjgXVZo3p5YZyKfqAJv29fyXsH9V5dWAdgMTjlKf3Ikdy39Gdwvn/we55XD2D4CODKv7D3DuCIpbLmMWvergeO9NaPLed30V6oS0fqWdOMtevT+/XQu/1nonK/lfJZE/Xnp3DvtjVYe9bRbacaGCzAc+8CDw0x9x+xBlmIU0OMobvoPXwifAXY+FEP1OhjeY8Gxr4ddqvSzf25A+7DvVcO6Db8Yg77bwCnbaM/Z9MOfG8d6iIHfWID15LrcX8zzNcUtlojM76cpd/q0V61dPkOvlEJf2uDGHdBTqrVe3zBtds8yXp2NQlt1KaT3MNqBvhOCvK1D59r1Q0p7aDpEsdMHD0O+V/lfi7TndrrU2zNEFNe4FT99XH1HVC3esNX2yGm2P5fg/e80W+0Rv6d2QO58jvw32Rw863gZnNSHBzNgdubgPvOqeaGHdVFVb/JhrzjqboL5io4LGLpaWq9A2v2zpA+B9vBRlzHzcYat5UG27iG7YGc6A7b/CebBk/DvTtIsegDcsIU4HhnueSRAbjBZOCvJWqj95qeMPedMvFRZdSRHiLk2TreF4OxT8AcrWRVTiv8UcBnusvl1e9ldjPh2q64H9d6BkpPo+P47wpwLnNldlAk4uQhfLBRV7D+uOS9FnMudlNYU5R7nQ9ZYKssqoqCH1eCyw9UnAIi8fM94NBocLEYzL8CdfxoxG4U8L5MDhvButxb4X8qcLKHYB1wW9/LwARn2Ku35L4erCFdfMsOftaCmPgca2oDXtYMe+vgzz3gmy1yh/4LjNFWsp6VR3IfZbpTDPCoGrZs1SW9jABHf4RrXTC2ONTV92D7zsBeX8R2AZ7RXYw57wfMUXGfHoLfiy28dBk1yGjY30FauryFnUbDxvbwv9fw8c8wRgfJvWBcxhgpJW+i4Iv87bWHMrY8FuN8irhvD7vFSn5nOLfSS7H1PYm/K+eaRrmZ9Qdq0Ad4dgB42WnMvQJrxJr5IZK/uffc2Ulw/bOhpgTY2kPMrdwNG6dKo8LuwNtg2FPCniOkbtT/JO8lOHl1OHikI3C5FT4+EmMehvm9w7jf6LxTYmCX56jdDyiOpn9izBVySKm5cHAMlzNdKzF3C/j8Icl7FIPCO8H+YbhPKe7fXcy5GA4MVXHv4cijo+ALH7DuH2G8X4D7tAHOD+WzuJLjaKP1//hcq2TsMj1tpDQNjpfcZ8HZ7KiyIDgRvsvvrKKVrR7neP8L7HhS2Wh9HmvyQAZ1txD5MyL43INMj+K5H5e8b3ZKRXf8PhJrqoJnOkjWlbb1bQvOPwB+MBP/+F3oIIxrpuT3XYHLBmJOc6T3uHZ81k435nws7NHI+1h0rpasZ9iENcjRVcbH4d5NGM8FjO0fyRqU3OetZlC8HFt+H/Pg9/1xvDcT8cC9xaIl778qz+4uzh1PwN+lwbftgIdzcU/ug2mrvQOt28Tv9/pjjedJ7k28Q39Kt6EmFs98jfGnKSNH/of1fIj16wie8Ad8pgL1Qif8fBr3L5VF9p218wdFsXdgk27Ig2cl6z+c8uwuymedQbymo4a2gf1+kJeut1OBwbxHVjZubq8yr4+ZGIN8xb3aj+qqcuIwvrfIse46w6Gx8IEWjDVXKRuQKrknL/fqPd3nNuKC9cOv0c2sfOkfxmf8r6Me5O9FFmrY+Btkl5iPWLRQdaMyyTslDzFngdrkBmpo1nq1UPlbk6PpOd5vBRzpBJ78N8bH/mMJG56TvH/v1IvOQmayDxRijbto51rcQ/KAHV3ADxMRQ7lyaLvuYnbQOdguA5yc3/3/DXzIAgZ0x5zcuW8iMLwrbLAMdYaZGvLMCnizHLmivSozf9LNs4jDPVu1/HDsSgL89gNwfKFuo3U8/OY9nnFfGbIgDX7yCOuboWnVBqs89wwyMCiAzS3U7sVZqDVzESOs/5NNTgE5kjX+dBfMxFD/FFxTI4HR4GCXsV4P8YxOInDZRcl7dGMmWgjmZdyTl78vOZtdQDyxdlYHcJ41WE/WF22PZ3rLNC/WhGnH+vaIJ1O1ZlAn1M8r4bum6kqrjlpfw9f5Ws7CvBJk0hrWENumy24+IT0voz6dbKfTjUqQzD08neuU5LUZks/0LVlylViThnu8yswrxOc1WY9l1MJcshiWBxt3VOdW5uPn2+DL5qp7ZzPkpiuwcS14eAfhFJAGbKxGrHcEV78Kf6nEXCzElAo98PA+n/8C19go+V1ldvNbfUPeNrnxgCnru4GPbEXsmqg2843gd5sQN6bcf3BcZXw87s/9uN8p5bNuwP5PYDdjjCEb+MV7/9Io4ehdyb1xTXyuoHbjfXAW4I38vov39nZAri8kPvdsOLSDGhTeHryXz9M8lYZ/cB3KdXk1sK4jfO+W5P2KJj414MvbcY2JGtpjZ8qN6Dg+r6DOsxg27mLfBMl6iGZFHSgoPB9+9RQxlY6fSyXrO+X2zyCzonus3a76d7tO3Ft7dkfW9i+mSUkVwIf2rC+D68s1/WHWK7bakafpqFu6dNDO1niFPpb8DQpzkNyrrvFdqX7YOT/EKX+jmZAaMzFOcm/iuZXxKY6mCZLfddiXdCLWbkW9jhyaRSutHiA2WYs4n/JnVCHnmiHec1B3PJAXIzqok5KK6NCKx/Ch9uAD96jx3UPUTKaI2Yc0O4j3UrVTxSID4AnvO3snzb5ti7qpFDnuNdbMWLC+7vV1jcwvhIHBHfhoPeKsPerlu+ACTzGGDsDeIuT8x+AcHZEXSmGrh8iJeeBTAajJuLdFXCrnuw01JuqCYNfU6U7xqLFM1K0efakqpxT8owFx1w0/lyAun+K6UrIveSJzY0zV9H4P6Py1J1gr1kCroZNXH8MHjfH7F9SQ9xj5jnsSvSbWAPAPa4Oa6502x/wZvJesjWAO4pH8ViY3GgrG0ZpBbzB+Y62nd0Me72tqh7rvnuT9kx5ftBfMTSYlPUOMmKFm5LPytYjlDlo/YbbjDv1V/dOv9siGOaaweXFq/ow4WdfKGgvxqTeieV4cm3aU9qoc2PkCOdIBfvsQ8fACa9CEerkWfm+osh5ver+nqPMMwP3aCD5/2dOolecjwsY/Bk6+lu6dTcB1a1G3NALDuEdiNdaoAeMwBZ/nvZmsUXtJX38iGPyoPTD5QarMjJesz5b2ajSwq1aybuGQBcNoh74G92nQ3m+wFvV8t1ZZ8LotYqQePvBa7lBMsI71mDefbz2rvzQ1FBhuBn5uog95Ficnje6AfNqUWrA+QTq1N0fd1A3cPA58h/W0RyPu6rS/NT09An7YAP+sR2yPJe71GjPxFWxuAj7ZiDVpRNy2E5xnuC/h5lRTcNRmyd8T7RJjUJOFIc92UOs2HdWfO34YY+sInx+i93SOQx40V3sPd6bK+CYtX5sbOtFQ/1eabStauD/we94jj/zbQYQsB08f/FR7B5XbnzV1amHbvfr8Gcc4r6oeyTv1ulGRknu1bPWYgOfGIK5Zh9RRP88iHnFnARyeqL+ZFQsctsDvx2o9IU18GsAnBPl3awU0vkJc8Psc7tf0GGvTCfmrLffOwvwthaWLMbDtAXKDlWB/vzT1nvZ+b6BJOzXieTFyczcx/R9zxDdronYVQd1ZJ7sQNuwuDtXx971caTN/rd4jOQoYwr1jvtNHPI+Bz3RSN+tmUJE9z/E1ONBEWtDJALj1CnPvIThfsQ5Y3aaewvKOFeaXDW4xhY4c5m9TrB06jQy2GSGf8PhnYY2M1ISjzcDuXoh9a9QQWYiF3iIsrZvKZxjdxvYRQxZ0he0zgJuz6NgEE9SmzYixuTTfzVTlvbI2811wH/aXN8hzX8M+Zto9Xf7tLcy+7YkYvQFb2yBf91S5l1NQ+FxaXs16fs2Ik7nEtftM12bg+LfEe75YI8jSpQ9sYoN53ZBlcTZiUZWN6nOQ+z7MJf+wzqrFsGbEko1wG2uHPJaJPNRXNL7rB6y9Cmw1obK4mRj/C9zfjJpOzlRdxvB3kHY0/Z/ZqJleckxhLjOQo+rBPzuSxxfTsOZ8vSnZ3P1SHepfj/ubkZw2DWPjn+fS2B+7ADtZw2cOlbyxBn/kXqXc09sefJbPw9oIcX8g5pgJ3mJKax7PAV9oROybk+EfU+AbvNeiCxXPnKzp0za+s6D5Dyepr7+uR46bizH0UHnfo1fobPCN7iprL8vMvuLUiyEq98O6vs6cwtK+1vRIA8iakhsnqIdWvMA1PSnwqcB4GpAPZpKtb0/Uu3zuezZZ3umtcswEC1vhPW6YmhJ5nXX5cX/WkHyNWsKKXMbMVfm7kleoFdVt+gZ+1YKx9SBzQ4Kv1oMf9KWtHjrYn/sgfwl72mg6mSHPplNujK3q4NgkM27YIhY+wdyv42+tcf08YP9b2KEvco2zdtbeO8WWhpeNVTmPBIUPoMTVn4Oj8e+n0jTzAeAyTYjTKfANO8TCK2BrP7HxgBO4yXVN76hlyxjM5QY4hB1i5HN12Llr0nVfPzHd6VPY85qmux7Vy0XlvudiUW+s17cq91VMe9ULdnPB2N4DNwdSetRnKmuzp/cbTEWxo4GdbMOhwJNPVdZ7NysaTkbzRmDuL5BTPyVb40/Um1m8l34MWZwZpukU+Rx0JrexQzH3RuRLHX4/GBznpYzqpaNJowepvB8g4egE3HOAmvFlo7S52x95n1Tu8VHw2g54Pg725POt15Rs75/V2UGP4Z8ZSvdiN4z5MXhJqjJtj5vK+59NT+col6b+rFqffaLx84L1bqwHD9woUjydf1a5Z4FTgA18+ztwlg/ScZc9cvEk5KUMjJn36E0AN7wGn7moDG3nhvrjIetdaPqxvGf7RvRfypIlblh3Po9zTwkgN+A6f0utVG5EL0bN9Bxj6Id1nw8fMwCX6A8OuQAx2AZ2sQeHn4oxZCCfJiobfmFtzArw4NNKTPpirMt9TYeqp9ES5GfOMQ2KxbAlWPcG2M1B02jl3jTz3YZi3Reol64bYj3+h/hdqHKvwLmV9mLuz9MR19e1swMZN9yBP/eRpxJQp/Cz7iE2WxWDbUsxr1eoa4bRkkc/Yh3bYg0GiLE/zgReXpXlswYIjy9mq4uqrsmtTwaIeoevMGauleKVkX//Ary9Bz+JUlBHqGUD+DydAclMd8R+E+ZiREaFv2j6XRHPHbnvnnrDzgi4Mwo4vEg9m2GEtRwgBvp9DVy9LuPqBwifrl/D/7kPYKRiM98DcVcKX4pSQpYvA88tRc5rT8POeaC2eAOfbE/e45ZhLRg/O4Lz/Aqff4trnKinkaumNxsUPg61lSv4ggnWYAzl3/xZnbbHWG18J2jrE1dgWju1dQhrIX6DeV+VCzoNRA3C/n9Nhh4aKE4f+w5YnS65l6NXlxWoyUoRI9GKe8hKYGwp/LkzZXy5DGvUirz+BQ0pdcO6mOC68WTSZrGmlcTfFc9mLFZNPzLFfL+iKRWL1Umj2wPrZ8IflsL/TWG7eYiXJeqQ0vZYm4HCv9sPyINXgG9HFAfHVSqfowkK7wYbLle5z6zLmB7gqysQRx+QW+eAIy1V389tDz/+ljJuLFUXdDLD3ywEZrqrcfVm4IGLwfmXqpZ3OsD+P+O5v+D5HVSvLoNE5cAfcZ8rwOGBqDcXqazDgFgU0/YsAuakgX8cU3ruXIM8eAf876ASrHpqekS2vjZk4rMC62IAnB1AlQM9Vdd9bYDLdojflbBrG/jxIJpzcSXsYYh7/YI1cgdemQP3VwAzf0E8miN+1mp+4hXaEXl0FQXQrxh/R63/+xr3FSp/I3j6FfdlXYn4soJvDxTX17mq547/3zidzVyxnmmI0z3K9SZP4P9t1Gz7lIa8NfC92+BO/srCS6vh53mokdieXvhb1sgaijrOE3HJ368dwYc9kVvbwj5O5Lx7lcrvYOdZONP7257qxQhj/P04mrZnlTrzAe/P9EKO+BW4ymP+jVi72HCohTrQZBv1Hr5cbcjjemcHzdu7HLysE2zqR6GHlqusY182AFno4xWq23+WsE8gnfJcqU534n3Re8hxl6cqp7FW5148l3V9OyMH8xkfT6yRlWprPEiE9nBTnc2uyjGfDkLs/Kzy9+KEo2uVJY884Ws3wQlXK6GH1qjcB9DAwF2Z77ZarcrJRMz6KFN+Wo11zNbOmzg4rkVcZ6NO3qMkrfEC1uUh3g8qBa+9NP3Vuk3jaVGVp8o9A7Kbp2q6vs6722E8s2nOZ6zxy71C5sD/12LtTIEve+lixGrkUOYZe5EH1/L+O8x5H8aP8eTyXAaJFNvF6oTAK6jjBomaQUvxrDRgqZdSPNMLz7nB7xYU++/XAENYm9QFeLJW5XcUlfE/kEcyntWF+18sBj/3Rt43A0a4wud5Tc3wrKXwsXVqQu8OiEkfsj67VtPdTTi6Hbl1Ha63QO22DfWdF+zD2qo76FDdWoy9E36/D3WoF9ahM7BvLziVF8bbWU2xHSR8f/0VfpguFy0eJMriPGDzNOSaX5VJSeuwntfhb4uUSaO9YM8M8NhfEe/e6sr93G93NcWt8kYu4N4T6+nSVG+sY0c1gLbQDTtv1eZuR8zFF37orVYO7IRn+9PT3HXgVKzpH0ibU9drmqhuY3cT64Uu/NwS8bUHOWUdfMcSdg+i7GZvXGsJew0SO5QVmEcaMHCgcN6NeLS8jvptkGh5vwrPSde0Xk0/Wg3/zeIz7Ar/bWU8a03PU1hfN+L5FWnSZpDwvLwGOJMO7B0o2La+tRmSNYd3KGuBo5lySOkAMeWntcDtbODhAMFzNz3N+qg/KR7J62HndBms/qD0/nMD8vgV5MFlisz8TcP2nkZblOVLN2FNriHH+SgWZzbDl67JUy/8lDSvrYida/y9SKmM36pyX5lLU1kfeBt8+CZiNlIZc95HNTC4hTw4UCxavA62zNQ0tB1NvZHvboI/c/7aoGnLN24egLrGG/iTKw/V2YP3eoNLFIBbuig+B39DvlNRr/6obPXYBJ9VJWIXeXyTenZyOmqtdUpY2masRTpy5TZcvwXPzdB6YLru2w4b3sA1pxTDoTsR41mIqVjl2M4diIkbGOcJpW7TTj7zodlHN+o34HoO6pABYuTITeAYeajFBqDu2KAOL8uXK61+VdKjNiMu0pBT/lRC7+wEFmVpuugzXX2xptdl00l7ke29CT6O2GztjxyxDZy2SDtDUJWzBbmuADkoSRl2zlfTNheLLig+3/jBTzIx/mCyGu+rFtlzn5H9tGSQL+KxI9a7P3xjG7hDEWoce5F8fhvmcpt7YCqJ5/zAL25JR9NkxbrOD/e/gTgNQrz7qdzLyb4kmEb19VPD0rhnyn6qr2a9U+472V+wXu5mXSHq0v7C5d/t2v3tS24qlof8VdYkmWchFQdPf/jVDeD2NcVc9cd63QRnuKK4jNmFOMhEfAVR4gh/tXpjB96DRNVv/RBP5sihvK/YD2vBvSYPoB7xQ+7m+vQgMMcf/tYR//qLkGE7kSsKMJdcZVH8LsQd67pkKU9zd6ncP471YJse+6uGf3TA9aG0aKA/bGWu7e9NKPFXx/5orrr8y3qqfojrAlxfqkTdDcBcbqGWyVNYP7NmUBZse1sZXhageqdkov4KpYF+u3CfDqp/WD/RWuMPHyvGutuJ8mx/rbfI6T6PlPrq3bDnTfhMiWLruxt57QY4UrmS8H2gtta9h/cTAW0CkFuKZc+d/YTpsgCMuYDPdCs3swLxM/f/faaIRXsQ96ib5toKE5/dqJXuylH3uO/Dbk1TzqdrP1HXulvlHkXM93QX9qj8Ls/S5Z1y46cgTc9/7s99xfDjgSqffdhQ01cYhQVq+qiXptoKYBAwvBA82Vbs2LYHOJQHHzOikDNBiNls6ZFsRNOm71XHnM+SJRtswNX3cF9uxLIN5rtH5bMwjrv6CvPtexBTxdJ5d1/gRhDWDvdsbyum2AUhZ+XjWWZ06ONg5N4s8OGTVB4cop7ybKfO24t6NjwIObpCDjSxETZHglTWXrB04dqW71MqkxttxMWIINW/WzFqbRsxcNJe4Hoh9wWmmPRgjDkXNXJnKngdrPUdcBlzkkxoP+pcE8TCHxQs9oObtYOv9Bb23+9VuXfU8ureIvfBXpXPJXmF9hHDVu/lHuPS4kwf4fZ2L/JFKXDSRvR+vhd5/y6wCGO4txfrXiQnJfWk0wv24X7cr7kHjWncB5+9hfGfpAWdQrFGvP/tD/LqEqrynlX/bmfJskeoyucX7D5B7d89GHFdCS7dS7zOD9Z0wFz39RaV8fz7csROH1G8NxixWQYMsSW7xBA1ZmI2n7Om9Puhqv33RsDKU/DhUIzTWN1Qcwb1cqjK/RytP+4l5qzfh3ipRDzaoV7br/U64X2RGw8cUKvfcv/HM6i7D6iNm43UmPSewnka64U+QN3UQ1icCYHfPpQtWz6i6c374Se5wHkH8PlQcJJb4OGbKcb3GHLxDdRo26hl3DHwjVvAjY3UvecxjZ/UDPKhpJfHMK8bwJbtZK4eU1krqeTNDgr69jiuz9S0PgyUgxg/f9M/Q6+/PqjyN33+5luyYb+mEXo2o7vYrAvlPXeoQbqJ602hKp/dCxs/HLVzqKYn3LJlBK20OgBf5b7Go+m86QH4ap50D9mAHHoUcZeNtdtADo5HwcNzEV9eFPjRUXDSHOSIndrY+F2Qz0F/8v31OHzgJurobmJS0wHg1X1t34jdqoOwG+/THk3Djx9Qec/SNPMvyHDoQU1X2dJFh7U+CD6fD5uspg2/H0H85sqtHmtR8x4Bzt+WVTmraM3gI8DefPhnIHjjcZV7rUY8txYBFIY8/kDyWRzdhTBwxYfIWURJfx8EVuTCbpNoyZIwYGMuuNMUmmsfBr7E2s4r6EY06yvyWaEVVO9wGFy9iDkhWTw7pOWLaebB4E7HEV+5qOu7iOE/hHPveuCVlaisCscaVcFuM4HtYaij8+CTc2nHtnDYJB9++D2F3gmHv9xGnnKlYSMO4edC6Vu7nyZ0iFD5PJSJTzH5FESrvA+np9FdanSOxhge4Z53yP77aE0zls8gu7yJ1vQJ51aWUsjyaLX19yr4wD3qXhytaThP6NBZbPj9EDjdQ2BUGJ2fEgFfKgBPuEuHzkYBv2skahI6VxYFHHsMO1Sg7ovW4mjhpSrUI9HIKQ+RZ6twTbQW40PbWYIbHNY0dedZHKXq/yKQmwol7yVf8zgS/OcpcKAQaxQF/69FHnlM9iXRyDkPkFufaj8vCK4Ap6pFToyGv3H/R/7WeQTXP8S6H6d5FhEqf2t2cDxOnpsjVNYiCBt/myousa7jMznfrZAuLowEztT9n9bHpEjYpA5YXUzZTpGw53OZ3fyMzL6NRhw8xO/ryeebaNXWl3v71VNFSxQwrAoY1VHY3D0CbvhQLgiOpjHnI2C3Eow5jhbFR6jcA6981gkqWB+hsuYM6+oM/yECflIJbDxFQUWs01iBWiCHPN9FwM/53UU+arcI4NsLaTM/h9w2RmDtWHe6kJwCIoDnrGnTQMmfRmv3sS95RZs/RKEWewCOZC4CfI5qtj314gydLo1Q+bv8dKe/UIfy2Hicf1Pg6QisxSN5aEUSOXhGaOtoX/IvuEoEcn4t1vQy4jdC5f6Mje/0dKSY9SqfI66v0Oybx+HzL+DP18l7XAT8px42uUkJvSPAtxvAK1qowSoK83oEbHxDwWoU7PZAGhWagY8dU3WjHsLHWql1SJQ2Tq/Q97Tw8yjV3LASv/9Ajtciua+gNN/eXqS9Yt1L/qZvIIaNiFJZu8bnYBvBvjHN/D6woo2wL4kEhlRIsyITwdqbjEWhPUzFqb+Ow/9Zu8ZQzLWPQj69J4cs4J5xkbBJGeLXWFzsy3/LesgmqDUigBv34avpwMz/00K0L8mgUX9Hi2HnVDnnYiY4Tww4H+s33kR9FCNOvUiBH+bQyUmxYpr5Zd5TgliLF02D/5J8PuDc8XhRPussxlNN1yvixUqrP5Bna2l5dby4NPUkfPI5nT4WL4aXnQD3YE3ReJG8NgH2f4XaJF6c7pOAev8/1DWRIqpXhnQ2S6Ej30UhJ6XLkGd6iquPErn9r8A30uikX7So26QC869S714xYuElvdbbtOlkDHJ2Cnw+C1gUKwyHXtb2/FftixX1J/7TdMB2FcaKBcGXZOLqQprwZZwIG39RNuQV0/R/4kRD3gWMvww2iQeP/xvcqZxMfOJF4LJE+fSrCuS4eDzrjCwb8FCb1/V1p7mHHzW+i4PdYoGlLYjBONghHlh9ns7ZRMIPMmDzf2hsZKRY435V871RI6OwNleAycn0UUYU7JAGnpNKUfOjReM7iTpaBW+MFodW6IFd6eSxKUZ4JKcgd1yj0B6x+DkZfpgFe8aKeRb/4f7Z5FfL+pmXcE0ebdLFiQmBF4GZBZQSGSdaf0+C3e7QpfbxYsiC84jxUsR7vIiZeA4+WUp3YuNFSmQi7HAPfIbX60/49ntyGRMnKn6LxTg/0PITscLBkb8H/8GarsLS5bp0G3uaxrSPEGZFXN+dpaBlEUIsypB2iYlUZRkpvELTMYZEmh8XibVIw99eoMGlkbDtFVx/kario4TRPBWY/B+FDIvGzxJrlKL5YUNeKuwsyeOLGGHrmwK7pZFVWozgPWYhz9LJYlis8E75D3bOIL9fY1Gr/Ic4zSSvlFhR8uZfjDmT1g+Jgx9ehL/dwvVxYqg/2ySXFgTHiezmJJn08jY53YsTVjsuwFcLcH08fPs8xl9E82bGY+3+BrYXk8XyeJE/g7UKP2BNYwXvB2o6aSCOGcUibhOwXgk0wvS4pk9obngC/nkcc8yADX8nxCZ8g/vmnKPtXaMQhyrmdYGMwqJE9Vs9sOs87eoWjTGkgLf/S04Lo8V0p1SMLZncO8fA/y8jH6XSsZ0xmG8yrpGU8yAGPvMf8DMNdVYs4uI/OdM1i+o2xQnT00mwYTZyVhxskiQNh+bBl+IwngsyWLQR99xixJHDJ3FNPMVMPI745f0HMfCTYxjDNeTNJBp8LBrrngzc+JfyOsbAn5OBS5dp0F8xYof+EuZlCD4chfuf4X18IlhEI77+QA5qI1xzePx/oJY5Tq6zj2panQ6OUXTD/JjwdL4uTx9rK/r3jtT0NgOkoQh6GimWV5+R728foY8mH8U9ryMXHKfez49ijdhuRzCGY7Ah+1JbEbcqQowtPyuLZxqhBjwOe/6JNQpHzB4VMjNDjhwZRhnrjgp+F3HsynPw4XD4J/cma0BshgMfMqXFMGOxq/AY4voscqgxMPMY1v1PafqRsUi7cFSk90uET4ZSwtEjqKUzEBchZFZ0RMPJQytq6dLUMBHxPBt4VU95QWGInSzgRh0ZdQsT/1fPviTLO2FizPlM+frrV1QRHIZxXsccX5FuVLjgnly9hxuLYxOO4ppEbV+x5+MjiM2/kEP3UtLIwxjDdTkhMIiS1hyGv2X8fz3MI1ijq8C9J6z1Lbi3ReCyZ3Sk50FwuGzkr2ZaVBUGO1yFP7dQSjlrcjK2tyLfhSPeVdQXxuLkpCPgtYmo3YxFjusR2JP7jhuL3ncPi1EL/wLX9QWGHxTc321KhR94YJjgXstG83bRLe9w8X+1bQB9YnMImJMJ+++i2TMOoY66JnWjAsHZWGfyGub1DP58QBTfykau+UC/3Q4D3uo1zdWxn4YjdpJltjfWYt5h4Mlf8NWt1P27UNgzH/6/lW41h2raiSmRPnRjzwGsRS7ss53qvjgIn8wGB9hBNsZh8GFw5n47tfsHq5l8/pcyksKRs64hXlKo++Fdgs8IHFpRB5wMRbxkA3+eU88JocDJW8BMQ3H7Yhjm9a+mjblzWzjuk6T1ID708SH47QXZ8t4IefYQciLrl26kj1eHwge4b+BGMl22X3BvpuXVl8Dn/eDbtRjnZZqz3h9+9QT8KpXuztwlfGsfY93TaGXeLqxRNXAmneb+HICc8ghc+gVFrNwP/LyJMbzAPUME97RasmQ91S8NEXMrC8G1LpKc5iesz3JP7evgRQGCtZ0PrchC/grAGjEnfEHXf2JtzFvIffXk90ewaNnCfbsbwPmDBb8T8EheC967D2tRhGd50qAXweJG9B0+708nr/LvWfMziXoP9wWGP9X6BQd/GwD/rEQeyaPz1wKQxyuAew3w/72ibMAt8PwVlH5jr3j99V3WBCC3/4IR+0WwoQcZ6PdqOlQLgs9Rzys7EUfPpH+381TRaaem7Va3qYC2fxOA2LwPHLtD2w8GCO6JwHZIuxAknM14vV4gpvYI3ntUf+KJsvHARk0nx77kmXJz+kbB/RQqfnushB76TRTFlgIznyje4zZp+khxq14ovr9u0nQX8Wzl5eDNWKO7qHGW0pKEIE0bKu2VG2rqPfClMqzpOWrI2y6436J7SBkN8AtAPioF77pLHq27xFaPe7BDPd3ICgSGs28XKbWbvMFJuCdOhbJZtwH4Uwb7vFLGj96CdS/Gs9qQ9cdbcf1d+PMiOrQiEHmqDOu+kNJGsU5pOThPIvj8dsTCczk7qIw8B+9CDiqDX5WTWOQv+NsQ7g8MYV+6C55TQ+aGuxHjBcDhWpo2fTd8Jh9xVEc7DQLBDfKA8zcV8+1emkYlv0tJX7RN02JycDRHDtqm3dPS5Vvk4gBNs2Krx1zg5y7g0n1w1DPU/H6rmHOxXvK5yYWf+2hn4aeZF9Fvc7fjudxXt5gqf9uB/M57zEpoYctOzL0c9iyl2699havlPfCoB3TvoZ/gHkzuIeV07gc/4Fgp4rSKVs7xx1zuABOq6N6AXbDDHcTOY3Ldtwt+XsjrSL3nBwg+xxQUrirTndZo2laulpZ0e70P1qtEnp3cHfHlg9xxT/L5vKCnPhgb6w3OAI75g1veB/c4STezNsEODahBTtHIkVvg89wHPA9cdyvivRJcqACcf5umu+IUUEXT9rAO7R38bTWNLfeFfxaBVz8mm3Q/rF0hxvCCPh7B/pCjxZpzph94Qi58sg4Y7i8yvswDNr6kRYt3AZ9voaZooKrF/qJgfTZ8oBG28hf8TnLJkkmK0byViKMC+PZoxdZ4uZiUxNqnH8PPVyD2ua5fpEypWCW4p4Nv7VfKguAVgvtlNOQtV5wCVgru88WagYuqVgG3K2Dz3nR373bEbyn8aiLZrvLH+O9xn2jUI5uAnw3g8CdQU/+G9XqJeM+lzam/IUc8BGbmg3tsRvxWAqOe0JSf/DBH1tZ7QtVjfeGfBchxz2h7gZ/gPabz3Z7Bzr7CKSAfvvqcks/7wn9ywYUaKGy8H3IEvydpBIb4Yy43kdNfUkuKH3DgFvLaK9T+fuA2WXxmSvnh4TLg2G3YsKdSnfAr/If7iLXqHBx/xbO4b4iDMiHQQ/B7yIL1U5UdyjJwZtaZXKzoLiwHdrHeUZISIFcgzz6ErViHcBn8thr+YEcnTXYAG8vABwaR9dkdmGMZnjWGxjb6Ct476OmsUMsWP/CfcvDMGHIP8QLmN8L+ceRouh4xxfvucijda724mcX1fgO4pa/Wt75sQCN5vfcV/A5wqH8TuLof1j0LMb5bN2TBEtiNNcQu6wy2uYvewwuBCU5K2YBfBH/jTol0VUYt5HGWoYb9SrkYwXPkng7LlGEjfhX8bd3R9DywxUMsWfIEdvuInCJ2IjbLEOMjKcbXFz7DWqARFECr4YdNwKsoyr+5BvzhFeI3h4pi14Afcr2cQ+enrMP9HyKnv0AdsQN+kiO9Uxo0rVoTn2zgQCNF9fIFb7nFPeO59xl8I4v3pY8rinVDnBYg14/TWZ910+KCz9a4h7AeaQX4m5vy0yV3cM5KxNp5JT3KHfyNNZnPKUPbLYWf1GG9Iqky3lPTIPXvFkHZ3ivF+9tN+Nts5BdP8J8qGdXrIf3wcK14+tUdxGkVhaatFVMqeF9pNVXO9gaO8bvuGnqdzzquBbL67RNavnQT8vVt+P9T8grdIrhn32bdMxr742aRcDQPub6eBvfZLjbU8LeSBkps2A6fZJ3ql6jpdmjcICi8kXoa7QT/vKmduZuUxPqunJcnpjj85Yr5Msb6O7MeZtyqQoxhmpL+arGm38IahuOTlgju1eLgmKic8FyMMdRLmXmYSjb8CvzhPd5HYPPl8KtmzOsWebmvQOxXYfzZ9PSrVdr+yAmBlbShZjXi7g44XhW9HLwaObdQbrR+jjXdImzm52qYM2LKNuBkDngF8mMPH/hVDvCzgV532Y56Jxvc4CXy7A486xY4wPZUc8NFgnvMzXfrncoamJem5sOXXBSDbW7IxY9ZC1F5nvcTOHwt6yQrN7NYU/Ep/PwP3t+iaVpW5ZxSfGtdMZ4GrNchunD8F2DIG/j5LTo5aRnWtAr2rEK8rELMFoKXnk/90nWhOHc8F/E4VXn61Y+C+4ykRM6HfX4EVj+H38YpQ0pZn/MlckE4lc9aCkx+A8y5SQYGHsCEKmDII+q5cwXWogC+/ZA4rjO+LJTFtx7R8B+WAc9vgzeWpQYum494LJLIqanp/RbAb/Pxt/OVIQt+wM8NwMNYxT9sEfyN+49HKZHpPwres9g0OEq5vm4R+FgjMCSMLka4aZqNdolZ5PV4KeoUHkM1bbT20DTbl1d30Pfc+R3W6zawzl4/cuS3uD/3n+qib+/zLfynSIvr/JsLEGsv4ZM/K9/t/V7T25xzcQVwaQHqhUbwk+NK8cxF4GaslXpMGV62UAw04T2iB+lQ3U+IQdZpzKa/MtjHHmLds5C/FsNvq4BplRQYvljUDCpE/D6m2KNLkU9zZcTzKnCMJcjvPLbHdPT5YnCJPODJAH128zfwmTvgzJ/ox/44F5h5F/68VDH9aD44VRPwx1O5YPO94H1fcasOKt4pPwAfmlBbHUAu+BF2eMu9CzWNTY/kR8g7FbRD+RncrAg5tJImm/+MefE30CrE+M/IR/lyjXs1/N8NmJzH3yL1yY2zgTN3NO1Ng21zgJmsvbZGCQz/Dv7zWuuLOuszF/C0FuDeNmVDzXea5u2Gmt1K9aDvEe+vMZ5Q2PB7YM5r2OQgTejgIjZav9PG6R4yH/bhs1H7wWEWYE1btfcntsaL8Fw+W3Qfa7oI8c69mR6Q7sKPmsZ42quH+NufMMd81vnUn5w0HTas4N5J+ot9ZwJvS7Gmfsr1Jhf4fAsw8CB5Xp4tWG+hbMABGmjyNfzzPewTSjZ/foPxvMfYriKWvxe8l8wj+RrNuvgDbF4NX7oP/rYQ61WIdX9AZXELBH97PTs5QO95eQrGXyknJQXrXcZMBb+qQOz76ctnfYn58vevA3S9iXUyWRvwCl2/8S3GUKM9a+Tf38HOj5EX7lPB6/kaj8purqCSN98J7tfmaHpMv9VjAmKtGusVpffpOhF11kP4SbjevfNkTWs04nko7DNNsNZB4zuVgsU82OGJjJl4hSLTvwGfr4Gfq+Tw11xc/wRYUU4nXnwL7C0EnlRg3b9FfX0befCsvvqtDn9bC3w4B99T4CePNf3MUfcE1prPLOyn8UlTxPu5Btq3Y9ZaDAo3UM9f04Mzfw1eWouYLQNOfg1/KwLvYg48T3Qvvg0uUQ4/nyu4t2/E8zS93SdjhNE8TWcMMfg55vsc65Kiv/7lF+ASdajBk/Wmp8eBQ9ZI7i851myC4LMYNvNDgKvj4W9tVD7XoLs/W7COypyLero89Svgcy2wohh5ajbwsxi2uoexzUFeK0QclYI7zQJ/KMIYivQ2f46EbZu5LtBfsBkleE/vhMAcvYwcjZr3JeI6Wx979DNNr+nk1b3kMkYIPvfq6bwXfqITJm0M1YwvJcY2C/j5BL6UhnpqBuxZg5wFvp0zAzh8F3YooVmfTcfY7gCj6uAzn2DuzcitVfrqBEfB+3idAir0ZXEjgfOvwEWDqMjeWfj+aqgOWZAOn5mm6Z1Od0qjH9y+RH3H2qQltPXJFGFuWMT78vWT9wxDrmnBXF7qbYYPx/hfY/x7wQ0+R1xzT7o0Mv5jiuAeRt4p6TS03WQtvjbrSqnrjomofwsRR3dp1MIJ4OpFGFsJuJPQNIodHFuxFh/DDs3wf0MZdeQjrPUbYPse2OFTzL2tusY9mGTmaDHqHp85vUZbPcaDv1Uhb6aT+fYJuJ5jGTaJF8DhItiqhOLqdYL3bC+vbi+nVAwGDr9FjJjKIaX/0+6f8eVe6vitI/JXWzW0xz5anjwSfKMtbHKNvnRVgEVVyEFXyfQ0wQ7ViKli+velDrHGZzzuol5w1vibV6iFfJ7ngBzxlvfEy+BnQxCDr4EPGLPtx/AlI/X97RDgzyeoTdqqcy5eo8l7nBHXD2Hbq/TTpXGaXm79iTtUOdBZsEYB9+XxCv0c+FaIururrG0dJBwc3yCmLOWEDkOQO1gvsYvM9h7Cmh3ImyGww1DBekfcq+Vm1jDEF59lvk4vT34OP+RvqVfBncaKma6PwLXuIF4+F9zD7uRVnpcT6hHuudZHfmcxUHAPej5LOvfnwfClV/L1173BtwaJCYFNmh7mgk6DkY9ewpcOgEP+D/HO/coPYF6DxOv8tqrh0HDkx8Fi5gPuD3gdOcsJscba8hmw52daDjXxKUKsOSHn3kHOLabAZaNYRwC8xU7O7sj96V8hd/SDLw6CnzTAl45QepQDbMjnE8Op8d0AxBT7xhH4w0BgkaG60uog1p331Bqpli6ZNLfyU3Bvfl+RgTw+StMWHlteCH4yCut+Bza8Q13bjtR8smXLYE2PdIeeewQMAEfn/ZEvgRWD5NjdAzW93/R+h+i7vXaiemNblTV4goU9eKyhOub8QardZAs7G6mXpt7APUcAex/A56+RXeII5FDWlS2EHUYgdxcDt4vI9CNH5ALmzMNl6CE7cK2XyFP/A/+zR0zxvuth8nW+PcbJujqH8Ky+Wiy4jDkKfthPbE41VJPXhpHx0D5i5N+syZmFeQ2HPSsQp5kU/Gw4xsy9OG/SxgOfaJrbcavysV6fII+XSNiaOp/5RBw5fEd7722XOFzThg1WvWTkRAvkpmzwfG8Ze9Qc9swD9m6QwcIcnPkWcGw1MMVS8F4pPode8NpS8FnEG9Er4cedtZ4s544vly5jrJBT8uSC4NHyUJ0t1ugF7O8oz0/pj3rtOfL4p/Ji3/645zPE6HGS02yFT1fGpWPgjTbCqNBQ5X52Xdv2xbrw2f/DFN6ztxD326r5M8Ipu7kH/tZIZR2n2R2HCd7bnBJ5ExxjKGqf++Akt1DbDoM9y+F7OdSz+GNw9Xvgn/n01+SPtXc+5oZ5lLj6Yy2nn+6zCWM2Az5wLbAJuaq94D1dJW+2yMWWprg+B3i7DNhnJXwOsh7+r5h7Z+QCfnfhLMN79gUm12OOY6T59n5Yd9YS1Mlh5/oiRvhM0XGaUtFTOLVvq05KiqS4Vb2BLYaqXeIRWtCph+Bz/dfXHQJ36ibqWo1Up4BsqvhtiOA9IfMsclETDUXdV4bn+si4emPBewYcHN0x5i6YezEwc7G8GGGl9X3YaL1E5sZ0wdqVguf/LB13sX5NGXxjvBw2og9wib/5TpRPc/vAx56AMx9HPHYDzrBto6h6Yw9NL/rk1aPApa6wg5HqW8v1SxcR+JT18cJp0eIuQmYaA/+341ltwe1vIQe5ysqcLqh9uP/LjzIyvQvqaI73H4Ep1uD5D+BLP8AXuwLfHgKTp6E+7AWcqUWsRSDGuyAHcQ/WKNR3XQWfR54QeAxc1wr+zHtlj1Dr75ZCTuP9sTvBP9qgFuO+V77yt9BWxHwO8NNX/hT8AT50S445v0BO3mONmr0addBC2fmMFexZAx7+nRx1r6vgPnr5M+YjTqwFn8Va4/4t/r9uyB2PMeZZWEc+w1yHWmCmNP2opyiKrcX9I6lgvaWoSWgLm0TTqHudBZ/hYZ3ACYGd4GNGatmAY7CbBfK4MTDBH3/fRIZDbwNL/RHbzcT9353N/OTV6HeU9DILnNNPbte1UMLRm8AiP3DKd7RDz2cQFsj0KCus11Ng0jeyOqEb8hRzMBc5O8gavvoUPjkHPtddW8eFl76WHb/tBix9KqeZz0WsdRWnXtRhXtGInU6idQhr5cUgf3UU1h+3Vb1T2A/NRVB3I7XkzS48+zmxbyeu3oX4f0ncd1U3ahdy3ivySL6JPOAPPvQasZeJ5/vDn1oo5Bl/m5gPO1shBz0DD/wWP3cB5tchp8fQ01xTcEjW9I6l53M6IMbbqk2Dj1LoeAPUUO1UV8ujFKy2EuuRxkw8ynppZOliiut3y+bfa4l7ozsF7MbzHtOwc9xHIACY9Zy4n1T5rADtvXDaq5t47i7Mv5GOXbmO3BGHet9EnJ/SVrUYFo88y+fZDNWLfWOBA0YYA+tCR1Ddu1bgI+u4RtDq6maqd2inLlkSQY++ekkWZ9qpJj7HyCmgnlIiTVXWWvR05l4UrGkcKK+vq6TiW8XS9HQChR9uK2yN28IHTtCiKmOR7W2IXJwAf2gDLtRWDRsfR2/nGoi5PxupbmNj6daMtzTmU9aWjMHcm+ADxhhDND0Y0EB8Drfityja26OOIla2g/9HkrPZE+o93FQdtXCP9BhbjvuWIL/skT4HS4jPiAYu+518fzVAXWCo2vr+TsurDbGmfHbjJNXmtJLdJ23hkydonfUbTRcxvV8C1Z9ohK2NkK/j6fXX9VS3yViN6hVHHmOf0tnJJojBGGKbe3Xh88LR9FefKsq40Q65L5K4V1NMuqkaFB4E+xciJ92HT56h6U6GsLMB/vYsajEDkeZlgLX+k/XewJdYb/wP1CBtwGPbAFtOk4PjB2KNl6hep6llSwv8inXh/oAdmmBzQ7X67e+aTeo2tVWHl53EGj2j4plG4FEnyKyoBlyWdQMSwEUfoY4ygQ9j/MkPMH8TtadRLBkY3KfAp+0Qg3vlvfhcrN0D7dv0+9tvyb+bAez/F1W//UAX+7KOzZ90aeob6l5soFbG/wl/fEkJvduoSS/3AguyyNWySsrMv0ld+xa+9w756zydO95Ma9zfAcPOUeGbV8TnWxNX/01LlrzAGn1AbRuMmMrA2lWDPyRR//mNxDVp0+B/sBbPibU7ymddJIthNdrP1W+Dke9VYj2Kk1cvEevKnbz6FrnpMs2zuEd8PnO6UyrW5y55Or+RCUdVjD0Hc2gG5qv0+cJCCiDWHryC+iiXvFNeIQb3wWdSaJr5M/CodLoXn4n1aMJzrsI3UnCfZvz+Gtb9CjH/sdpxA2NLJX5PvqHmGg3y/w/jeYUaKhvXpuCedfD9LBpz/h/Uui+BqzmIl39ppit/K2FdxH+J9/acnbwPePcPMITPZubAn/+motjn4Mz5eNYJ4jOhDo63MfYzmOdT5NkC8PyTmA/3kdmHe/2NuTegXtgnw64k4ho+pxoi289jrU8+M1hE4wJjwTWfalr3kauO01B/5kt34C8RZLWjlntYIK+cJj7ferHvfvlXnzjgcDOeu19G9eL+kY3A4/3SyjCeuD/UguD9wLtoxEUTcDVU+i2LoZiJjdp3n97DD8M3ngD/ivG7/fhXB9wtBV6GEushT0raD/50FPH4GmsUivseR/y8whhCsa6HYbtXWKNQjUdOqWhGzRIK3wjHnBuBb6HwG353wPqoB7BmB+GfjZj7PdgZNVtsDbhNKeLFH3OsQ+zfB2b4an4yvCxUsj47n/VbsiQU/x1EQeGvgYUVWIetuO4J/CdU8pkQ1hqNW7UfHCIA/s16I/ulo6kv6s93GMtDrP9v4NOPwQ8f0uk+q4lzZf2Jx5Tb3xu2qkStsV/r23doBfcBCWGdHZryk4FasD4EY1iPsfLPVfA1d4yZ+9XWYN7uWI8qPCsEnMMTa8p6TfuYL9LMB1zzhmAMHqgbtfO6iN0f4ee8v+4R1vlbcg95ijwfAl93pabBfLZ2H+v80qQk7jfBmisLEFMG3FcYtc8k5Ih6+HMw6quvgDWsN7IPfPRrYKih2pC3F2v5HTXkcY8G1hh0Ah4yZ3vI2vvE2ukjRz4iW9/hyMWNWGse5wz4ahtgXTB43mRi/nby6j7EyRTch7UHWWdyMrGG8MmrQcCIGYg9Ps9STfwNJmx8E3hOFda5C7EGzrnj1awfDvx9LXsaPULsD8KzmmT+TdbnvqszK7oM7tkJ3Ge1zma+HjzFAjVios7cUJUB0hL55IKuYP1/Uty3BCearuNv6AP9OoNTH9AtCP4XvhcM7jWW5nzWFrbdB76rQ25oo+pG7UVMOQPTjJFzg+DfAmNupzqa7tG0KOtPmOL63eBCAn7YATlrF9aawAU7Yo5+yLnjyD+sE7jrTvjSF7Thl87qTNcdsNcY5AU+z1xD1mc/KHaJfG7uMTDwiVIZ3wpcfUKnXjxR3ENasG6PEIumwCju7/AI2PlGMTB4j5rPAnVhic4uMQ2cuSO46mHdqRfp0qtLR3DbdzrU4tLsWytwMUNd6+8XZU3C/2Pp2+Nyyr7/K0lSSS5Jci8MBtOYxqDn7I3cr+NjTGOSJiRCkvstSSVJIkm6IbckxpAmPc8+SVJJiSRJQqKbCkma33ud7++PeX2ez+PpnL3XXuu93uucvd+rKx9XNseuoeAaxtgNXPtmmu7Ca4iL7uChndXIP+Dm3VHbJaiv3U3C2Ltz+JLaxuYK8KoHdzbxV/v1SASeHCTtHayRrkx6sw9n/cg831LPlAOoGX4CvneQFwcHwibjGWmV7FDtB7f4kSU1GOD7AODjz4jBTnLEcX/wxrHALtKd8EOM2bItVcYycbyMfqPABU1gT1/46g+whYlsUOQDfB+NODKVuVMN6f5Js52/IF/U4J5/SxYjqfdTHThsskTPORcHv4P/Fknjyr4CQ97j96lS+Jpv8B9DcFJ9yUovS/Rtb8hJHydr4z0RWG2A+rWLNN0wBzHXjS8au0Fdu/1vkdTQHXNvVi8OvioizIkz3lYX308QFpd7cPvrjWqv0MtYOzO+oMJI42xyic5iwLet4PPUZ+Eg1v07RjXCprQDWMshqBn05MjbgVjL71jeJn1wrUDwgFHAqI7IxQGoW4YCOzrJCyp8EGNW7IKHKXidL7ByMHDfRKY+esBGKXXDN9RVdWyt6Slp6OIWMfsl6ejrSkWnysE524EnHlbNDXolalt1qKci/OG1SIhsj3pIT6L3m8l92vNuiWdV5rovhKVDB9QTtSq/Hk/EzBt6qH0DVCVfShAv+pj7W1XRKdIhNMDcX6moP+m5Oz34bOd+mrbCJDH9gBl463BN4hTaxxiEde8NLCCedhB+3JftUFFMHYBdLFl2/w5y5oxAYGlflpKlL8ef2E8aU1gzA3CwAPDCPsAx0mHwoV4DwNiu4E574RsWwLQudOYWXPWAlNCbekLVsaZv4yVxrw1YXQ/Mdpc2pbUCA/8Dljao9LxrgJFtwDmK/XpcoxV856sqc8YH+IC2ghu129+hjqa654DKR1OLuKDerwmqqLpK0fyQ9Cuy7UaWvhaqf3Qxx96qBRW0T7U9vSuwox6mE/abIY6maQJXX1Y0i0q+LNdE1SVRTxbE2lpN/Vna6xhEOlnwYV05WD6AWDBldNZgankg8n1X5FbSzt0Pn+8GvkLn6QLgP93BFw1kp9eEJ2asytoQ3/ti3D1Y2wI6U7YXtUZnpnOxC+LOF/Y0gp1NYMNG4FB/ic7bJk5pRFyUqQJXf4MtPzPShBL36JlhC77PU9F7nKBj7VCHmac5plQCP3V5W+HmtBFXX6F2Id0nP82FD0mom3uiRj+oIZ8fujgQWN2RkYYJaYfY2BgpGuCznfcjt3XEXDqiFg5QdApo/G2FfrCFCeoKIzmkxg+/7wisMJRJG6bkizEzeUK9eAgn9ZjjL3TOridiM1zjlpoolr8x42tNozU2Nlfhz4HUDxi4Srri+1HPaIP76suuIQHg8Z8li8t0xtZfuKW2Si1tBvK4Mj/MTYuFhpNu8D7Un62SqY+x/KjZjPYiaWif6oIKP8olUlthJ9Sk/sCId8ANA6zRPtSe76TsWCN55o2eiB2hmWl7BbnenA/zK9AsNL4szIr3ITYfSsvfGMozbf3hQ48ll38NsEbbcM19auoRkDljG3LwRbVjSgNsux182EtNPVJtbLZQD2B1yZdazGOLIM1Pel5HenWkE5u1kfoIbML6dtSETWwCH/Si9/r4nvRSNiBPj9AQtzQesQF/M0TzaUij0LlojhqiGt9fRs7fB+yTpR1qQ9Q+fuBJQhr4Rye5W+IurMudtIx+9citO2GTReqWnU2I5V2EBcD5RuDeDvDs8Wrvo/WC9PqQHzHmJtTFW0VuzjO1qc8nYOwm/MZQQ7r0fj28YPPhmhFXmwVpPz7aPE9DfamyNpIOJNOQ7gH1YfF9P09jqNMMnrVO+Uz6Hlpa62h/hqb518+Y71qlB1vTtyZgjjlfaNyOzt+L6437wMsTpZRpnWQrvR2490m1zjDSCdmF3DFOnTjlE2ywFb7xRB24+osgrcLyrYYa0n2lXjDNvw7TzE/+ivl5IqZmaMZeawXfW4P7btZsSmsR7pXu8OlNmh0q0o5YDfzartFP+CSyPpmj9uosdBdeQezsw98chI8ZoD7dB7+KkEpPd0Kduw1zyVcP82tVeqmkRe9Xky5fSM1m2MtAQzk6ZdpG4NR3yAv/YTyexBk0pNO1Q7WK3slp6D3pWtNVwF9/TUjNZ5H+0Zxfu9sLY70Kru0LP/ldMis2kMvm+GLtNkqn19E6bsEa62oijmshn25HvrilJg3DtsKN4OhDNKRjsNZ0JemZa4pOfYEfrVD0aCYY/Id7rQAfjdG0nm8V4bXm4AbWiJ+/8bd7Mdbxktt4A9T7OzCfa+r6s1oy9bhpK2xW9x+lI1+7ux1zT1Ofu6ON3L0JNu+nedSsI9du/wu+eFVzel2bqM4352VzRmPc1wRhVG5Ob0n3MWHCdmD0PTXlwfA1WwXl0+Zf28umPtsxznT1hP2kq/knbHUPfk76vU7429uazGwtefbLnrzKeiK4/k3x6Zw5z9o4HjF2HTHnIwjPszZ2hB32wO4JKtKMmp+8HWNLRo6m/LsVY3upnmukLyet346YvKEW0+ns/0LwnjdYd8odDli7pxrSmvDRmCPv28MW10VcRk/44SysRQrWYo8gHewIcwNgxW5gXbpd0cBOcvH9Hbj+evXUpR1lLa3t1MNebdquk+wybgf9Xl3eYqDM3WLkJfWIq6QvsxXxlo14NwBu/Irc90HjXtkKHJinvNcJXE39++bC31o0Di5f4RfmPFj+FeudLJp2mCNHO4hdbskixL0Xdxn3PzHMj+y8m7Q5xpM2l+7CncAxY7WnK52znol/1wLONgOrZsB/9BArrcChafBrfeTaFsx9v6rp22F8pmf7F1WermHUQ4/OgoEjU61Fe/zOqRJ6HxH0nij+RKFqavkxxPFTYEW6atHYo4L2dIl75sgXf4Gj3AAn74Xc6ki1KPLIFHCAjojVZsS7PTDHGL7YAv+YDHwxAHZ8gv/OUrmMCwXHpz53karkPsdgizLgx+/IyUew1mWKhuHi4OPKZ/2EVpXJohOYJ+3Na1JNCgwX9E5k6OLO0qchkRhbCa7TTbKxOSEmGDxBjPfikwJdBWn5znbuBc7siXr1Ou6nwjy7wG8aMTY7+F4PzPETOMN44I4Z/vYjbDEReaIT4rUJmMNgD1P4A+kFDVD5vg/Fv5UBS/erzt05hrh6ST1hUX8chW+WkzYdeEQExkxn38ZJyX1icO1i4d29F6+e540YS8Z1fgEm9ITdGvG7n8ED+wjadxR/4mf8jbmg/tT210+pXj+IgA3eUG9cFelYUu9Oc93HqvgTJ4FxlfCfJVL6x9MYy1MlroNlP/jOTYzhR9KmQT36CdzzR4y/nyBdl4ElWSq31CjM+R09t1dZjIwQOsPeIj42wW7nBO35rD+7T3o466KgXmB9fc25ltZh4N2/GDNh1AGMLRV+NAr4MAR+9RExO1xQ7A8e3Yw5fY/1G4kxfFH2Oy2oOI65v0P+OqyqsqYxV+PvflaNuBqB8byH3e+ijomB/eqEp2uAND/5Iq7/DGt5CPz9EtaQ9EyOSNfuJtLzA0GYsMstDLkzDev3He73E/ziK+JyKP7/eGDef7DRENSeExGTVJtYIzdNRH7VAt8+DJ+Pwr/V0x42VW7OCerPjBo3XeX0OhbjbkDOOiUV378qaB9m2wJzXjooCutwC/cbiGtMQ62gjdzaD7abC3vrgJMPgI/MQR6m94nhqk9DYhW/ytpopxrmd1JUfq2H/1yR7K+TdvVz0TrUnNvYxGMN1fAzS6zLQuTaduAe5sqzfuqFZKVnCcxzgJ3aY8zrVfkDYpHHPmE9v1fNT47C942IvTTJLTUF8y8TDq968sGjExFXGszZHHnQSexQ68niXndcZzn+o34rPZV+VHGT9eX0j/qq/9Oq/UT7mlS73GIF9RdeUHHGrmVnNHhDM53bktaaqrEW5bDFPfDxR2LBX8ayjU0WS+j9SGjtNgaGZ7Hi+4+E7ypjOmvNppYXwo+M5fKt2eCJhYrGoFtqDurXQozRSE736sKt9G4iBz+BXUy5bUAyPdMCxppx1Zgb8NlMxHNPLu79A7vQ2f+usPkK1C7Uh4s0MFdhregZrwlieBXwsgNqxt/sFo2NgT1a8NvuiMFTwKRv4Py37JxNTiHW/lPOdNduT4cPkg7tXeaW+gh+bSwb6mSx0kGPRdRa0knLZbTvhnTV8gfkoV54KNK96Ny6CfKOWlAft6i6LuD5afQ+FnbuyuNPkK5/AbCoG3AmBf6ThzUkPe1/4Y+3YcMePGn9v4idLPyuA9ZtnXg9tz3so4vreYEj6qG+0xGkH916Xle2GNkJuWOtaJhPfdP0SO8AWNABnNYI/rRGmS9wxs7G5hTiXgs11Fv4aqagfYNXT36WuiXeU7QxgbOod3NwP+r9epc5vX5M2rfIEXdQ7xRR7y7kzUy2y60IvmFM+iOoMx6JeAsjmXooV5x5JIwvGcqj/TujxrkjSPMtu38XXrv9DrCIzlab8qGLb2MMj/F9N2DOXcRTPtamGw9fcxtjzROZ2d15ch+B2CBdi8+atOitiCFd2NM2rfh+LNZUSx6tP3xCSM0pRecT+J22yy0O9tdG7tZBzURn2SsRJ5moX4DlK+j5QCajfU/9R5EWa6GipWlxuZNcOqgANQf1uDYE/+mMuiZHbEorE7vemaCOyxHUk3TbEVNO+hBZGx8Lr67duFtqHnytAH7QqCFeXj+4Hexfo0nuswv+oIv6q1pjG7ANeK4jt57vos77HAs80EHN0oFlx1Iv90rExl18fgYMNCJtL/j/c2CPkbx8+T3q/SRIeyGqroA5pjwXo/07keYFo720pD141bIz35T2EPnnhYA/w3/yETvPhNnvpsinpLFZJDzfduVxkwuxhg/B61+Cw3oLH0kXcyzRUB+UuUZ68oKKo+AUMbBhO/AxFXh6HH5LzxxI85P201UirrPZbOcy1LWkxX1f0XX0kQxl0v5N6F0CXKd3oPRuVtkPIgKEKTgG7ZcpQr3TFXXQE0F7OG0DcjX03sjURw8co0A9rixGWO2j9yDR6rCJcciDdLbdmIX2LKE94IhJeq7yClyH3sEZKX38aF+i/XUT4Go55l6q9I+IvF2OvPcCeGGKz2XAg2LYUaPZ5XZAnLPvIL9+oKMZ4xgLO5GmaKG69XycEheLg3sDZ14grmsw527MNaQM930rkqP0uWvIe+QF2idpgJxbBQyuxrUM+cjSKlz/Lf6/MXy1StCY9LxJA7kSvvACPvy3hp6ZkpaOY0pHTe32OEG1+WznPqzoVAXipRq2GMDoTHPFmWpRskWfkz4fPWcweULzrUdOew+sNwTHrhMeE2hvjzGwogac65WYnxyvqfwaKqhurfw6WpO6IVbRO3UN6a4p+RIHH6BnZd8jNmvBz+thoyFs+fJq5KUa4k18xNXPyBfV8Gkjzp0asRaVmKMhL9/6CetTBZ805lQnBR2j/cAnwM2PCeKiI64e1XRLPK6se/W8qajDYjBXA9TU1IsjFnygE/LXIsRCNGK6kxw3+TtGexBSN1ST5rbyDoTe0VMPlKBjrYqO6MKDxtxjAmEtnanZj7onEjzdUNYZ5gN+HSXC0o1k24ClqFeihdt4Q2Ds/zRTy2MVvVmdYSs0lg4x4LOkK/UT4veLoPcgrefHMe+j3wRp2c0N6sw9Xam/QYWoiu/CqeZo/rVM5G3qyovvt5OpR+omu+587DXqB/tY0Dt5yp9Or/MRY+Z8S5WBrBqTC85gxrV2d8Bc8xQunR1LerH3gMseqE1jkNONZHNdiSU1UL+LDxhfL25QZIg1uYu6sxfPH9BFpueEGf16c4vLJsCADOKNrPQ0abzR86WJbIdaFzUBncu2hA90A67LwIWpLMRdDzmQ1mkmq86nfPUROWgWIy1b0h4MrLbkM2+YobYQyBkzkCs7YV7ECWezq5ZGMr3vuPBhNlt7uLPyt5Xb+gBvLf7/779Ky9/Mle2v19JZZjY/eY5MPpP3WZu1LZinaB5e+NAmBbA5Mu0hL5szgyVEdsFvGsHJ5rK8z6b4np4nzGRxGV2BJY3gv314X9++yDOyoF5JxpfmIz/Uw1btWEbMfOT8BuThb1KF1QKZ+gO6peoAh2fBDnX4vh2LqpuBOrIWsafHotZOV87Ru4bMYKP9u8s+mkbgch/kDiu5f9IdYF1fXnRqoLzQOB3xostm3vgVtXUj/E2bBa5egJhrAB7pMdWYafAd2h9CmnKT5bzPtVTHMMM9U8DvahR9S93Hk+FT9Hk6S4s2k0mzdYxjX+7aZQjySYa4akn7gKzl7FiBfKvLtnX7n0x7C+cn6wND/ifTcxV6lqYzbJK8y60Gub4rS8zkuG8d4rwzS1rP5dPrarDWUxRdytQNDYivaczUxwLx2oi47QecHCr39ZWx1v349cbh+Nt0eubM+o9aKNef/Yw1Mkae/Q155gvqFFOWHycBs2uQT83BN1TA7DrEQHemc9EOtX6NWDR2EmLQUs7N+YB52TOv0L4y7X3K2tifpzaNAk+UURf0407LRsNXM0RZXn+emPkj7CMDB3OlRWOXYI5vUStnSyE1Tqjj3wrHlAypfrCTTNrXkwILpcWdl8ikU5wyrVBq/tUJPvme9h9KTd8cZcIdc11TFmS2CBjcgvmaw7bjYasa8OY+yMW/APvrYGcJn/vjmh+E07IB4KK/4Dq3EbMY5wZbXD8DHEAtBXMn2fvoa6H0p9q3lN5BAVtvSqfXOSHHUo/vTKn/KGf4+VvkrQJJT9tZ0YckLcfq/CUy4fymtBJprtFSXL8GfvtGipvshPWqAyabspadv8sRx78CG83YwoMO8NVvyGv92Ngff5Z3qGrBkwbCP8cgNmsRI4PhPzaKL429Npx6ECtrHbh6NOL0e3CretQqY3Cd4Yj3Dxi/LTP47TuZ9JDTP/7MEqcMwZgJ638GXlkjFurgMzbs0ebBckhNDWqqseADg2SXcXWoYVTwk4Gw/wexpWoA9wtTwbYZ4EADeG7OeODVbXC2NKmlzRkx8hprfU1KWu8sk75zaM8XUthEZ+Ab9R59J2XELAWe0DO6Xow7/SFn9CPt9z5s6OI/wK205KnllBMXywm9teSwiTb43loO7UlnBgdy+58mwQ9JM20gMMRO1tKSEb8DedsCDgyRkaMvYN3/Qo6lPFoF2/4l0/PArI3vJI9bLoq+qF+Pj1Lf9i7y0MV07sCSGRT9KVNv9ITeg/inIVOAo7eR7wbxtsJJcstOgTx9SqrctkxuKCgVpYPapAsey2TqM0i6qYlTHOHn1HulL3ByiUy9aZwPDYJ9ZqDuuQ2ONYiXnrYHJmjA7Qdxx1+m4b4C1yFNyCnwq1tYi0gp69NymWp/k0XtaQ+/TLrT1xvbscqvKxT9XgeXjsxHswJj+AIbDmKeb5fI1B/n4awhLDPbSW7aoQM+ZoUxz5E9JqSDG1ihRpstE38V0/H57xkYs5o0V7l39+mwcSp4+jE6pwPbPiWdbWbbcSX+tgV+OAr8eanct70ucs93yAvOWF/al2WFOnoB1k4WM29YofaZJ/v10IjqfCtw1DmwW5rQfWyF/DIDvONf4LYVz4iZBX9LFVhD8KVZ8J9k8KJwaaGxm0z87PS645LHhFWIi6dYXyM2bslKRas26JgJ8MRNpmd9D2eNAm78JdO73WB5NDPfu0wO5rSPBb5t7CKX5enifla8cttv8Jd0RZvO7PffwM018GFr5IIFmHuauDbVGrxivpwyLVXRCcz7PAe/TwG3tOYlW+Yilq8DT8Il0lHs61sM3zgqmf2+Gv78hJ7JgH+6yaRhHdqzB3LBKpn6FJRv7Qmu6CbrJ/xHZ7uYy7/L5G7ft0edMp6V5S2Xa1vbg1dPYmETV8jU58JHY8cueLjKI/+k92jTEcsr5BE/UE8Ba+773gF+JJCzrLmDiwPWmnoY0F7g35HLboEDWYMP/C6fu5Oi7M91NvkNsf8v/N+aZ2YvwNqlgL9Zc9U/8/E5GWs6mL+e+yvW5Rq4XQidGSRtfuV5cOlpd+DwY6xFL5a6YZVcYaUFTLRgc43cMV56NtuHDfNbJVNvmsjbnLUOxbq06CE+J4KjusE3OsCHpoJTrZRnv+yAOnQe6oiV8lwjep65CNdxk0l72mTREmZj44Y47SS/nmvNR/65RKYz6fVnrVFjLpYfbU4Df7VGTb0Ea60WaX0Hcz3t35FfboKnDuZDn/0uU281nWGDwYt+Ay7dgJ1pXv8Dx/hHDH02GHX3QvCBK8DVtVJg9WrEMu1ZdcFnd3CP/9N+TP+4CnibrWjumfq4Izbz6Tm6VJa3RrZ0yKN3IpLLv+7AioeIr31SkNlaxM5D4GGg5Be2Dv5TCO40AHG3Wk730oYvfgffW4u6VgcYbc3C0t2x7jqI82HM0sEddqA9jfZsWIdV8tygDqgNZ4IPrJLFdHpnOhvc21023KMPPFrA7H9aDS7XET7wJ2J5FeobA4x1OWy+CjHeCb69ihXPXiVb7TOUzfdac8M9S2FDgblbc5MnznLQsTTw2MF8uuHvyMX/CJ2Lg+FLv8nXG/+Gry4GJq+Bz2QhBueA87gDJ0ljwV0q+bIWa5gDnPGWHFPWyaQtQP0MF1SskR1eUazZsshJiIX27eEbDJ/XAQ/1kEftwMHWAG/0MA57tmXlGvxvB8S2Pcvot052/IV6QM9gRQPXyKbt9BEns1nE8bVYI334xgLEzlr5nH1H5Mj/sfrBa2TfVR3lpm8OqJHdcR0D4KAzMN8d+YJ6SK1iHhPc8RtD4KYnizBfIzfMN8LabGOzX65B7BjLBkVeyHdr5Qn7jRAzuxVNV9JpL77vw0yerEUsd5bTovexT+fWykUDTcDn/FlV/DqsiwnWbz84mwd8yYTWkW/r5gIOKZArEWsrl2G8auDDn9LQZ+tkT9cscOlZ8CXSj72D2nAhK29ZJ2vtpn4u/2OpTetl6m1t6uMIDuaB/6V3H39gnOvBATrCPs7IEaSf2Qm/X4o5esph6QaI4WXgsR5yiDs9996s6MQOfWZEz+FRg3sAr4xR7+xk5Vs9EdfGGKs38vh6ObzWGL7uy4Y+8wB2dQaW+TH3Sg+5frAJ/MCfDfxjvaLz6V7ph3zqKesPN8HvAtikQE9wTtL/PAD+7ynbduyC31ijllwh07Oh/knWyB0rEbPAojZrfu3uSvCNNOqFJXVL9JDNiu+gnp8qWYxch/FkiAkGK1lKlifycid6dwPO6YUY6QQMXAdO7gkOYIg8sobpJ3jBZwxx3Y0svNYTYzfCvDaAk3vJY54bgnttZdcbMcdb1IduK7i3l5wfZ4S8s5d5d9+A9e+M7/ex0fqesFNn+NU+Rcc1LqMz/C2AWe3zwn1MYPNA1A5eMtU5FpetUfsgdvQE8hpwcsYq+I4a8W4vkWbpQmPK0XPA6zbAL26LuAxrcAl31LVqMf0A/OHIOmCCAP8czANXr4MdbqEWmAxe6oW8JosJ+6356wfrwR2EqPxqBezdiLFkCO5kjdrZCzEoUNPOk7as3Ax+K6NenSiZFW/EPDSIuyDJMmK3EpvTDcMk4xHeWJ9scGAr4OEWmfRPimdb89ahm+Wk9QI1oxVq/M3wpbtiUicrntSwBT6VLeyvT5Qqv25GvlPTfm9p5o2tyKe3xODRc6XBV7YpeT+AbcZ8d+H6t8Uwv/1SvIU3sJx0e/ZIYT67gfkZWN/DEmls6gzLor1p0sATe4A9meCuEeDVPjLpe6C2lgx+2wv/yRT8BeX3rYoWa36cFXjgdtg/Q4z804pPXboN17yr6G8n9N6uaGP29R2EvLYd+HMfnGeuFDlpB+yWhrFJyLnb4Qv/Ik8tRa23U56frEHtuU7iL3ZhPWXwBC9lnJVfBbh9lJTRz1fe1i0DtfxZ4LYvMOkOYvaUNLbJF3a7Dc5mxQ11dipYRzquD412K+NPyRrEy7fulKm3jaXDID6ubCdi/L5Y/mYgn2u0C1iSL8LXTJfGXtsBXpoKnrZQyvu8E3OhdV8mtdiRrqka9UKi1LRjHzAhE9+fkRL99ik6qxVnBvHqkN2Knq2n6yBudtwbPnBP1A8eBN/YLZMmQHbsQD4Q9m89TxqSN6Uxjn7ID1ngG5ck7+5+iO/bqJuuSeVb/XDNO8jRSZLfYz/4Tzpq3kE8wnyPTH1Lw9IHcs8hPrhmrvAKHchtp+3B2tE+84G8deUexOlDcN1b0rgl/jL1vY04/o80zM8fv09HzXKEdEvweyN56tKBPDTcRyZ9FfrbzMC9ik5geQu4/QEfYHIB8kWWFDUyADGaJXw0adJVywDkBMTL5DvSdc8AxOIdpRflXKP9Mml2pUUPAD/fK9PZz7E/DuAet3zxt3QmNF8qm7NfJv2oYDlfitQNRB7IQF3cn3MnP0Xf0kqvVArQPqBowjub9Of6wwMwNjpDWinxmAPIq3SvGmlq+QGZ9GdsA2qkPNsgRUc3JqIfD3HfL9N52LI5dCYjELnlAeqUfjyieL989eQDoef9URq6OAg1VxZqqEYp5mkQcu4dERrej2tJgTKdhdHS6sdrtx/Ade7DJv9JvN9BueJMFnhpm1SbStqkd3DNPty240H8pgDX6cMXjT0ok+6KoU575vueNDzvYZztUU8Fy4lT7oqsT5a8wTRYpl5ca0378DHPSZv0vhhY0ok1FKDS/ngPXIX6PB8CLiF21vXmJV+Cgf/03s2STy0Phq8+Qo62RH1xSNEeH+NoyUdahgC3cxFHpmxT2iHEVDZwxoi1Vh0Cp8gU9j9ZwA6HMM7nwi/Mgu/YdQi+/Qz4ZsF5vxDMnXRZe3OLukPA1UeYe2/U/iHAzIeotXvzkEsh4Ld59L6A+a4KQS1Pmj+9mO7jECWOFh7sxUdcPYRa5oVYHNyLD/yD/va5GHylF5/9MgR4WyL6trfgqo8h4InF4N4W4HiHgSF0jr4fu3DlMH5DWrUezGVbpEx7/xKneLKhvSOBLVnwpTWs6s0J5Ku7InXDFta3/Ulw1zsi/sRm1LaRwIS78OddrGr5SeSIO6hVd7F4i5PAhLvA9j2sb8ZJYMId2MqcV447DJu8ELWt5jz+j8NYU9LKGMgifg8FlmaJuUErWbc1J4BXdzHftSzR7wTwnHRH3ZjxiBPA7XvIfRuZzvsTGGcOPu9jHt9Owh/uKr0ar1qGyrQnjXr/BRWFgv++gM/3hD1D4QOlwmPC98xK7wjWIhd19BCmpXVEeS4XcdwDfO8E8ilp+KxC3R0BO+dgXvuZ7zDSM7yn7NcKTzyCWqwUvt0DdeVRYFGZCDIzAw88Cnx4KvQTRsEHjmAtssHz
[truncated: 3,111,964 more chars]
