# Supplementary material for: A new 3D myeloarchitectonic map of the human neocortex based on data from the Vogt–Vogt school
Source: Brain Struct Funct. 2023 Jun 28;228(6):1549–59. doi: 10.1007/s00429-023-02671-6 (PMC10751253; doi:10.1007/s00429-023-02671-6)
Supplement: Supplementary file 3 — Supplementary file3 (VTK 11512 KB) [file 429_2023_2671_MOESM3_ESM.vtk]

# vtk DataFile Version 3.0
14022018-2_final1
ASCII
DATASET POLYDATA
POINTS 153124 float
61.00000 92.50000 152.00000
61.00000 92.00000 152.04741
60.89666 92.00000 152.00000
62.00000 92.66253 152.00000
62.00000 92.00000 152.16057
63.00000 92.42152 152.00000
63.00000 92.00000 152.18765
64.00000 92.08978 152.00000
64.00000 92.00000 152.04991
64.10580 92.00000 152.00000
61.00000 91.79134 152.00000
61.50787 91.00000 152.00000
62.00000 91.00000 152.18399
63.00000 91.00000 152.42990
64.00000 91.00000 152.37784
65.00000 91.10580 152.00000
65.00000 91.00000 152.05116
65.07941 91.00000 152.00000
62.00000 90.38989 152.00000
62.30154 90.00000 152.00000
63.00000 90.00000 152.27393
64.00000 90.00000 152.44223
65.00000 90.00000 152.24394
65.45107 90.00000 152.00000
63.00000 89.37954 152.00000
63.49819 89.00000 152.00000
64.00000 89.00000 152.16949
65.00000 89.00000 152.17220
65.38053 89.00000 152.00000
64.00000 88.65118 152.00000
65.00000 88.49660 152.00000
59.00000 95.65135 151.00000
59.00000 95.00000 151.31598
58.14272 95.00000 151.00000
60.00000 95.72903 151.00000
60.00000 95.00000 151.43181
61.00000 95.42968 151.00000
61.00000 95.00000 151.29327
62.00000 95.06823 151.00000
62.00000 95.00000 151.05397
62.11531 95.00000 151.00000
59.00000 94.00000 151.32477
58.51842 94.00000 151.00000
60.00000 94.00000 151.66943
61.00000 94.00000 151.70749
62.00000 94.00000 151.54956
63.00000 94.35643 151.00000
63.00000 94.00000 151.23088
63.51984 94.00000 151.00000
59.00000 93.13934 151.00000
59.07746 93.00000 151.00000
60.00000 93.00000 151.63434
61.00000 93.00000 151.95009
62.00000 93.00000 151.91449
63.00000 93.00000 151.72763
64.00000 93.63443 151.00000
64.00000 93.00000 151.40186
64.66936 93.00000 151.00000
60.00000 92.00000 151.52130
59.29530 92.00000 151.00000
65.00000 92.68064 151.00000
65.00000 92.00000 151.45900
65.56992 92.00000 151.00000
60.00000 91.00000 151.37361
59.42251 91.00000 151.00000
61.00000 91.00000 151.80025
66.00000 91.43195 151.00000
66.00000 91.00000 151.26196
66.23663 91.00000 151.00000
60.00000 90.14406 151.00000
60.14151 90.00000 151.00000
61.00000 90.00000 151.39713
62.00000 90.00000 151.86603
66.00000 90.00000 151.61104
66.56102 90.00000 151.00000
61.00000 89.39647 151.00000
61.51438 89.00000 151.00000
62.00000 89.00000 151.27065
63.00000 89.00000 151.79984
66.00000 89.00000 151.65063
66.63705 89.00000 151.00000
62.00000 88.64861 151.00000
62.79028 88.00000 151.00000
63.00000 88.00000 151.13863
64.00000 88.00000 151.60246
65.00000 88.00000 151.80588
66.00000 88.00000 151.35728
66.35607 88.00000 151.00000
63.00000 87.85208 151.00000
64.00000 87.35980 151.00000
64.84201 87.00000 151.00000
65.00000 87.00000 151.05835
65.11995 87.00000 151.00000
66.00000 87.56001 151.00000
65.00000 86.94452 151.00000
55.00000 99.24650 150.00000
55.00000 99.00000 150.10181
54.64248 99.00000 150.00000
56.00000 99.09879 150.00000
56.00000 99.00000 150.04813
56.14027 99.00000 150.00000
55.00000 98.00000 150.16132
54.60476 98.00000 150.00000
56.00000 98.00000 150.21368
56.81405 98.00000 150.00000
55.00000 97.34696 150.00000
55.27265 97.00000 150.00000
56.00000 97.00000 150.22757
57.00000 97.84943 150.00000
57.00000 97.00000 150.28360
58.00000 97.27355 150.00000
58.00000 97.00000 150.14391
58.72548 97.00000 150.00000
56.00000 96.17715 150.00000
56.08994 96.00000 150.00000
57.00000 96.00000 150.51060
58.00000 96.00000 150.65579
59.00000 96.92834 150.00000
59.00000 96.00000 150.79317
60.00000 96.80531 150.00000
60.00000 96.00000 150.79102
61.00000 96.40285 150.00000
61.00000 96.00000 150.47922
61.81809 96.00000 150.00000
57.00000 95.00000 150.15565
56.80937 95.00000 150.00000
58.00000 95.00000 150.93434
62.00000 95.90386 150.00000
63.00000 95.00000 150.44814
63.00000 95.37852 150.00000
63.59242 95.00000 150.00000
57.00000 94.81539 150.00000
57.65517 94.00000 150.00000
58.00000 94.00000 150.45108
64.00000 94.65850 150.00000
64.00000 94.00000 150.67802
64.60013 94.00000 150.00000
58.00000 93.50742 150.00000
58.32201 93.00000 150.00000
59.00000 93.00000 150.92220
65.00000 93.56802 150.00000
65.00000 93.00000 150.68279
65.45825 93.00000 150.00000
59.00000 92.00000 150.61920
58.67100 92.00000 150.00000
66.00000 92.28761 150.00000
66.00000 92.00000 150.38977
66.19086 92.00000 150.00000
59.00000 91.00000 150.61368
58.55363 91.00000 150.00000
66.71926 91.00000 150.00000
59.00000 90.00000 150.38948
58.50654 90.00000 150.00000
60.00000 90.00000 150.92613
67.00000 90.17631 150.00000
67.00000 90.00000 150.13301
67.05534 90.00000 150.00000
59.00000 89.49493 150.00000
59.79919 89.00000 150.00000
60.00000 89.00000 150.11484
61.00000 89.00000 150.66574
67.00000 89.00000 150.23019
67.08951 89.00000 150.00000
60.00000 88.89511 150.00000
61.00000 88.32651 150.00000
61.44001 88.00000 150.00000
62.00000 88.00000 150.41356
67.00000 88.73053 150.00000
66.70236 88.00000 150.00000
62.00000 87.64507 150.00000
63.00000 87.09746 150.00000
64.00000 87.00000 150.47389
63.25334 87.00000 150.00000
65.81704 87.00000 150.00000
66.00000 87.13112 150.00000
53.00000 86.48668 150.00000
53.00000 86.00000 150.18135
52.21359 86.00000 150.00000
54.00000 86.50000 150.00000
54.00000 86.00000 150.04863
54.08925 86.00000 150.00000
64.00000 86.69301 150.00000
65.00000 86.42165 150.00000
52.00000 85.80876 150.00000
52.00000 85.00000 150.20808
51.36689 85.00000 150.00000
53.00000 85.00000 150.33078
54.00000 85.00000 150.07021
54.10546 85.00000 150.00000
65.00000 85.28979 150.00000
65.00000 85.00000 150.12039
64.74901 85.00000 150.00000
65.27200 85.00000 150.00000
52.00000 84.00000 150.11537
51.44574 84.00000 150.00000
53.00000 84.00000 150.27161
54.00000 84.00000 150.12842
54.23717 84.00000 150.00000
64.00000 84.18019 150.00000
64.00000 84.00000 150.07935
63.86957 84.00000 150.00000
65.00000 84.00000 150.37248
66.00000 84.39368 150.00000
66.00000 84.00000 150.20148
66.32074 84.00000 150.00000
52.00000 83.29997 150.00000
52.18195 83.00000 150.00000
53.00000 83.00000 150.22015
54.00000 83.00000 150.27200
54.82275 83.00000 150.00000
64.00000 83.72325 150.00000
64.64709 83.00000 150.00000
65.00000 83.00000 150.10965
65.68342 83.00000 150.00000
66.00000 83.19949 150.00000
53.00000 82.00000 150.04974
52.83316 82.00000 150.00000
54.00000 82.00000 150.19569
55.00000 82.63187 150.00000
55.00000 82.00000 150.10030
55.34464 82.00000 150.00000
65.00000 82.79668 150.00000
53.00000 81.88443 150.00000
54.00000 81.38448 150.00000
54.71417 81.00000 150.00000
55.00000 81.00000 150.04778
55.50000 81.00000 150.00000
55.00000 80.88968 150.00000
54.00000 100.65996 149.00000
54.00000 100.00000 149.47934
53.27839 100.00000 149.00000
55.00000 100.80547 149.00000
55.00000 100.00000 149.63649
56.00000 100.51762 149.00000
56.00000 100.00000 149.47285
57.00000 100.08351 149.00000
57.00000 100.00000 149.07353
57.16994 100.00000 149.00000
53.00000 99.22948 149.00000
53.00000 99.00000 149.06363
52.94694 99.00000 149.00000
54.00000 99.00000 149.78944
57.00000 99.00000 149.67801
58.00000 99.44522 149.00000
58.00000 99.00000 149.25989
58.50776 99.00000 149.00000
53.00000 98.80576 149.00000
53.27573 98.00000 149.00000
54.00000 98.00000 149.68483
57.00000 98.00000 149.94965
58.00000 98.00000 149.63329
59.00000 98.39461 149.00000
59.00000 98.00000 149.18474
59.37116 98.00000 149.00000
40.00000 97.61397 149.00000
40.00000 97.00000 149.26256
39.35898 97.00000 149.00000
41.00000 97.62994 149.00000
41.00000 97.00000 149.43585
42.00000 97.41611 149.00000
42.00000 97.00000 149.37656
43.00000 97.24214 149.00000
43.00000 97.00000 149.25214
44.00000 97.31631 149.00000
44.00000 97.00000 149.26530
45.00000 97.24416 149.00000
45.00000 97.00000 149.15382
45.47909 97.00000 149.00000
54.00000 97.00000 149.13269
53.88234 97.00000 149.00000
55.00000 97.00000 149.88681
59.00000 97.00000 149.93628
60.00000 97.66422 149.00000
60.00000 97.00000 149.78185
61.00000 97.11593 149.00000
61.00000 97.00000 149.14421
61.18930 97.00000 149.00000
40.00000 96.00000 149.47330
39.11805 96.00000 149.00000
41.00000 96.00000 149.74426
42.00000 96.00000 149.84279
43.00000 96.00000 149.83618
44.00000 96.00000 149.77303
45.00000 96.00000 149.49245
45.90638 96.00000 149.00000
54.00000 96.84785 149.00000
54.82764 96.00000 149.00000
55.00000 96.00000 149.16206
56.00000 96.00000 149.93005
62.00000 96.57950 149.00000
62.00000 96.00000 149.86893
63.00000 96.06020 149.00000
63.00000 96.00000 149.08905
63.09546 96.00000 149.00000
40.00000 95.00000 149.40279
39.27285 95.00000 149.00000
41.00000 95.00000 149.76448
42.00000 95.00000 149.94342
43.00000 95.00000 149.89868
44.00000 95.00000 149.65762
45.00000 95.00000 149.31126
45.56041 95.00000 149.00000
55.00000 95.84430 149.00000
55.92095 95.00000 149.00000
56.00000 95.00000 149.09108
64.00000 95.34821 149.00000
64.00000 95.00000 149.54149
64.30243 95.00000 149.00000
40.00000 94.00000 149.27852
39.50126 94.00000 149.00000
41.00000 94.00000 149.67015
42.00000 94.00000 149.70775
43.00000 94.00000 149.52069
44.00000 94.00000 149.31219
45.00000 94.00000 149.04977
45.08703 94.00000 149.00000
56.00000 94.94144 149.00000
57.00000 94.25720 149.00000
57.27829 94.00000 149.00000
64.93613 94.00000 149.00000
40.00000 93.00000 149.23975
39.56934 93.00000 149.00000
41.00000 93.00000 149.50938
42.00000 93.00000 149.40730
43.00000 93.00000 149.24611
44.00000 93.00000 149.13525
44.70288 93.00000 149.00000
45.00000 93.53950 149.00000
58.00000 93.17889 149.00000
58.12569 93.00000 149.00000
65.00000 93.91124 149.00000
65.61717 93.00000 149.00000
40.00000 92.00000 149.05444
39.88753 92.00000 149.00000
41.00000 92.00000 149.24446
42.00000 92.00000 149.25269
43.00000 92.00000 149.19327
44.00000 92.00000 149.12247
45.00000 92.46050 149.00000
45.00000 92.00000 149.04773
45.10913 92.00000 149.00000
58.43765 92.00000 149.00000
66.00000 92.32655 149.00000
66.18090 92.00000 149.00000
40.00000 91.86909 149.00000
41.00000 91.20679 149.00000
41.31453 91.00000 149.00000
42.00000 91.00000 149.13782
43.00000 91.00000 149.33978
44.00000 91.00000 149.34436
45.00000 91.00000 149.17285
45.46919 91.00000 149.00000
58.12963 91.00000 149.00000
66.61012 91.00000 149.00000
42.00000 90.00000 149.05026
41.88533 90.00000 149.00000
43.00000 90.00000 149.38313
44.00000 90.00000 149.52324
45.00000 90.00000 149.32170
45.86692 90.00000 149.00000
58.00000 90.76217 149.00000
58.00000 90.00000 149.52644
57.38823 90.00000 149.00000
67.00000 90.00000 149.66641
66.88059 90.00000 149.00000
42.00000 89.71062 149.00000
42.26742 89.00000 149.00000
43.00000 89.00000 149.33714
44.00000 89.00000 149.57886
45.00000 89.00000 149.39189
46.00000 89.50000 149.00000
46.00000 89.00000 149.04959
46.09704 89.00000 149.00000
55.00000 89.26864 149.00000
55.00000 89.00000 149.29935
54.33742 89.00000 149.00000
56.00000 89.28058 149.00000
56.00000 89.00000 149.26311
57.00000 89.41301 149.00000
57.00000 89.00000 149.18697
57.77593 89.00000 149.00000
58.00000 89.11421 149.00000
58.24847 89.00000 149.00000
59.00000 89.00000 149.31232
67.00000 89.00000 149.57419
66.85880 89.00000 149.00000
43.00000 88.00000 149.18120
42.67878 88.00000 149.00000
44.00000 88.00000 149.50827
45.00000 88.00000 149.37961
46.00000 88.00000 149.05290
46.10810 88.00000 149.00000
53.00000 88.06577 149.00000
53.00000 88.00000 149.07361
52.92367 88.00000 149.00000
54.00000 88.82215 149.00000
54.00000 88.00000 149.72511
55.00000 88.00000 149.88315
56.00000 88.00000 149.47528
56.55018 88.00000 149.00000
57.00000 88.64162 149.00000
59.00000 88.83312 149.00000
60.00000 88.39417 149.00000
61.00000 88.07471 149.00000
61.24663 88.00000 149.00000
66.28311 88.00000 149.00000
43.00000 87.43387 149.00000
43.32667 87.00000 149.00000
44.00000 87.00000 149.27650
45.00000 87.00000 149.24869
46.00000 87.00000 149.05667
46.14320 87.00000 149.00000
52.00000 87.22649 149.00000
52.00000 87.00000 149.25456
51.66506 87.00000 149.00000
53.00000 87.00000 149.76407
54.00000 87.00000 149.94855
55.00000 87.00000 149.73666
55.85397 87.00000 149.00000
56.00000 87.21219 149.00000
62.00000 87.71324 149.00000
63.00000 87.00000 149.65903
62.77418 87.00000 149.00000
65.35869 87.00000 149.00000
66.00000 87.64424 149.00000
44.00000 86.24089 149.00000
44.45188 86.00000 149.00000
45.00000 86.00000 149.10437
46.00000 86.00000 149.04829
46.20844 86.00000 149.00000
51.00000 86.50067 149.00000
51.00000 86.00000 149.42332
50.33753 86.00000 149.00000
52.00000 86.00000 149.94133
55.00000 86.00000 149.28554
55.25543 86.00000 149.00000
63.00000 86.68980 149.00000
63.79434 86.00000 149.00000
64.00000 86.00000 149.14330
65.00000 86.00000 149.31699
65.15788 86.00000 149.00000
45.00000 85.64803 149.00000
46.00000 85.50000 149.00000
49.00000 85.22107 149.00000
49.00000 85.00000 149.11971
48.30447 85.00000 149.00000
50.00000 85.70352 149.00000
50.00000 85.00000 149.45624
51.00000 85.00000 149.86858
55.00000 85.00000 149.12874
55.09560 85.00000 149.00000
64.00000 85.00000 149.38055
63.47303 85.00000 149.00000
66.00000 85.06664 149.00000
66.00000 85.00000 149.13927
66.07684 85.00000 149.00000
48.00000 84.65401 149.00000
48.00000 84.00000 149.09418
47.64803 84.00000 149.00000
49.00000 84.00000 149.35350
50.00000 84.00000 149.65877
51.00000 84.00000 149.90701
55.00000 84.00000 149.42857
55.41534 84.00000 149.00000
63.00000 84.61166 149.00000
63.00000 84.00000 149.37215
62.58155 84.00000 149.00000
67.00000 84.24097 149.00000
67.00000 84.00000 149.30977
67.25041 84.00000 149.00000
48.00000 83.73692 149.00000
48.64229 83.00000 149.00000
49.00000 83.00000 149.15286
50.00000 83.00000 149.52295
51.00000 83.00000 149.78168
52.00000 83.00000 149.95177
55.00000 83.00000 149.92479
56.00000 83.23131 149.00000
56.00000 83.00000 149.17953
56.18711 83.00000 149.00000
63.00000 83.00000 149.06049
62.94175 83.00000 149.00000
64.00000 83.00000 149.76363
66.00000 83.00000 149.94789
67.00000 83.00000 149.58589
67.74602 83.00000 149.00000
49.00000 82.69421 149.00000
49.81131 82.00000 149.00000
50.00000 82.00000 149.08665
51.00000 82.00000 149.46164
52.00000 82.00000 149.73669
56.00000 82.00000 149.77196
57.00000 82.08229 149.00000
57.00000 82.00000 149.06345
57.07109 82.00000 149.00000
63.00000 82.92148 149.00000
63.92148 82.00000 149.00000
64.00000 82.00000 149.06158
65.00000 82.00000 149.51616
66.00000 82.00000 149.47713
67.00000 82.00000 149.19009
67.38087 82.00000 149.00000
50.00000 81.88971 149.00000
51.00000 81.33627 149.00000
51.64753 81.00000 149.00000
52.00000 81.00000 149.14345
53.00000 81.00000 149.56464
54.00000 81.00000 149.86157
56.00000 81.00000 149.94745
57.00000 81.00000 149.51607
57.72935 81.00000 149.00000
64.00000 81.93420 149.00000
65.00000 81.35466 149.00000
66.00000 81.27484 149.00000
67.00000 81.65756 149.00000
52.00000 80.85501 149.00000
53.00000 80.38055 149.00000
53.72492 80.00000 149.00000
54.00000 80.00000 149.14569
55.00000 80.00000 149.54550
56.00000 80.00000 149.72112
57.00000 80.00000 149.59348
58.00000 80.37859 149.00000
58.00000 80.00000 149.11104
58.15789 80.00000 149.00000
54.00000 79.86169 149.00000
55.00000 79.36722 149.00000
55.67329 79.00000 149.00000
56.00000 79.00000 149.15483
57.00000 79.00000 149.39168
58.00000 79.00000 149.20346
58.36195 79.00000 149.00000
56.00000 78.78551 149.00000
56.90894 78.00000 149.00000
57.00000 78.00000 149.05229
58.00000 78.00000 149.13661
58.31321 78.00000 149.00000
57.00000 77.86209 149.00000
57.86209 77.00000 149.00000
58.00000 77.00000 149.04663
58.12353 77.00000 149.00000
58.00000 76.82930 149.00000
54.00000 101.43953 148.00000
54.00000 101.00000 148.64510
53.28808 101.00000 148.00000
55.00000 101.51140 148.00000
55.00000 101.00000 148.78677
56.00000 101.24373 148.00000
56.00000 101.00000 148.37396
56.73356 101.00000 148.00000
53.00000 100.65630 148.00000
53.00000 100.00000 148.65227
52.67656 100.00000 148.00000
57.00000 100.89758 148.00000
58.00000 100.00000 148.56963
58.00000 100.48672 148.00000
59.00000 100.20647 148.00000
59.00000 100.00000 148.17596
59.71285 100.00000 148.00000
39.00000 99.29270 148.00000
39.00000 99.00000 148.16464
38.68214 99.00000 148.00000
40.00000 99.07094 148.00000
40.00000 99.00000 148.05916
40.09505 99.00000 148.00000
52.56379 99.00000 148.00000
59.00000 99.00000 148.73459
60.00000 99.79335 148.00000
60.00000 99.00000 148.24594
60.47863 99.00000 148.00000
39.00000 98.00000 148.55426
38.08775 98.00000 148.00000
40.00000 98.00000 148.80713
41.00000 98.45883 148.00000
41.00000 98.00000 148.61560
41.88977 98.00000 148.00000
44.00000 98.07881 148.00000
44.00000 98.00000 148.12749
43.72875 98.00000 148.00000
45.00000 98.33491 148.00000
45.00000 98.00000 148.37881
46.00000 98.38606 148.00000
46.00000 98.00000 148.30165
46.68085 98.00000 148.00000
53.00000 98.00000 148.45349
52.82273 98.00000 148.00000
60.00000 98.00000 148.68509
61.00000 98.28650 148.00000
61.00000 98.00000 148.13313
61.21016 98.00000 148.00000
38.00000 97.52500 148.00000
38.00000 97.00000 148.07022
37.92616 97.00000 148.00000
39.00000 97.00000 148.82661
42.00000 97.94637 148.00000
43.00000 97.79079 148.00000
46.00000 97.00000 148.82140
47.00000 97.61418 148.00000
47.00000 97.00000 148.22725
47.29544 97.00000 148.00000
53.00000 97.65110 148.00000
53.37457 97.00000 148.00000
62.00000 97.41364 148.00000
62.00000 97.00000 148.42032
62.60131 97.00000 148.00000
38.00000 96.00000 148.06601
37.93252 96.00000 148.00000
39.00000 96.00000 148.92087
46.00000 96.00000 148.94264
47.00000 96.00000 148.24005
47.26226 96.00000 148.00000
54.00000 96.20086 148.00000
54.19222 96.00000 148.00000
63.00000 96.78168 148.00000
64.00000 96.00000 148.09546
64.00000 96.06718 148.00000
64.05978 96.00000 148.00000
38.00000 95.50000 148.00000
38.07077 95.00000 148.00000
39.00000 95.00000 148.81607
46.00000 95.00000 148.70990
46.88683 95.00000 148.00000
47.00000 95.27979 148.00000
55.00000 95.28461 148.00000
55.40182 95.00000 148.00000
64.64827 95.00000 148.00000
39.00000 94.00000 148.68767
38.12148 94.00000 148.00000
46.00000 94.00000 148.41820
46.53291 94.00000 148.00000
56.00000 94.63309 148.00000
57.00000 94.05648 148.00000
57.06731 94.00000 148.00000
65.00000 94.20216 148.00000
65.00000 94.00000 148.59474
65.08318 94.00000 148.00000
39.00000 93.00000 148.63943
38.19598 93.00000 148.00000
45.00000 93.00000 148.93918
46.00000 93.00000 148.44077
46.58620 93.00000 148.00000
58.00000 93.00000 148.43385
57.88826 93.00000 148.00000
65.41431 93.00000 148.00000
39.00000 92.00000 148.45258
38.51979 92.00000 148.00000
46.00000 92.00000 148.54695
46.84647 92.00000 148.00000
58.00000 92.65044 148.00000
58.17122 92.00000 148.00000
66.00000 92.00000 148.56372
65.74374 92.00000 148.00000
39.00000 91.21091 148.00000
39.15809 91.00000 148.00000
40.00000 91.00000 148.58313
41.00000 91.00000 148.93242
46.00000 91.00000 148.78720
47.00000 91.67561 148.00000
47.00000 91.00000 148.21341
47.29828 91.00000 148.00000
58.00000 91.65711 148.00000
58.00000 91.00000 148.72687
57.56681 91.00000 148.00000
66.00000 91.27348 148.00000
66.09407 91.00000 148.00000
40.00000 90.00000 148.06097
39.92716 90.00000 148.00000
41.00000 90.00000 148.58710
46.00000 90.00000 148.94733
47.00000 90.00000 148.42159
47.63055 90.00000 148.00000
57.00000 90.46449 148.00000
57.00000 90.00000 148.59760
56.19494 90.00000 148.00000
66.31699 90.00000 148.00000
40.00000 89.91974 148.00000
40.79539 89.00000 148.00000
41.00000 89.00000 148.17691
42.00000 89.00000 148.85834
47.00000 89.00000 148.50563
47.79734 89.00000 148.00000
54.00000 89.30907 148.00000
54.00000 89.00000 148.69426
53.59746 89.00000 148.00000
55.00000 89.77433 148.00000
56.00000 89.90044 148.00000
58.00000 89.00000 148.91103
66.27279 89.00000 148.00000
41.00000 88.69963 148.00000
41.46817 88.00000 148.00000
42.00000 88.00000 148.51244
47.00000 88.00000 148.54504
47.91199 88.00000 148.00000
52.49455 88.00000 148.00000
53.00000 88.43508 148.00000
57.00000 88.00000 148.35921
58.00000 88.44389 148.00000
57.29835 88.00000 148.00000
59.00000 88.40234 148.00000
60.00000 88.24316 148.00000
61.00000 88.15590 148.00000
62.00000 88.00000 148.49049
62.00000 88.22401 148.00000
62.43000 88.00000 148.00000
66.00000 88.59241 148.00000
66.00000 88.00000 148.61081
65.42313 88.00000 148.00000
42.00000 87.15689 148.00000
42.10591 87.00000 148.00000
43.00000 87.00000 148.81990
47.00000 87.00000 148.64388
48.00000 87.81699 148.00000
48.00000 87.00000 148.23206
48.81699 87.00000 148.00000
50.00000 87.07518 148.00000
50.00000 87.00000 148.06306
49.50000 87.00000 148.00000
51.00000 87.30919 148.00000
51.00000 87.00000 148.43376
52.00000 87.65417 148.00000
56.00000 87.00000 148.76337
57.00000 87.73427 148.00000
56.40691 87.00000 148.00000
63.00000 87.00000 148.53453
63.00000 87.39499 148.00000
63.69511 87.00000 148.00000
65.00000 87.59023 148.00000
65.00000 87.00000 148.62079
64.17942 87.00000 148.00000
43.00000 86.00000 148.21713
42.79819 86.00000 148.00000
44.00000 86.00000 148.89297
47.00000 86.00000 148.80876
48.00000 86.00000 148.58363
49.00000 86.91399 148.00000
49.00000 86.00000 148.56903
50.00000 86.00000 148.78265
56.00000 86.39793 148.00000
55.76710 86.00000 148.00000
63.00000 86.63339 148.00000
63.00000 86.00000 148.47150
62.50639 86.00000 148.00000
65.00000 86.00000 148.72699
64.41492 86.00000 148.00000
43.00000 85.72334 148.00000
43.65385 85.00000 148.00000
44.00000 85.00000 148.29056
45.00000 85.00000 148.78113
46.00000 85.00000 148.94981
47.00000 85.00000 148.95204
48.00000 85.00000 148.95003
55.57492 85.00000 148.00000
62.00000 85.31537 148.00000
62.00000 85.00000 148.19960
61.82856 85.00000 148.00000
63.00000 85.00000 148.75812
65.00000 85.49406 148.00000
66.00000 85.00000 148.72713
65.71931 85.00000 148.00000
44.00000 84.65497 148.00000
44.80402 84.00000 148.00000
45.00000 84.00000 148.12541
46.00000 84.00000 148.54677
47.00000 84.00000 148.81354
56.00000 84.10909 148.00000
56.00000 84.00000 148.10490
56.06165 84.00000 148.00000
62.00000 84.00000 148.17500
61.90583 84.00000 148.00000
66.00000 84.86064 148.00000
67.00000 84.47833 148.00000
67.74420 84.00000 148.00000
45.00000 83.86565 148.00000
46.00000 83.30992 148.00000
46.55199 83.00000 148.00000
47.00000 83.00000 148.22073
48.00000 83.00000 148.67996
56.85303 83.00000 148.00000
62.00000 83.82800 148.00000
62.49531 83.00000 148.00000
68.00000 83.72360 148.00000
68.00000 83.00000 148.68460
68.46073 83.00000 148.00000
47.00000 82.76164 148.00000
48.00000 82.15846 148.00000
48.23540 82.00000 148.00000
49.00000 82.00000 148.50684
57.00000 82.83350 148.00000
57.72255 82.00000 148.00000
63.00000 82.34273 148.00000
63.30929 82.00000 148.00000
68.00000 82.00000 148.60394
68.53446 82.00000 148.00000
49.00000 81.59912 148.00000
50.00000 81.10455 148.00000
51.00000 81.00000 148.55827
50.24366 81.00000 148.00000
58.00000 81.66606 148.00000
58.00000 81.00000 148.70920
58.49461 81.00000 148.00000
64.00000 81.28960 148.00000
65.00000 81.00000 148.60797
64.34821 81.00000 148.00000
66.00000 81.00000 148.78911
67.00000 81.00000 148.60764
68.00000 81.00000 148.08806
68.09251 81.00000 148.00000
51.00000 80.71172 148.00000
52.00000 80.36942 148.00000
53.00000 80.00000 148.21088
52.81091 80.00000 148.00000
59.00000 80.20097 148.00000
59.00000 80.00000 148.16170
59.12210 80.00000 148.00000
65.00000 80.52803 148.00000
66.00000 80.07365 148.00000
67.00000 80.17702 148.00000
68.00000 80.88583 148.00000
53.00000 79.91269 148.00000
54.00000 79.44290 148.00000
55.00000 79.00000 148.27519
54.79423 79.00000 148.00000
59.00000 79.00000 148.56038
59.54504 79.00000 148.00000
55.00000 78.87297 148.00000
55.93612 78.00000 148.00000
56.00000 78.00000 148.09106
59.00000 78.00000 148.64226
59.76630 78.00000 148.00000
56.00000 77.90147 148.00000
56.51391 77.00000 148.00000
57.00000 77.00000 148.58061
59.00000 77.00000 148.58545
59.70438 77.00000 148.00000
57.00000 76.00000 148.22507
56.80467 76.00000 148.00000
58.00000 76.00000 148.72949
59.00000 76.00000 148.30829
59.34494 76.00000 148.00000
57.00000 75.51286 148.00000
57.65996 75.00000 148.00000
58.00000 75.00000 148.10754
58.22268 75.00000 148.00000
59.00000 75.54941 148.00000
58.00000 74.88713 148.00000
39.00000 101.09785 147.00000
39.00000 101.00000 147.05296
38.75955 101.00000 147.00000
39.10387 101.00000 147.00000
53.00000 101.17463 147.00000
53.00000 101.00000 147.46947
52.84118 101.00000 147.00000
54.00000 101.63470 147.00000
55.00000 101.59344 147.00000
56.00000 101.35018 147.00000
57.00000 101.00000 147.62042
57.00000 101.13671 147.00000
58.00000 101.09629 147.00000
58.00000 101.00000 147.15720
59.00000 101.37950 147.00000
59.00000 101.00000 147.29439
60.00000 101.50534 147.00000
60.00000 101.00000 147.31900
61.00000 101.22217 147.00000
61.00000 101.00000 147.12463
61.30369 101.00000 147.00000
38.00000 100.57771 147.00000
38.00000 100.00000 147.24617
37.67664 100.00000 147.00000
39.00000 100.00000 147.59294
39.91641 100.00000 147.00000
52.50343 100.00000 147.00000
60.00000 100.00000 147.93484
61.00000 100.00000 147.59961
62.00000 100.33537 147.00000
62.00000 100.00000 147.14250
62.21935 100.00000 147.00000
38.00000 99.00000 147.59714
37.30857 99.00000 147.00000
40.00000 99.92163 147.00000
40.82001 99.00000 147.00000
46.00000 99.27511 147.00000
46.00000 99.00000 147.37309
45.16829 99.00000 147.00000
47.00000 99.22614 147.00000
47.00000 99.00000 147.21416
47.31615 99.00000 147.00000
52.37197 99.00000 147.00000
61.00000 99.00000 147.74771
62.00000 99.00000 147.26411
62.45952 99.00000 147.00000
38.00000 98.00000 147.93219
37.08990 98.00000 147.00000
41.00000 98.83907 147.00000
42.00000 98.00000 147.77045
42.00000 98.18648 147.00000
43.00000 98.10950 147.00000
43.00000 98.00000 147.34851
44.00000 98.49155 147.00000
45.00000 98.94254 147.00000
47.00000 98.00000 147.84497
48.00000 98.11823 147.00000
48.00000 98.00000 147.06441
48.06817 98.00000 147.00000
52.69378 98.00000 147.00000
62.00000 98.00000 147.57373
62.90850 98.00000 147.00000
37.06268 97.00000 147.00000
48.00000 97.00000 147.36243
48.33966 97.00000 147.00000
53.00000 97.35156 147.00000
53.17959 97.00000 147.00000
63.00000 97.89948 147.00000
63.00000 97.00000 147.72171
63.70646 97.00000 147.00000
37.00000 96.50000 147.00000
37.00000 96.00000 147.06747
36.93958 96.00000 147.00000
48.00000 96.00000 147.21001
48.17846 96.00000 147.00000
54.00000 96.00000 147.54265
53.81220 96.00000 147.00000
64.00000 96.63345 147.00000
64.34018 96.00000 147.00000
37.00000 95.50000 147.00000
37.06585 95.00000 147.00000
38.00000 95.00000 147.93416
47.00000 95.00000 147.89452
48.00000 95.46587 147.00000
47.83473 95.00000 147.00000
54.00000 95.76189 147.00000
54.78141 95.00000 147.00000
55.00000 95.00000 147.38846
64.69455 95.00000 147.00000
38.00000 94.00000 147.88550
37.15864 94.00000 147.00000
47.00000 94.00000 147.56209
47.58279 94.00000 147.00000
55.00000 94.83948 147.00000
56.00000 94.32096 147.00000
57.00000 94.00000 147.85323
56.50298 94.00000 147.00000
65.00000 94.00000 147.54541
64.89553 94.00000 147.00000
38.00000 93.00000 147.79980
37.37881 93.00000 147.00000
47.00000 93.00000 147.61298
47.64214 93.00000 147.00000
57.00000 93.62444 147.00000
57.55680 93.00000 147.00000
65.00000 93.00000 147.13914
64.92133 93.00000 147.00000
38.00000 92.00000 147.26042
37.84307 92.00000 147.00000
47.00000 92.00000 147.89119
48.00000 92.16400 147.00000
48.00000 92.00000 147.06209
48.07454 92.00000 147.00000
58.00000 92.00000 147.52541
57.78527 92.00000 147.00000
65.00000 92.00000 147.07281
64.93349 92.00000 147.00000
38.00000 91.77657 147.00000
38.53212 91.00000 147.00000
39.00000 91.00000 147.81337
48.00000 91.00000 147.49432
48.60926 91.00000 147.00000
57.13326 91.00000 147.00000
65.00000 91.71311 147.00000
66.00000 91.00000 147.87596
65.17569 91.00000 147.00000
39.00000 90.39233 147.00000
39.36276 90.00000 147.00000
48.00000 90.00000 147.71667
48.92143 90.00000 147.00000
56.00000 90.26974 147.00000
56.00000 90.00000 147.73694
55.16784 90.00000 147.00000
57.00000 90.87707 147.00000
66.00000 90.00000 147.63403
65.33671 90.00000 147.00000
40.00000 89.26061 147.00000
40.22970 89.00000 147.00000
48.00000 89.00000 147.86517
49.00000 89.77986 147.00000
49.00000 89.00000 147.19919
49.36872 89.00000 147.00000
53.49364 89.00000 147.00000
54.00000 89.39243 147.00000
55.00000 89.94701 147.00000
66.00000 89.00000 147.66415
65.27031 89.00000 147.00000
41.00000 88.11053 147.00000
41.09133 88.00000 147.00000
48.00000 88.00000 147.94878
49.00000 88.00000 147.54283
50.00000 88.46220 147.00000
50.00000 88.00000 147.29761
51.00000 88.06769 147.00000
51.00000 88.00000 147.07668
51.50000 88.00000 147.00000
52.09671 88.00000 147.00000
53.00000 88.58910 147.00000
58.00000 88.00000 147.10901
59.00000 88.00000 147.11562
60.00000 88.00000 147.51999
61.00000 88.00000 147.69495
61.69646 88.00000 147.00000
62.00000 88.24368 147.00000
63.00000 88.00000 147.57645
63.00000 88.71452 147.00000
64.00000 88.40735 147.00000
64.00000 88.00000 147.29306
65.00000 88.68183 147.00000
65.00000 88.00000 147.59557
42.00000 87.00000 147.59319
41.86981 87.00000 147.00000
49.00000 87.00000 147.94907
52.00000 87.94849 147.00000
56.74004 87.00000 147.00000
57.00000 87.26471 147.00000
58.00000 87.94426 147.00000
59.00000 87.94473 147.00000
60.00000 87.65250 147.00000
61.00000 87.36481 147.00000
64.00000 87.00000 147.52963
42.00000 86.82037 147.00000
42.56066 86.00000 147.00000
56.00000 86.00000 147.21167
56.06842 86.00000 147.00000
62.00000 86.68346 147.00000
62.00000 86.00000 147.51065
61.40697 86.00000 147.00000
63.00000 86.94011 147.00000
64.00000 86.84383 147.00000
64.73988 86.00000 147.00000
43.00000 85.42393 147.00000
43.36153 85.00000 147.00000
56.00000 85.67107 147.00000
55.87806 85.00000 147.00000
61.16981 85.00000 147.00000
65.00000 85.79359 147.00000
66.00000 85.00000 147.64560
66.00000 85.28484 147.00000
66.81925 85.00000 147.00000
44.00000 84.24648 147.00000
44.25562 84.00000 147.00000
56.00000 84.73280 147.00000
56.39212 84.00000 147.00000
61.58905 84.00000 147.00000
67.00000 84.93793 147.00000
68.00000 84.00000 147.67764
68.00000 84.41130 147.00000
68.42507 84.00000 147.00000
45.00000 83.42604 147.00000
46.00000 83.00000 147.47382
45.63419 83.00000 147.00000
57.00000 83.27199 147.00000
57.00000 83.00000 147.63995
57.24946 83.00000 147.00000
62.00000 83.38992 147.00000
62.28413 83.00000 147.00000
69.00000 83.10469 147.00000
69.00000 83.00000 147.09789
69.05104 83.00000 147.00000
46.00000 82.78281 147.00000
47.00000 82.29771 147.00000
48.00000 82.00000 147.60632
47.61857 82.00000 147.00000
58.00000 82.15215 147.00000
58.00000 82.00000 147.33301
58.12973 82.00000 147.00000
63.00000 82.10440 147.00000
63.09276 82.00000 147.00000
69.00000 82.00000 147.26404
69.14246 82.00000 147.00000
48.00000 81.82867 147.00000
49.00000 81.45370 147.00000
50.00000 81.09666 147.00000
50.30923 81.00000 147.00000
58.88102 81.00000 147.00000
64.00000 81.06882 147.00000
64.06615 81.00000 147.00000
69.00000 81.53648 147.00000
68.79665 81.00000 147.00000
51.00000 80.79550 147.00000
52.00000 80.52623 147.00000
53.00000 80.00000 147.61465
53.00000 80.15112 147.00000
53.26844 80.00000 147.00000
59.00000 80.82690 147.00000
59.51712 80.00000 147.00000
65.00000 80.06615 147.00000
66.00000 80.00000 147.91676
65.08324 80.00000 147.00000
67.00000 80.00000 147.83246
68.00000 80.00000 147.08682
68.06842 80.00000 147.00000
54.00000 79.59192 147.00000
54.82811 79.00000 147.00000
60.00000 79.10283 147.00000
60.00000 79.00000 147.11673
60.05037 79.00000 147.00000
66.00000 79.30170 147.00000
67.00000 79.29433 147.00000
68.00000 79.93486 147.00000
55.00000 78.84937 147.00000
55.78466 78.00000 147.00000
60.00000 78.00000 147.64104
60.30149 78.00000 147.00000
56.00000 77.68030 147.00000
56.37467 77.00000 147.00000
60.00000 77.00000 147.56116
60.27473 77.00000 147.00000
56.65859 76.00000 147.00000
60.00000 76.36697 147.00000
59.78679 76.00000 147.00000
49.00000 75.14008 147.00000
49.00000 75.00000 147.06828
48.71337 75.00000 147.00000
50.00000 75.29726 147.00000
50.00000 75.00000 147.19669
51.00000 75.22537 147.00000
51.00000 75.00000 147.17325
51.75616 75.00000 147.00000
55.00000 75.14180 147.00000
55.00000 75.00000 147.17389
54.50637 75.00000 147.00000
56.00000 75.41087 147.00000
56.00000 75.00000 147.46219
57.00000 75.00000 147.75064
58.84861 75.00000 147.00000
59.00000 75.13997 147.00000
49.00000 74.00000 147.19633
48.54070 74.00000 147.00000
50.00000 74.00000 147.49664
51.00000 74.00000 147.64911
52.00000 74.92488 147.00000
52.00000 74.00000 147.65988
53.00000 74.79025 147.00000
53.00000 74.00000 147.64999
54.00000 74.81859 147.00000
54.00000 74.00000 147.70956
55.00000 74.00000 147.87509
56.00000 74.00000 147.84488
57.00000 74.00000 147.39459
57.62141 74.00000 147.00000
58.00000 74.28070 147.00000
49.00000 73.43571 147.00000
49.34478 73.00000 147.00000
50.00000 73.00000 147.29604
51.00000 73.00000 147.59019
52.00000 73.00000 147.75418
53.00000 73.00000 147.82666
54.00000 73.00000 147.84387
55.00000 73.00000 147.69185
56.00000 73.00000 147.30765
56.51028 73.00000 147.00000
57.00000 73.41173 147.00000
50.00000 72.47607 147.00000
50.70797 72.00000 147.00000
51.00000 72.00000 147.11684
52.00000 72.00000 147.33954
53.00000 72.00000 147.41876
54.00000 72.00000 147.27542
54.80698 72.00000 147.00000
55.00000 72.08769 147.00000
56.00000 72.66185 147.00000
51.00000 71.83328 147.00000
52.00000 71.50040 147.00000
53.00000 71.42178 147.00000
54.00000 71.66249 147.00000
60.00000 103.19799 146.00000
60.00000 103.00000 146.13181
59.41985 103.00000 146.00000
60.42929 103.00000 146.00000
38.00000 102.62719 146.00000
38.00000 102.00000 146.33977
37.53180 102.00000 146.00000
39.00000 102.87395 146.00000
39.00000 102.00000 146.51083
40.00000 102.12281 146.00000
40.00000 102.00000 146.05560
40.06634 102.00000 146.00000
59.00000 102.82962 146.00000
59.00000 102.00000 146.52657
58.32820 102.00000 146.00000
60.00000 102.00000 146.69286
61.00000 102.74646 146.00000
61.00000 102.00000 146.53490
62.00000 102.07982 146.00000
62.00000 102.00000 146.05948
62.07235 102.00000 146.00000
37.00000 101.12661 146.00000
37.00000 101.00000 146.06389
36.93356 101.00000 146.00000
38.00000 101.00000 146.80588
40.00000 101.00000 146.32532
40.23048 101.00000 146.00000
52.93291 101.00000 146.00000
53.00000 101.05318 146.00000
54.00000 101.33195 146.00000
55.00000 101.32442 146.00000
56.00000 101.13352 146.00000
57.00000 101.12151 146.00000
58.00000 101.70287 146.00000
62.00000 101.00000 146.66577
62.81694 101.00000 146.00000
37.00000 100.00000 146.35074
36.69059 100.00000 146.00000
40.00000 100.00000 146.89691
40.45304 100.00000 146.00000
47.00000 100.04945 146.00000
47.00000 100.00000 146.07813
46.84365 100.00000 146.00000
47.50000 100.00000 146.00000
52.22670 100.00000 146.00000
63.00000 100.72771 146.00000
63.00000 100.00000 146.39914
63.35694 100.00000 146.00000
37.00000 99.00000 146.68774
36.45041 99.00000 146.00000
41.00000 99.14420 146.00000
41.00000 99.00000 146.40678
41.13719 99.00000 146.00000
45.00000 99.29578 146.00000
45.00000 99.00000 146.84744
44.45259 99.00000 146.00000
46.00000 99.71354 146.00000
48.00000 99.90064 146.00000
48.00000 99.00000 146.54861
48.81522 99.00000 146.00000
52.05310 99.00000 146.00000
63.00000 99.00000 146.63379
63.62605 99.00000 146.00000
37.00000 98.00000 146.89259
36.36360 98.00000 146.00000
42.00000 98.39439 146.00000
43.00000 98.32769 146.00000
44.00000 98.75282 146.00000
49.00000 98.32738 146.00000
49.00000 98.00000 146.06818
49.08495 98.00000 146.00000
52.40890 98.00000 146.00000
63.00000 98.00000 146.93199
63.77644 98.00000 146.00000
37.00000 97.00000 146.92470
36.23589 97.00000 146.00000
49.00000 97.00000 146.17923
49.14620 97.00000 146.00000
53.00000 97.00000 146.23801
52.94558 97.00000 146.00000
63.79872 97.00000 146.00000
36.17752 96.00000 146.00000
49.00000 96.30840 146.00000
48.93887 96.00000 146.00000
53.00000 96.91313 146.00000
53.60497 96.00000 146.00000
64.00000 96.00000 146.13467
63.94707 96.00000 146.00000
37.00000 95.00000 146.92606
36.23127 95.00000 146.00000
48.00000 95.00000 146.80916
48.64894 95.00000 146.00000
54.00000 95.46163 146.00000
54.43337 95.00000 146.00000
64.00000 95.81390 146.00000
64.23592 95.00000 146.00000
37.00000 94.00000 146.79875
36.48234 94.00000 146.00000
48.00000 94.00000 146.58086
48.50515 94.00000 146.00000
55.00000 94.53671 146.00000
56.00000 94.00000 146.22971
55.83558 94.00000 146.00000
64.30064 94.00000 146.00000
37.00000 93.00000 146.28217
36.85877 93.00000 146.00000
48.00000 93.00000 146.64899
48.68353 93.00000 146.00000
56.00000 93.88682 146.00000
56.93218 93.00000 146.00000
57.00000 93.00000 146.09377
64.12787 93.00000 146.00000
37.00000 92.78247 146.00000
37.61806 92.00000 146.00000
49.00000 92.33302 146.00000
49.00000 92.00000 146.14929
49.16999 92.00000 146.00000
57.00000 92.85870 146.00000
57.33141 92.00000 146.00000
64.00000 92.33548 146.00000
64.00000 92.00000 146.06650
63.93336 92.00000 146.00000
38.00000 91.59478 146.00000
38.63183 91.00000 146.00000
49.00000 91.00000 146.63036
49.72450 91.00000 146.00000
57.00000 91.37187 146.00000
57.00000 91.00000 146.63704
56.75286 91.00000 146.00000
64.00000 91.53551 146.00000
65.00000 91.00000 146.83678
64.08297 91.00000 146.00000
39.00000 90.65427 146.00000
39.74529 90.00000 146.00000
49.00000 90.00000 146.94130
50.00000 90.43486 146.00000
50.00000 90.00000 146.16565
50.23087 90.00000 146.00000
55.22309 90.00000 146.00000
56.00000 90.38921 146.00000
65.00000 90.00000 146.69888
64.16039 90.00000 146.00000
40.00000 89.75327 146.00000
40.80710 89.00000 146.00000
50.00000 89.00000 146.64749
51.00000 89.09874 146.00000
51.00000 89.00000 146.06769
51.15034 89.00000 146.00000
53.34693 89.00000 146.00000
54.00000 89.34990 146.00000
55.00000 89.89175 146.00000
64.00000 89.76894 146.00000
64.00000 89.00000 146.49588
63.11969 89.00000 146.00000
65.00000 89.00000 146.80696
41.00000 88.80997 146.00000
41.79572 88.00000 146.00000
52.00000 88.64264 146.00000
52.00000 88.00000 146.91042
53.00000 88.81131 146.00000
62.00000 88.00000 146.78096
62.84858 88.00000 146.00000
63.00000 88.65987 146.00000
42.00000 87.78221 146.00000
42.00000 87.00000 146.81119
42.62509 87.00000 146.00000
57.00000 87.00000 146.19272
57.08781 87.00000 146.00000
58.00000 87.57358 146.00000
59.00000 87.42439 146.00000
60.00000 87.00000 146.36316
59.57202 87.00000 146.00000
61.00000 87.00000 146.78754
62.00000 87.00000 146.82356
63.00000 87.84593 146.00000
63.00000 87.00000 146.91418
64.00000 87.51129 146.00000
64.00000 87.00000 146.82880
64.81822 87.00000 146.00000
43.00000 86.00000 146.32942
43.00000 86.40556 146.00000
43.27623 86.00000 146.00000
57.00000 86.92587 146.00000
56.30431 86.00000 146.00000
60.00000 86.42618 146.00000
60.26558 86.00000 146.00000
61.00000 86.00000 146.71109
65.00000 86.80632 146.00000
65.00000 86.00000 146.70215
65.88883 86.00000 146.00000
43.93490 85.00000 146.00000
56.00000 85.00000 146.54037
56.15176 85.00000 146.00000
61.00000 85.00000 146.65891
60.70540 85.00000 146.00000
66.00000 85.94194 146.00000
67.00000 85.00000 146.90739
67.00000 85.62503 146.00000
68.00000 85.09616 146.00000
68.00000 85.00000 146.15123
68.10999 85.00000 146.00000
44.00000 84.91705 146.00000
44.90152 84.00000 146.00000
56.66106 84.00000 146.00000
61.00000 84.50229 146.00000
61.30940 84.00000 146.00000
68.93658 84.00000 146.00000
45.00000 83.91985 146.00000
46.00000 83.00000 146.49591
46.00000 83.26024 146.00000
46.45501 83.00000 146.00000
57.00000 83.54082 146.00000
57.43282 83.00000 146.00000
62.00000 83.00000 146.17509
61.93935 83.00000 146.00000
69.00000 83.86974 146.00000
69.33569 83.00000 146.00000
47.00000 82.72324 146.00000
48.00000 82.00000 146.60974
48.00000 82.30820 146.00000
48.80031 82.00000 146.00000
58.00000 82.35666 146.00000
58.31152 82.00000 146.00000
62.00000 82.92870 146.00000
62.84347 82.00000 146.00000
63.00000 82.00000 146.63596
69.41516 82.00000 146.00000
49.00000 81.92647 146.00000
50.00000 81.66881 146.00000
51.00000 81.00000 146.62665
51.00000 81.43225 146.00000
52.00000 81.13361 146.00000
52.00000 81.00000 146.18565
52.29638 81.00000 146.00000
59.00000 81.17671 146.00000
59.00000 81.00000 146.54738
59.13828 81.00000 146.00000
63.00000 81.82199 146.00000
63.75438 81.00000 146.00000
64.00000 81.00000 146.78419
69.00000 81.00000 146.53850
69.18955 81.00000 146.00000
53.00000 80.70543 146.00000
54.00000 80.00000 146.12874
54.00000 80.06870 146.00000
54.07789 80.00000 146.00000
59.72151 80.00000 146.00000
64.00000 80.73604 146.00000
64.66900 80.00000 146.00000
65.00000 80.00000 146.83371
69.00000 80.59937 146.00000
68.63647 80.00000 146.00000
55.00000 79.00000 146.43254
55.00000 79.11598 146.00000
55.10716 79.00000 146.00000
60.00000 79.32660 146.00000
60.12704 79.00000 146.00000
65.00000 79.64423 146.00000
65.67869 79.00000 146.00000
66.00000 79.00000 146.47458
67.00000 79.00000 146.55707
67.57580 79.00000 146.00000
68.00000 79.30949 146.00000
55.93718 78.00000 146.00000
60.30107 78.00000 146.00000
66.00000 78.74435 146.00000
67.00000 78.66183 146.00000
56.00000 77.92662 146.00000
56.76501 77.00000 146.00000
60.13257 77.00000 146.00000
47.00000 76.10461 146.00000
47.00000 76.00000 146.07275
46.86165 76.00000 146.00000
48.00000 76.51619 146.00000
48.00000 76.00000 146.39117
49.00000 76.52641 146.00000
49.00000 76.00000 146.48615
50.00000 76.38185 146.00000
50.00000 76.00000 146.42166
51.00000 76.13773 146.00000
51.00000 76.00000 146.18054
51.38709 76.00000 146.00000
57.00000 76.20496 146.00000
57.00000 76.00000 146.16763
57.08607 76.00000 146.00000
59.22065 76.00000 146.00000
60.00000 76.80292 146.00000
47.00000 75.00000 146.40874
46.30727 75.00000 146.00000
48.00000 75.00000 146.82141
52.00000 75.77615 146.00000
52.00000 75.00000 146.92802
53.00000 75.52901 146.00000
53.00000 75.00000 146.76306
54.00000 75.45488 146.00000
54.00000 75.00000 146.76674
55.00000 75.50195 146.00000
56.00000 75.62793 146.00000
57.00000 75.91846 146.00000
58.14552 75.00000 146.00000
59.00000 75.79025 146.00000
47.00000 74.00000 146.19568
46.72141 74.00000 146.00000
48.00000 74.00000 146.74313
57.79393 74.00000 146.00000
58.00000 74.65546 146.00000
47.00000 73.69081 146.00000
47.70737 73.00000 146.00000
48.00000 73.00000 146.19299
49.00000 73.00000 146.81290
57.00000 73.00000 146.43578
57.21963 73.00000 146.00000
48.00000 72.77592 146.00000
48.91694 72.00000 146.00000
49.00000 72.00000 146.06949
50.00000 72.00000 146.64867
55.00000 72.00000 146.90866
56.00000 72.00000 146.12091
57.00000 72.75298 146.00000
56.10646 72.00000 146.00000
49.00000 71.93388 146.00000
50.00000 71.33620 146.00000
50.58105 71.00000 146.00000
51.00000 71.00000 146.24644
52.00000 71.00000 146.59805
53.00000 71.00000 146.62785
54.00000 71.00000 146.29987
55.00000 71.31969 146.00000
54.42922 71.00000 146.00000
56.00000 71.92186 146.00000
51.00000 70.78625 146.00000
52.00000 70.41179 146.00000
53.00000 70.40727 146.00000
54.00000 70.76714 146.00000
38.00000 104.16417 145.00000
38.00000 104.00000 145.10495
37.78388 104.00000 145.00000
39.00000 104.35324 145.00000
39.00000 104.00000 145.24567
40.00000 104.07938 145.00000
40.00000 104.00000 145.05629
40.13780 104.00000 145.00000
58.00000 104.25482 145.00000
58.00000 104.00000 145.06319
57.90733 104.00000 145.00000
59.00000 104.90450 145.00000
59.00000 104.00000 145.49823
60.00000 104.55202 145.00000
60.00000 104.00000 145.41254
60.80585 104.00000 145.00000
37.00000 103.35527 145.00000
37.00000 103.00000 145.21669
36.71811 103.00000 145.00000
38.00000 103.00000 145.79124
39.00000 103.00000 145.92091
40.00000 103.00000 145.60681
41.00000 103.22422 145.00000
41.00000 103.00000 145.09875
41.14635 103.00000 145.00000
58.00000 103.00000 145.11752
57.85742 103.00000 145.00000
59.00000 103.00000 145.89699
61.00000 103.87231 145.00000
61.00000 103.00000 145.77884
62.00000 103.07083 145.00000
62.00000 103.00000 145.07982
62.06805 103.00000 145.00000
37.00000 102.00000 145.58063
36.31696 102.00000 145.00000
40.93912 102.00000 145.00000
41.00000 102.35806 145.00000
58.00000 102.00000 145.66905
57.44825 102.00000 145.00000
62.87815 102.00000 145.00000
36.06484 101.00000 145.00000
40.63523 101.00000 145.00000
53.00000 101.00000 145.90901
54.00000 101.00000 145.37755
55.00000 101.00000 145.19678
56.00000 101.00000 145.27557
56.13657 101.00000 145.00000
57.00000 101.48219 145.00000
63.00000 101.82001 145.00000
63.00000 101.00000 145.76813
63.41543 101.00000 145.00000
36.00000 100.66669 145.00000
36.00000 100.00000 145.15503
35.88371 100.00000 145.00000
40.74734 100.00000 145.00000
46.55010 100.00000 145.00000
47.00000 100.19016 145.00000
48.00000 100.00000 145.90355
48.00000 100.49458 145.00000
49.00000 100.58385 145.00000
49.00000 100.00000 145.51822
50.00000 100.46145 145.00000
50.00000 100.00000 145.27069
51.00000 100.14385 145.00000
51.00000 100.00000 145.10577
51.41830 100.00000 145.00000
53.00000 100.29377 145.00000
52.38725 100.00000 145.00000
54.00000 100.75584 145.00000
55.00000 100.91341 145.00000
56.00000 100.94933 145.00000
63.62002 100.00000 145.00000
36.00000 99.00000 145.34892
35.74767 99.00000 145.00000
41.00000 99.61526 145.00000
41.53238 99.00000 145.00000
44.50787 99.00000 145.00000
45.00000 99.27664 145.00000
46.00000 99.76335 145.00000
49.00000 99.00000 145.89021
50.00000 99.00000 145.54420
51.00000 99.00000 145.26505
52.00000 99.48304 145.00000
52.00000 99.00000 145.71024
63.72300 99.00000 145.00000
36.00000 98.00000 145.51471
35.57706 98.00000 145.00000
42.00000 98.63934 145.00000
43.00000 98.45006 145.00000
44.00000 98.73215 145.00000
50.00000 98.00000 145.40225
50.60640 98.00000 145.00000
51.00000 98.50053 145.00000
52.00000 98.70167 145.00000
52.37041 98.00000 145.00000
63.70591 98.00000 145.00000
36.00000 97.00000 145.72067
35.45797 97.00000 145.00000
50.00000 97.00000 145.08067
50.08958 97.00000 145.00000
52.91928 97.00000 145.00000
63.58346 97.00000 145.00000
36.00000 96.00000 145.77122
35.49627 96.00000 145.00000
49.00000 96.00000 145.92447
50.00000 96.73121 145.00000
49.79653 96.00000 145.00000
53.00000 96.85653 145.00000
53.43068 96.00000 145.00000
63.41825 96.00000 145.00000
36.00000 95.00000 145.63680
35.66384 95.00000 145.00000
49.00000 95.00000 145.60580
49.54085 95.00000 145.00000
54.00000 95.20836 145.00000
54.19108 95.00000 145.00000
64.00000 95.00000 145.65662
63.44810 95.00000 145.00000
36.00000 94.29691 145.00000
36.19016 94.00000 145.00000
49.00000 94.00000 145.46822
49.50944 94.00000 145.00000
55.00000 94.23458 145.00000
55.27565 94.00000 145.00000
64.00000 94.00000 145.63078
63.35954 94.00000 145.00000
37.00000 93.09696 145.00000
37.00000 93.00000 145.33104
37.11893 93.00000 145.00000
49.00000 93.00000 145.70831
49.78296 93.00000 145.00000
56.00000 93.26949 145.00000
56.23889 93.00000 145.00000
64.00000 93.00000 145.86420
63.07350 93.00000 145.00000
38.00000 92.00000 145.40619
38.00000 92.29316 145.00000
38.43793 92.00000 145.00000
50.00000 92.57449 145.00000
50.00000 92.00000 145.27158
50.29417 92.00000 145.00000
57.00000 92.00000 145.44727
56.69422 92.00000 145.00000
63.00000 92.52695 145.00000
63.00000 92.00000 145.07367
62.92761 92.00000 145.00000
39.00000 91.00000 145.61993
39.00000 91.61377 145.00000
39.88883 91.00000 145.00000
50.00000 91.00000 145.75839
50.87540 91.00000 145.00000
56.32495 91.00000 145.00000
63.00000 91.69275 145.00000
64.00000 91.00000 145.91763
63.16353 91.00000 145.00000
40.00000 90.00000 145.76108
40.00000 90.90990 145.00000
41.00000 90.14980 145.00000
41.00000 90.00000 145.10178
41.18862 90.00000 145.00000
51.00000 90.81644 145.00000
51.00000 90.00000 145.43668
51.65662 90.00000 145.00000
55.13342 90.00000 145.00000
56.00000 90.66242 145.00000
64.00000 90.00000 145.81200
63.47555 90.00000 145.00000
41.00000 89.00000 145.83414
42.00000 89.31011 145.00000
42.00000 89.00000 145.18893
42.32756 89.00000 145.00000
52.00000 89.71162 145.00000
52.00000 89.00000 145.61768
53.00000 89.47727 145.00000
53.00000 89.00000 145.69374
54.00000 89.52608 145.00000
55.00000 89.91543 145.00000
63.61572 89.00000 145.00000
42.00000 88.00000 145.82623
43.00000 88.27982 145.00000
43.00000 88.00000 145.14610
43.21383 88.00000 145.00000
63.00000 88.00000 145.88739
64.00000 88.43137 145.00000
64.00000 88.00000 145.37999
64.42771 88.00000 145.00000
43.00000 87.00000 145.66698
43.85411 87.00000 145.00000
57.89329 87.00000 145.00000
58.00000 87.05687 145.00000
59.00000 87.00000 145.38278
58.17991 87.00000 145.00000
65.00000 87.57765 145.00000
65.00000 87.00000 145.82834
65.83028 87.00000 145.00000
44.00000 86.00000 145.34419
44.00000 86.73280 145.00000
44.43522 86.00000 145.00000
56.77268 86.00000 145.00000
57.00000 86.31657 145.00000
59.00000 86.63115 145.00000
59.54416 86.00000 145.00000
60.00000 86.00000 145.61534
66.00000 86.87338 145.00000
66.00000 86.00000 145.92891
67.00000 86.32074 145.00000
67.00000 86.00000 145.46011
67.47540 86.00000 145.00000
44.00000 85.00000 145.93166
45.00000 85.27229 145.00000
45.00000 85.00000 145.16809
45.23489 85.00000 145.00000
56.57534 85.00000 145.00000
60.00000 85.43584 145.00000
60.30006 85.00000 145.00000
68.00000 85.63072 145.00000
68.57054 85.00000 145.00000
45.00000 84.00000 145.91104
46.00000 84.31474 145.00000
46.00000 84.00000 145.24875
46.46629 84.00000 145.00000
57.00000 84.11420 145.00000
57.00000 84.00000 145.14647
57.06341 84.00000 145.00000
61.00000 84.00000 145.24973
60.88576 84.00000 145.00000
69.00000 84.20235 145.00000
69.00000 84.00000 145.65883
69.09888 84.00000 145.00000
47.00000 83.00000 145.63986
47.00000 83.66391 145.00000
48.00000 83.21083 145.00000
48.00000 83.00000 145.19318
48.73259 83.00000 145.00000
57.78716 83.00000 145.00000
61.00000 83.80702 145.00000
61.46029 83.00000 145.00000
69.33470 83.00000 145.00000
49.00000 82.00000 145.90927
49.00000 82.92725 145.00000
50.00000 82.72627 145.00000
50.00000 82.00000 145.62560
51.00000 82.45532 145.00000
51.00000 82.00000 145.40521
52.00000 82.07475 145.00000
52.00000 82.00000 145.07010
52.12865 82.00000 145.00000
58.00000 82.76089 145.00000
58.72715 82.00000 145.00000
62.00000 82.38321 145.00000
62.40928 82.00000 145.00000
69.35583 82.00000 145.00000
53.00000 81.00000 145.58960
53.00000 81.50742 145.00000
53.59989 81.00000 145.00000
59.00000 81.69345 145.00000
59.55198 81.00000 145.00000
63.00000 81.41751 145.00000
63.37795 81.00000 145.00000
69.26608 81.00000 145.00000
54.00000 80.66457 145.00000
54.58349 80.00000 145.00000
59.87185 80.00000 145.00000
64.00000 80.31245 145.00000
64.27944 80.00000 145.00000
68.94208 80.00000 145.00000
69.00000 80.15733 145.00000
55.00000 79.41890 145.00000
55.25361 79.00000 145.00000
60.00000 79.36783 145.00000
60.07135 79.00000 145.00000
65.00000 79.10301 145.00000
65.08875 79.00000 145.00000
68.00000 79.00000 145.43526
68.22518 79.00000 145.00000
55.73605 78.00000 145.00000
60.11179 78.00000 145.00000
66.00000 78.11986 145.00000
67.00000 78.12613 145.00000
68.00000 78.78522 145.00000
47.00000 77.23813 145.00000
47.00000 77.00000 145.25558
46.43053 77.00000 145.00000
48.00000 77.39767 145.00000
48.00000 77.00000 145.51927
49.00000 77.30136 145.00000
49.00000 77.00000 145.43521
50.00000 77.06747 145.00000
50.00000 77.00000 145.10271
50.20877 77.00000 145.00000
56.00000 77.55553 145.00000
56.43787 77.00000 145.00000
60.00000 77.73714 145.00000
60.00000 77.00000 145.71342
59.50636 77.00000 145.00000
46.00000 76.75092 145.00000
46.00000 76.00000 145.51816
45.21154 76.00000 145.00000
51.00000 76.74225 145.00000
52.00000 76.00000 145.64552
52.00000 76.37201 145.00000
53.00000 76.07660 145.00000
53.00000 76.00000 145.14215
53.58217 76.00000 145.00000
56.00000 76.36351 145.00000
56.00000 76.00000 145.32825
55.39259 76.00000 145.00000
57.00000 76.00000 145.89972
58.00000 76.00000 145.11612
57.86546 76.00000 145.00000
58.00000 76.09062 145.00000
59.00000 76.61711 145.00000
59.00000 76.00000 145.78110
45.00000 75.29800 145.00000
45.00000 75.00000 145.05934
44.93176 75.00000 145.00000
46.00000 75.00000 145.79468
54.00000 75.94637 145.00000
55.00000 75.88527 145.00000
58.00000 75.00000 145.80690
57.53453 75.00000 145.00000
45.00000 74.87930 145.00000
45.58432 74.00000 145.00000
46.00000 74.00000 145.36719
57.54584 74.00000 145.00000
46.00000 73.59721 145.00000
46.63995 73.00000 145.00000
47.00000 73.00000 145.35939
57.15654 73.00000 145.00000
47.00000 72.73744 145.00000
48.00000 72.06288 145.00000
48.08419 72.00000 145.00000
56.33794 72.00000 145.00000
57.00000 72.78055 145.00000
49.00000 71.33104 145.00000
50.00000 71.00000 145.54350
49.48222 71.00000 145.00000
55.00000 71.00000 145.37427
55.24706 71.00000 145.00000
56.00000 71.65373 145.00000
50.00000 70.67731 145.00000
51.00000 70.12697 145.00000
52.00000 70.00000 145.42874
51.30064 70.00000 145.00000
53.00000 70.00000 145.45459
53.67405 70.00000 145.00000
54.00000 70.15431 145.00000
55.00000 70.80998 145.00000
52.00000 69.72899 145.00000
53.00000 69.70206 145.00000
57.00000 106.19966 144.00000
57.00000 106.00000 144.11304
56.74774 106.00000 144.00000
58.00000 106.40105 144.00000
58.00000 106.00000 144.26636
59.00000 106.25719 144.00000
59.00000 106.00000 144.23502
59.49661 106.00000 144.00000
37.00000 105.08408 144.00000
37.00000 105.00000 144.06024
36.91340 105.00000 144.00000
38.00000 105.65421 144.00000
38.00000 105.00000 144.48517
39.00000 105.74779 144.00000
39.00000 105.00000 144.56857
40.00000 105.41047 144.00000
40.00000 105.00000 144.32028
41.00000 105.07713 144.00000
41.00000 105.00000 144.05801
41.14874 105.00000 144.00000
57.00000 105.00000 144.41081
56.35756 105.00000 144.00000
58.00000 105.00000 144.81773
59.00000 105.00000 144.94153
60.00000 105.68195 144.00000
60.00000 105.00000 144.60544
60.77542 105.00000 144.00000
37.00000 104.00000 144.60449
36.17586 104.00000 144.00000
41.00000 104.00000 144.65576
42.00000 104.44823 144.00000
42.00000 104.00000 144.25107
42.43163 104.00000 144.00000
57.00000 104.00000 144.29559
56.62819 104.00000 144.00000
61.00000 104.80151 144.00000
61.00000 104.00000 144.85803
61.72674 104.00000 144.00000
36.00000 103.70361 144.00000
36.00000 103.00000 144.35547
35.67197 103.00000 144.00000
42.00000 103.00000 144.28421
42.32161 103.00000 144.00000
57.00000 103.00000 144.24515
56.74691 103.00000 144.00000
62.00000 103.70572 144.00000
62.54507 103.00000 144.00000
36.00000 102.00000 144.68376
35.42983 102.00000 144.00000
41.00000 102.00000 144.90622
42.00000 102.59824 144.00000
41.60982 102.00000 144.00000
57.00000 102.00000 144.50714
56.54188 102.00000 144.00000
63.00000 102.20757 144.00000
63.00000 102.00000 144.53024
63.10060 102.00000 144.00000
36.00000 101.00000 144.92587
35.21021 101.00000 144.00000
41.00000 101.00000 144.19998
41.10700 101.00000 144.00000
50.00000 101.04813 144.00000
50.00000 101.00000 144.14052
49.78483 101.00000 144.00000
50.17938 101.00000 144.00000
56.12302 101.00000 144.00000
63.26734 101.00000 144.00000
35.12951 100.00000 144.00000
41.00000 100.00000 144.43738
41.24528 100.00000 144.00000
46.88932 100.00000 144.00000
47.00000 100.05347 144.00000
48.00000 100.46720 144.00000
49.00000 100.80777 144.00000
51.00000 100.72044 144.00000
51.90960 100.00000 144.00000
53.00000 100.00000 144.69557
54.00000 100.00000 144.19061
54.36690 100.00000 144.00000
55.00000 100.31185 144.00000
56.00000 100.87116 144.00000
63.32404 100.00000 144.00000
35.00000 99.31889 144.00000
35.00000 99.00000 144.07314
34.94201 99.00000 144.00000
42.00000 99.15672 144.00000
42.00000 99.00000 144.24040
42.31482 99.00000 144.00000
44.47012 99.00000 144.00000
45.00000 99.20013 144.00000
46.00000 99.58437 144.00000
52.00000 99.88478 144.00000
53.00000 99.18745 144.00000
54.00000 99.76755 144.00000
63.33739 99.00000 144.00000
35.00000 98.00000 144.26108
34.81965 98.00000 144.00000
43.00000 98.75864 144.00000
44.00000 98.82925 144.00000
51.00000 98.00000 144.66231
52.00000 98.00000 144.27597
63.28465 98.00000 144.00000
35.00000 97.00000 144.26976
34.83818 97.00000 144.00000
51.00000 97.00000 144.29700
51.60848 97.00000 144.00000
52.00000 97.59071 144.00000
52.76049 97.00000 144.00000
63.08886 97.00000 144.00000
35.00000 96.34839 144.00000
35.09746 96.00000 144.00000
50.00000 96.00000 144.79495
51.00000 96.00000 144.06332
51.12817 96.00000 144.00000
53.00000 96.76557 144.00000
53.18089 96.00000 144.00000
63.00000 96.74531 144.00000
63.00000 96.00000 144.38498
62.71061 96.00000 144.00000
35.74973 95.00000 144.00000
50.00000 95.00000 144.51636
50.59107 95.00000 144.00000
51.00000 95.83357 144.00000
54.00000 95.00000 144.67160
53.49595 95.00000 144.00000
63.00000 95.00000 144.54001
62.41941 95.00000 144.00000
36.00000 94.72451 144.00000
36.91029 94.00000 144.00000
50.00000 94.00000 144.52487
50.55873 94.00000 144.00000
54.00000 94.54637 144.00000
54.53471 94.00000 144.00000
55.00000 94.00000 144.62294
63.00000 94.00000 144.69870
62.13254 94.00000 144.00000
37.00000 93.92849 144.00000
38.00000 93.00000 144.34094
38.00000 93.38644 144.00000
38.83021 93.00000 144.00000
50.00000 93.00000 144.79761
50.85045 93.00000 144.00000
55.00000 93.40877 144.00000
55.32125 93.00000 144.00000
56.00000 93.00000 144.71342
62.00000 93.53453 144.00000
62.00000 93.00000 144.13300
61.85741 93.00000 144.00000
63.00000 93.00000 144.93808
39.00000 92.00000 144.70453
39.00000 92.92306 144.00000
40.00000 92.51963 144.00000
40.00000 92.00000 144.30426
41.00000 92.20879 144.00000
41.00000 92.00000 144.09552
41.36587 92.00000 144.00000
51.00000 92.69196 144.00000
51.00000 92.00000 144.32455
51.35978 92.00000 144.00000
56.00000 92.00000 144.18338
55.78584 92.00000 144.00000
62.00000 92.00000 144.18594
61.80389 92.00000 144.00000
40.00000 91.00000 144.94122
41.00000 91.00000 144.53656
42.00000 91.60090 144.00000
42.00000 91.00000 144.24368
42.72239 91.00000 144.00000
51.00000 91.00000 144.89377
52.00000 91.20210 144.00000
52.00000 91.00000 144.13478
52.23462 91.00000 144.00000
56.00000 91.00000 144.58057
55.37617 91.00000 144.00000
62.00000 91.55602 144.00000
63.00000 91.00000 144.80585
62.28145 91.00000 144.00000
42.00000 90.00000 144.65392
43.00000 90.74170 144.00000
43.00000 90.00000 144.27393
43.60197 90.00000 144.00000
52.00000 90.00000 144.77545
53.00000 90.50539 144.00000
53.00000 90.00000 144.45175
54.00000 90.30469 144.00000
54.00000 90.00000 144.32846
55.00000 90.68716 144.00000
55.00000 90.00000 144.85852
63.00000 90.08753 144.00000
63.06588 90.00000 144.00000
43.00000 89.00000 144.67456
44.00000 89.46201 144.00000
44.00000 89.00000 144.16179
44.26691 89.00000 144.00000
63.88919 89.00000 144.00000
44.00000 88.00000 144.50157
44.77190 88.00000 144.00000
64.00000 88.89442 144.00000
65.00000 88.00000 144.24347
65.00000 88.15526 144.00000
65.24056 88.00000 144.00000
44.00000 87.00000 144.88773
45.00000 87.62297 144.00000
45.00000 87.00000 144.24664
45.37704 87.00000 144.00000
58.00000 87.00000 144.92757
66.00000 87.58525 144.00000
66.00000 87.00000 144.83681
66.90665 87.00000 144.00000
45.00000 86.00000 144.62877
46.00000 86.13860 144.00000
46.00000 86.00000 144.06351
46.13181 86.00000 144.00000
57.00000 86.00000 144.70068
58.00000 86.07243 144.00000
57.90077 86.00000 144.00000
58.16836 86.00000 144.00000
59.00000 86.00000 144.38776
67.00000 86.93883 144.00000
68.00000 86.00000 144.38371
68.00000 86.25307 144.00000
68.21057 86.00000 144.00000
46.00000 85.00000 144.55011
47.00000 85.23204 144.00000
47.00000 85.00000 144.12738
47.39293 85.00000 144.00000
57.00000 85.00000 144.40404
57.42317 85.00000 144.00000
59.00000 85.54187 144.00000
59.45207 85.00000 144.00000
60.00000 85.00000 144.58386
68.69472 85.00000 144.00000
47.00000 84.00000 144.75577
48.00000 84.68045 144.00000
48.00000 84.00000 144.42162
49.00000 84.36954 144.00000
49.00000 84.00000 144.25508
50.00000 84.14209 144.00000
50.00000 84.00000 144.10236
50.39697 84.00000 144.00000
57.77837 84.00000 144.00000
60.00000 84.23436 144.00000
60.14977 84.00000 144.00000
69.00000 84.00000 144.34117
68.95145 84.00000 144.00000
49.00000 83.00000 144.94003
50.00000 83.00000 144.80638
51.00000 83.78233 144.00000
51.00000 83.00000 144.57996
52.00000 83.28627 144.00000
52.00000 83.00000 144.23358
52.35973 83.00000 144.00000
58.00000 83.69388 144.00000
58.00000 83.00000 144.68715
58.62082 83.00000 144.00000
61.00000 83.00000 144.40266
60.54213 83.00000 144.00000
69.00000 83.76996 144.00000
69.16656 83.00000 144.00000
53.00000 82.00000 144.43697
53.00000 82.43912 144.00000
53.39013 82.00000 144.00000
59.00000 82.62262 144.00000
59.00000 82.00000 144.64955
59.84789 82.00000 144.00000
61.00000 82.16339 144.00000
61.16542 82.00000 144.00000
62.00000 82.00000 144.47693
69.20399 82.00000 144.00000
54.00000 81.00000 144.50806
54.00000 81.36902 144.00000
54.27813 81.00000 144.00000
60.00000 81.76543 144.00000
60.00000 81.00000 144.37146
60.33327 81.00000 144.00000
62.00000 81.60512 144.00000
62.72131 81.00000 144.00000
63.00000 81.00000 144.34288
69.16402 81.00000 144.00000
54.88235 80.00000 144.00000
60.00000 80.00000 144.57645
60.20090 80.00000 144.00000
63.00000 80.72505 144.00000
63.59657 80.00000 144.00000
64.00000 80.00000 144.55437
68.94556 80.00000 144.00000
69.00000 80.23831 144.00000
55.00000 79.68991 144.00000
55.23260 79.00000 144.00000
60.15645 79.00000 144.00000
64.00000 79.48412 144.00000
64.34295 79.00000 144.00000
65.00000 79.00000 144.88309
68.45954 79.00000 144.00000
55.24242 78.00000 144.00000
60.00000 78.31218 144.00000
60.00000 78.00000 144.35190
59.93067 78.00000 144.00000
65.00000 78.09454 144.00000
65.08913 78.00000 144.00000
66.00000 78.00000 144.85217
67.00000 78.00000 144.76639
67.49783 78.00000 144.00000
68.00000 78.45732 144.00000
45.00000 77.06033 144.00000
45.00000 77.00000 144.07021
44.91207 77.00000 144.00000
46.00000 77.55536 144.00000
46.00000 77.00000 144.76250
47.00000 77.89830 144.00000
48.00000 77.94722 144.00000
49.00000 77.85854 144.00000
50.00000 77.62785 144.00000
51.00000 77.00000 144.54817
51.00000 77.30501 144.00000
51.78901 77.00000 144.00000
56.00000 77.00000 144.46555
55.42121 77.00000 144.00000
59.23025 77.00000 144.00000
66.00000 77.20363 144.00000
67.00000 77.57404 144.00000
45.00000 76.00000 144.84207
44.07374 76.00000 144.00000
52.00000 76.91644 144.00000
53.00000 76.61633 144.00000
54.00000 76.00000 144.90712
54.00000 76.67628 144.00000
55.00000 76.63834 144.00000
55.00000 76.00000 144.75192
57.70739 76.00000 144.00000
58.00000 76.15579 144.00000
59.00000 76.80382 144.00000
44.00000 75.50000 144.00000
44.00000 75.00000 144.06824
43.93075 75.00000 144.00000
57.31193 75.00000 144.00000
44.00000 74.89352 144.00000
44.66083 74.00000 144.00000
45.00000 74.00000 144.37155
57.41661 74.00000 144.00000
45.00000 73.72316 144.00000
45.91838 73.00000 144.00000
46.00000 73.00000 144.11514
57.00000 73.19588 144.00000
57.00000 73.00000 144.40666
56.89012 73.00000 144.00000
46.00000 72.94777 144.00000
47.00000 72.49321 144.00000
48.00000 72.00000 144.50000
47.90230 72.00000 144.00000
56.27702 72.00000 144.00000
48.00000 71.94260 144.00000
49.00000 71.27773 144.00000
49.38592 71.00000 144.00000
55.76412 71.00000 144.00000
56.00000 71.39021 144.00000
50.00000 70.58144 144.00000
51.00000 70.00000 144.53609
50.79914 70.00000 144.00000
54.00000 70.00000 144.72662
54.71666 70.00000 144.00000
55.00000 70.21559 144.00000
51.00000 69.86079 144.00000
52.00000 69.36047 144.00000
53.00000 69.21475 144.00000
54.00000 69.57393 144.00000
56.00000 107.17942 143.00000
56.00000 107.00000 143.12497
55.81287 107.00000 143.00000
57.00000 107.61051 143.00000
57.00000 107.00000 143.47920
58.00000 107.60822 143.00000
58.00000 107.00000 143.53343
59.00000 107.29568 143.00000
59.00000 107.00000 143.26733
59.43652 107.00000 143.00000
37.00000 106.11662 143.00000
37.00000 106.00000 143.14374
36.85000 106.00000 143.00000
38.00000 106.58241 143.00000
38.00000 106.00000 143.67303
39.00000 106.92381 143.00000
39.00000 106.00000 143.77963
40.00000 106.72334 143.00000
40.00000 106.00000 143.53981
41.00000 106.35098 143.00000
41.00000 106.00000 143.27188
41.81711 106.00000 143.00000
56.00000 106.00000 143.61960
55.21006 106.00000 143.00000
60.00000 106.59349 143.00000
60.00000 106.00000 143.66209
60.61692 106.00000 143.00000
36.00000 105.14454 143.00000
36.00000 105.00000 143.14236
35.89773 105.00000 143.00000
42.00000 105.91905 143.00000
42.00000 105.00000 143.66487
43.00000 105.38953 143.00000
43.00000 105.00000 143.25298
43.51116 105.00000 143.00000
56.00000 105.00000 143.73149
55.15048 105.00000 143.00000
61.00000 105.63367 143.00000
61.00000 105.00000 143.77216
61.49133 105.00000 143.00000
36.00000 104.00000 143.82121
35.42792 104.00000 143.00000
43.00000 104.00000 143.65860
44.00000 104.29212 143.00000
44.00000 104.00000 143.09796
44.15470 104.00000 143.00000
56.00000 104.00000 143.46648
55.49361 104.00000 143.00000
62.00000 104.14298 143.00000
62.00000 104.00000 143.27826
62.07576 104.00000 143.00000
35.00000 103.13721 143.00000
35.00000 103.00000 143.10101
34.93612 103.00000 143.00000
43.00000 103.00000 143.33281
43.39625 103.00000 143.00000
44.00000 103.79104 143.00000
56.00000 103.00000 143.21597
55.80500 103.00000 143.00000
62.43443 103.00000 143.00000
35.00000 102.00000 143.46431
34.64733 102.00000 143.00000
42.00000 102.00000 143.46660
43.00000 102.60928 143.00000
42.44255 102.00000 143.00000
56.00000 102.00000 143.30157
55.80721 102.00000 143.00000
63.00000 102.00000 143.75165
62.68734 102.00000 143.00000
35.00000 101.00000 143.74416
34.46162 101.00000 143.00000
42.00000 101.26983 143.00000
41.87123 101.00000 143.00000
50.00000 101.00000 143.88605
56.00000 101.00000 143.67079
55.78390 101.00000 143.00000
63.00000 101.00000 143.49026
62.73228 101.00000 143.00000
35.00000 100.00000 143.83725
34.37587 100.00000 143.00000
42.00000 100.51602 143.00000
42.00000 100.00000 143.15675
42.21143 100.00000 143.00000
47.00000 100.00000 143.83858
47.69960 100.00000 143.00000
48.00000 100.11922 143.00000
49.00000 100.42744 143.00000
50.00000 100.56353 143.00000
51.00000 100.37989 143.00000
51.44774 100.00000 143.00000
55.00000 100.00000 143.62857
55.47934 100.00000 143.00000
63.00000 100.00000 143.40883
62.76277 100.00000 143.00000
34.30526 99.00000 143.00000
43.00000 99.43201 143.00000
43.00000 99.00000 143.56593
44.00000 99.31297 143.00000
44.00000 99.00000 143.61673
45.00000 99.37670 143.00000
46.00000 99.49250 143.00000
47.00000 99.73130 143.00000
52.00000 99.22823 143.00000
53.00000 99.00000 143.84813
52.16339 99.00000 143.00000
54.00000 99.00000 143.44522
54.66498 99.00000 143.00000
55.00000 99.31374 143.00000
63.00000 99.00000 143.42696
62.73902 99.00000 143.00000
34.28363 98.00000 143.00000
53.00000 98.00000 143.15179
52.90501 98.00000 143.00000
53.18706 98.00000 143.00000
54.00000 98.39075 143.00000
63.00000 98.00000 143.50125
62.71016 98.00000 143.00000
34.49221 97.00000 143.00000
52.00000 97.00000 143.81561
53.00000 97.87073 143.00000
63.00000 97.00000 143.85046
62.46631 97.00000 143.00000
35.00000 96.23660 143.00000
35.28112 96.00000 143.00000
52.00000 96.00000 143.62640
53.00000 96.00000 143.78532
62.00000 96.10968 143.00000
62.00000 96.00000 143.07851
61.94184 96.00000 143.00000
36.00000 95.51456 143.00000
36.00000 95.00000 143.66846
37.00000 95.06614 143.00000
37.00000 95.00000 143.06877
37.15659 95.00000 143.00000
51.00000 95.00000 143.71408
52.00000 95.00000 143.39767
53.00000 95.00000 143.68375
62.00000 95.00000 143.57910
61.50368 95.00000 143.00000
37.00000 94.00000 143.93198
38.00000 94.60598 143.00000
38.00000 94.00000 143.51622
39.00000 94.45180 143.00000
39.00000 94.00000 143.28198
40.00000 94.35743 143.00000
40.00000 94.00000 143.21143
41.00000 94.19631 143.00000
41.00000 94.00000 143.13416
41.44310 94.00000 143.00000
51.00000 94.00000 143.66920
52.00000 94.00000 143.19388
53.00000 94.00000 143.20990
54.00000 94.00000 143.60580
62.00000 94.00000 143.87570
61.17909 94.00000 143.00000
39.00000 93.00000 143.94336
40.00000 93.00000 143.73547
41.00000 93.00000 143.64226
42.00000 93.70334 143.00000
42.00000 93.00000 143.39291
43.00000 93.18005 143.00000
43.00000 93.00000 143.10323
43.22061 93.00000 143.00000
51.00000 93.00000 143.87511
52.00000 93.00000 143.25246
53.00000 93.00000 143.09525
54.00000 93.00000 143.25948
55.00000 93.00000 143.75879
61.00000 93.26376 143.00000
61.00000 93.00000 143.07385
60.94620 93.00000 143.00000
42.00000 92.00000 143.83578
43.00000 92.00000 143.53076
44.00000 92.21115 143.00000
44.00000 92.00000 143.09857
44.18126 92.00000 143.00000
52.00000 92.00000 143.54233
53.00000 92.00000 143.17499
54.00000 92.00000 143.20790
55.00000 92.00000 143.51843
61.00000 92.62301 143.00000
61.09777 92.00000 143.00000
43.00000 91.00000 143.90294
44.00000 91.00000 143.46950
44.85139 91.00000 143.00000
53.00000 91.00000 143.61951
54.00000 91.00000 143.46970
55.00000 91.00000 143.76407
62.00000 91.00000 143.61703
61.61789 91.00000 143.00000
44.00000 90.00000 143.81363
45.00000 90.75538 143.00000
45.00000 90.00000 143.25580
45.41706 90.00000 143.00000
62.00000 90.52822 143.00000
63.00000 90.00000 143.81305
62.62875 90.00000 143.00000
45.00000 89.00000 143.54184
45.83847 89.00000 143.00000
63.00000 89.77612 143.00000
64.00000 89.00000 143.85437
64.00000 89.61862 143.00000
65.00000 89.29378 143.00000
65.00000 89.00000 143.21680
65.42198 89.00000 143.00000
45.00000 88.00000 143.85619
46.00000 88.71027 143.00000
46.00000 88.00000 143.24857
46.44334 88.00000 143.00000
66.00000 88.59037 143.00000
66.00000 88.00000 143.48503
66.68633 88.00000 143.00000
46.00000 87.00000 143.61392
47.00000 87.28479 143.00000
47.00000 87.00000 143.12411
47.29143 87.00000 143.00000
67.00000 87.77943 143.00000
67.00000 87.00000 143.91281
67.91282 87.00000 143.00000
47.00000 86.00000 143.59392
48.00000 86.46516 143.00000
48.00000 86.00000 143.26070
48.77653 86.00000 143.00000
58.00000 86.00000 143.94913
68.00000 86.90636 143.00000
68.49996 86.00000 143.00000
38.00000 85.45921 143.00000
38.00000 85.00000 143.07883
37.69560 85.00000 143.00000
38.61930 85.00000 143.00000
48.00000 85.00000 143.81104
49.00000 85.88213 143.00000
49.00000 85.00000 143.57986
50.00000 85.55106 143.00000
50.00000 85.00000 143.39594
51.00000 85.07594 143.00000
51.00000 85.00000 143.06422
51.11240 85.00000 143.00000
58.00000 85.00000 143.63162
59.00000 85.00000 143.68350
68.75552 85.00000 143.00000
38.00000 84.00000 143.04738
37.90089 84.00000 143.00000
39.00000 84.71486 143.00000
39.00000 84.00000 143.12132
40.00000 84.17673 143.00000
40.00000 84.00000 143.04759
40.19394 84.00000 143.00000
51.00000 84.00000 143.82944
52.00000 84.38734 143.00000
52.00000 84.00000 143.34679
52.41315 84.00000 143.00000
58.00000 84.00000 143.81580
59.00000 84.00000 143.44083
60.00000 84.00000 143.87694
68.85618 84.00000 143.00000
38.00000 83.85255 143.00000
38.85255 83.00000 143.00000
39.00000 83.00000 143.04721
40.00000 83.00000 143.04836
40.32057 83.00000 143.00000
53.00000 83.00000 143.40550
53.00000 83.39236 143.00000
53.27648 83.00000 143.00000
59.00000 83.00000 143.76300
60.00000 83.00000 143.69138
69.00000 83.00000 143.23004
68.94985 83.00000 143.00000
39.00000 82.86743 143.00000
40.00000 82.80246 143.00000
53.94145 82.00000 143.00000
60.00000 82.00000 143.93277
61.00000 82.00000 143.94827
69.00000 82.50000 143.00000
69.04803 82.00000 143.00000
54.00000 81.89754 143.00000
54.45740 81.00000 143.00000
61.00000 81.00000 143.54486
62.00000 81.00000 143.52847
69.00000 81.50000 143.00000
69.00000 81.00000 143.23279
68.95116 81.00000 143.00000
54.77621 80.00000 143.00000
61.00000 80.00000 143.24582
61.81334 80.00000 143.00000
62.00000 80.10347 143.00000
62.12070 80.00000 143.00000
63.00000 80.00000 143.48047
68.85640 80.00000 143.00000
55.00000 79.00000 143.46400
54.73339 79.00000 143.00000
61.00000 79.00000 143.06497
61.17913 79.00000 143.00000
63.00000 79.12071 143.00000
63.08629 79.00000 143.00000
64.00000 79.00000 143.67932
68.54244 79.00000 143.00000
46.00000 78.10072 143.00000
46.00000 78.00000 143.20064
45.73837 78.00000 143.00000
47.00000 78.34805 143.00000
47.00000 78.00000 143.79073
48.00000 78.41508 143.00000
48.00000 78.00000 143.88980
49.00000 78.32744 143.00000
49.00000 78.00000 143.70589
50.00000 78.15576 143.00000
50.00000 78.00000 143.29074
50.56406 78.00000 143.00000
55.00000 78.00000 143.72420
54.19110 78.00000 143.00000
60.00000 78.00000 143.84433
61.00000 78.86049 143.00000
60.51579 78.00000 143.00000
64.00000 78.00000 143.26660
63.47963 78.00000 143.00000
65.00000 78.00000 143.93832
67.93550 78.00000 143.00000
68.00000 78.08722 143.00000
44.00000 77.11841 143.00000
44.00000 77.00000 143.14806
43.83604 77.00000 143.00000
45.00000 77.69868 143.00000
51.00000 77.87549 143.00000
52.00000 77.00000 143.86830
52.00000 77.55522 143.00000
53.00000 77.42281 143.00000
53.00000 77.00000 143.47647
54.00000 77.81091 143.00000
54.00000 77.00000 143.68349
55.00000 77.00000 143.80859
60.00000 77.34419 143.00000
59.73400 77.00000 143.00000
64.00000 77.00000 143.07237
63.85415 77.00000 143.00000
65.00000 77.00000 143.53595
66.00000 77.00000 143.82814
67.00000 77.00000 143.12672
67.09303 77.00000 143.00000
43.00000 76.09811 143.00000
43.00000 76.00000 143.06818
42.93168 76.00000 143.00000
44.00000 76.00000 143.92865
58.00000 76.00000 143.62914
58.45567 76.00000 143.00000
59.00000 76.36435 143.00000
64.00000 76.00000 143.04984
63.87452 76.00000 143.00000
65.00000 76.00000 143.36971
66.00000 76.00000 143.19147
66.26966 76.00000 143.00000
67.00000 76.86804 143.00000
43.00000 75.00000 143.06924
42.93525 75.00000 143.00000
58.00000 75.18172 143.00000
57.93099 75.00000 143.00000
64.00000 75.00000 143.18564
63.35120 75.00000 143.00000
65.00000 75.00000 143.12566
65.24647 75.00000 143.00000
66.00000 75.69681 143.00000
43.00000 74.89655 143.00000
43.73294 74.00000 143.00000
44.00000 74.00000 143.27341
57.89416 74.00000 143.00000
63.00000 74.44475 143.00000
63.00000 74.00000 143.08229
62.80395 74.00000 143.00000
64.00000 74.00000 143.19983
64.45405 74.00000 143.00000
65.00000 74.66566 143.00000
44.00000 73.80899 143.00000
45.00000 73.31551 143.00000
45.85281 73.00000 143.00000
57.00000 73.00000 143.68701
57.32838 73.00000 143.00000
63.00000 73.00000 143.04895
62.84693 73.00000 143.00000
63.21279 73.00000 143.00000
64.00000 73.47517 143.00000
46.00000 72.94984 143.00000
47.00000 72.74443 143.00000
48.00000 72.00000 143.89740
48.00000 72.50650 143.00000
48.89741 72.00000 143.00000
57.00000 72.20662 143.00000
56.92915 72.00000 143.00000
63.00000 72.90756 143.00000
49.00000 71.93095 143.00000
50.00000 71.00000 143.26022
50.00000 71.21135 143.00000
50.23530 71.00000 143.00000
56.00000 71.00000 143.78766
56.92102 71.00000 143.00000
51.00000 70.00000 143.63589
51.00000 70.34785 143.00000
51.36928 70.00000 143.00000
55.00000 70.00000 143.82986
56.00000 70.00000 143.27878
56.67968 70.00000 143.00000
52.00000 69.54376 143.00000
53.00000 69.00000 143.28577
52.84804 69.00000 143.00000
54.00000 69.00000 143.31482
55.00000 69.00000 143.20271
55.55749 69.00000 143.00000
56.00000 69.36292 143.00000
53.00000 68.91225 143.00000
54.00000 68.70038 143.00000
55.00000 68.70210 143.00000
39.00000 108.20931 142.00000
39.00000 108.00000 142.13765
38.69009 108.00000 142.00000
40.00000 108.07438 142.00000
40.00000 108.00000 142.05777
40.19150 108.00000 142.00000
56.00000 108.45865 142.00000
56.00000 108.00000 142.36613
55.48484 108.00000 142.00000
57.00000 108.86987 142.00000
57.00000 108.00000 142.70224
58.00000 108.79436 142.00000
58.00000 108.00000 142.66852
59.00000 108.29138 142.00000
59.00000 108.00000 142.27669
59.34012 108.00000 142.00000
38.00000 107.52731 142.00000
38.00000 107.00000 142.46596
37.53943 107.00000 142.00000
39.00000 107.00000 142.93677
40.00000 107.00000 142.77850
41.00000 107.68179 142.00000
41.00000 107.00000 142.52264
42.00000 107.27787 142.00000
42.00000 107.00000 142.19850
42.50331 107.00000 142.00000
55.00000 107.42956 142.00000
55.00000 107.00000 142.30119
54.76333 107.00000 142.00000
60.00000 107.44061 142.00000
60.00000 107.00000 142.51892
60.36815 107.00000 142.00000
36.70049 106.00000 142.00000
37.00000 106.37895 142.00000
42.00000 106.00000 142.94055
43.00000 106.74715 142.00000
43.00000 106.00000 142.58386
44.00000 106.14057 142.00000
44.00000 106.00000 142.10075
44.21846 106.00000 142.00000
55.00000 106.00000 142.78244
54.45789 106.00000 142.00000
61.00000 106.09212 142.00000
61.00000 106.00000 142.17163
61.05177 106.00000 142.00000
35.84871 105.00000 142.00000
36.00000 105.20127 142.00000
44.00000 105.00000 142.75948
45.00000 105.49982 142.00000
45.00000 105.00000 142.33072
45.83318 105.00000 142.00000
55.00000 105.00000 142.83157
54.44663 105.00000 142.00000
61.42414 105.00000 142.00000
35.17695 104.00000 142.00000
45.00000 104.00000 142.45193
45.74186 104.00000 142.00000
55.00000 104.00000 142.45061
54.68391 104.00000 142.00000
62.00000 104.00000 142.79489
61.70053 104.00000 142.00000
34.59694 103.00000 142.00000
35.00000 103.74076 142.00000
44.00000 103.00000 142.54224
45.00000 103.25252 142.00000
44.74657 103.00000 142.00000
55.00000 103.00000 142.07489
54.94727 103.00000 142.00000
62.00000 103.00000 142.12537
61.93287 103.00000 142.00000
34.17976 102.00000 142.00000
43.00000 102.00000 142.52679
44.00000 102.31306 142.00000
43.67852 102.00000 142.00000
55.00000 102.85431 142.00000
55.31434 102.00000 142.00000
62.00000 102.61963 142.00000
62.10868 102.00000 142.00000
34.00000 101.39721 142.00000
34.00000 101.00000 142.20970
33.88828 101.00000 142.00000
42.00000 101.00000 142.87161
43.00000 101.00000 142.13040
43.24213 101.00000 142.00000
55.48784 101.00000 142.00000
62.20504 101.00000 142.00000
34.00000 100.00000 142.40927
33.76665 100.00000 142.00000
43.00000 100.00000 142.50940
44.00000 100.33103 142.00000
44.00000 100.00000 142.22086
45.00000 100.07313 142.00000
45.00000 100.00000 142.07753
45.41970 100.00000 142.00000
48.00000 100.00000 142.66049
49.00000 100.00000 142.22409
50.00000 100.00000 142.22614
51.00000 100.00000 142.43549
55.30185 100.00000 142.00000
62.21935 100.00000 142.00000
34.00000 99.00000 142.40993
33.80683 99.00000 142.00000
46.00000 99.92426 142.00000
47.00000 99.78114 142.00000
48.00000 99.78195 142.00000
49.00000 99.87322 142.00000
50.00000 99.81656 142.00000
51.00000 99.67819 142.00000
52.00000 99.20663 142.00000
52.24863 99.00000 142.00000
54.71517 99.00000 142.00000
55.00000 99.42191 142.00000
62.20281 99.00000 142.00000
34.00000 98.20715 142.00000
34.05888 98.00000 142.00000
53.00000 98.25514 142.00000
53.00000 98.00000 142.76997
54.00000 98.35800 142.00000
62.26283 98.00000 142.00000
34.75751 97.00000 142.00000
62.00000 97.21053 142.00000
62.00000 97.00000 142.14378
61.92587 97.00000 142.00000
35.00000 96.78768 142.00000
36.00000 96.00000 142.40282
36.00000 96.29417 142.00000
36.83195 96.00000 142.00000
61.41338 96.00000 142.00000
37.00000 95.93492 142.00000
38.00000 95.00000 142.68510
38.00000 95.86808 142.00000
39.00000 95.78812 142.00000
39.00000 95.00000 142.64990
40.00000 95.61485 142.00000
40.00000 95.00000 142.54810
41.00000 95.35483 142.00000
41.00000 95.00000 142.33841
41.83971 95.00000 142.00000
61.00000 95.15424 142.00000
61.00000 95.00000 142.14465
60.92925 95.00000 142.00000
42.00000 94.00000 142.80995
42.00000 94.93056 142.00000
43.00000 94.51263 142.00000
43.00000 94.00000 142.44720
43.84943 94.00000 142.00000
61.00000 94.00000 142.70749
60.65954 94.00000 142.00000
44.00000 93.00000 142.60565
44.00000 93.89258 142.00000
45.00000 93.08385 142.00000
45.00000 93.00000 142.05705
45.08360 93.00000 142.00000
60.60261 93.00000 142.00000
45.00000 92.00000 142.52385
45.73853 92.00000 142.00000
61.00000 92.00000 142.56955
60.88639 92.00000 142.00000
45.00000 91.00000 142.91388
46.00000 91.57108 142.00000
46.00000 91.00000 142.24554
46.34600 91.00000 142.00000
61.00000 91.81895 142.00000
61.68900 91.00000 142.00000
65.00000 91.08787 142.00000
65.00000 91.00000 142.05302
64.81873 91.00000 142.00000
66.00000 91.12718 142.00000
66.00000 91.00000 142.04904
66.27781 91.00000 142.00000
46.00000 90.00000 142.62663
46.87698 90.00000 142.00000
62.00000 90.72794 142.00000
63.00000 90.00000 142.58470
63.00000 90.41792 142.00000
64.00000 90.66985 142.00000
64.00000 90.00000 142.60643
65.00000 90.00000 142.57384
66.00000 90.00000 142.38393
67.00000 90.50011 142.00000
67.00000 90.00000 142.13199
67.28657 90.00000 142.00000
46.00000 89.00000 142.89484
47.00000 89.74767 142.00000
47.00000 89.00000 142.25653
47.44223 89.00000 142.00000
66.00000 89.00000 142.76190
67.00000 89.00000 142.38882
67.77390 89.00000 142.00000
36.00000 88.60089 142.00000
36.00000 88.00000 142.23184
35.48113 88.00000 142.00000
37.00000 88.54507 142.00000
37.00000 88.00000 142.27048
37.84009 88.00000 142.00000
47.00000 88.00000 142.68968
48.00000 88.40762 142.00000
48.00000 88.00000 142.21732
48.41105 88.00000 142.00000
67.00000 88.00000 142.81133
68.00000 88.31459 142.00000
68.00000 88.00000 142.07011
68.06071 88.00000 142.00000
36.00000 87.00000 142.41241
35.38730 87.00000 142.00000
37.00000 87.00000 142.69046
38.00000 87.90578 142.00000
38.00000 87.00000 142.51198
39.00000 87.25116 142.00000
39.00000 87.00000 142.15036
39.32965 87.00000 142.00000
48.00000 87.00000 142.70013
49.00000 87.48943 142.00000
49.00000 87.00000 142.30815
49.61861 87.00000 142.00000
68.00000 87.00000 142.80612
68.21383 87.00000 142.00000
36.00000 86.00000 142.31912
35.62951 86.00000 142.00000
37.00000 86.00000 142.87784
38.00000 86.00000 142.90094
39.00000 86.00000 142.64328
40.00000 86.48264 142.00000
40.00000 86.00000 142.28308
40.67857 86.00000 142.00000
49.00000 86.00000 142.91989
50.00000 86.73595 142.00000
50.00000 86.00000 142.62082
51.00000 86.09802 142.00000
51.00000 86.00000 142.09750
51.11969 86.00000 142.00000
68.52073 86.00000 142.00000
36.00000 85.15344 142.00000
36.07016 85.00000 142.00000
37.00000 85.00000 142.78094
39.00000 85.00000 142.95010
40.00000 85.00000 142.75716
41.00000 85.76337 142.00000
41.00000 85.00000 142.42357
42.00000 85.10306 142.00000
42.00000 85.00000 142.05389
42.12504 85.00000 142.00000
52.00000 85.00000 142.34357
52.00000 85.29950 142.00000
52.28126 85.00000 142.00000
68.68739 85.00000 142.00000
37.00000 84.00000 142.43135
36.52996 84.00000 142.00000
41.00000 84.00000 142.78397
42.00000 84.00000 142.38403
42.80496 84.00000 142.00000
53.00000 84.00000 142.16347
53.00000 84.11598 142.00000
53.07864 84.00000 142.00000
68.64616 84.00000 142.00000
37.00000 83.17842 142.00000
37.11189 83.00000 142.00000
38.00000 83.00000 142.67271
41.00000 83.00000 142.89328
42.00000 83.00000 142.53818
43.00000 83.41595 142.00000
43.00000 83.00000 142.06827
43.12276 83.00000 142.00000
53.63150 83.00000 142.00000
68.60889 83.00000 142.00000
38.00000 82.00000 142.16402
37.81235 82.00000 142.00000
39.00000 82.00000 142.65234
40.00000 82.00000 142.79367
41.00000 82.00000 142.71991
42.00000 82.00000 142.38733
42.83484 82.00000 142.00000
43.00000 82.53891 142.00000
54.00000 82.12756 142.00000
54.00000 82.00000 142.50000
54.04980 82.00000 142.00000
69.00000 82.00000 142.87498
68.61448 82.00000 142.00000
38.00000 81.74872 142.00000
38.76089 81.00000 142.00000
39.00000 81.00000 142.14246
40.00000 81.00000 142.38409
41.00000 81.00000 142.33958
42.00000 81.00000 142.05263
42.11474 81.00000 142.00000
54.22746 81.00000 142.00000
68.71583 81.00000 142.00000
39.00000 80.78413 142.00000
40.00000 80.31305 142.00000
41.00000 80.34776 142.00000
42.00000 80.89162 142.00000
54.13256 80.00000 142.00000
62.00000 80.00000 142.95149
68.71554 80.00000 142.00000
54.00000 79.61630 142.00000
54.00000 79.00000 142.24162
53.64975 79.00000 142.00000
62.00000 79.00000 142.77454
63.00000 79.00000 142.95145
68.49056 79.00000 142.00000
45.00000 78.32428 142.00000
45.00000 78.00000 142.49881
44.17282 78.00000 142.00000
46.00000 78.56194 142.00000
47.00000 78.75154 142.00000
48.00000 78.80847 142.00000
49.00000 78.80109 142.00000
50.00000 78.75609 142.00000
51.00000 78.00000 142.81383
51.00000 78.54695 142.00000
52.00000 78.41747 142.00000
52.00000 78.00000 142.43228
53.00000 78.49327 142.00000
53.00000 78.00000 142.42175
54.00000 78.00000 142.84799
61.00000 78.00000 142.67967
62.00000 78.00000 142.52554
63.00000 78.00000 142.78252
68.00000 78.00000 142.64377
68.09399 78.00000 142.00000
43.00000 77.37395 142.00000
43.00000 77.00000 142.33139
42.55040 77.00000 142.00000
44.00000 77.92590 142.00000
60.00000 77.00000 142.79294
61.00000 77.00000 142.38600
62.00000 77.00000 142.36087
63.00000 77.00000 142.60495
68.00000 77.77405 142.00000
67.66311 77.00000 142.00000
42.00000 76.15202 142.00000
42.00000 76.00000 142.06831
41.93372 76.00000 142.00000
59.00000 76.00000 142.69167
60.00000 76.00000 142.39047
61.00000 76.00000 142.28473
62.00000 76.00000 142.39658
63.00000 76.00000 142.65173
67.00000 76.00000 142.23378
67.15727 76.00000 142.00000
42.00000 75.58711 142.00000
42.09569 75.00000 142.00000
58.00000 75.00000 142.94421
59.00000 75.00000 142.49461
60.00000 75.00000 142.33368
61.00000 75.00000 142.32269
62.00000 75.00000 142.52316
63.00000 75.00000 142.89398
66.00000 75.00000 142.45132
67.00000 75.74374 142.00000
66.44078 75.00000 142.00000
43.00000 74.00000 142.27509
42.76561 74.00000 142.00000
58.00000 74.00000 142.89993
59.00000 74.00000 142.41653
60.00000 74.00000 142.28764
61.00000 74.00000 142.37318
62.00000 74.00000 142.65973
65.00000 74.00000 142.64903
66.00000 74.46368 142.00000
65.62872 74.00000 142.00000
43.00000 73.78036 142.00000
44.00000 73.19299 142.00000
45.00000 73.10806 142.00000
46.00000 73.00000 142.83171
46.00000 73.25244 142.00000
47.00000 73.24451 142.00000
47.00000 73.00000 142.48280
48.00000 73.24998 142.00000
48.00000 73.00000 142.32504
48.80408 73.00000 142.00000
58.00000 73.00000 142.54857
59.00000 73.00000 142.31485
60.00000 73.00000 142.32538
61.00000 73.00000 142.40163
62.00000 73.00000 142.71648
64.00000 73.00000 142.74144
65.00000 73.09915 142.00000
64.91386 73.00000 142.00000
49.00000 72.00000 142.93053
49.00000 72.93053 142.00000
50.00000 72.50850 142.00000
50.00000 72.00000 142.41797
50.67965 72.00000 142.00000
57.00000 72.00000 142.93938
58.00000 72.00000 142.45558
59.00000 72.00000 142.36636
60.00000 72.00000 142.41647
61.00000 72.00000 142.39479
62.00000 72.00000 142.48662
63.00000 72.00000 142.39273
64.00000 72.12361 142.00000
63.80928 72.00000 142.00000
51.00000 71.00000 142.46779
51.00000 71.69341 142.00000
51.56487 71.00000 142.00000
57.00000 71.00000 142.94955
58.00000 71.00000 142.62427
59.00000 71.00000 142.54218
60.00000 71.00000 142.53993
61.00000 71.00000 142.38719
61.76690 71.00000 142.00000
62.00000 71.20477 142.00000
63.00000 71.59993 142.00000
52.00000 70.00000 142.34666
52.00000 70.41655 142.00000
52.25848 70.00000 142.00000
57.00000 70.00000 142.87958
58.00000 70.00000 142.67430
59.00000 70.00000 142.52168
60.00000 70.00000 142.35953
60.78060 70.00000 142.00000
61.00000 70.20190 142.00000
52.94102 69.00000 142.00000
56.00000 69.00000 142.84317
57.00000 69.00000 142.55400
58.00000 69.00000 142.36890
59.00000 69.00000 142.12103
59.30356 69.00000 142.00000
60.00000 69.42833 142.00000
53.00000 68.92059 142.00000
54.00000 68.00000 142.17505
53.84215 68.00000 142.00000
55.00000 68.00000 142.45900
56.00000 68.00000 142.27991
57.00000 68.00000 142.05367
57.17238 68.00000 142.00000
58.00000 68.40273 142.00000
59.00000 68.82228 142.00000
54.00000 67.86932 142.00000
55.00000 67.51254 142.00000
56.00000 67.64310 142.00000
57.00000 67.93083 142.00000
57.00000 110.20846 141.00000
57.00000 110.00000 141.15601
56.47956 110.00000 141.00000
58.00000 110.12466 141.00000
58.00000 110.00000 141.09654
58.25706 110.00000 141.00000
38.00000 109.54372 141.00000
38.00000 109.00000 141.29553
37.30149 109.00000 141.00000
39.00000 109.64102 141.00000
39.00000 109.00000 141.47551
40.00000 109.36018 141.00000
40.00000 109.00000 141.26193
41.00000 109.09267 141.00000
41.00000 109.00000 141.06743
41.24021 109.00000 141.00000
56.00000 109.78606 141.00000
56.00000 109.00000 141.56952
55.18912 109.00000 141.00000
57.00000 109.00000 141.88951
58.00000 109.00000 141.82898
59.00000 109.60718 141.00000
59.00000 109.00000 141.43494
59.61901 109.00000 141.00000
37.00000 108.35870 141.00000
37.00000 108.00000 141.08302
36.91625 108.00000 141.00000
38.00000 108.00000 141.70053
41.00000 108.00000 141.74873
42.00000 108.70110 141.00000
42.00000 108.00000 141.49332
43.00000 108.13367 141.00000
43.00000 108.00000 141.09756
43.17699 108.00000 141.00000
55.00000 108.77962 141.00000
55.00000 108.00000 141.57788
54.57865 108.00000 141.00000
60.00000 108.50771 141.00000
60.00000 108.00000 141.37982
60.24481 108.00000 141.00000
37.00000 107.73621 141.00000
37.21735 107.00000 141.00000
43.00000 107.00000 141.79315
44.00000 107.37210 141.00000
44.00000 107.00000 141.29791
44.55184 107.00000 141.00000
54.22413 107.00000 141.00000
60.53399 107.00000 141.00000
37.00000 106.00000 141.65501
37.49972 106.00000 141.00000
45.00000 106.72595 141.00000
45.00000 106.00000 141.60938
46.00000 106.47867 141.00000
46.00000 106.00000 141.32607
47.00000 106.23412 141.00000
47.00000 106.00000 141.14182
47.32650 106.00000 141.00000
54.06957 106.00000 141.00000
61.00000 106.00000 141.81239
60.77647 106.00000 141.00000
36.00000 105.00000 141.84038
37.00000 105.00000 141.08331
37.10743 105.00000 141.00000
46.00000 105.00000 141.93207
47.00000 105.00000 141.50652
47.80595 105.00000 141.00000
54.06089 105.00000 141.00000
61.00000 105.00000 141.10970
60.94855 105.00000 141.00000
36.00000 104.00000 141.13350
36.18968 104.00000 141.00000
37.00000 104.85923 141.00000
46.00000 104.00000 141.83266
47.00000 104.00000 141.25214
47.34682 104.00000 141.00000
54.23378 104.00000 141.00000
61.00000 104.78598 141.00000
61.20151 104.00000 141.00000
35.00000 103.00000 141.11673
35.09570 103.00000 141.00000
36.00000 103.83277 141.00000
45.00000 103.00000 141.83743
46.00000 103.00000 141.29205
46.45424 103.00000 141.00000
47.00000 103.57980 141.00000
54.49873 103.00000 141.00000
61.30253 103.00000 141.00000
35.00000 102.91246 141.00000
34.29792 102.00000 141.00000
44.00000 102.00000 141.80255
45.00000 102.00000 141.30908
45.62875 102.00000 141.00000
46.00000 102.40811 141.00000
55.00000 102.00000 141.38454
54.80303 102.00000 141.00000
62.00000 102.00000 141.84631
61.38613 102.00000 141.00000
33.83372 101.00000 141.00000
34.00000 101.42224 141.00000
44.00000 101.00000 141.65073
45.00000 101.00000 141.31851
45.85557 101.00000 141.00000
55.00000 101.36923 141.00000
55.11115 101.00000 141.00000
62.00000 101.00000 141.65115
61.60297 101.00000 141.00000
33.66590 100.00000 141.00000
46.00000 100.92531 141.00000
46.00000 100.00000 141.89960
47.00000 100.46637 141.00000
47.00000 100.00000 141.60367
47.75316 100.00000 141.00000
55.08978 100.00000 141.00000
62.00000 100.00000 141.45140
61.82368 100.00000 141.00000
67.00000 100.13831 141.00000
67.00000 100.00000 141.04828
66.90394 100.00000 141.00000
68.00000 100.14786 141.00000
68.00000 100.00000 141.04861
68.13176 100.00000 141.00000
33.79467 99.00000 141.00000
48.00000 99.88357 141.00000
49.00000 99.45860 141.00000
50.00000 99.11412 141.00000
51.00000 99.00000 141.15778
50.49623 99.00000 141.00000
52.00000 99.00000 141.64255
54.53656 99.00000 141.00000
55.00000 99.79445 141.00000
62.00000 99.00000 141.23692
61.94218 99.00000 141.00000
67.00000 99.00000 141.14989
66.73502 99.00000 141.00000
68.00000 99.00000 141.24139
68.80243 99.00000 141.00000
34.00000 98.58147 141.00000
34.37733 98.00000 141.00000
51.00000 98.89067 141.00000
52.00000 98.64077 141.00000
53.00000 98.37026 141.00000
54.00000 98.55699 141.00000
62.00000 98.53416 141.00000
62.06878 98.00000 141.00000
67.00000 98.00000 141.17877
66.72301 98.00000 141.00000
68.00000 98.00000 141.41653
69.00000 98.72604 141.00000
69.00000 98.00000 141.16331
69.29717 98.00000 141.00000
35.00000 97.43450 141.00000
35.00000 97.00000 141.67245
35.87635 97.00000 141.00000
61.76403 97.00000 141.00000
62.00000 97.77107 141.00000
67.00000 97.00000 141.27858
66.53640 97.00000 141.00000
68.00000 97.00000 141.55840
69.00000 97.00000 141.35992
69.68895 97.00000 141.00000
36.00000 96.94177 141.00000
37.00000 96.00000 141.92599
37.00000 96.71535 141.00000
38.00000 96.60139 141.00000
38.00000 96.00000 141.86035
39.00000 96.54410 141.00000
39.00000 96.00000 141.76823
40.00000 96.38089 141.00000
40.00000 96.00000 141.55721
41.00000 96.16273 141.00000
41.00000 96.00000 141.23935
41.40143 96.00000 141.00000
61.24437 96.00000 141.00000
67.00000 96.00000 141.39122
66.32252 96.00000 141.00000
68.00000 96.00000 141.62019
69.00000 96.00000 141.40448
69.75750 96.00000 141.00000
42.00000 95.00000 141.92804
42.00000 95.74267 141.00000
43.00000 95.33438 141.00000
43.00000 95.00000 141.47443
43.62599 95.00000 141.00000
60.77476 95.00000 141.00000
61.00000 95.49749 141.00000
67.00000 95.00000 141.36324
66.29251 95.00000 141.00000
68.00000 95.00000 141.53952
69.00000 95.00000 141.32175
69.59171 95.00000 141.00000
44.00000 94.00000 141.90408
44.00000 94.76517 141.00000
45.00000 94.10352 141.00000
45.00000 94.00000 141.12871
45.12083 94.00000 141.00000
60.69569 94.00000 141.00000
67.00000 94.00000 141.24242
66.31876 94.00000 141.00000
68.00000 94.00000 141.39027
69.00000 94.00000 141.14963
69.27108 94.00000 141.00000
46.00000 93.00000 141.21881
46.00000 93.20728 141.00000
46.21272 93.00000 141.00000
60.94496 93.00000 141.00000
66.00000 93.68159 141.00000
66.00000 93.00000 141.25348
65.16883 93.00000 141.00000
67.00000 93.00000 141.36919
68.00000 93.00000 141.21570
68.60513 93.00000 141.00000
69.00000 93.49000 141.00000
46.00000 92.00000 141.78304
46.85854 92.00000 141.00000
61.00000 92.90173 141.00000
61.00000 92.00000 141.80757
61.76805 92.00000 141.00000
64.00000 92.21792 141.00000
64.00000 92.00000 141.11528
63.57469 92.00000 141.00000
65.00000 92.89701 141.00000
65.00000 92.00000 141.45622
66.00000 92.00000 141.64987
67.00000 92.00000 141.63887
68.00000 92.00000 141.40781
68.65282 92.00000 141.00000
47.00000 91.00000 141.43771
47.00000 91.76714 141.00000
47.44122 91.00000 141.00000
62.00000 91.77206 141.00000
62.00000 91.00000 141.67767
63.00000 91.76395 141.00000
63.00000 91.00000 141.51208
64.00000 91.00000 141.73662
67.00000 91.00000 141.86874
68.00000 91.00000 141.51620
68.69793 91.00000 141.00000
35.00000 90.31071 141.00000
35.00000 90.00000 141.17264
34.67559 90.00000 141.00000
36.00000 90.49830 141.00000
36.00000 90.00000 141.29118
37.00000 90.32837 141.00000
37.00000 90.00000 141.19461
37.57382 90.00000 141.00000
47.00000 90.00000 141.89622
48.00000 90.11101 141.00000
48.00000 90.00000 141.06549
48.06485 90.00000 141.00000
68.00000 90.00000 141.63205
68.72363 90.00000 141.00000
35.00000 89.00000 141.58298
34.18910 89.00000 141.00000
36.00000 89.00000 141.83676
37.00000 89.00000 141.76295
38.00000 89.72797 141.00000
38.00000 89.00000 141.38625
39.00000 89.13239 141.00000
39.00000 89.00000 141.05330
39.14217 89.00000 141.00000
48.00000 89.00000 141.62497
48.76005 89.00000 141.00000
68.00000 89.00000 141.85544
68.78216 89.00000 141.00000
35.00000 88.00000 141.73297
34.22297 88.00000 141.00000
38.00000 88.00000 141.94498
39.00000 88.00000 141.53235
40.00000 88.29723 141.00000
40.00000 88.00000 141.14136
40.39090 88.00000 141.00000
49.00000 88.00000 141.62920
49.00000 88.76077 141.00000
49.83501 88.00000 141.00000
68.71319 88.00000 141.00000
35.00000 87.00000 141.63568
34.48956 87.00000 141.00000
40.00000 87.00000 141.69029
41.00000 87.61636 141.00000
41.00000 87.00000 141.34653
41.86465 87.00000 141.00000
50.00000 87.00000 141.76563
50.00000 87.85204 141.00000
50.91688 87.00000 141.00000
68.50316 87.00000 141.00000
35.00000 86.00000 141.22923
34.84666 86.00000 141.00000
41.00000 86.00000 141.86147
42.00000 86.90718 141.00000
42.00000 86.00000 141.52898
43.00000 86.46396 141.00000
43.00000 86.00000 141.25259
43.60654 86.00000 141.00000
51.00000 86.92282 141.00000
51.84460 86.00000 141.00000
68.40543 86.00000 141.00000
35.00000 85.70236 141.00000
35.37064 85.00000 141.00000
36.00000 85.00000 141.91783
43.00000 85.00000 141.62805
44.00000 85.49950 141.00000
44.00000 85.00000 141.16524
44.33786 85.00000 141.00000
52.00000 85.81673 141.00000
52.54779 85.00000 141.00000
68.39011 85.00000 141.00000
36.00000 84.00000 141.26724
35.84421 84.00000 141.00000
43.00000 84.00000 141.90317
44.00000 84.00000 141.37773
44.72476 84.00000 141.00000
53.00000 84.00000 141.41913
52.94159 84.00000 141.00000
68.20734 84.00000 141.00000
36.00000 83.72064 141.00000
36.42565 83.00000 141.00000
37.00000 83.00000 141.86826
44.00000 83.00000 141.51410
44.89281 83.00000 141.00000
53.00000 83.83179 141.00000
53.27947 83.00000 141.00000
68.00000 83.20560 141.00000
68.00000 83.00000 141.07899
67.94311 83.00000 141.00000
37.00000 82.00000 141.07626
36.94265 82.00000 141.00000
43.00000 82.00000 141.91968
44.00000 82.00000 141.41479
44.82927 82.00000 141.00000
54.00000 82.00000 141.90762
53.40670 82.00000 141.00000
68.00000 82.00000 141.08228
67.93794 82.00000 141.00000
37.00000 81.91876 141.00000
37.70870 81.00000 141.00000
38.00000 81.00000 141.35797
43.00000 81.00000 141.58543
44.00000 81.00000 141.10631
44.30941 81.00000 141.00000
54.00000 81.00000 141.71338
53.26430 81.00000 141.00000
68.00000 81.71785 141.00000
68.14150 81.00000 141.00000
38.00000 80.57285 141.00000
38.53025 80.00000 141.00000
39.00000 80.00000 141.36720
40.00000 80.00000 141.80672
41.00000 80.00000 141.81070
42.00000 80.00000 141.55606
43.00000 80.00000 141.21069
43.59579 80.00000 141.00000
44.00000 80.58083 141.00000
53.00000 80.39578 141.00000
53.00000 80.00000 141.14709
52.57577 80.00000 141.00000
54.00000 80.00000 141.86115
68.25748 80.00000 141.00000
39.00000 79.51006 141.00000
39.58511 79.00000 141.00000
40.00000 79.00000 141.22572
41.00000 79.00000 141.33640
42.00000 79.00000 141.15001
43.00000 79.00000 141.14354
44.00000 79.56209 141.00000
44.00000 79.00000 141.19420
45.00000 79.38499 141.00000
45.00000 79.00000 141.23610
46.00000 79.48703 141.00000
46.00000 79.00000 141.42261
47.00000 79.50844 141.00000
47.00000 79.00000 141.65663
48.00000 79.51538 141.00000
48.00000 79.00000 141.72501
49.00000 79.52037 141.00000
49.00000 79.00000 141.72638
50.00000 79.54060 141.00000
50.00000 79.00000 141.68451
51.00000 79.62376 141.00000
51.00000 79.00000 141.54317
52.00000 79.72098 141.00000
52.00000 79.00000 141.51816
53.00000 79.00000 141.64426
68.13731 79.00000 141.00000
40.00000 78.61583 141.00000
40.86730 78.00000 141.00000
41.00000 78.00000 141.05106
42.00000 78.00000 141.32484
43.00000 78.00000 141.58937
44.00000 78.00000 141.93494
68.00000 78.39862 141.00000
68.00000 78.00000 141.48895
67.91207 78.00000 141.00000
41.00000 77.00000 141.05705
40.92364 77.00000 141.00000
42.00000 77.00000 141.68840
67.79251 77.00000 141.00000
41.00000 76.00000 141.06628
40.94083 76.00000 141.00000
67.49477 76.00000 141.00000
41.00000 75.84767 141.00000
41.34260 75.00000 141.00000
42.00000 75.00000 141.88248
66.93974 75.00000 141.00000
67.00000 75.09535 141.00000
42.00000 74.08563 141.00000
42.07628 74.00000 141.00000
48.00000 74.05566 141.00000
48.00000 74.00000 141.07512
47.80644 74.00000 141.00000
49.00000 74.06149 141.00000
49.00000 74.00000 141.06625
49.18818 74.00000 141.00000
66.00000 74.00000 141.49554
66.30721 74.00000 141.00000
43.00000 73.20609 141.00000
44.00000 73.00000 141.51094
43.47919 73.00000 141.00000
45.00000 73.00000 141.32254
45.11031 73.00000 141.00000
46.00000 73.42628 141.00000
47.00000 73.77243 141.00000
49.00000 73.00000 141.93481
50.00000 73.67337 141.00000
50.00000 73.00000 141.57628
51.00000 73.12474 141.00000
51.00000 73.00000 141.10020
51.14621 73.00000 141.00000
65.00000 73.00000 141.89682
66.00000 73.57172 141.00000
65.55262 73.00000 141.00000
44.00000 72.82875 141.00000
45.00000 72.95068 141.00000
51.00000 72.00000 141.80069
52.00000 72.09531 141.00000
52.00000 72.00000 141.06676
52.05899 72.00000 141.00000
64.00000 72.00000 141.85153
65.00000 72.33162 141.00000
64.66557 72.00000 141.00000
52.00000 71.00000 141.58109
52.44394 71.00000 141.00000
62.00000 71.00000 141.81598
63.00000 71.00000 141.18781
64.00000 71.49193 141.00000
63.20947 71.00000 141.00000
52.80768 70.00000 141.00000
61.00000 70.00000 141.83252
62.00000 70.21654 141.00000
61.77147 70.00000 141.00000
63.00000 70.86987 141.00000
53.00000 69.47299 141.00000
53.00000 69.00000 141.75609
53.16441 69.00000 141.00000
60.00000 69.00000 141.61949
61.00000 69.27124 141.00000
60.70112 69.00000 141.00000
53.63507 68.00000 141.00000
58.00000 68.00000 141.69910
59.00000 68.00000 141.21313
60.00000 68.47279 141.00000
59.27229 68.00000 141.00000
54.00000 67.55396 141.00000
55.00000 67.00000 141.28363
54.73146 67.00000 141.00000
56.00000 67.00000 141.33357
56.82033 67.00000 141.00000
57.00000 67.06261 141.00000
58.00000 67.33920 141.00000
59.00000 67.83261 141.00000
55.00000 66.84380 141.00000
56.00000 66.76376 141.00000
38.00000 111.09306 140.00000
38.00000 111.00000 140.07126
37.71821 111.00000 140.00000
39.00000 111.06780 140.00000
39.00000 111.00000 140.05830
39.21097 111.00000 140.00000
56.00000 111.29974 140.00000
56.00000 111.00000 140.18910
55.66341 111.00000 140.00000
57.00000 111.70944 140.00000
57.00000 111.00000 140.43793
58.00000 111.71311 140.00000
58.00000 111.00000 140.40460
59.00000 111.22883 140.00000
59.00000 111.00000 140.13995
59.21896 111.00000 140.00000
37.00000 110.71420 140.00000
37.00000 110.00000 140.42635
36.16721 110.00000 140.00000
38.00000 110.00000 140.73524
39.00000 110.00000 140.72945
40.00000 110.72099 140.00000
40.00000 110.00000 140.55194
41.00000 110.39274 140.00000
41.00000 110.00000 140.31021
42.00000 110.06939 140.00000
42.00000 110.00000 140.05981
42.11683 110.00000 140.00000
55.00000 110.28957 140.00000
55.00000 110.00000 140.17491
54.83339 110.00000 140.00000
56.00000 110.00000 140.85284
59.00000 110.00000 140.72310
60.00000 110.10850 140.00000
60.00000 110.00000 140.06955
60.06664 110.00000 140.00000
36.00000 109.62472 140.00000
36.00000 109.00000 140.16600
35.83812 109.00000 140.00000
37.00000 109.00000 140.85823
42.00000 109.00000 140.77412
43.00000 109.38315 140.00000
43.00000 109.00000 140.30890
43.44995 109.00000 140.00000
55.00000 109.00000 140.83517
54.40926 109.00000 140.00000
60.00000 109.00000 140.66573
60.47306 109.00000 140.00000
36.00000 108.66879 140.00000
36.33022 108.00000 140.00000
44.00000 108.54919 140.00000
44.00000 108.00000 140.48126
44.72552 108.00000 140.00000
54.18547 108.00000 140.00000
60.50169 108.00000 140.00000
37.00000 107.30331 140.00000
37.28868 107.00000 140.00000
45.00000 107.80358 140.00000
45.00000 107.00000 140.74898
46.00000 107.61569 140.00000
46.00000 107.00000 140.58383
47.00000 107.60021 140.00000
47.00000 107.00000 140.47409
48.00000 107.30062 140.00000
48.00000 107.00000 140.18851
48.32764 107.00000 140.00000
54.05014 107.00000 140.00000
60.47905 107.00000 140.00000
38.00000 106.13039 140.00000
38.00000 106.00000 140.17441
38.10423 106.00000 140.00000
48.00000 106.00000 140.67270
48.79424 106.00000 140.00000
54.00000 106.50000 140.00000
54.00000 106.00000 140.42599
53.95150 106.00000 140.00000
60.46336 106.00000 140.00000
38.00000 105.00000 140.26581
38.25943 105.00000 140.00000
48.00000 105.00000 140.84705
48.75164 105.00000 140.00000
54.00000 105.00000 140.52106
53.93621 105.00000 140.00000
60.56247 105.00000 140.00000
37.00000 104.00000 140.48174
37.69900 104.00000 140.00000
38.00000 104.44819 140.00000
48.00000 104.00000 140.46037
48.45312 104.00000 140.00000
54.00000 104.00000 140.20120
53.94395 104.00000 140.00000
61.00000 104.00000 140.63783
60.66529 104.00000 140.00000
36.00000 103.00000 140.34851
36.53515 103.00000 140.00000
37.00000 103.36817 140.00000
47.00000 103.00000 140.66864
48.00000 103.00000 140.05905
48.07084 103.00000 140.00000
54.00000 103.66168 140.00000
54.11550 103.00000 140.00000
61.00000 103.00000 140.49419
60.71540 103.00000 140.00000
67.00000 103.12761 140.00000
67.00000 103.00000 140.04919
66.80454 103.00000 140.00000
67.50000 103.00000 140.00000
35.00000 102.00000 140.15358
35.18951 102.00000 140.00000
36.00000 102.61540 140.00000
46.00000 102.00000 140.82108
47.00000 102.00000 140.31609
47.58212 102.00000 140.00000
48.00000 102.81161 140.00000
54.35567 102.00000 140.00000
61.00000 102.00000 140.37814
60.78739 102.00000 140.00000
66.00000 102.32244 140.00000
66.00000 102.00000 140.10277
65.83924 102.00000 140.00000
67.00000 102.00000 140.37488
68.00000 102.88572 140.00000
68.00000 102.00000 140.38803
68.81811 102.00000 140.00000
34.00000 101.00000 140.70053
34.49911 101.00000 140.00000
35.00000 101.80049 140.00000
46.00000 101.00000 140.94797
47.00000 101.00000 140.56854
47.86865 101.00000 140.00000
55.00000 101.00000 140.75438
54.64917 101.00000 140.00000
61.00000 101.23450 140.00000
61.06822 101.00000 140.00000
66.00000 101.00000 140.33743
65.53992 101.00000 140.00000
67.00000 101.00000 140.68259
68.00000 101.00000 140.70206
69.00000 101.75594 140.00000
69.00000 101.00000 140.29741
69.45595 101.00000 140.00000
34.00000 100.00000 140.35701
34.23857 100.00000 140.00000
48.00000 100.85352 140.00000
48.00000 100.00000 140.80212
48.63842 100.00000 140.00000
55.00000 100.00000 140.74585
54.72644 100.00000 140.00000
61.40825 100.00000 140.00000
66.00000 100.00000 140.47574
65.29664 100.00000 140.00000
69.00000 100.00000 140.64505
70.00000 100.13571 140.00000
70.00000 100.00000 140.05850
70.06643 100.00000 140.00000
34.00000 99.00000 140.63121
34.42830 99.00000 140.00000
49.00000 99.68682 140.00000
50.00000 99.00000 140.36011
49.90686 99.00000 140.00000
54.33957 99.00000 140.00000
61.77972 99.00000 140.00000
66.00000 99.00000 140.56300
65.08648 99.00000 140.00000
69.00000 99.00000 140.93381
70.00000 99.00000 140.35904
70.48589 99.00000 140.00000
35.00000 98.00000 140.17741
35.00000 98.17792 140.00000
35.20383 98.00000 140.00000
50.00000 98.94043 140.00000
51.00000 98.49709 140.00000
52.00000 98.23857 140.00000
53.00000 98.15620 140.00000
54.00000 98.62475 140.00000
62.00000 98.19051 140.00000
62.12809 98.00000 140.00000
66.00000 98.00000 140.53436
65.09020 98.00000 140.00000
70.00000 98.00000 140.57738
70.77684 98.00000 140.00000
36.00000 97.00000 140.91231
36.00000 97.57246 140.00000
37.00000 97.24009 140.00000
37.00000 97.00000 140.47690
37.81946 97.00000 140.00000
61.92955 97.00000 140.00000
62.00000 97.55743 140.00000
65.00000 97.77292 140.00000
65.00000 97.00000 140.17601
64.34329 97.00000 140.00000
66.00000 97.00000 140.66397
70.00000 97.00000 140.79712
70.92764 97.00000 140.00000
38.00000 96.95037 140.00000
39.00000 96.93121 140.00000
40.00000 96.85223 140.00000
41.00000 96.60376 140.00000
42.00000 96.00000 140.46121
42.00000 96.20540 140.00000
42.34865 96.00000 140.00000
61.73664 96.00000 140.00000
65.00000 96.00000 140.18115
64.56404 96.00000 140.00000
66.00000 96.00000 140.79846
70.00000 96.00000 140.83479
70.92954 96.00000 140.00000
43.00000 95.59488 140.00000
43.91301 95.00000 140.00000
61.00000 95.00000 140.60373
61.66238 95.00000 140.00000
64.00000 95.19325 140.00000
64.00000 95.00000 140.04932
63.79101 95.00000 140.00000
65.00000 95.00000 140.27957
66.00000 95.00000 140.83798
70.00000 95.00000 140.71068
70.75523 95.00000 140.00000
44.00000 94.91731 140.00000
45.00000 94.32970 140.00000
45.52024 94.00000 140.00000
61.00000 94.00000 140.61386
61.90052 94.00000 140.00000
63.00000 94.20898 140.00000
63.00000 94.00000 140.05051
62.50000 94.00000 140.00000
64.00000 94.00000 140.31549
65.00000 94.00000 140.52585
66.00000 94.00000 140.88277
70.00000 94.00000 140.47874
70.46828 94.00000 140.00000
46.00000 93.66268 140.00000
46.70091 93.00000 140.00000
61.00000 93.00000 140.93724
62.00000 93.86547 140.00000
62.00000 93.00000 140.35510
63.00000 93.00000 140.40945
64.00000 93.00000 140.62531
65.00000 93.00000 140.94710
69.00000 93.00000 140.82819
70.00000 93.00000 140.06691
70.06232 93.00000 140.00000
47.00000 92.67787 140.00000
47.00000 92.00000 140.81940
47.53374 92.00000 140.00000
62.00000 92.00000 140.84650
63.00000 92.00000 140.85307
69.00000 92.00000 140.70134
69.55072 92.00000 140.00000
70.00000 92.89218 140.00000
34.00000 91.26669 140.00000
34.00000 91.00000 140.17104
33.78021 91.00000 140.00000
35.00000 91.83134 140.00000
35.00000 91.00000 140.59822
36.00000 91.92600 140.00000
36.00000 91.00000 140.69487
37.00000 91.91688 140.00000
37.00000 91.00000 140.60037
38.00000 91.68352 140.00000
38.00000 91.00000 140.38382
39.00000 91.62720 140.00000
39.00000 91.00000 140.29712
40.00000 91.72437 140.00000
40.00000 91.00000 140.27371
41.00000 91.53404 140.00000
41.00000 91.00000 140.14880
41.52432 91.00000 140.00000
48.00000 91.00000 140.30524
48.00000 91.31625 140.00000
48.18933 91.00000 140.00000
69.00000 91.00000 140.63724
69.39882 91.00000 140.00000
34.00000 90.00000 140.56784
33.39994 90.00000 140.00000
38.00000 90.00000 140.86017
39.00000 90.00000 140.66692
40.00000 90.00000 140.40631
41.00000 90.00000 140.21196
41.69514 90.00000 140.00000
48.62785 90.00000 140.00000
69.00000 90.00000 140.59561
69.31973 90.00000 140.00000
34.00000 89.00000 140.81201
33.39878 89.00000 140.00000
40.00000 89.00000 140.68977
41.00000 89.00000 140.35852
42.00000 89.37436 140.00000
42.00000 89.00000 140.05966
42.18953 89.00000 140.00000
49.00000 89.38609 140.00000
49.00000 89.00000 140.58099
49.28221 89.00000 140.00000
69.00000 89.00000 140.62112
69.29868 89.00000 140.00000
34.00000 88.00000 140.70569
33.57347 88.00000 140.00000
41.00000 88.00000 140.79137
42.00000 88.00000 140.46948
43.00000 88.42368 140.00000
43.00000 88.00000 140.18997
43.58159 88.00000 140.00000
50.00000 88.00000 140.56424
50.00000 88.18745 140.00000
50.16647 88.00000 140.00000
69.00000 88.00000 140.37216
69.15475 88.00000 140.00000
34.00000 87.00000 140.13811
33.93081 87.00000 140.00000
42.00000 87.00000 140.94727
43.00000 87.00000 140.69727
44.00000 87.72911 140.00000
44.00000 87.00000 140.36385
44.87341 87.00000 140.00000
50.92776 87.00000 140.00000
69.00000 87.53270 140.00000
68.81342 87.00000 140.00000
34.00000 86.86035 140.00000
34.44410 86.00000 140.00000
44.00000 86.00000 140.83295
45.00000 86.87543 140.00000
45.00000 86.00000 140.36392
45.85500 86.00000 140.00000
51.00000 86.90474 140.00000
51.63180 86.00000 140.00000
68.28474 86.00000 140.00000
35.00000 85.09056 140.00000
35.05450 85.00000 140.00000
45.00000 85.00000 140.67673
46.00000 85.79225 140.00000
46.00000 85.00000 140.23466
46.49894 85.00000 140.00000
52.00000 85.17444 140.00000
52.06916 85.00000 140.00000
68.00000 85.23546 140.00000
68.00000 85.00000 140.17371
67.90702 85.00000 140.00000
35.54975 84.00000 140.00000
45.00000 84.00000 140.85088
46.00000 84.00000 140.35982
46.74639 84.00000 140.00000
52.19201 84.00000 140.00000
68.00000 84.00000 140.65231
67.57853 84.00000 140.00000
36.00000 83.10457 140.00000
36.05481 83.00000 140.00000
45.00000 83.00000 140.93549
46.00000 83.00000 140.39061
46.74001 83.00000 140.00000
53.00000 83.00000 140.65607
52.23469 83.00000 140.00000
67.19172 83.00000 140.00000
36.57223 82.00000 140.00000
45.00000 82.00000 140.91068
46.00000 82.00000 140.39572
46.80328 82.00000 140.00000
52.00000 82.25690 140.00000
52.00000 82.00000 140.05313
51.86628 82.00000 140.00000
53.00000 82.00000 140.61885
67.10732 82.00000 140.00000
37.00000 81.24745 140.00000
37.15744 81.00000 140.00000
45.00000 81.00000 140.77682
46.00000 81.00000 140.41194
47.00000 81.63142 140.00000
47.00000 81.00000 140.16125
47.75943 81.00000 140.00000
51.00000 81.20554 140.00000
51.00000 81.00000 140.09148
50.39467 81.00000 140.00000
52.00000 81.00000 140.35683
53.00000 81.00000 140.78549
68.00000 81.00000 140.80750
67.26771 81.00000 140.00000
38.00000 80.00000 140.41640
37.74724 80.00000 140.00000
44.00000 80.00000 140.86505
45.00000 80.00000 140.73299
46.00000 80.00000 140.67702
47.00000 80.00000 140.55556
48.00000 80.90353 140.00000
48.00000 80.00000 140.51219
49.00000 80.81357 140.00000
49.00000 80.00000 140.50575
50.00000 80.90057 140.00000
50.00000 80.00000 140.55624
51.00000 80.00000 140.67404
52.00000 80.00000 140.81310
68.00000 80.00000 140.62535
67.46976 80.00000 140.00000
38.00000 79.63235 140.00000
38.52179 79.00000 140.00000
39.00000 79.00000 140.54945
68.00000 79.00000 140.74568
67.57681 79.00000 140.00000
39.00000 78.32976 140.00000
39.25480 78.00000 140.00000
40.00000 78.00000 140.60689
67.55711 78.00000 140.00000
40.00000 77.00000 140.18445
39.81163 77.00000 140.00000
67.38383 77.00000 140.00000
40.00000 76.54263 140.00000
40.19221 76.00000 140.00000
67.07139 76.00000 140.00000
41.00000 75.00000 140.49748
40.67902 75.00000 140.00000
66.54962 75.00000 140.00000
67.00000 75.85030 140.00000
41.00000 74.47629 140.00000
41.35966 74.00000 140.00000
42.00000 74.00000 140.89919
47.00000 74.23584 140.00000
47.00000 74.00000 140.50085
46.60581 74.00000 140.00000
48.00000 74.61452 140.00000
49.00000 74.82375 140.00000
50.00000 74.00000 140.68221
50.00000 74.56519 140.00000
51.00000 74.08136 140.00000
51.00000 74.00000 140.10434
51.10183 74.00000 140.00000
66.07322 74.00000 140.00000
42.00000 73.40276 140.00000
42.59261 73.00000 140.00000
43.00000 73.00000 140.56813
45.00000 73.05418 140.00000
45.00000 73.00000 140.50000
44.86790 73.00000 140.00000
46.00000 73.64418 140.00000
52.00000 73.00000 140.09531
52.00000 73.07861 140.00000
52.05584 73.00000 140.00000
65.46184 73.00000 140.00000
66.00000 73.87247 140.00000
43.00000 72.78732 140.00000
44.00000 72.67378 140.00000
52.57022 72.00000 140.00000
64.58735 72.00000 140.00000
65.00000 72.41719 140.00000
52.84333 71.00000 140.00000
63.23203 71.00000 140.00000
64.00000 71.52664 140.00000
53.00000 70.44261 140.00000
53.00000 70.00000 140.41241
53.12565 70.00000 140.00000
62.00000 70.00000 140.25702
62.06730 70.00000 140.00000
63.00000 70.84503 140.00000
53.44114 69.00000 140.00000
60.92102 69.00000 140.00000
61.00000 69.07051 140.00000
62.00000 69.93381 140.00000
53.80811 68.00000 140.00000
59.70725 68.00000 140.00000
60.00000 68.22765 140.00000
54.00000 67.70963 140.00000
54.60941 67.00000 140.00000
57.00000 67.00000 140.86703
58.00000 67.00000 140.14868
58.09699 67.00000 140.00000
59.00000 67.52858 140.00000
55.00000 66.70697 140.00000
56.00000 66.52339 140.00000
57.00000 66.67102 140.00000
58.00000 66.95020 140.00000
56.00000 113.45090 139.00000
56.00000 113.00000 139.15417
55.68973 113.00000 139.00000
57.00000 113.76111 139.00000
57.00000 113.00000 139.34903
58.00000 113.48407 139.00000
58.00000 113.00000 139.28563
58.83139 113.00000 139.00000
37.00000 112.18165 139.00000
37.00000 112.00000 139.13405
36.51838 112.00000 139.00000
38.00000 112.33915 139.00000
38.00000 112.00000 139.27071
39.00000 112.22836 139.00000
39.00000 112.00000 139.18597
39.75852 112.00000 139.00000
55.00000 112.13226 139.00000
55.00000 112.00000 139.05847
54.93758 112.00000 139.00000
56.00000 112.00000 139.57443
57.00000 112.00000 139.82736
58.00000 112.00000 139.83472
59.00000 112.90002 139.00000
59.00000 112.00000 139.53963
59.90683 112.00000 139.00000
36.00000 111.76170 139.00000
36.00000 111.00000 139.44260
35.27412 111.00000 139.00000
37.00000 111.00000 139.81403
40.00000 111.92374 139.00000
40.00000 111.00000 139.76407
41.00000 111.54495 139.00000
41.00000 111.00000 139.48122
42.00000 111.06756 139.00000
42.00000 111.00000 139.06940
42.10404 111.00000 139.00000
55.00000 111.00000 139.56679
54.49094 111.00000 139.00000
60.00000 111.89448 139.00000
60.00000 111.00000 139.49095
60.51836 111.00000 139.00000
36.00000 110.00000 139.89894
35.06703 110.00000 139.00000
43.00000 110.36050 139.00000
43.00000 110.00000 139.39104
43.42892 110.00000 139.00000
54.19251 110.00000 139.00000
60.73973 110.00000 139.00000
35.15065 109.00000 139.00000
44.00000 109.49792 139.00000
44.00000 109.00000 139.52757
44.66931 109.00000 139.00000
54.09472 109.00000 139.00000
60.72244 109.00000 139.00000
36.00000 108.07291 139.00000
36.08118 108.00000 139.00000
45.00000 108.77681 139.00000
45.00000 108.00000 139.80646
46.00000 108.57222 139.00000
46.00000 108.00000 139.60188
47.00000 108.67377 139.00000
47.00000 108.00000 139.65633
48.00000 108.59531 139.00000
48.00000 108.00000 139.49565
48.84560 108.00000 139.00000
54.00000 108.35072 139.00000
54.00000 108.00000 139.21902
53.95245 108.00000 139.00000
60.60080 108.00000 139.00000
37.00000 107.37918 139.00000
37.61654 107.00000 139.00000
49.00000 107.79223 139.00000
49.00000 107.00000 139.43684
49.28111 107.00000 139.00000
54.00000 107.00000 139.62500
53.91672 107.00000 139.00000
60.36972 107.00000 139.00000
38.00000 106.70072 139.00000
38.76752 106.00000 139.00000
49.00000 106.00000 139.68686
49.32486 106.00000 139.00000
53.82114 106.00000 139.00000
60.22264 106.00000 139.00000
39.00000 105.40807 139.00000
39.00000 105.00000 139.15564
39.12376 105.00000 139.00000
49.00000 105.00000 139.55656
49.26466 105.00000 139.00000
53.75924 105.00000 139.00000
60.17469 105.00000 139.00000
67.00000 105.53743 139.00000
67.00000 105.00000 139.26797
66.16102 105.00000 139.00000
67.82094 105.00000 139.00000
38.00000 104.00000 139.73679
38.67994 104.00000 139.00000
39.00000 104.67038 139.00000
49.00000 104.00000 139.28250
49.17108 104.00000 139.00000
53.74829 104.00000 139.00000
60.17765 104.00000 139.00000
66.00000 104.88126 139.00000
66.00000 104.00000 139.39330
65.31353 104.00000 139.00000
67.00000 104.00000 139.65131
68.00000 104.87963 139.00000
68.00000 104.00000 139.46832
68.73356 104.00000 139.00000
37.00000 103.00000 139.63797
37.71955 103.00000 139.00000
38.00000 103.24926 139.00000
49.00000 103.00000 139.07083
49.05585 103.00000 139.00000
54.00000 103.00000 139.64182
53.80208 103.00000 139.00000
60.18584 103.00000 139.00000
65.00000 103.35117 139.00000
65.00000 103.00000 139.11523
64.87575 103.00000 139.00000
66.00000 103.00000 139.77469
68.00000 103.00000 139.94400
69.00000 103.66843 139.00000
69.00000 103.00000 139.38620
69.43060 103.00000 139.00000
36.00000 102.00000 139.37253
36.41745 102.00000 139.00000
37.00000 102.46412 139.00000
48.00000 102.00000 139.75610
49.00000 102.50000 139.00000
48.93034 102.00000 139.00000
54.00000 102.00000 139.12862
53.94949 102.00000 139.00000
60.38681 102.00000 139.00000
65.00000 102.00000 139.39487
64.61743 102.00000 139.00000
69.00000 102.00000 139.88840
70.00000 102.11060 139.00000
70.00000 102.00000 139.06821
70.05827 102.00000 139.00000
35.00000 101.00000 139.46117
35.50254 101.00000 139.00000
36.00000 101.57242 139.00000
48.00000 101.00000 139.90570
49.00000 101.50000 139.00000
49.00000 101.00000 139.06679
49.06873 101.00000 139.00000
54.00000 101.76695 139.00000
54.17408 101.00000 139.00000
61.00000 101.00000 139.72302
60.82317 101.00000 139.00000
65.00000 101.00000 139.53067
64.34027 101.00000 139.00000
70.00000 101.00000 139.54222
70.46175 101.00000 139.00000
35.00000 100.00000 139.14665
35.14614 100.00000 139.00000
49.00000 100.00000 139.62556
49.60393 100.00000 139.00000
54.28075 100.00000 139.00000
61.00000 100.67459 139.00000
61.42319 100.00000 139.00000
64.00000 100.45240 139.00000
64.00000 100.00000 139.19870
63.65731 100.00000 139.00000
65.00000 100.00000 139.79959
71.00000 100.10211 139.00000
71.00000 100.00000 139.06642
71.05522 100.00000 139.00000
35.00000 99.00000 139.29156
35.28655 99.00000 139.00000
50.00000 99.59097 139.00000
50.00000 99.00000 139.87544
50.63343 99.00000 139.00000
54.00000 99.15696 139.00000
54.00000 99.00000 139.14362
53.92500 99.00000 139.00000
62.00000 99.26340 139.00000
62.00000 99.00000 139.43826
63.00000 99.34483 139.00000
63.00000 99.00000 139.21150
64.00000 99.00000 139.50229
65.00000 99.00000 139.94556
71.00000 99.00000 139.51637
71.39294 99.00000 139.00000
36.00000 98.00000 139.26086
36.00000 98.22552 139.00000
36.29250 98.00000 139.00000
51.00000 98.74941 139.00000
52.00000 98.31869 139.00000
53.00000 98.27970 139.00000
63.00000 98.00000 139.65494
64.00000 98.00000 139.75702
65.00000 98.00000 139.95084
71.00000 98.00000 139.77905
71.58884 98.00000 139.00000
37.00000 97.63538 139.00000
38.00000 97.00000 139.85028
38.00000 97.29956 139.00000
39.00000 97.10529 139.00000
39.00000 97.00000 139.60698
40.00000 97.04924 139.00000
40.00000 97.00000 139.26137
40.22672 97.00000 139.00000
62.00000 97.00000 139.93044
63.00000 97.00000 139.72266
64.00000 97.00000 139.91174
71.00000 97.00000 139.92474
71.69979 97.00000 139.00000
41.00000 96.82138 139.00000
42.00000 96.37255 139.00000
42.53160 96.00000 139.00000
62.00000 96.00000 139.80293
63.00000 96.00000 139.70802
64.00000 96.00000 139.79703
71.00000 96.00000 139.92178
71.65893 96.00000 139.00000
43.00000 95.40662 139.00000
43.29201 95.00000 139.00000
62.00000 95.00000 139.82968
63.00000 95.00000 139.81523
71.00000 95.00000 139.72054
71.48904 95.00000 139.00000
43.00000 94.37462 139.00000
43.00000 94.00000 139.13049
42.71071 94.00000 139.00000
44.00000 94.00000 139.42140
45.00000 94.00000 139.66042
62.00000 94.00000 139.95161
71.00000 94.00000 139.25288
71.15022 94.00000 139.00000
40.00000 93.05436 139.00000
40.00000 93.00000 139.06734
39.55858 93.00000 139.00000
41.00000 93.16122 139.00000
41.00000 93.00000 139.16368
42.00000 93.43250 139.00000
42.00000 93.00000 139.24696
43.00000 93.00000 139.33896
44.00000 93.00000 139.26564
45.00000 93.00000 139.12283
46.00000 93.00000 139.15004
71.00000 93.67730 139.00000
70.65208 93.00000 139.00000
34.00000 92.36595 139.00000
34.00000 92.00000 139.40256
33.51035 92.00000 139.00000
35.00000 92.75981 139.00000
35.00000 92.00000 139.85300
36.00000 92.91045 139.00000
36.00000 92.00000 139.93405
37.00000 92.93523 139.00000
37.00000 92.00000 139.93524
38.00000 92.91122 139.00000
38.00000 92.00000 139.79337
39.00000 92.91779 139.00000
39.00000 92.00000 139.80341
40.00000 92.00000 139.87285
41.00000 92.00000 139.84938
42.00000 92.00000 139.69312
43.00000 92.00000 139.53564
44.00000 92.00000 139.26364
44.66304 92.00000 139.00000
45.00000 92.54464 139.00000
46.00000 92.81775 139.00000
47.00000 92.22839 139.00000
47.20050 92.00000 139.00000
70.00000 92.00000 139.14622
70.08276 92.00000 139.00000
33.00000 91.39016 139.00000
33.00000 91.00000 139.25818
32.79019 91.00000 139.00000
42.00000 91.00000 139.86304
43.00000 91.00000 139.57031
44.00000 91.00000 139.20544
44.45779 91.00000 139.00000
48.00000 91.00000 139.23390
47.91250 91.00000 139.00000
70.00000 91.78782 139.00000
69.72784 91.00000 139.00000
33.00000 90.00000 139.49318
32.68766 90.00000 139.00000
42.00000 90.00000 139.90460
43.00000 90.00000 139.56573
44.00000 90.00000 139.23341
44.62319 90.00000 139.00000
48.00000 90.80171 139.00000
48.27361 90.00000 139.00000
69.44557 90.00000 139.00000
33.00000 89.00000 139.27188
32.85958 89.00000 139.00000
43.00000 89.00000 139.75308
44.00000 89.00000 139.42337
45.00000 89.46523 139.00000
45.00000 89.00000 139.12727
45.44542 89.00000 139.00000
49.00000 89.00000 139.61693
48.27081 89.00000 139.00000
69.40992 89.00000 139.00000
33.00000 88.61411 139.00000
33.22555 88.00000 139.00000
44.00000 88.00000 139.86467
45.00000 88.00000 139.53902
46.00000 88.60257 139.00000
46.00000 88.00000 139.23933
46.79222 88.00000 139.00000
49.00000 88.00000 139.06207
48.71947 88.00000 139.00000
50.00000 88.00000 139.79498
69.28281 88.00000 139.00000
33.69797 87.00000 139.00000
45.00000 87.00000 139.94768
46.00000 87.00000 139.58994
47.00000 87.84004 139.00000
47.00000 87.00000 139.32082
48.00000 87.28053 139.00000
48.00000 87.00000 139.05020
49.00000 87.00000 139.04883
50.00000 87.00000 139.23096
68.93824 87.00000 139.00000
69.00000 87.16054 139.00000
34.00000 86.52518 139.00000
34.37288 86.00000 139.00000
46.00000 86.00000 139.93726
47.00000 86.00000 139.60414
48.00000 86.00000 139.29526
49.00000 86.00000 139.05934
50.00000 86.00000 139.05043
51.00000 86.00000 139.41281
68.26855 86.00000 139.00000
35.00000 85.09146 139.00000
35.06140 85.00000 139.00000
47.00000 85.00000 139.76811
48.00000 85.00000 139.41284
49.00000 85.00000 139.10355
50.00000 85.00000 139.04764
51.00000 85.00000 139.23055
52.00000 85.00000 139.92726
67.40453 85.00000 139.00000
68.00000 85.66342 139.00000
35.55510 84.00000 139.00000
47.00000 84.00000 139.88080
48.00000 84.00000 139.44888
49.00000 84.00000 139.12128
50.00000 84.00000 139.06171
51.00000 84.00000 139.26732
52.00000 84.00000 139.83778
67.00000 84.44037 139.00000
67.00000 84.00000 139.32063
66.65221 84.00000 139.00000
36.00000 83.00000 139.50000
35.94795 83.00000 139.00000
47.00000 83.00000 139.86902
48.00000 83.00000 139.50003
49.00000 83.00000 139.22482
50.00000 83.00000 139.19438
51.00000 83.00000 139.40207
52.00000 83.00000 139.84515
67.00000 83.00000 139.77777
66.22356 83.00000 139.00000
36.00000 82.88008 139.00000
36.38628 82.00000 139.00000
47.00000 82.00000 139.90787
48.00000 82.00000 139.62489
49.00000 82.00000 139.48329
50.00000 82.00000 139.49078
51.00000 82.00000 139.67154
67.00000 82.00000 139.90118
66.06086 82.00000 139.00000
37.00000 81.00000 139.44043
36.88540 81.00000 139.00000
48.00000 81.00000 139.94942
49.00000 81.00000 139.89175
50.00000 81.00000 139.94315
67.00000 81.00000 139.75981
66.07495 81.00000 139.00000
37.00000 80.79993 139.00000
37.45068 80.00000 139.00000
67.00000 80.00000 139.54863
66.30009 80.00000 139.00000
38.00000 79.00000 139.11560
37.94599 79.00000 139.00000
67.00000 79.00000 139.41171
66.41520 79.00000 139.00000
38.00000 78.90466 139.00000
38.51910 78.00000 139.00000
39.00000 78.00000 139.71817
67.00000 78.00000 139.34239
66.54166 78.00000 139.00000
39.00000 77.10213 139.00000
39.06114 77.00000 139.00000
67.00000 77.00000 139.51860
66.37817 77.00000 139.00000
40.00000 76.00000 139.70496
39.56720 76.00000 139.00000
67.00000 76.00000 139.90422
66.07664 76.00000 139.00000
40.00000 75.16101 139.00000
40.09018 75.00000 139.00000
48.00000 75.20857 139.00000
48.00000 75.00000 139.36188
47.59822 75.00000 139.00000
49.00000 75.40875 139.00000
49.00000 75.00000 139.73946
50.00000 75.20459 139.00000
50.00000 75.00000 139.35428
50.34528 75.00000 139.00000
66.00000 75.83891 139.00000
66.00000 75.00000 139.37057
65.55688 75.00000 139.00000
41.00000 74.00000 139.50061
40.70101 74.00000 139.00000
46.08461 74.00000 139.00000
47.00000 74.65979 139.00000
51.00000 74.53011 139.00000
51.49481 74.00000 139.00000
66.00000 74.00000 139.90331
65.08584 74.00000 139.00000
41.00000 73.69182 139.00000
41.85272 73.00000 139.00000
42.00000 73.00000 139.24455
44.66995 73.00000 139.00000
45.00000 73.16830 139.00000
46.00000 73.93501 139.00000
52.00000 73.19757 139.00000
52.11096 73.00000 139.00000
65.00000 73.87308 139.00000
65.00000 73.00000 139.50684
64.32077 73.00000 139.00000
42.00000 72.89067 139.00000
43.00000 72.53021 139.00000
44.00000 72.69801 139.00000
52.37554 72.00000 139.00000
64.00000 72.66187 139.00000
64.00000 72.00000 139.48253
63.12421 72.00000 139.00000
52.59853 71.00000 139.00000
62.00000 71.32933 139.00000
62.00000 71.00000 139.18112
61.68875 71.00000 139.00000
63.00000 71.91571 139.00000
63.00000 71.00000 139.81041
53.00000 70.13222 139.00000
53.05370 70.00000 139.00000
61.00000 70.20302 139.00000
61.00000 70.00000 139.11263
60.83131 70.00000 139.00000
62.00000 70.00000 139.93140
53.45914 69.00000 139.00000
60.00000 69.13002 139.00000
60.00000 69.00000 139.09557
59.87321 69.00000 139.00000
53.93848 68.00000 139.00000
59.00000 68.12985 139.00000
59.00000 68.00000 139.13232
58.87342 68.00000 139.00000
54.00000 67.91226 139.00000
54.80969 67.00000 139.00000
58.00000 67.42735 139.00000
58.00000 67.00000 139.86703
57.17646 67.00000 139.00000
55.00000 66.87070 139.00000
56.00000 66.70427 139.00000
57.00000 66.92549 139.00000
56.00000 116.08817 138.00000
56.00000 116.00000 138.05237
55.83113 116.00000 138.00000
56.23494 116.00000 138.00000
55.00000 115.32037 138.00000
55.00000 115.00000 138.12331
54.81834 115.00000 138.00000
56.00000 115.00000 138.48453
57.00000 115.69389 138.00000
57.00000 115.00000 138.38846
58.00000 115.09217 138.00000
58.00000 115.00000 138.06157
58.11341 115.00000 138.00000
55.00000 114.00000 138.36182
54.46417 114.00000 138.00000
56.00000 114.00000 138.81094
57.00000 114.00000 138.88676
58.00000 114.00000 138.68527
59.00000 114.27938 138.00000
59.00000 114.00000 138.20667
59.29385 114.00000 138.00000
36.00000 113.21352 138.00000
36.00000 113.00000 138.16185
35.47070 113.00000 138.00000
37.00000 113.40695 138.00000
37.00000 113.00000 138.35181
38.00000 113.40616 138.00000
38.00000 113.00000 138.41656
39.00000 113.20406 138.00000
39.00000 113.00000 138.24600
39.71115 113.00000 138.00000
55.00000 113.00000 138.62473
54.26759 113.00000 138.00000
59.00000 113.00000 138.92979
60.00000 113.30517 138.00000
60.00000 113.00000 138.25157
60.21397 113.00000 138.00000
35.00000 112.73267 138.00000
35.00000 112.00000 138.38940
34.33365 112.00000 138.00000
36.00000 112.00000 138.85555
40.00000 112.90480 138.00000
40.00000 112.00000 138.93040
41.00000 112.45341 138.00000
41.00000 112.00000 138.53787
41.78228 112.00000 138.00000
54.13225 112.00000 138.00000
60.00000 112.00000 138.92775
60.72741 112.00000 138.00000
34.00000 111.22507 138.00000
34.00000 111.00000 138.05890
33.91743 111.00000 138.00000
35.00000 111.00000 138.81509
42.00000 111.86639 138.00000
43.00000 111.00000 138.20679
43.00000 111.14494 138.00000
43.19626 111.00000 138.00000
54.05157 111.00000 138.00000
60.87617 111.00000 138.00000
34.00000 110.50000 138.00000
34.07119 110.00000 138.00000
35.00000 110.00000 138.92880
44.00000 110.33485 138.00000
44.00000 110.00000 138.41728
44.49109 110.00000 138.00000
54.00000 110.50000 138.00000
54.00000 110.00000 138.22356
53.94997 110.00000 138.00000
60.84256 110.00000 138.00000
35.00000 109.00000 138.75687
34.42598 109.00000 138.00000
45.00000 109.68195 138.00000
45.00000 109.00000 138.76454
46.00000 109.57456 138.00000
46.00000 109.00000 138.56523
47.00000 109.85217 138.00000
47.00000 109.00000 138.70581
48.00000 109.92271 138.00000
48.00000 109.00000 138.69281
49.00000 109.28596 138.00000
49.00000 109.00000 138.17111
49.14373 109.00000 138.00000
54.00000 109.00000 138.48227
53.91341 109.00000 138.00000
60.73359 109.00000 138.00000
35.00000 108.58034 138.00000
36.00000 108.05456 138.00000
36.12723 108.00000 138.00000
49.00000 108.00000 138.85109
49.41700 108.00000 138.00000
53.85273 108.00000 138.00000
60.51288 108.00000 138.00000
37.00000 107.63904 138.00000
38.00000 107.00000 138.57828
38.00000 107.32407 138.00000
38.63144 107.00000 138.00000
49.60783 107.00000 138.00000
53.76490 107.00000 138.00000
60.20169 107.00000 138.00000
67.00000 107.36311 138.00000
67.00000 107.00000 138.21317
66.20404 107.00000 138.00000
67.52481 107.00000 138.00000
39.00000 106.00000 138.74977
39.00000 106.72640 138.00000
39.60131 106.00000 138.00000
49.57760 106.00000 138.00000
53.68619 106.00000 138.00000
60.00000 106.31557 138.00000
60.00000 106.00000 138.28784
59.90720 106.00000 138.00000
65.00000 106.14313 138.00000
65.00000 106.00000 138.07108
64.88925 106.00000 138.00000
66.00000 106.90820 138.00000
66.00000 106.00000 138.52191
67.00000 106.00000 138.75172
68.00000 106.62540 138.00000
68.00000 106.00000 138.34052
68.46646 106.00000 138.00000
39.80566 105.00000 138.00000
49.50727 105.00000 138.00000
53.59667 105.00000 138.00000
60.00000 105.00000 138.60646
59.73516 105.00000 138.00000
65.00000 105.00000 138.40208
64.49690 105.00000 138.00000
66.00000 105.00000 138.94589
68.00000 105.00000 138.92780
69.00000 105.22675 138.00000
69.00000 105.00000 138.13187
69.13297 105.00000 138.00000
39.00000 104.00000 138.64174
39.46251 104.00000 138.00000
49.54042 104.00000 138.00000
53.52848 104.00000 138.00000
60.00000 104.00000 138.61725
59.72788 104.00000 138.00000
65.00000 104.00000 138.76201
64.25861 104.00000 138.00000
69.00000 104.00000 138.77042
69.64513 104.00000 138.00000
38.00000 103.00000 138.70741
38.56820 103.00000 138.00000
39.00000 103.41979 138.00000
49.54246 103.00000 138.00000
53.54769 103.00000 138.00000
60.00000 103.00000 138.50291
59.82455 103.00000 138.00000
64.00000 103.20895 138.00000
64.00000 103.00000 138.07178
63.93412 103.00000 138.00000
70.00000 103.42501 138.00000
70.00000 103.00000 138.33855
70.24187 103.00000 138.00000
37.00000 102.00000 138.52203
37.58432 102.00000 138.00000
38.00000 102.41661 138.00000
49.00000 102.00000 138.92577
49.69163 102.00000 138.00000
53.67828 102.00000 138.00000
60.00000 102.22144 138.00000
60.05523 102.00000 138.00000
64.00000 102.00000 138.36232
63.58140 102.00000 138.00000
70.65801 102.00000 138.00000
36.00000 101.00000 138.56952
36.67979 101.00000 138.00000
37.00000 101.35374 138.00000
49.91718 101.00000 138.00000
54.00000 101.00000 138.55342
53.79446 101.00000 138.00000
60.65681 101.00000 138.00000
64.00000 101.00000 138.73387
63.07632 101.00000 138.00000
70.94594 101.00000 138.00000
36.00000 100.00000 138.20454
36.23319 100.00000 138.00000
50.00000 100.82825 138.00000
50.00000 100.00000 138.54297
50.44527 100.00000 138.00000
54.00000 100.00000 138.42242
53.78471 100.00000 138.00000
61.00000 100.62251 138.00000
62.00000 100.00000 138.22766
62.00000 100.21381 138.00000
63.00000 100.91110 138.00000
63.00000 100.00000 138.59575
71.00000 100.89270 138.00000
71.42538 100.00000 138.00000
36.00000 99.00000 138.30963
36.32121 99.00000 138.00000
51.00000 99.37451 138.00000
51.00000 99.00000 138.51454
51.46148 99.00000 138.00000
53.29088 99.00000 138.00000
71.64101 99.00000 138.00000
37.00000 98.00000 138.43652
37.00000 98.36536 138.00000
37.53816 98.00000 138.00000
52.00000 98.69453 138.00000
53.00000 98.75204 138.00000
71.81693 98.00000 138.00000
38.00000 97.75323 138.00000
39.00000 97.38802 138.00000
40.00000 97.05299 138.00000
40.17199 97.00000 138.00000
71.94057 97.00000 138.00000
41.00000 96.74120 138.00000
42.00000 96.14164 138.00000
42.15701 96.00000 138.00000
71.95049 96.00000 138.00000
43.00000 95.00000 138.65511
42.46491 95.00000 138.00000
71.82365 95.00000 138.00000
42.00000 94.46609 138.00000
42.00000 94.00000 138.49469
41.32813 94.00000 138.00000
71.49183 94.00000 138.00000
35.00000 93.35072 138.00000
35.00000 93.00000 138.62988
34.12832 93.00000 138.00000
36.00000 93.44912 138.00000
36.00000 93.00000 138.86195
37.00000 93.48424 138.00000
37.00000 93.00000 138.90419
38.00000 93.48830 138.00000
38.00000 93.00000 138.88104
39.00000 93.47714 138.00000
39.00000 93.00000 138.87889
40.00000 93.54268 138.00000
41.00000 93.83064 138.00000
70.89242 93.00000 138.00000
71.00000 93.14886 138.00000
33.00000 92.25184 138.00000
33.00000 92.00000 138.40295
32.75784 92.00000 138.00000
34.00000 92.94241 138.00000
45.00000 92.00000 138.86612
46.00000 92.00000 138.61848
47.00000 92.00000 138.83269
70.08611 92.00000 138.00000
32.22183 91.00000 138.00000
45.00000 91.00000 138.75790
46.00000 91.00000 138.43256
47.00000 91.00000 138.43085
69.58746 91.00000 138.00000
70.00000 91.85136 138.00000
32.19044 90.00000 138.00000
45.00000 90.00000 138.85905
46.00000 90.00000 138.52710
47.00000 90.00000 138.41867
48.00000 90.00000 138.76212
69.20100 90.00000 138.00000
32.52365 89.00000 138.00000
46.00000 89.00000 138.84630
47.00000 89.00000 138.68132
48.00000 89.00000 138.87349
69.13248 89.00000 138.00000
33.00000 88.12158 138.00000
33.07374 88.00000 138.00000
47.00000 88.00000 138.93964
48.00000 88.00000 138.87555
69.00000 88.27865 138.00000
69.00000 88.00000 138.15016
68.94704 88.00000 138.00000
33.79156 87.00000 138.00000
68.61319 87.00000 138.00000
34.00000 86.75870 138.00000
34.74342 86.00000 138.00000
68.00000 86.13550 138.00000
68.00000 86.00000 138.27275
67.87001 86.00000 138.00000
35.00000 85.72458 138.00000
35.59819 85.00000 138.00000
67.00000 85.23302 138.00000
67.00000 85.00000 138.36287
66.68634 85.00000 138.00000
36.00000 84.13504 138.00000
36.00000 84.00000 138.10527
36.05923 84.00000 138.00000
66.00000 84.42116 138.00000
66.00000 84.00000 138.38060
65.56314 84.00000 138.00000
36.00000 83.00000 138.50000
36.05345 83.00000 138.00000
65.00000 83.12538 138.00000
65.00000 83.00000 138.05692
64.91344 83.00000 138.00000
66.00000 83.00000 138.81166
36.33131 82.00000 138.00000
65.00000 82.00000 138.29776
64.49302 82.00000 138.00000
66.00000 82.00000 138.94243
36.72422 81.00000 138.00000
65.00000 81.00000 138.43448
64.10768 81.00000 138.00000
66.00000 81.00000 138.94614
37.00000 80.38113 138.00000
37.17477 80.00000 138.00000
64.00000 80.64281 138.00000
64.00000 80.00000 138.08896
63.61003 80.00000 138.00000
65.00000 80.00000 138.37248
66.00000 80.00000 138.80820
37.62741 79.00000 138.00000
64.00000 79.00000 138.13548
63.26491 79.00000 138.00000
65.00000 79.00000 138.34709
66.00000 79.00000 138.72928
38.00000 78.22289 138.00000
38.11174 78.00000 138.00000
63.00000 78.50000 138.00000
63.00000 78.00000 138.04736
62.79184 78.00000 138.00000
64.00000 78.00000 138.15752
65.00000 78.00000 138.35483
66.00000 78.00000 138.68105
39.00000 77.00000 138.88773
38.58115 77.00000 138.00000
63.00000 77.00000 138.07660
62.38993 77.00000 138.00000
64.00000 77.00000 138.19760
65.00000 77.00000 138.41933
66.00000 77.00000 138.77249
39.00000 76.14995 138.00000
39.07916 76.00000 138.00000
61.00000 76.27525 138.00000
61.00000 76.00000 138.06030
60.69479 76.00000 138.00000
62.00000 76.72484 138.00000
62.00000 76.00000 138.12773
63.00000 76.00000 138.14845
64.00000 76.00000 138.23114
65.00000 76.00000 138.50731
66.00000 76.00000 138.94693
40.00000 75.00000 138.81496
39.63913 75.00000 138.00000
47.00000 75.05426 138.00000
47.00000 75.00000 138.14645
46.92591 75.00000 138.00000
48.00000 75.53690 138.00000
49.00000 75.53000 138.00000
50.00000 75.12158 138.00000
50.16137 75.00000 138.00000
60.00000 75.27533 138.00000
60.00000 75.00000 138.05212
59.75951 75.00000 138.00000
61.00000 75.00000 138.13751
62.00000 75.00000 138.15164
63.00000 75.00000 138.14160
64.00000 75.00000 138.27570
65.00000 75.00000 138.65866
40.00000 74.40913 138.00000
40.27919 74.00000 138.00000
46.00000 74.20987 138.00000
46.00000 74.00000 138.76060
45.76520 74.00000 138.00000
51.00000 74.08134 138.00000
51.05711 74.00000 138.00000
59.00000 74.22893 138.00000
59.00000 74.00000 138.04730
58.81438 74.00000 138.00000
60.00000 74.00000 138.11798
61.00000 74.00000 138.16165
62.00000 74.00000 138.19238
63.00000 74.00000 138.22623
64.00000 74.00000 138.43993
65.00000 74.00000 138.93863
41.00000 73.17902 138.00000
41.21453 73.00000 138.00000
44.65725 73.00000 138.00000
45.00000 73.27118 138.00000
52.00000 73.00000 138.83633
51.38890 73.00000 138.00000
59.00000 73.00000 138.06706
58.68855 73.00000 138.00000
60.00000 73.00000 138.13750
61.00000 73.00000 138.28006
62.00000 73.00000 138.38120
63.00000 73.00000 138.51221
64.00000 73.00000 138.80713
42.00000 72.50082 138.00000
43.00000 72.27757 138.00000
44.00000 72.58495 138.00000
52.00000 72.00000 138.50787
51.50240 72.00000 138.00000
59.00000 72.00000 138.07147
58.70897 72.00000 138.00000
60.00000 72.00000 138.19011
61.00000 72.00000 138.42661
62.00000 72.00000 138.69337
63.00000 72.00000 138.94662
52.00000 71.00000 138.35883
51.53067 71.00000 138.00000
59.00000 71.00000 138.11618
58.65003 71.00000 138.00000
60.00000 71.00000 138.34109
61.00000 71.00000 138.66159
52.00000 70.00000 138.24324
51.60012 70.00000 138.00000
53.00000 70.00000 138.93906
59.00000 70.00000 138.20781
58.45167 70.00000 138.00000
60.00000 70.00000 138.57141
52.00000 69.00000 138.05376
51.89709 69.00000 138.00000
53.00000 69.00000 138.54568
58.00000 69.23268 138.00000
58.00000 69.00000 138.05411
57.88288 69.00000 138.00000
59.00000 69.00000 138.53090
52.00000 68.87811 138.00000
52.87812 68.00000 138.00000
53.00000 68.00000 138.06152
58.00000 68.00000 138.49158
57.10584 68.00000 138.00000
53.00000 67.92693 138.00000
54.00000 67.66870 138.00000
55.00000 67.00000 138.63963
55.00000 67.25191 138.00000
56.00000 67.41515 138.00000
56.00000 67.00000 138.48718
57.00000 67.92827 138.00000
57.00000 67.00000 138.90256
55.00000 117.27795 137.00000
55.00000 117.00000 137.18002
54.73297 117.00000 137.00000
56.00000 117.63179 137.00000
56.00000 117.00000 137.43103
57.00000 117.14106 137.00000
57.00000 117.00000 137.10953
57.16021 117.00000 137.00000
55.00000 116.00000 137.70370
54.09285 116.00000 137.00000
57.00000 116.00000 137.80215
58.00000 116.24470 137.00000
58.00000 116.00000 137.22284
58.23304 116.00000 137.00000
54.00000 115.77686 137.00000
54.00000 115.00000 137.28497
53.76649 115.00000 137.00000
59.00000 115.21651 137.00000
59.00000 115.00000 137.24731
59.17564 115.00000 137.00000
35.00000 114.06525 137.00000
35.00000 114.00000 137.06430
34.81855 114.00000 137.00000
36.00000 114.24364 137.00000
36.00000 114.00000 137.27400
37.00000 114.32140 137.00000
37.00000 114.00000 137.39145
38.00000 114.19506 137.00000
38.00000 114.00000 137.27652
38.66594 114.00000 137.00000
54.00000 114.00000 137.56297
53.59481 114.00000 137.00000
59.83336 114.00000 137.00000
33.00000 113.09182 137.00000
33.00000 113.00000 137.05176
32.87276 113.00000 137.00000
34.00000 113.63946 137.00000
34.00000 113.00000 137.44157
35.00000 113.00000 137.84290
39.00000 113.90170 137.00000
40.00000 113.00000 137.87968
40.00000 113.57072 137.00000
41.00000 113.14901 137.00000
41.00000 113.00000 137.23486
41.25087 113.00000 137.00000
54.00000 113.00000 137.65440
53.61024 113.00000 137.00000
60.00000 113.66101 137.00000
60.28696 113.00000 137.00000
33.00000 112.00000 137.27597
32.39956 112.00000 137.00000
34.00000 112.00000 137.81313
42.00000 112.53391 137.00000
42.00000 112.00000 137.81975
42.78656 112.00000 137.00000
54.00000 112.00000 137.69635
53.73919 112.00000 137.00000
60.60645 112.00000 137.00000
33.00000 111.00000 137.39442
32.35953 111.00000 137.00000
43.00000 111.83727 137.00000
44.00000 111.00000 137.18509
44.00000 111.13733 137.00000
44.25935 111.00000 137.00000
47.00000 111.09410 137.00000
47.00000 111.00000 137.08907
46.76678 111.00000 137.00000
48.00000 111.22762 137.00000
48.00000 111.00000 137.21695
48.64688 111.00000 137.00000
54.00000 111.00000 137.78862
53.80846 111.00000 137.00000
60.74144 111.00000 137.00000
33.00000 110.00000 137.30070
32.58160 110.00000 137.00000
34.00000 110.00000 137.94215
45.00000 110.61211 137.00000
45.00000 110.00000 137.66240
46.00000 110.66822 137.00000
46.00000 110.00000 137.60666
47.00000 110.00000 137.87317
48.00000 110.00000 137.94202
49.00000 110.77289 137.00000
49.00000 110.00000 137.50790
49.37496 110.00000 137.00000
53.75002 110.00000 137.00000
60.68897 110.00000 137.00000
33.00000 109.25288 137.00000
33.19311 109.00000 137.00000
34.00000 109.00000 137.59329
49.54069 109.00000 137.00000
53.70176 109.00000 137.00000
60.48281 109.00000 137.00000
67.00000 109.08846 137.00000
67.00000 109.00000 137.05447
66.73657 109.00000 137.00000
67.11826 109.00000 137.00000
34.00000 108.57466 137.00000
35.00000 108.36923 137.00000
36.00000 108.16731 137.00000
37.00000 108.00000 137.14406
37.00000 108.06207 137.00000
37.53587 108.00000 137.00000
49.59867 108.00000 137.00000
53.65854 108.00000 137.00000
60.19873 108.00000 137.00000
65.00000 108.18092 137.00000
65.00000 108.00000 137.09442
64.85182 108.00000 137.00000
66.00000 108.74964 137.00000
66.00000 108.00000 137.45221
67.00000 108.00000 137.62967
68.00000 108.26537 137.00000
68.00000 108.00000 137.16075
68.23434 108.00000 137.00000
38.00000 107.94312 137.00000
39.00000 107.00000 137.73361
39.00000 107.64352 137.00000
39.80746 107.00000 137.00000
49.68685 107.00000 137.00000
53.59668 107.00000 137.00000
60.00000 107.37478 137.00000
60.00000 107.00000 137.37068
59.88362 107.00000 137.00000
65.00000 107.00000 137.58498
64.20390 107.00000 137.00000
66.00000 107.00000 137.94571
68.00000 107.00000 137.78165
69.00000 107.10204 137.00000
69.00000 107.00000 137.06595
69.07292 107.00000 137.00000
40.00000 106.00000 137.53825
40.00000 106.75757 137.00000
40.46536 106.00000 137.00000
49.70202 106.00000 137.00000
53.53062 106.00000 137.00000
59.64643 106.00000 137.00000
64.00000 106.55280 137.00000
64.00000 106.00000 137.24966
63.79757 106.00000 137.00000
69.00000 106.00000 137.57404
69.59541 106.00000 137.00000
40.00000 105.00000 137.70792
40.46275 105.00000 137.00000
49.70409 105.00000 137.00000
53.45681 105.00000 137.00000
59.55033 105.00000 137.00000
64.00000 105.00000 137.49336
63.60489 105.00000 137.00000
70.00000 105.13934 137.00000
70.00000 105.00000 137.07196
70.05907 105.00000 137.00000
40.00000 104.00000 137.24783
40.18789 104.00000 137.00000
49.73476 104.00000 137.00000
53.38636 104.00000 137.00000
59.57735 104.00000 137.00000
64.00000 104.00000 137.72194
63.33175 104.00000 137.00000
70.00000 104.00000 137.57635
70.44467 104.00000 137.00000
39.00000 103.00000 137.55916
39.48909 103.00000 137.00000
40.00000 103.71457 137.00000
49.87950 103.00000 137.00000
53.35028 103.00000 137.00000
59.78989 103.00000 137.00000
63.06376 103.00000 137.00000
70.85555 103.00000 137.00000
38.00000 102.00000 137.61081
38.72495 102.00000 137.00000
39.00000 102.30611 137.00000
50.00000 102.58322 137.00000
50.00000 102.00000 137.37059
50.17755 102.00000 137.00000
53.45358 102.00000 137.00000
60.00000 102.43638 137.00000
60.24273 102.00000 137.00000
63.00000 102.86079 137.00000
63.00000 102.00000 137.42117
62.46462 102.00000 137.00000
71.00000 102.61993 137.00000
71.00000 102.00000 137.40085
71.21749 102.00000 137.00000
37.00000 101.00000 137.74342
37.92068 101.00000 137.00000
38.00000 101.10904 137.00000
50.00000 101.00000 137.87135
50.50509 101.00000 137.00000
53.45983 101.00000 137.00000
61.00000 101.19320 137.00000
61.00000 101.00000 137.28751
62.00000 101.51288 137.00000
62.00000 101.00000 137.35992
63.00000 101.00000 137.93988
71.00000 101.00000 137.90099
71.47693 101.00000 137.00000
37.00000 100.00000 137.42975
37.59470 100.00000 137.00000
51.00000 100.24036 137.00000
51.00000 100.00000 137.25899
51.23168 100.00000 137.00000
53.22086 100.00000 137.00000
71.64175 100.00000 137.00000
37.00000 99.00000 137.47690
37.70857 99.00000 137.00000
52.00000 99.37623 137.00000
52.00000 99.00000 137.50014
53.00000 99.71794 137.00000
53.00000 99.00000 137.69778
71.75850 99.00000 137.00000
38.00000 98.00000 137.62926
38.00000 98.69100 137.00000
38.78661 98.00000 137.00000
71.93786 98.00000 137.00000
39.00000 97.87746 137.00000
40.00000 97.39169 137.00000
40.59169 97.00000 137.00000
72.00000 97.44588 137.00000
72.00000 97.00000 137.45721
72.04909 97.00000 137.00000
41.00000 96.70903 137.00000
42.00000 96.00000 137.60716
41.75066 96.00000 137.00000
72.00000 96.00000 137.50000
72.04734 96.00000 137.00000
42.00000 95.00000 137.29475
41.77863 95.00000 137.00000
72.00000 95.80191 137.00000
71.78859 95.00000 137.00000
41.00000 94.38983 137.00000
41.00000 94.00000 137.68777
40.13185 94.00000 137.00000
71.29893 94.00000 137.00000
34.00000 93.17342 137.00000
34.00000 93.00000 137.76709
33.69236 93.00000 137.00000
35.00000 93.57151 137.00000
36.00000 93.78498 137.00000
37.00000 93.84054 137.00000
38.00000 93.83901 137.00000
39.00000 93.83961 137.00000
40.00000 93.94791 137.00000
70.49525 93.00000 137.00000
71.00000 93.58308 137.00000
32.34848 92.00000 137.00000
33.00000 92.54476 137.00000
70.00000 92.46465 137.00000
70.00000 92.00000 137.82576
69.54758 92.00000 137.00000
32.00000 91.52187 137.00000
32.00000 91.00000 137.57126
31.72670 91.00000 137.00000
69.08704 91.00000 137.00000
32.00000 90.00000 137.59091
31.73429 90.00000 137.00000
69.00000 90.80407 137.00000
69.00000 90.00000 137.62082
68.63480 90.00000 137.00000
32.00000 89.33002 137.00000
32.14536 89.00000 137.00000
69.00000 89.00000 137.75636
68.52627 89.00000 137.00000
33.00000 88.00000 137.73358
32.78714 88.00000 137.00000
68.41780 88.00000 137.00000
33.00000 87.77480 137.00000
34.00000 87.00000 137.23041
34.00000 87.05872 137.00000
34.08671 87.00000 137.00000
68.05794 87.00000 137.00000
35.00000 86.00000 137.65071
35.00000 86.39067 137.00000
35.62385 86.00000 137.00000
67.08250 86.00000 137.00000
68.00000 86.91751 137.00000
36.00000 85.00000 137.57486
36.00000 85.68022 137.00000
36.66690 85.00000 137.00000
66.00000 85.34929 137.00000
66.00000 85.00000 137.40279
65.41992 85.00000 137.00000
67.00000 85.93486 137.00000
36.85945 84.00000 137.00000
65.00000 84.71013 137.00000
65.00000 84.00000 137.56049
64.13122 84.00000 137.00000
36.62152 83.00000 137.00000
64.00000 83.85088 137.00000
64.00000 83.00000 137.42081
63.23635 83.00000 137.00000
36.57480 82.00000 137.00000
63.00000 82.70662 137.00000
63.00000 82.00000 137.30058
62.30296 82.00000 137.00000
64.00000 82.00000 137.73505
36.78143 81.00000 137.00000
62.00000 81.65125 137.00000
62.00000 81.00000 137.23976
61.45617 81.00000 137.00000
63.00000 81.00000 137.61639
64.00000 81.00000 137.95049
37.00000 80.30260 137.00000
37.09758 80.00000 137.00000
61.00000 80.49461 137.00000
61.00000 80.00000 137.19803
60.57483 80.00000 137.00000
62.00000 80.00000 137.53343
63.00000 80.00000 137.85631
37.47568 79.00000 137.00000
60.00000 79.34833 137.00000
60.00000 79.00000 137.14384
59.67991 79.00000 137.00000
61.00000 79.00000 137.47906
62.00000 79.00000 137.70628
63.00000 79.00000 137.95226
38.00000 78.00000 137.57069
37.85964 78.00000 137.00000
59.00000 78.26147 137.00000
59.00000 78.00000 137.10773
58.75222 78.00000 137.00000
60.00000 78.00000 137.44305
61.00000 78.00000 137.65062
62.00000 78.00000 137.81345
38.00000 77.67558 137.00000
38.29939 77.00000 137.00000
58.00000 77.15765 137.00000
58.00000 77.00000 137.06093
57.85776 77.00000 137.00000
59.00000 77.00000 137.39484
60.00000 77.00000 137.62225
61.00000 77.00000 137.83775
62.00000 77.00000 137.95148
39.00000 76.00000 137.77112
38.75319 76.00000 137.00000
57.00000 76.12361 137.00000
57.00000 76.00000 137.04953
56.91346 76.00000 137.00000
58.00000 76.00000 137.34575
59.00000 76.00000 137.58359
60.00000 76.00000 137.85817
39.00000 75.52727 137.00000
39.28863 75.00000 137.00000
46.85976 75.00000 137.00000
47.00000 75.09628 137.00000
48.00000 75.48831 137.00000
49.00000 75.14333 137.00000
50.00000 75.00000 137.80008
49.22107 75.00000 137.00000
57.00000 75.00000 137.23834
56.54500 75.00000 137.00000
58.00000 75.00000 137.56421
59.00000 75.00000 137.82928
40.00000 74.00000 137.30496
39.88587 74.00000 137.00000
45.67236 74.00000 137.00000
46.00000 74.30292 137.00000
50.00000 74.00000 137.06888
49.92775 74.00000 137.00000
51.00000 74.00000 137.93063
57.00000 74.00000 137.40147
56.30358 74.00000 137.00000
58.00000 74.00000 137.77686
40.00000 73.83957 137.00000
40.71838 73.00000 137.00000
41.00000 73.00000 137.61523
44.67840 73.00000 137.00000
45.00000 73.30699 137.00000
50.00000 73.71727 137.00000
50.19454 73.00000 137.00000
51.00000 73.00000 137.60574
57.00000 73.00000 137.44035
56.33929 73.00000 137.00000
58.00000 73.00000 137.84494
41.00000 72.75322 137.00000
42.00000 72.17966 137.00000
43.00000 72.05205 137.00000
44.00000 72.48106 137.00000
51.00000 72.00000 137.61349
50.08152 72.00000 137.00000
57.00000 72.00000 137.41599
56.34503 72.00000 137.00000
58.00000 72.00000 137.81787
50.00000 71.50000 137.00000
50.00000 71.00000 137.05695
49.92939 71.00000 137.00000
51.00000 71.00000 137.66211
57.00000 71.00000 137.39256
56.35100 71.00000 137.00000
58.00000 71.00000 137.77902
50.00000 70.50000 137.00000
50.07969 70.00000 137.00000
51.00000 70.00000 137.63980
57.00000 70.00000 137.43755
56.28811 70.00000 137.00000
58.00000 70.00000 137.83176
51.00000 69.00000 137.50653
50.39743 69.00000 137.00000
56.00000 69.28967 137.00000
56.00000 69.00000 137.07977
55.90007 69.00000 137.00000
57.00000 69.00000 137.60829
51.00000 68.10052 137.00000
51.09908 68.00000 137.00000
52.00000 68.00000 137.55794
56.00000 68.00000 137.53514
55.17804 68.00000 137.00000
57.00000 68.00000 137.94621
52.00000 67.37387 137.00000
53.00000 67.09155 137.00000
54.00000 67.32133 137.00000
55.00000 67.88156 137.00000
40.00000 133.23982 136.00000
40.00000 133.00000 136.05310
39.94186 133.00000 136.00000
41.00000 133.86418 136.00000
41.00000 133.00000 136.34711
42.00000 133.15482 136.00000
42.00000 133.00000 136.07437
42.12357 133.00000 136.00000
40.00000 132.50000 136.00000
40.09367 132.00000 136.00000
41.00000 132.00000 136.48466
42.00000 132.00000 136.32864
42.59217 132.00000 136.00000
41.00000 131.00000 136.40385
40.28260 131.00000 136.00000
42.00000 131.00000 136.36858
42.76649 131.00000 136.00000
41.00000 130.00000 136.24615
40.56520 130.00000 136.00000
42.00000 130.00000 136.23662
42.57084 130.00000 136.00000
41.00000 129.29974 136.00000
42.00000 129.31306 136.00000
56.00000 119.07336 136.00000
56.00000 119.00000 136.05792
55.70128 119.00000 136.00000
56.11548 119.00000 136.00000
55.00000 118.78874 136.00000
55.00000 118.00000 136.51984
54.19017 118.00000 136.00000
56.00000 118.00000 136.72397
57.00000 118.29374 136.00000
57.00000 118.00000 136.22508
57.24355 118.00000 136.00000
54.00000 117.71255 136.00000
54.00000 117.00000 136.37360
53.71501 117.00000 136.00000
58.00000 117.09179 136.00000
58.00000 117.00000 136.09576
58.05523 117.00000 136.00000
54.00000 116.00000 136.89984
53.43346 116.00000 136.00000
58.57051 116.00000 136.00000
36.00000 115.05835 136.00000
36.00000 115.00000 136.07590
35.59295 115.00000 136.00000
37.00000 115.05993 136.00000
37.00000 115.00000 136.08212
37.26836 115.00000 136.00000
53.25818 115.00000 136.00000
59.00000 115.00000 136.26440
58.94592 115.00000 136.00000
32.00000 114.21304 136.00000
32.00000 114.00000 136.13545
31.54590 114.00000 136.00000
33.00000 114.47510 136.00000
33.00000 114.00000 136.39813
34.00000 114.76259 136.00000
34.00000 114.00000 136.70959
35.00000 114.90664 136.00000
38.00000 114.84264 136.00000
39.00000 114.00000 136.82986
39.00000 114.49635 136.00000
40.00000 114.11182 136.00000
40.00000 114.00000 136.19609
40.23755 114.00000 136.00000
53.26367 114.00000 136.00000
59.00000 114.84019 136.00000
59.29429 114.00000 136.00000
31.00000 113.57917 136.00000
31.00000 113.00000 136.21349
30.64593 113.00000 136.00000
32.00000 113.00000 136.63506
41.00000 113.66105 136.00000
42.00000 113.00000 136.17218
42.00000 113.09578 136.00000
42.15416 113.00000 136.00000
53.31569 113.00000 136.00000
60.00000 113.00000 136.53186
59.66364 113.00000 136.00000
31.00000 112.00000 136.26898
30.59681 112.00000 136.00000
32.00000 112.00000 136.81509
43.00000 112.45361 136.00000
43.00000 112.00000 136.75298
43.76379 112.00000 136.00000
48.00000 112.06474 136.00000
48.00000 112.00000 136.07465
47.72001 112.00000 136.00000
48.24302 112.00000 136.00000
53.31174 112.00000 136.00000
60.00000 112.19608 136.00000
60.08305 112.00000 136.00000
31.00000 111.00000 136.09912
30.87946 111.00000 136.00000
32.00000 111.00000 136.77089
44.00000 111.85229 136.00000
45.00000 111.00000 136.57745
45.00000 111.59016 136.00000
46.00000 111.89852 136.00000
46.00000 111.00000 136.72159
47.00000 111.84995 136.00000
49.00000 111.73303 136.00000
49.00000 111.00000 136.81091
49.47571 111.00000 136.00000
53.37860 111.00000 136.00000
60.38215 111.00000 136.00000
31.00000 110.76910 136.00000
31.41472 110.00000 136.00000
32.00000 110.00000 136.51788
49.70011 110.00000 136.00000
53.44146 110.00000 136.00000
60.42029 110.00000 136.00000
66.00000 110.23918 136.00000
66.00000 110.00000 136.18083
65.34934 110.00000 136.00000
67.00000 110.63477 136.00000
67.00000 110.00000 136.42790
67.83356 110.00000 136.00000
32.00000 109.32017 136.00000
32.36219 109.00000 136.00000
33.00000 109.00000 136.78534
49.69996 109.00000 136.00000
53.43209 109.00000 136.00000
60.22258 109.00000 136.00000
65.00000 109.84819 136.00000
65.00000 109.00000 136.54495
64.37909 109.00000 136.00000
66.00000 109.00000 136.84100
68.00000 109.85040 136.00000
68.00000 109.00000 136.53986
68.65644 109.00000 136.00000
33.00000 108.64433 136.00000
34.00000 108.29642 136.00000
35.00000 108.20413 136.00000
36.00000 108.38333 136.00000
37.00000 108.57502 136.00000
38.00000 108.00000 136.92653
38.00000 108.69243 136.00000
39.00000 108.47884 136.00000
39.00000 108.00000 136.59804
39.82928 108.00000 136.00000
49.68443 108.00000 136.00000
53.39535 108.00000 136.00000
60.05341 108.00000 136.00000
64.00000 108.18629 136.00000
64.00000 108.00000 136.11649
63.92699 108.00000 136.00000
69.00000 108.51563 136.00000
69.00000 108.00000 136.35645
69.35043 108.00000 136.00000
40.00000 107.00000 136.82187
40.00000 107.86638 136.00000
40.76298 107.00000 136.00000
49.70391 107.00000 136.00000
53.37020 107.00000 136.00000
59.91909 107.00000 136.00000
60.00000 107.60280 136.00000
64.00000 107.00000 136.75952
63.51727 107.00000 136.00000
69.93336 107.00000 136.00000
41.00000 106.00000 136.41110
41.00000 106.63618 136.00000
41.32342 106.00000 136.00000
49.71950 106.00000 136.00000
53.34736 106.00000 136.00000
59.77645 106.00000 136.00000
63.14385 106.00000 136.00000
70.00000 106.87350 136.00000
70.00000 106.00000 136.52783
70.38748 106.00000 136.00000
41.00000 105.00000 136.34392
41.30108 105.00000 136.00000
49.72311 105.00000 136.00000
53.20881 105.00000 136.00000
59.83371 105.00000 136.00000
63.00000 105.62322 136.00000
63.00000 105.00000 136.28035
62.71632 105.00000 136.00000
70.68102 105.00000 136.00000
41.00000 104.00000 136.07626
41.06743 104.00000 136.00000
49.90853 104.00000 136.00000
53.05117 104.00000 136.00000
60.00000 104.30785 136.00000
60.00000 104.00000 136.14455
60.13035 104.00000 136.00000
63.00000 104.00000 136.66306
62.25051 104.00000 136.00000
71.00000 104.14739 136.00000
71.00000 104.00000 136.09560
71.05161 104.00000 136.00000
40.00000 103.00000 136.53427
40.67611 103.00000 136.00000
41.00000 103.79405 136.00000
50.00000 103.76221 136.00000
50.00000 103.00000 136.70976
50.31319 103.00000 136.00000
53.00000 103.66040 136.00000
53.00000 103.00000 136.21979
52.88400 103.00000 136.00000
60.00000 103.00000 136.65303
60.74575 103.00000 136.00000
62.00000 103.51321 136.00000
62.00000 103.00000 136.20743
61.43829 103.00000 136.00000
63.00000 103.00000 136.93976
71.00000 103.00000 136.72620
71.34740 103.00000 136.00000
39.00000 102.00000 136.81198
40.00000 102.00000 136.11482
40.15487 102.00000 136.00000
50.67619 102.00000 136.00000
53.00000 102.00000 136.19081
52.85906 102.00000 136.00000
61.00000 102.71236 136.00000
61.00000 102.00000 136.39682
62.00000 102.00000 136.68585
71.62451 102.00000 136.00000
38.00000 101.00000 136.94617
39.00000 101.00000 136.35973
39.58144 101.00000 136.00000
40.00000 101.71404 136.00000
51.00000 101.39464 136.00000
51.00000 101.00000 136.29442
51.40170 101.00000 136.00000
53.00000 101.00000 136.35706
52.54208 101.00000 136.00000
71.86316 101.00000 136.00000
38.00000 100.00000 136.70538
39.00000 100.00000 136.05597
39.09132 100.00000 136.00000
52.00000 100.56689 136.00000
52.00000 100.00000 136.43669
53.00000 100.00000 136.75369
72.00000 100.27603 136.00000
72.00000 100.00000 136.12297
72.05048 100.00000 136.00000
38.00000 99.00000 136.80519
39.00000 99.00000 136.11887
39.17046 99.00000 136.00000
72.00000 99.00000 136.20850
72.06731 99.00000 136.00000
39.00000 98.00000 136.86354
40.00000 98.13680 136.00000
40.00000 98.00000 136.12871
40.15245 98.00000 136.00000
72.00000 98.00000 136.66245
72.12612 98.00000 136.00000
41.00000 97.00000 136.46118
41.00000 97.31651 136.00000
41.26926 97.00000 136.00000
72.18784 97.00000 136.00000
41.94261 96.00000 136.00000
65.00000 96.05864 136.00000
65.00000 96.00000 136.05360
64.91267 96.00000 136.00000
66.00000 96.05889 136.00000
66.00000 96.00000 136.05478
66.11394 96.00000 136.00000
72.08463 96.00000 136.00000
41.41899 95.00000 136.00000
65.00000 95.00000 136.13792
64.77819 95.00000 136.00000
66.00000 95.00000 136.28775
67.00000 95.11394 136.00000
67.00000 95.00000 136.04842
67.09498 95.00000 136.00000
71.77708 95.00000 136.00000
72.00000 95.71330 136.00000
37.00000 94.05088 136.00000
37.00000 94.00000 136.24716
36.78766 94.00000 136.00000
38.00000 94.05280 136.00000
38.00000 94.00000 136.24826
39.00000 94.07671 136.00000
39.00000 94.00000 136.32098
40.00000 94.24203 136.00000
40.00000 94.00000 136.82033
41.00000 94.68962 136.00000
65.00000 94.74815 136.00000
65.88367 94.00000 136.00000
66.00000 94.00000 136.04858
66.50000 94.00000 136.00000
67.00000 94.50000 136.00000
71.19025 94.00000 136.00000
33.89349 93.00000 136.00000
34.00000 93.05318 136.00000
35.00000 93.45473 136.00000
36.00000 93.80318 136.00000
66.00000 93.86347 136.00000
70.08218 93.00000 136.00000
71.00000 93.76698 136.00000
32.20223 92.00000 136.00000
33.00000 92.54491 136.00000
69.00000 92.66818 136.00000
69.00000 92.00000 136.43570
68.47588 92.00000 136.00000
70.00000 92.94225 136.00000
31.35259 91.00000 136.00000
32.00000 91.82067 136.00000
69.00000 91.00000 136.87816
68.22858 91.00000 136.00000
31.35267 90.00000 136.00000
68.00000 90.39942 136.00000
68.00000 90.00000 136.16605
67.84151 90.00000 136.00000
32.00000 89.00000 136.65918
31.73888 89.00000 136.00000
68.00000 89.00000 136.36079
67.63927 89.00000 136.00000
32.00000 88.58679 136.00000
32.45891 88.00000 136.00000
68.00000 88.00000 136.50687
67.49746 88.00000 136.00000
33.00000 87.50140 136.00000
34.00000 87.00000 136.68120
33.79362 87.00000 136.00000
68.00000 87.00000 136.92714
67.07286 87.00000 136.00000
34.00000 86.88924 136.00000
35.00000 86.60510 136.00000
36.00000 86.00000 136.67404
36.00000 86.46875 136.00000
37.00000 86.06448 136.00000
37.00000 86.00000 136.06985
37.10486 86.00000 136.00000
66.00000 86.19923 136.00000
66.00000 86.00000 136.22209
65.73129 86.00000 136.00000
67.00000 86.92776 136.00000
67.00000 86.00000 136.92776
37.00000 85.00000 136.72601
37.91977 85.00000 136.00000
65.00000 85.54433 136.00000
65.00000 85.00000 136.70490
64.12819 85.00000 136.00000
37.00000 84.00000 136.85822
37.92695 84.00000 136.00000
63.00000 84.21236 136.00000
63.00000 84.00000 136.21544
62.65860 84.00000 136.00000
64.00000 84.91270 136.00000
64.00000 84.00000 136.90845
37.00000 83.00000 136.53625
37.54454 83.00000 136.00000
62.00000 83.52933 136.00000
62.00000 83.00000 136.38907
61.14735 83.00000 136.00000
63.00000 83.00000 136.85973
37.00000 82.00000 136.34035
37.32063 82.00000 136.00000
61.00000 82.87285 136.00000
61.00000 82.00000 136.43900
60.23424 82.00000 136.00000
62.00000 82.00000 136.86472
37.00000 81.00000 136.42903
37.23445 81.00000 136.00000
60.00000 81.66960 136.00000
60.00000 81.00000 136.28694
59.52394 81.00000 136.00000
61.00000 81.00000 136.78668
37.39230 80.00000 136.00000
59.00000 80.41646 136.00000
59.00000 80.00000 136.22415
58.58056 80.00000 136.00000
60.00000 80.00000 136.72343
37.63327 79.00000 136.00000
58.00000 79.42155 136.00000
58.00000 79.00000 136.22285
57.58343 79.00000 136.00000
59.00000 79.00000 136.68750
37.92176 78.00000 136.00000
57.00000 78.38666 136.00000
57.00000 78.00000 136.19724
56.69276 78.00000 136.00000
58.00000 78.00000 136.66634
38.00000 77.80225 136.00000
38.34035 77.00000 136.00000
56.00000 77.11057 136.00000
56.00000 77.00000 136.05650
55.93180 77.00000 136.00000
57.00000 77.00000 136.61880
38.74175 76.00000 136.00000
56.00000 76.00000 136.37080
55.55089 76.00000 136.00000
39.00000 75.47034 136.00000
39.24078 75.00000 136.00000
47.00000 75.00000 136.45099
48.00000 75.00000 136.09456
49.00000 75.00000 136.81635
56.00000 75.00000 136.65164
55.29692 75.00000 136.00000
39.79237 74.00000 136.00000
45.74973 74.00000 136.00000
46.00000 74.21649 136.00000
47.00000 74.91574 136.00000
48.00000 74.92104 136.00000
48.82607 74.00000 136.00000
49.00000 74.00000 136.16055
56.00000 74.00000 136.78615
55.24268 74.00000 136.00000
40.00000 73.70686 136.00000
40.60717 73.00000 136.00000
44.74760 73.00000 136.00000
45.00000 73.24654 136.00000
49.00000 73.32559 136.00000
49.08335 73.00000 136.00000
50.00000 73.00000 136.83713
56.00000 73.00000 136.74039
55.27292 73.00000 136.00000
41.00000 72.64806 136.00000
42.00000 72.05257 136.00000
43.00000 72.00000 136.69829
42.30172 72.00000 136.00000
43.28152 72.00000 136.00000
44.00000 72.36565 136.00000
49.00000 72.45752 136.00000
49.00000 72.00000 136.06880
48.94265 72.00000 136.00000
50.00000 72.00000 136.93832
56.00000 72.00000 136.70398
55.36676 72.00000 136.00000
43.00000 71.88463 136.00000
49.00000 71.00000 136.07062
48.94213 71.00000 136.00000
56.00000 71.00000 136.73070
55.30783 71.00000 136.00000
49.00000 70.69124 136.00000
49.14418 70.00000 136.00000
50.00000 70.00000 136.93002
56.00000 70.00000 136.78145
55.27734 70.00000 136.00000
50.00000 69.00000 136.54474
49.58433 69.00000 136.00000
55.00000 69.17630 136.00000
55.00000 69.00000 136.07404
54.93306 69.00000 136.00000
50.00000 68.45085 136.00000
50.43751 68.00000 136.00000
51.00000 68.00000 136.88171
55.00000 68.00000 136.82004
54.34360 68.00000 136.00000
51.00000 67.56958 136.00000
52.00000 67.05923 136.00000
53.00000 67.10135 136.00000
54.00000 67.69998 136.00000
40.00000 135.87920 135.00000
40.00000 135.00000 135.38849
39.11780 135.00000 135.00000
41.00000 135.60927 135.00000
41.00000 135.00000 135.36761
41.58199 135.00000 135.00000
40.00000 134.00000 135.81610
39.13339 134.00000 135.00000
41.00000 134.00000 135.93658
42.00000 134.56625 135.00000
42.00000 134.00000 135.44656
42.36901 134.00000 135.00000
39.46307 133.00000 135.00000
42.93818 133.00000 135.00000
40.00000 132.00000 135.77237
39.82578 132.00000 135.00000
43.00000 132.84473 135.00000
43.00000 132.00000 135.55362
43.27665 132.00000 135.00000
40.00000 131.00000 135.31770
39.92642 131.00000 135.00000
43.00000 131.00000 135.78984
43.44962 131.00000 135.00000
40.00000 130.00000 135.32455
39.84378 130.00000 135.00000
43.00000 130.00000 135.77319
43.69838 130.00000 135.00000
40.00000 129.00000 135.23352
39.80783 129.00000 135.00000
41.00000 129.00000 135.87982
42.00000 129.00000 135.88333
43.00000 129.00000 135.45813
43.62744 129.00000 135.00000
40.00000 128.41684 135.00000
40.22615 128.00000 135.00000
41.00000 128.00000 135.45091
42.00000 128.00000 135.42436
42.89093 128.00000 135.00000
43.00000 128.10732 135.00000
41.00000 127.00000 135.12407
40.67508 127.00000 135.00000
42.00000 127.00000 135.05086
42.13120 127.00000 135.00000
41.00000 126.28996 135.00000
42.00000 126.60009 135.00000
36.00000 124.15470 135.00000
36.00000 124.00000 135.04692
35.50000 124.00000 135.00000
37.00000 124.15394 135.00000
37.00000 124.00000 135.04752
38.00000 124.18352 135.00000
38.00000 124.00000 135.04807
39.00000 124.52655 135.00000
39.00000 124.00000 135.07487
40.00000 124.50000 135.00000
40.00000 124.00000 135.04756
40.20581 124.00000 135.00000
35.00000 123.50000 135.00000
35.00000 123.00000 135.04803
34.53116 123.00000 135.00000
36.00000 123.00000 135.05743
37.00000 123.00000 135.04840
38.00000 123.00000 135.04782
39.00000 123.00000 135.04669
39.29696 123.00000 135.00000
40.00000 123.70303 135.00000
35.00000 122.78593 135.00000
36.00000 122.77324 135.00000
37.00000 122.83408 135.00000
38.00000 122.83855 135.00000
39.00000 122.84146 135.00000
55.00000 120.19180 135.00000
55.00000 120.00000 135.14474
54.79231 120.00000 135.00000
56.00000 120.46313 135.00000
56.00000 120.00000 135.29364
56.81257 120.00000 135.00000
54.00000 119.12440 135.00000
54.00000 119.00000 135.09267
53.92517 119.00000 135.00000
55.00000 119.00000 135.84978
57.00000 119.87392 135.00000
57.00000 119.00000 135.52290
57.64389 119.00000 135.00000
54.00000 118.00000 135.82346
53.48026 118.00000 135.00000
58.00000 118.28706 135.00000
58.00000 118.00000 135.15892
58.09890 118.00000 135.00000
53.26698 117.00000 135.00000
58.19754 117.00000 135.00000
53.18198 116.00000 135.00000
58.22179 116.00000 135.00000
30.00000 115.45902 135.00000
30.00000 115.00000 135.16023
29.58245 115.00000 135.00000
31.00000 115.67603 135.00000
31.00000 115.00000 135.36316
32.00000 115.66794 135.00000
32.00000 115.00000 135.49445
33.00000 115.72430 135.00000
33.00000 115.00000 135.57874
34.00000 115.63304 135.00000
34.00000 115.00000 135.74554
35.00000 115.66227 135.00000
35.00000 115.00000 135.88356
36.00000 115.83096 135.00000
37.00000 115.86195 135.00000
38.00000 115.00000 135.78049
38.00000 115.69035 135.00000
39.00000 115.31238 135.00000
39.00000 115.00000 135.32187
39.60682 115.00000 135.00000
53.13361 115.00000 135.00000
58.51561 115.00000 135.00000
30.00000 114.00000 135.48645
29.09649 114.00000 135.00000
31.00000 114.00000 135.84402
40.00000 114.82285 135.00000
41.00000 114.00000 135.39612
41.00000 114.28882 135.00000
41.47271 114.00000 135.00000
53.20115 114.00000 135.00000
59.00000 114.00000 135.37000
58.83730 114.00000 135.00000
30.00000 113.00000 135.58316
29.24172 113.00000 135.00000
42.00000 113.73158 135.00000
43.00000 113.00000 135.24579
43.00000 113.19252 135.00000
43.43547 113.00000 135.00000
46.00000 113.28790 135.00000
46.00000 113.00000 135.16112
45.45838 113.00000 135.00000
46.44469 113.00000 135.00000
48.00000 113.52766 135.00000
48.00000 113.00000 135.07178
47.75640 113.00000 135.00000
48.13827 113.00000 135.00000
53.12692 113.00000 135.00000
59.00000 113.56380 135.00000
59.21650 113.00000 135.00000
30.00000 112.00000 135.49075
29.55737 112.00000 135.00000
44.00000 112.74109 135.00000
44.00000 112.00000 135.82486
45.00000 112.82735 135.00000
45.00000 112.00000 135.66562
46.00000 112.00000 135.91217
47.00000 112.73083 135.00000
47.00000 112.00000 135.78552
48.91858 112.00000 135.00000
53.00000 112.49927 135.00000
53.00000 112.00000 135.29578
52.86373 112.00000 135.00000
60.00000 112.00000 135.80072
59.67751 112.00000 135.00000
30.00000 111.17638 135.00000
30.09964 111.00000 135.00000
49.00000 111.91613 135.00000
49.61027 111.00000 135.00000
53.00000 111.00000 135.36697
52.76921 111.00000 135.00000
60.00000 111.33961 135.00000
60.16866 111.00000 135.00000
66.00000 111.52543 135.00000
66.00000 111.00000 135.39856
65.24823 111.00000 135.00000
67.00000 111.92356 135.00000
67.00000 111.00000 135.73151
68.00000 111.34787 135.00000
68.00000 111.00000 135.23004
68.29504 111.00000 135.00000
31.00000 110.00000 135.25089
30.88353 110.00000 135.00000
49.82249 110.00000 135.00000
53.00000 110.00000 135.19598
52.87981 110.00000 135.00000
60.42570 110.00000 135.00000
65.00000 110.83347 135.00000
65.00000 110.00000 135.86646
64.32157 110.00000 135.00000
68.00000 110.00000 135.89775
69.00000 110.10433 135.00000
69.00000 110.00000 135.06934
69.06727 110.00000 135.00000
31.00000 109.88898 135.00000
32.00000 109.09748 135.00000
32.22101 109.00000 135.00000
49.58161 109.00000 135.00000
53.00000 109.00000 135.10632
52.94585 109.00000 135.00000
60.29742 109.00000 135.00000
64.00000 109.43565 135.00000
64.00000 109.00000 135.41037
63.78198 109.00000 135.00000
69.00000 109.00000 135.67792
69.63228 109.00000 135.00000
33.00000 108.68887 135.00000
34.00000 108.42551 135.00000
35.00000 108.25794 135.00000
36.00000 108.25336 135.00000
37.00000 108.54219 135.00000
38.00000 108.77597 135.00000
39.00000 108.76242 135.00000
40.00000 108.00000 135.81769
40.00000 108.39964 135.00000
40.60740 108.00000 135.00000
49.41014 108.00000 135.00000
53.00000 108.00000 135.11417
52.94816 108.00000 135.00000
60.20781 108.00000 135.00000
63.41749 108.00000 135.00000
70.00000 108.36169 135.00000
70.00000 108.00000 135.26010
70.23309 108.00000 135.00000
41.00000 107.00000 135.71103
41.00000 107.63095 135.00000
41.47194 107.00000 135.00000
49.51237 107.00000 135.00000
53.00000 107.00000 135.12029
52.94905 107.00000 135.00000
60.00000 107.00000 135.74904
60.30518 107.00000 135.00000
63.00000 107.16783 135.00000
63.00000 107.00000 135.13730
62.88330 107.00000 135.00000
70.00000 107.00000 135.91913
70.64040 107.00000 135.00000
41.93925 106.00000 135.00000
49.70970 106.00000 135.00000
53.00000 106.00000 135.18974
52.91465 106.00000 135.00000
60.00000 106.00000 135.60843
60.52810 106.00000 135.00000
63.00000 106.00000 135.81503
62.13567 106.00000 135.00000
70.90250 106.00000 135.00000
42.00000 105.49043 135.00000
42.00000 105.00000 135.07959
42.05282 105.00000 135.00000
49.83128 105.00000 135.00000
53.00000 105.00000 135.50795
52.77349 105.00000 135.00000
60.00000 105.00000 135.79385
61.00000 105.21066 135.00000
61.00000 105.00000 135.09239
62.00000 105.80521 135.00000
62.00000 105.00000 135.40634
71.00000 105.63886 135.00000
71.00000 105.00000 135.35233
71.16756 105.00000 135.00000
42.00000 104.50000 135.00000
41.93882 104.00000 135.00000
50.00000 104.55142 135.00000
50.00000 104.00000 135.69757
50.25367 104.00000 135.00000
53.00000 104.00000 135.90067
52.49062 104.00000 135.00000
61.00000 104.00000 135.50363
62.00000 104.00000 135.82091
71.44563 104.00000 135.00000
41.00000 103.00000 135.73795
41.82816 103.00000 135.00000
50.85554 103.00000 135.00000
52.12510 103.00000 135.00000
61.00000 103.00000 135.86441
71.71640 103.00000 135.00000
31.00000 102.50000 135.00000
31.00000 102.00000 135.04825
30.82994 102.00000 135.00000
31.37803 102.00000 135.00000
41.00000 102.00000 135.38580
41.46847 102.00000 135.00000
51.00000 102.78747 135.00000
51.00000 102.00000 135.59218
52.00000 102.66624 135.00000
52.00000 102.00000 135.23550
71.94919 102.00000 135.00000
31.00000 101.50000 135.00000
40.00000 101.00000 135.73091
41.00000 101.00000 135.09416
41.14465 101.00000 135.00000
52.00000 101.00000 135.69330
72.00000 101.83382 135.00000
72.00000 101.00000 135.65671
72.26041 101.00000 135.00000
40.00000 100.00000 135.47606
40.85606 100.00000 135.00000
41.00000 100.47690 135.00000
72.46032 100.00000 135.00000
40.00000 99.00000 135.49858
40.90465 99.00000 135.00000
72.52857 99.00000 135.00000
41.00000 98.00000 135.49808
41.00000 98.89297 135.00000
41.61969 98.00000 135.00000
72.51347 98.00000 135.00000
42.00000 97.00000 135.08646
42.00000 97.16340 135.00000
42.05665 97.00000 135.00000
72.43373 97.00000 135.00000
42.00000 96.00000 135.70099
42.12094 96.00000 135.00000
64.19595 96.00000 135.00000
65.00000 96.67359 135.00000
66.00000 96.71906 135.00000
67.00000 96.00000 135.39584
67.00000 96.30930 135.00000
67.37579 96.00000 135.00000
72.22819 96.00000 135.00000
41.00000 95.06046 135.00000
41.00000 95.00000 135.15419
40.87666 95.00000 135.00000
42.00000 95.83714 135.00000
64.00000 95.51012 135.00000
64.00000 95.00000 135.23689
63.85775 95.00000 135.00000
68.00000 95.00000 135.29034
68.00000 95.31537 135.00000
68.24213 95.00000 135.00000
71.80510 95.00000 135.00000
72.00000 95.43903 135.00000
37.00000 94.00000 135.65689
37.27788 94.00000 135.00000
38.00000 94.25627 135.00000
39.00000 94.43291 135.00000
40.00000 94.62429 135.00000
64.00000 94.44755 135.00000
65.00000 94.00000 135.56453
64.18641 94.00000 135.00000
67.00000 94.00000 135.95186
68.00000 94.00000 135.76236
68.92548 94.00000 135.00000
71.16224 94.00000 135.00000
34.00000 93.00000 135.82164
34.61030 93.00000 135.00000
35.00000 93.15731 135.00000
36.00000 93.52850 135.00000
37.00000 93.89736 135.00000
65.00000 93.00000 135.18916
64.71304 93.00000 135.00000
66.00000 93.00000 135.66853
67.00000 93.00000 135.83852
68.00000 93.00000 135.90297
69.00000 93.92185 135.00000
69.00000 93.00000 135.79739
70.00000 93.40170 135.00000
70.00000 93.00000 135.87881
71.00000 93.84032 135.00000
32.42027 92.00000 135.00000
33.00000 92.33578 135.00000
34.00000 92.75159 135.00000
65.00000 92.56334 135.00000
65.46339 92.00000 135.00000
66.00000 92.00000 135.26411
67.00000 92.00000 135.48784
68.00000 92.00000 135.72589
31.21446 91.00000 135.00000
32.00000 91.72829 135.00000
66.00000 91.40984 135.00000
66.41412 91.00000 135.00000
67.00000 91.00000 135.26080
68.00000 91.00000 135.81444
31.00000 90.23179 135.00000
31.00000 90.00000 135.12979
30.95069 90.00000 135.00000
67.00000 90.00000 135.29749
66.60858 90.00000 135.00000
31.00000 89.86890 135.00000
31.37831 89.00000 135.00000
67.00000 89.00000 135.48291
66.39472 89.00000 135.00000
32.00000 88.12583 135.00000
32.10954 88.00000 135.00000
67.00000 88.00000 135.55864
66.22034 88.00000 135.00000
33.00000 87.23398 135.00000
33.45512 87.00000 135.00000
66.00000 87.52365 135.00000
66.00000 87.00000 135.21756
65.72470 87.00000 135.00000
67.00000 87.00000 135.93689
34.00000 86.76530 135.00000
35.00000 86.70975 135.00000
36.00000 86.81343 135.00000
37.00000 86.70544 135.00000
38.00000 86.00000 135.37578
38.00000 86.33476 135.00000
38.70969 86.00000 135.00000
65.00000 86.38263 135.00000
65.00000 86.00000 135.40118
64.58875 86.00000 135.00000
38.00000 85.00000 135.94272
39.00000 85.77563 135.00000
39.00000 85.00000 135.39481
40.00000 85.10197 135.00000
40.00000 85.00000 135.04965
40.50000 85.00000 135.00000
64.00000 85.56331 135.00000
64.00000 85.00000 135.87569
63.29498 85.00000 135.00000
38.00000 84.00000 135.94591
39.00000 84.00000 135.40005
40.00000 84.00000 135.09122
41.00000 84.76596 135.00000
41.00000 84.00000 135.15939
42.00000 84.60143 135.00000
42.00000 84.00000 135.19554
42.58788 84.00000 135.00000
62.00000 84.20009 135.00000
62.00000 84.00000 135.37137
61.53430 84.00000 135.00000
63.00000 84.77504 135.00000
38.00000 83.00000 135.66595
39.00000 83.00000 135.30655
40.00000 83.00000 135.12332
41.00000 83.00000 135.26343
42.00000 83.00000 135.41171
43.00000 83.32056 135.00000
43.00000 83.00000 135.06677
43.09056 83.00000 135.00000
60.00000 83.19298 135.00000
60.00000 83.00000 135.21997
59.76128 83.00000 135.00000
61.00000 83.74718 135.00000
61.00000 83.00000 135.91156
38.00000 82.00000 135.52246
39.00000 82.00000 135.22681
40.00000 82.00000 135.11249
41.00000 82.00000 135.24435
42.00000 82.00000 135.44766
43.00000 82.00000 135.09991
43.13498 82.00000 135.00000
59.00000 82.12000 135.00000
59.00000 82.00000 135.08665
58.89540 82.00000 135.00000
60.00000 82.00000 135.83990
38.00000 81.00000 135.41087
39.00000 81.00000 135.10144
40.00000 81.00000 135.09680
41.00000 81.00000 135.20557
42.00000 81.00000 135.27321
42.84802 81.00000 135.00000
43.00000 81.33865 135.00000
59.00000 81.00000 135.67352
58.07950 81.00000 135.00000
38.00000 80.00000 135.44458
39.00000 80.00000 135.04910
39.50000 80.00000 135.00000
40.00000 80.33415 135.00000
40.45629 80.00000 135.00000
41.00000 80.00000 135.05832
42.00000 80.00000 135.07448
42.21363 80.00000 135.00000
57.00000 80.07848 135.00000
57.00000 80.00000 135.05994
56.93104 80.00000 135.00000
58.00000 80.92146 135.00000
58.00000 80.00000 135.67911
38.00000 79.00000 135.59811
38.90776 79.00000 135.00000
39.00000 79.50000 135.00000
41.00000 79.81657 135.00000
42.00000 79.78525 135.00000
57.00000 79.00000 135.66803
56.18908 79.00000 135.00000
38.00000 78.00000 135.88898
39.00000 78.50000 135.00000
39.00000 78.00000 135.05917
39.13903 78.00000 135.00000
56.00000 78.72577 135.00000
56.00000 78.00000 135.46625
55.54226 78.00000 135.00000
39.00000 77.00000 135.26208
39.40406 77.00000 135.00000
55.00000 77.10724 135.00000
55.00000 77.00000 135.06821
54.94413 77.00000 135.00000
39.00000 76.00000 135.52057
39.43040 76.00000 135.00000
55.00000 76.00000 135.43796
54.66196 76.00000 135.00000
39.70283 75.00000 135.00000
55.00000 75.00000 135.65253
54.51646 75.00000 135.00000
40.00000 74.34256 135.00000
40.00000 74.00000 135.40477
40.16649 74.00000 135.00000
45.92976 74.00000 135.00000
46.00000 74.05626 135.00000
47.00000 74.53407 135.00000
48.00000 74.00000 135.12193
47.85750 74.00000 135.00000
55.00000 74.00000 135.70143
54.42699 74.00000 135.00000
40.81363 73.00000 135.00000
44.81384 73.00000 135.00000
45.00000 73.14583 135.00000
48.00000 73.80247 135.00000
48.36655 73.00000 135.00000
49.00000 73.00000 135.90558
55.00000 73.00000 135.63846
54.47526 73.00000 135.00000
41.00000 72.78693 135.00000
42.00000 72.00000 135.50000
41.91797 72.00000 135.00000
43.38400 72.00000 135.00000
44.00000 72.37979 135.00000
48.37313 72.00000 135.00000
55.00000 72.00000 135.54785
54.55072 72.00000 135.00000
42.00000 71.94885 135.00000
43.00000 71.81186 135.00000
48.36840 71.00000 135.00000
55.00000 71.00000 135.60373
54.52918 71.00000 135.00000
49.00000 70.00000 135.80786
48.50191 70.00000 135.00000
55.00000 70.00000 135.66661
54.39420 70.00000 135.00000
49.00000 69.09604 135.00000
49.06672 69.00000 135.00000
54.06900 69.00000 135.00000
50.00000 68.06671 135.00000
50.10117 68.00000 135.00000
54.00000 68.88649 135.00000
54.00000 68.00000 135.63188
53.25621 68.00000 135.00000
51.00000 67.53564 135.00000
52.00000 67.43486 135.00000
53.00000 67.82512 135.00000
39.00000 137.48148 134.00000
39.00000 137.00000 134.30762
38.41921 137.00000 134.00000
40.00000 137.91481 134.00000
40.00000 137.00000 134.56378
41.00000 137.74661 134.00000
41.00000 137.00000 134.39226
41.65752 137.00000 134.00000
38.00000 136.49112 134.00000
38.00000 136.00000 134.22340
37.67589 136.00000 134.00000
39.00000 136.00000 134.67624
40.00000 136.00000 134.94655
41.00000 136.00000 134.76181
42.00000 136.20929 134.00000
42.00000 136.00000 134.06439
42.05674 136.00000 134.00000
38.00000 135.00000 134.35454
37.39626 135.00000 134.00000
39.00000 135.00000 134.94189
41.93154 135.00000 134.00000
42.00000 135.55884 134.00000
38.00000 134.22614 134.00000
38.22019 134.00000 134.00000
39.00000 134.00000 134.75375
42.00000 134.65179 134.00000
42.13393 134.00000 134.00000
39.00000 133.47321 134.00000
39.35339 133.00000 134.00000
42.35519 133.00000 134.00000
40.00000 132.08409 134.00000
40.00000 132.00000 134.22763
40.06346 132.00000 134.00000
43.00000 132.00000 134.40340
42.74339 132.00000 134.00000
40.00000 131.00000 134.82072
40.44690 131.00000 134.00000
43.00000 131.00000 134.10529
42.93691 131.00000 134.00000
40.00000 130.00000 134.58241
40.23777 130.00000 134.00000
43.00000 130.87595 134.00000
43.44089 130.00000 134.00000
40.00000 129.63788 134.00000
39.58622 129.00000 134.00000
43.93935 129.00000 134.00000
40.00000 128.00000 134.77274
39.55270 128.00000 134.00000
43.00000 128.00000 134.94775
44.00000 128.87006 134.00000
44.00000 128.00000 134.36951
44.35375 128.00000 134.00000
40.00000 127.00000 134.60553
39.57976 127.00000 134.00000
43.00000 127.00000 134.66373
44.00000 127.00000 134.24132
44.37065 127.00000 134.00000
39.00000 126.17778 134.00000
39.00000 126.00000 134.20042
38.78851 126.00000 134.00000
40.00000 126.00000 134.85175
41.00000 126.00000 134.95325
42.00000 126.00000 134.92575
43.00000 126.00000 134.65851
44.00000 126.00000 134.26756
44.48168 126.00000 134.00000
34.00000 125.45918 134.00000
34.00000 125.00000 134.39569
33.25697 125.00000 134.00000
35.00000 125.70480 134.00000
35.00000 125.00000 134.59711
36.00000 125.60001 134.00000
36.00000 125.00000 134.65747
37.00000 125.45023 134.00000
37.00000 125.00000 134.61053
38.00000 125.52464 134.00000
38.00000 125.00000 134.68300
39.00000 125.00000 134.92049
40.00000 125.00000 134.95178
41.00000 125.00000 134.92525
42.00000 125.00000 134.82497
43.00000 125.00000 134.60588
44.00000 125.00000 134.26895
44.52499 125.00000 134.00000
33.00000 124.73242 134.00000
33.00000 124.00000 134.37685
32.37864 124.00000 134.00000
34.00000 124.00000 134.80646
35.00000 124.00000 134.94980
41.00000 124.00000 134.81134
42.00000 124.00000 134.64822
43.00000 124.00000 134.44115
44.00000 124.00000 134.19498
44.48265 124.00000 134.00000
32.00000 123.40707 134.00000
32.00000 123.00000 134.15640
31.78818 123.00000 134.00000
33.00000 123.00000 134.63272
34.00000 123.00000 134.94318
40.00000 123.00000 134.88136
41.00000 123.00000 134.67458
42.00000 123.00000 134.56952
43.00000 123.00000 134.36227
44.00000 123.00000 134.06386
44.19598 123.00000 134.00000
32.00000 122.00000 134.30289
31.47592 122.00000 134.00000
33.00000 122.00000 134.63406
34.00000 122.00000 134.79085
35.00000 122.00000 134.81929
36.00000 122.00000 134.79993
37.00000 122.00000 134.74913
38.00000 122.00000 134.74075
39.00000 122.00000 134.73610
40.00000 122.00000 134.61340
41.00000 122.00000 134.49789
42.00000 122.00000 134.39175
43.00000 122.00000 134.17209
43.60656 122.00000 134.00000
44.00000 122.63817 134.00000
32.00000 121.00000 134.16278
31.65545 121.00000 134.00000
33.00000 121.00000 134.44971
34.00000 121.00000 134.55800
35.00000 121.00000 134.57892
36.00000 121.00000 134.53996
37.00000 121.00000 134.45506
38.00000 121.00000 134.43965
39.00000 121.00000 134.43033
40.00000 121.00000 134.36761
41.00000 121.00000 134.20352
42.00000 121.00000 134.10303
42.59295 121.00000 134.00000
43.00000 121.29098 134.00000
55.00000 121.27733 134.00000
55.00000 121.00000 134.26341
54.74141 121.00000 134.00000
56.00000 121.84752 134.00000
56.00000 121.00000 134.65842
57.00000 121.71688 134.00000
57.00000 121.00000 134.46667
58.00000 121.25697 134.00000
58.00000 121.00000 134.13104
58.32367 121.00000 134.00000
32.00000 120.40376 134.00000
32.57063 120.00000 134.00000
33.00000 120.00000 134.08287
34.00000 120.00000 134.19167
35.00000 120.00000 134.22586
36.00000 120.00000 134.26447
37.00000 120.00000 134.28099
38.00000 120.00000 134.28406
39.00000 120.00000 134.17987
40.00000 120.00000 134.08038
40.61873 120.00000 134.00000
41.00000 120.19643 134.00000
42.00000 120.60837 134.00000
54.00000 120.08820 134.00000
54.00000 120.00000 134.09872
53.94633 120.00000 134.00000
57.00000 120.00000 134.93376
58.00000 120.00000 134.45380
58.82312 120.00000 134.00000
33.00000 119.73192 134.00000
34.00000 119.64706 134.00000
35.00000 119.62698 134.00000
36.00000 119.55694 134.00000
37.00000 119.42551 134.00000
38.00000 119.14648 134.00000
39.00000 119.23340 134.00000
40.00000 119.64281 134.00000
53.51566 119.00000 134.00000
58.00000 119.00000 134.68762
58.65704 119.00000 134.00000
53.21962 118.00000 134.00000
58.34290 118.00000 134.00000
29.00000 117.46208 134.00000
29.00000 117.00000 134.18791
28.65056 117.00000 134.00000
30.00000 117.88971 134.00000
30.00000 117.00000 134.41167
31.00000 117.72585 134.00000
31.00000 117.00000 134.31058
32.00000 117.48077 134.00000
32.00000 117.00000 134.16754
32.75484 117.00000 134.00000
37.00000 117.08844 134.00000
37.00000 117.00000 134.06000
36.75818 117.00000 134.00000
38.00000 117.19784 134.00000
38.00000 117.00000 134.09550
38.63253 117.00000 134.00000
53.06475 117.00000 134.00000
58.07009 117.00000 134.00000
29.00000 116.00000 134.49704
28.16285 116.00000 134.00000
30.00000 116.00000 134.81311
31.00000 116.00000 134.82207
32.00000 116.00000 134.75093
33.00000 116.92169 134.00000
33.00000 116.00000 134.75690
34.00000 116.64640 134.00000
34.00000 116.00000 134.61877
35.00000 116.54478 134.00000
35.00000 116.00000 134.59557
36.00000 116.78337 134.00000
36.00000 116.00000 134.81509
37.00000 116.00000 134.86176
38.00000 116.00000 134.73810
39.00000 116.89413 134.00000
39.00000 116.00000 134.48615
40.00000 116.58285 134.00000
40.00000 116.00000 134.17256
40.65306 116.00000 134.00000
47.00000 116.14465 134.00000
47.00000 116.00000 134.05386
46.85889 116.00000 134.00000
48.00000 116.19043 134.00000
48.00000 116.00000 134.07286
48.10627 116.00000 134.00000
53.04757 116.00000 134.00000
58.00000 116.58536 134.00000
58.00000 116.00000 134.31354
57.90333 116.00000 134.00000
28.00000 115.35217 134.00000
28.00000 115.00000 134.06088
27.94544 115.00000 134.00000
29.00000 115.00000 134.75714
40.00000 115.00000 134.83315
41.00000 115.78588 134.00000
41.00000 115.00000 134.37848
41.82754 115.00000 134.00000
46.00000 115.23379 134.00000
46.00000 115.00000 134.10492
45.75018 115.00000 134.00000
47.00000 115.00000 134.51794
48.00000 115.00000 134.56123
48.74641 115.00000 134.00000
53.00000 115.51349 134.00000
53.00000 115.00000 134.28166
52.94476 115.00000 134.00000
58.00000 115.45750 134.00000
58.08995 115.00000 134.00000
28.00000 114.50000 134.00000
28.06610 114.00000 134.00000
29.00000 114.00000 134.93390
42.00000 114.90053 134.00000
42.00000 114.00000 134.71719
43.00000 114.35384 134.00000
43.00000 114.00000 134.23341
44.00000 114.09969 134.00000
44.00000 114.00000 134.05728
45.00000 114.41855 134.00000
45.00000 114.00000 134.22662
46.00000 114.00000 134.61920
47.00000 114.00000 134.87100
48.00000 114.00000 134.93947
48.93947 114.00000 134.00000
53.00000 114.00000 134.38184
52.86148 114.00000 134.00000
58.57552 114.00000 134.00000
29.00000 113.00000 134.68950
28.54173 113.00000 134.00000
44.00000 113.00000 134.75925
45.00000 113.00000 134.86142
47.00000 113.00000 134.80692
48.56726 113.00000 134.00000
53.00000 113.00000 134.70313
52.67286 113.00000 134.00000
59.00000 113.41972 134.00000
59.45417 113.00000 134.00000
67.00000 113.29568 134.00000
67.00000 113.00000 134.23367
66.31578 113.00000 134.00000
67.61193 113.00000 134.00000
29.00000 112.44029 134.00000
29.38562 112.00000 134.00000
48.29018 112.00000 134.00000
52.37801 112.00000 134.00000
60.00000 112.34420 134.00000
60.00000 112.00000 134.36981
60.30955 112.00000 134.00000
66.00000 112.84785 134.00000
66.00000 112.00000 134.62291
65.11890 112.00000 134.00000
67.00000 112.00000 134.93968
68.00000 112.78139 134.00000
68.00000 112.00000 134.56102
68.64903 112.00000 134.00000
30.00000 111.28428 134.00000
30.22845 111.00000 134.00000
49.00000 111.15227 134.00000
49.12120 111.00000 134.00000
52.06262 111.00000 134.00000
60.71528 111.00000 134.00000
65.00000 111.87915 134.00000
65.00000 111.00000 134.81604
64.34992 111.00000 134.00000
69.00000 111.50056 134.00000
69.00000 111.00000 134.35208
69.33681 111.00000 134.00000
30.93966 110.00000 134.00000
49.81310 110.00000 134.00000
52.21042 110.00000 134.00000
60.86089 110.00000 134.00000
64.00000 110.47938 134.00000
64.00000 110.00000 134.48102
63.68781 110.00000 134.00000
69.93208 110.00000 134.00000
31.00000 109.93603 134.00000
32.00000 109.21224 134.00000
32.71153 109.00000 134.00000
49.71236 109.00000 134.00000
52.34758 109.00000 134.00000
60.90763 109.00000 134.00000
63.18578 109.00000 134.00000
70.00000 109.88832 134.00000
70.00000 109.00000 134.58665
70.80439 109.00000 134.00000
33.00000 108.92352 134.00000
34.00000 108.73827 134.00000
35.00000 108.53391 134.00000
36.00000 108.36485 134.00000
37.00000 108.14460 134.00000
38.00000 108.06221 134.00000
39.00000 108.10075 134.00000
40.00000 108.07285 134.00000
40.19989 108.00000 134.00000
49.52193 108.00000 134.00000
52.44731 108.00000 134.00000
61.00000 108.39895 134.00000
61.00000 108.00000 134.06842
61.18435 108.00000 134.00000
63.00000 108.62811 134.00000
63.00000 108.00000 134.40779
62.46593 108.00000 134.00000
71.00000 108.74107 134.00000
71.00000 108.00000 134.34631
71.49931 108.00000 134.00000
41.00000 107.69658 134.00000
41.72702 107.00000 134.00000
49.58905 107.00000 134.00000
52.47547 107.00000 134.00000
61.00000 107.00000 134.35100
62.00000 107.52274 134.00000
62.00000 107.00000 134.30121
71.00000 107.00000 134.46899
71.41927 107.00000 134.00000
42.00000 106.59426 134.00000
42.00000 106.00000 134.86310
42.33612 106.00000 134.00000
49.88321 106.00000 134.00000
52.40448 106.00000 134.00000
61.00000 106.00000 134.68509
62.00000 106.00000 134.90161
71.00000 106.00000 134.81781
71.43485 106.00000 134.00000
29.00000 105.19566 134.00000
29.00000 105.00000 134.04848
28.89232 105.00000 134.00000
30.00000 105.67784 134.00000
30.00000 105.00000 134.27419
31.00000 105.24273 134.00000
31.00000 105.00000 134.18095
31.53375 105.00000 134.00000
42.56923 105.00000 134.00000
50.00000 105.68873 134.00000
50.00000 105.00000 134.59682
50.33355 105.00000 134.00000
52.20976 105.00000 134.00000
71.64069 105.00000 134.00000
29.00000 104.00000 134.13069
28.72351 104.00000 134.00000
30.00000 104.00000 134.49286
31.00000 104.00000 134.69357
32.00000 104.77004 134.00000
32.00000 104.00000 134.52010
33.00000 104.36406 134.00000
33.00000 104.00000 134.29010
33.84217 104.00000 134.00000
42.00000 104.00000 134.91985
42.62999 104.00000 134.00000
50.92900 104.00000 134.00000
52.00000 104.48448 134.00000
52.00000 104.00000 134.28073
51.22683 104.00000 134.00000
71.91199 104.00000 134.00000
29.00000 103.00000 134.19801
28.58509 103.00000 134.00000
30.00000 103.00000 134.61215
31.00000 103.00000 134.94926
32.00000 103.00000 134.86703
33.00000 103.00000 134.70155
34.00000 103.90536 134.00000
34.00000 103.00000 134.47906
35.00000 103.40737 134.00000
35.00000 103.00000 134.16158
35.43008 103.00000 134.00000
42.00000 103.00000 134.82625
42.69987 103.00000 134.00000
51.00000 103.91969 134.00000
51.00000 103.00000 134.83846
52.00000 103.00000 134.87997
72.00000 103.62926 134.00000
72.00000 103.00000 134.33835
72.14520 103.00000 134.00000
29.00000 102.00000 134.34435
28.26691 102.00000 134.00000
30.00000 102.00000 134.75046
32.00000 102.00000 134.91922
33.00000 102.00000 134.71541
34.00000 102.00000 134.42842
34.89558 102.00000 134.00000
35.00000 102.23820 134.00000
42.00000 102.00000 134.56351
42.67083 102.00000 134.00000
72.00000 102.00000 134.87717
72.36604 102.00000 134.00000
28.00000 101.28902 134.00000
28.00000 101.00000 134.05167
27.93158 101.00000 134.00000
29.00000 101.00000 134.50150
30.00000 101.00000 134.85403
31.00000 101.00000 134.95259
32.00000 101.00000 134.81149
33.00000 101.00000 134.56387
34.00000 101.00000 134.25238
34.56477 101.00000 134.00000
42.00000 101.00000 134.47058
42.64761 101.00000 134.00000
72.58158 101.00000 134.00000
28.00000 100.00000 134.09486
27.89024 100.00000 134.00000
29.00000 100.00000 134.59381
30.00000 100.00000 134.87004
31.00000 100.00000 134.84544
32.00000 100.00000 134.62007
33.00000 100.00000 134.36996
34.00000 100.00000 134.05078
34.12391 100.00000 134.00000
41.00000 100.00000 134.91972
42.00000 100.00000 134.40710
42.64933 100.00000 134.00000
72.77850 100.00000 134.00000
28.00000 99.00000 134.05547
27.92887 99.00000 134.00000
29.00000 99.00000 134.55170
30.00000 99.00000 134.76534
31.00000 99.00000 134.63307
32.00000 99.00000 134.42447
33.00000 99.00000 134.11763
33.33272 99.00000 134.00000
34.00000 99.82311 134.00000
41.00000 99.00000 134.94835
42.00000 99.00000 134.50446
42.77902 99.00000 134.00000
72.86278 99.00000 134.00000
28.00000 98.73927 134.00000
28.28222 98.00000 134.00000
29.00000 98.00000 134.36133
30.00000 98.00000 134.51172
31.00000 98.00000 134.40327
32.00000 98.00000 134.16278
32.49376 98.00000 134.00000
33.00000 98.58781 134.00000
42.00000 98.00000 134.68518
42.81950 98.00000 134.00000
72.74902 98.00000 134.00000
29.00000 97.00000 134.04933
28.90801 97.00000 134.00000
30.00000 97.00000 134.17752
31.00000 97.00000 134.07149
31.28064 97.00000 134.00000
32.00000 97.52885 134.00000
42.69463 97.00000 134.00000
66.00000 97.19517 134.00000
66.00000 97.00000 134.44020
65.20562 97.00000 134.00000
66.79438 97.00000 134.00000
72.51952 97.00000 134.00000
29.00000 96.90966 134.00000
30.00000 96.63596 134.00000
31.00000 96.84833 134.00000
42.00000 96.14446 134.00000
42.00000 96.00000 134.44498
41.81359 96.00000 134.00000
64.41810 96.00000 134.00000
65.00000 96.91586 134.00000
67.00000 96.93307 134.00000
68.00000 96.00000 134.10567
68.00000 96.07531 134.00000
68.06123 96.00000 134.00000
72.19540 96.00000 134.00000
40.00000 95.12099 134.00000
40.00000 95.00000 134.22478
39.74746 95.00000 134.00000
41.00000 95.54459 134.00000
64.00000 95.00000 134.40497
64.09715 95.00000 134.00000
68.76507 95.00000 134.00000
71.70553 95.00000 134.00000
72.00000 95.56510 134.00000
37.54891 94.00000 134.00000
38.00000 94.22845 134.00000
39.00000 94.67137 134.00000
64.00000 94.61523 134.00000
64.00000 94.00000 134.57326
63.84795 94.00000 134.00000
69.00000 94.72592 134.00000
69.00000 94.00000 134.90804
69.84991 94.00000 134.00000
71.00000 94.15884 134.00000
71.00000 94.00000 134.44894
70.43626 94.00000 134.00000
35.00000 93.00000 134.59372
35.47551 93.00000 134.00000
36.00000 93.25287 134.00000
37.00000 93.72804 134.00000
64.00000 93.00000 134.35437
63.75450 93.00000 134.00000
70.00000 93.90157 134.00000
32.89966 92.00000 134.00000
33.00000 92.05286 134.00000
34.00000 92.36558 134.00000
35.00000 92.77328 134.00000
64.00000 92.17752 134.00000
65.00000 92.00000 134.73405
64.07635 92.00000 134.00000
31.36966 91.00000 134.00000
32.00000 91.47349 134.00000
65.00000 91.00000 134.14861
64.80443 91.00000 134.00000
66.00000 91.00000 134.80466
30.68110 90.00000 134.00000
31.00000 90.56377 134.00000
65.00000 90.53480 134.00000
65.22285 90.00000 134.00000
66.00000 90.00000 134.56674
31.00000 89.00000 134.18939
30.91601 89.00000 134.00000
66.00000 89.00000 134.64795
65.24303 89.00000 134.00000
31.00000 88.86771 134.00000
31.62321 88.00000 134.00000
32.00000 88.00000 134.79662
65.00000 88.23733 134.00000
65.00000 88.00000 134.05992
64.92879 88.00000 134.00000
66.00000 88.00000 134.83112
32.00000 87.61832 134.00000
32.82222 87.00000 134.00000
33.00000 87.00000 134.35588
65.00000 87.00000 134.41568
64.58154 87.00000 134.00000
33.00000 86.88409 134.00000
34.00000 86.55621 134.00000
35.00000 86.56583 134.00000
36.00000 86.77602 134.00000
37.00000 86.91484 134.00000
38.00000 86.92422 134.00000
39.00000 86.00000 134.85481
39.00000 86.87245 134.00000
40.00000 86.73802 134.00000
40.00000 86.00000 134.51695
41.00000 86.77563 134.00000
41.00000 86.00000 134.54407
42.00000 86.64592 134.00000
42.00000 86.00000 134.43332
42.87886 86.00000 134.00000
64.00000 86.21324 134.00000
64.00000 86.00000 134.23195
63.86202 86.00000 134.00000
41.00000 85.00000 134.94968
42.00000 85.00000 134.85789
43.00000 85.85608 134.00000
43.00000 85.00000 134.40944
43.41357 85.00000 134.00000
63.00000 85.07072 134.00000
63.00000 85.00000 134.21013
62.91940 85.00000 134.00000
43.00000 84.00000 134.80824
43.69360 84.00000 134.00000
61.13005 84.00000 134.00000
62.00000 84.38496 134.00000
43.81052 83.00000 134.00000
59.43640 83.00000 134.00000
60.00000 83.38789 134.00000
61.00000 83.94139 134.00000
43.82340 82.00000 134.00000
58.11013 82.00000 134.00000
59.00000 82.68066 134.00000
43.00000 81.00000 134.92918
43.75124 81.00000 134.00000
58.00000 81.89084 134.00000
58.00000 81.00000 134.91872
57.13888 81.00000 134.00000
40.00000 80.00000 134.95212
43.00000 80.00000 134.64259
43.58856 80.00000 134.00000
56.26344 80.00000 134.00000
57.00000 80.86195 134.00000
39.00000 79.00000 134.95222
40.00000 79.00000 134.75339
41.00000 79.00000 134.74007
42.00000 79.00000 134.70999
43.00000 79.00000 134.24445
43.23231 79.00000 134.00000
56.00000 79.65948 134.00000
56.00000 79.00000 134.74808
55.53561 79.00000 134.00000
40.00000 78.00000 134.69650
41.00000 78.00000 134.53850
42.00000 78.00000 134.32936
42.55266 78.00000 134.00000
43.00000 78.55061 134.00000
55.00000 78.17630 134.00000
55.00000 78.00000 134.18950
54.89085 78.00000 134.00000
40.00000 77.00000 134.68712
41.00000 77.00000 134.29669
41.62039 77.00000 134.00000
42.00000 77.36592 134.00000
54.38947 77.00000 134.00000
40.00000 76.00000 134.62149
41.00000 76.00000 134.15424
41.35353 76.00000 134.00000
54.00000 76.12294 134.00000
54.00000 76.00000 134.07910
53.94542 76.00000 134.00000
40.00000 75.00000 134.70605
41.00000 75.00000 134.07260
41.12486 75.00000 134.00000
54.00000 75.00000 134.28033
53.79402 75.00000 134.00000
41.00000 74.43082 134.00000
40.93420 74.00000 134.00000
46.00000 74.00000 134.78143
47.00000 74.00000 134.09305
54.00000 74.00000 134.46823
53.63338 74.00000 134.00000
41.00000 73.82800 134.00000
41.00000 73.00000 134.61371
41.29605 73.00000 134.00000
44.12428 73.00000 134.00000
45.00000 73.65898 134.00000
46.00000 73.81194 134.00000
47.00000 73.92242 134.00000
47.70164 73.00000 134.00000
48.00000 73.00000 134.43451
54.00000 73.00000 134.46355
53.57047 73.00000 134.00000
42.00000 72.00000 134.70471
42.00000 72.17252 134.00000
43.00000 72.15764 134.00000
43.00000 72.00000 134.40082
44.00000 72.89435 134.00000
48.00000 72.00000 134.12515
47.94896 72.00000 134.00000
54.00000 72.00000 134.40013
53.60331 72.00000 134.00000
48.00000 71.00000 134.12656
47.95220 71.00000 134.00000
54.00000 71.00000 134.37321
53.64801 71.00000 134.00000
48.00000 70.75175 134.00000
48.16180 70.00000 134.00000
54.00000 70.00000 134.56805
53.42435 70.00000 134.00000
49.00000 69.00000 134.87396
48.62679 69.00000 134.00000
53.00000 69.25932 134.00000
53.00000 69.00000 134.13361
52.81292 69.00000 134.00000
54.00000 69.00000 134.93378
49.00000 68.62238 134.00000
49.91955 68.00000 134.00000
50.00000 68.00000 134.50000
52.00000 68.30782 134.00000
52.00000 68.00000 134.28914
51.29903 68.00000 134.00000
53.00000 68.00000 134.83025
50.00000 67.95029 134.00000
51.00000 67.90924 134.00000
87.00000 60.85010 134.00000
87.00000 60.00000 134.27649
86.37428 60.00000 134.00000
88.00000 60.43097 134.00000
88.00000 60.00000 134.12502
88.19815 60.00000 134.00000
87.00000 59.00000 134.40207
86.20252 59.00000 134.00000
88.00000 59.00000 134.28427
88.38293 59.00000 134.00000
87.00000 58.00000 134.45435
86.16579 58.00000 134.00000
88.00000 58.00000 134.41068
88.59750 58.00000 134.00000
78.00000 57.32124 134.00000
78.00000 57.00000 134.09236
77.53185 57.00000 134.00000
78.37200 57.00000 134.00000
87.00000 57.00000 134.46239
86.18474 57.00000 134.00000
88.00000 57.00000 134.38089
88.48936 57.00000 134.00000
77.00000 56.50894 134.00000
77.00000 56.00000 134.10947
76.73433 56.00000 134.00000
78.00000 56.00000 134.36792
79.00000 56.48997 134.00000
79.00000 56.00000 134.15460
79.24718 56.00000 134.00000
87.00000 56.00000 134.36720
86.27216 56.00000 134.00000
88.00000 56.00000 134.19249
88.24740 56.00000 134.00000
77.00000 55.00000 134.23061
76.43119 55.00000 134.00000
78.00000 55.00000 134.51480
79.00000 55.00000 134.33098
79.44212 55.00000 134.00000
87.00000 55.00000 134.25357
86.40990 55.00000 134.00000
88.00000 55.00000 134.05539
88.06520 55.00000 134.00000
77.00000 54.00000 134.30095
76.28716 54.00000 134.00000
78.00000 54.00000 134.55716
79.00000 54.00000 134.34248
79.45092 54.00000 134.00000
87.00000 54.00000 134.11331
86.72140 54.00000 134.00000
87.43832 54.00000 134.00000
88.00000 54.73146 134.00000
77.00000 53.00000 134.25342
76.47231 53.00000 134.00000
78.00000 53.00000 134.53146
79.00000 53.00000 134.39835
79.60363 53.00000 134.00000
87.00000 53.30063 134.00000
77.00000 52.00000 134.05110
76.89503 52.00000 134.00000
78.00000 52.00000 134.36752
79.00000 52.00000 134.27405
79.49549 52.00000 134.00000
77.00000 51.78944 134.00000
77.56320 51.00000 134.00000
78.00000 51.00000 134.14308
79.00000 51.00000 134.08731
79.18051 51.00000 134.00000
78.00000 50.25591 134.00000
78.49415 50.00000 134.00000
79.00000 50.00000 134.04984
79.13588 50.00000 134.00000
79.00000 49.76103 134.00000
40.00000 139.06261 133.00000
40.00000 139.00000 133.06837
39.89086 139.00000 133.00000
40.50000 139.00000 133.00000
39.00000 138.48087 133.00000
39.00000 138.00000 133.54454
38.26971 138.00000 133.00000
40.00000 138.00000 133.93584
41.00000 138.92854 133.00000
41.00000 138.00000 133.84073
42.00000 138.18811 133.00000
42.00000 138.00000 133.12476
42.11231 138.00000 133.00000
38.00000 137.73634 133.00000
38.00000 137.00000 133.64789
37.54724 137.00000 133.00000
42.00000 137.00000 133.71207
42.53043 137.00000 133.00000
37.00000 136.20857 133.00000
37.00000 136.00000 133.22552
36.84619 136.00000 133.00000
42.61674 136.00000 133.00000
37.00000 135.00000 133.73418
36.16912 135.00000 133.00000
41.94590 135.00000 133.00000
42.00000 135.08359 133.00000
36.00000 134.32098 133.00000
36.00000 134.00000 133.06401
35.92278 134.00000 133.00000
37.00000 134.00000 133.60718
38.00000 134.00000 133.88800
42.00000 134.00000 133.79866
41.44758 134.00000 133.00000
36.00000 133.75285 133.00000
36.63262 133.00000 133.00000
37.00000 133.00000 133.10968
38.00000 133.00000 133.16002
39.00000 133.00000 133.41928
41.00000 133.11600 133.00000
41.00000 133.00000 133.05643
40.93122 133.00000 133.00000
42.00000 133.00000 133.69934
37.00000 132.82312 133.00000
38.00000 132.77692 133.00000
39.00000 132.58401 133.00000
39.59795 132.00000 133.00000
40.00000 132.00000 133.80228
41.00000 132.90100 133.00000
41.70429 132.00000 133.00000
42.00000 132.00000 133.26187
40.00000 131.23628 133.00000
40.19404 131.00000 133.00000
42.00000 131.32358 133.00000
42.11659 131.00000 133.00000
40.25214 130.00000 133.00000
43.00000 130.00000 133.46475
42.60239 130.00000 133.00000
39.30489 129.00000 133.00000
40.00000 129.74646 133.00000
43.00000 129.53973 133.00000
43.50798 129.00000 133.00000
39.21534 128.00000 133.00000
44.00000 128.57913 133.00000
44.52502 128.00000 133.00000
39.18456 127.00000 133.00000
45.00000 127.25152 133.00000
45.00000 127.00000 133.26880
45.15646 127.00000 133.00000
38.41769 126.00000 133.00000
39.00000 126.67451 133.00000
45.00000 126.00000 133.62892
45.56856 126.00000 133.00000
33.00000 125.33080 133.00000
33.00000 125.00000 133.68668
32.57627 125.00000 133.00000
34.00000 125.85465 133.00000
35.00000 125.85544 133.00000
36.00000 125.65563 133.00000
37.00000 125.50257 133.00000
38.00000 125.72495 133.00000
45.00000 125.00000 133.73170
46.00000 125.12123 133.00000
46.00000 125.00000 133.05794
46.05490 125.00000 133.00000
32.00000 124.44462 133.00000
32.00000 124.00000 133.58858
31.61546 124.00000 133.00000
45.00000 124.00000 133.77762
46.00000 124.00000 133.24881
46.34179 124.00000 133.00000
31.00000 123.16324 133.00000
31.00000 123.00000 133.14883
30.89439 123.00000 133.00000
45.00000 123.00000 133.74075
46.00000 123.00000 133.43738
46.81982 123.00000 133.00000
31.00000 122.00000 133.64929
30.36327 122.00000 133.00000
44.00000 122.00000 133.88882
45.00000 122.00000 133.79472
46.00000 122.00000 133.59145
47.00000 122.61112 133.00000
47.00000 122.00000 133.15898
47.23589 122.00000 133.00000
56.00000 122.70876 133.00000
56.00000 122.00000 133.84491
55.08001 122.00000 133.00000
57.00000 122.92397 133.00000
57.00000 122.00000 133.78798
58.00000 122.89024 133.00000
58.00000 122.00000 133.61516
59.00000 122.69949 133.00000
59.00000 122.00000 133.42978
60.00000 122.42720 133.00000
60.00000 122.00000 133.21974
60.60728 122.00000 133.00000
30.00000 121.30296 133.00000
30.00000 121.00000 133.13879
29.83530 121.00000 133.00000
31.00000 121.00000 133.68004
43.00000 121.00000 133.92822
44.00000 121.00000 133.67120
45.00000 121.00000 133.61769
46.00000 121.00000 133.53894
47.00000 121.00000 133.29506
47.59290 121.00000 133.00000
54.24930 121.00000 133.00000
55.00000 121.92799 133.00000
59.00000 121.00000 133.73492
60.00000 121.00000 133.38110
60.71895 121.00000 133.00000
30.00000 120.00000 133.42593
29.23692 120.00000 133.00000
31.00000 120.00000 133.76923
32.00000 120.00000 133.89493
41.00000 120.00000 133.95288
42.00000 120.00000 133.84164
43.00000 120.00000 133.67093
44.00000 120.00000 133.49075
45.00000 120.00000 133.45056
46.00000 120.00000 133.42293
47.00000 120.00000 133.31729
47.86675 120.00000 133.00000
53.73642 120.00000 133.00000
54.00000 120.54560 133.00000
59.00000 120.00000 133.87688
60.00000 120.00000 133.09573
60.10446 120.00000 133.00000
29.00000 119.73455 133.00000
29.00000 119.00000 133.37859
28.49180 119.00000 133.00000
30.00000 119.00000 133.71906
31.00000 119.00000 133.82739
32.00000 119.00000 133.81453
33.00000 119.00000 133.78145
34.00000 119.00000 133.64729
35.00000 119.00000 133.60475
36.00000 119.00000 133.65627
37.00000 119.00000 133.78130
38.00000 119.00000 133.94839
39.00000 119.00000 133.94540
40.00000 119.00000 133.85806
41.00000 119.00000 133.81094
42.00000 119.00000 133.70799
43.00000 119.00000 133.48383
44.00000 119.00000 133.35527
45.00000 119.00000 133.31784
46.00000 119.00000 133.29616
47.00000 119.00000 133.34474
48.00000 119.81466 133.00000
48.00000 119.00000 133.22090
48.32903 119.00000 133.00000
53.43869 119.00000 133.00000
59.00000 119.00000 133.29298
59.15202 119.00000 133.00000
60.00000 119.89279 133.00000
28.00000 118.23352 133.00000
28.00000 118.00000 133.13208
27.88838 118.00000 133.00000
29.00000 118.00000 133.76932
30.00000 118.00000 133.94977
31.00000 118.00000 133.88927
32.00000 118.00000 133.83669
33.00000 118.00000 133.64676
34.00000 118.00000 133.38849
35.00000 118.00000 133.31500
36.00000 118.00000 133.35997
37.00000 118.00000 133.47736
38.00000 118.00000 133.65111
39.00000 118.00000 133.75920
40.00000 118.00000 133.77701
41.00000 118.00000 133.81520
42.00000 118.00000 133.72250
43.00000 118.00000 133.42300
44.00000 118.00000 133.26659
45.00000 118.00000 133.22412
46.00000 118.00000 133.29907
47.00000 118.00000 133.53497
48.00000 118.00000 133.48305
48.74869 118.00000 133.00000
53.17904 118.00000 133.00000
59.00000 118.81563 133.00000
58.46374 118.00000 133.00000
28.00000 117.00000 133.51205
27.62242 117.00000 133.00000
33.00000 117.00000 133.94698
34.00000 117.00000 133.72321
35.00000 117.00000 133.63298
36.00000 117.00000 133.81982
39.00000 117.00000 133.95129
40.00000 117.00000 133.89323
41.00000 117.00000 133.88699
42.00000 117.00000 133.69769
43.00000 117.00000 133.39528
44.00000 117.00000 133.22342
45.00000 117.00000 133.22598
46.00000 117.00000 133.45105
47.00000 117.00000 133.70232
48.00000 117.00000 133.69275
48.90071 117.00000 133.00000
53.00000 117.21987 133.00000
53.00000 117.00000 133.43677
52.94854 117.00000 133.00000
58.00000 117.10574 133.00000
58.00000 117.00000 133.42101
57.95170 117.00000 133.00000
28.00000 116.00000 133.81117
27.56212 116.00000 133.00000
41.00000 116.00000 133.92027
42.00000 116.00000 133.68198
43.00000 116.00000 133.43573
44.00000 116.00000 133.31699
45.00000 116.00000 133.40579
46.00000 116.00000 133.68648
49.00000 116.40956 133.00000
49.00000 116.00000 133.08015
49.05429 116.00000 133.00000
53.00000 116.00000 133.82166
52.75782 116.00000 133.00000
57.80006 116.00000 133.00000
27.78553 115.00000 133.00000
42.00000 115.00000 133.93524
43.00000 115.00000 133.65662
44.00000 115.00000 133.54755
45.00000 115.00000 133.70996
49.00000 115.00000 133.62689
49.31740 115.00000 133.00000
52.52663 115.00000 133.00000
58.00000 115.00000 133.37918
57.95033 115.00000 133.00000
28.00000 114.56028 133.00000
28.34561 114.00000 133.00000
49.00000 114.00000 133.89841
49.46601 114.00000 133.00000
52.29091 114.00000 133.00000
58.00000 114.91770 133.00000
58.84105 114.00000 133.00000
66.00000 114.27446 133.00000
66.00000 114.00000 133.19965
65.40806 114.00000 133.00000
67.00000 114.58552 133.00000
67.00000 114.00000 133.46877
68.00000 114.07886 133.00000
68.00000 114.00000 133.06723
68.08364 114.00000 133.00000
29.00000 113.18962 133.00000
29.00000 113.00000 133.23442
29.21123 113.00000 133.00000
49.00000 113.00000 133.22572
49.13337 113.00000 133.00000
52.05752 113.00000 133.00000
59.00000 113.87318 133.00000
60.00000 113.00000 133.55144
60.00000 113.51862 133.00000
61.00000 113.39603 133.00000
61.00000 113.00000 133.25296
62.00000 113.15790 133.00000
62.00000 113.00000 133.04871
62.10799 113.00000 133.00000
65.00000 113.76721 133.00000
65.00000 113.00000 133.43152
64.24017 113.00000 133.00000
66.00000 113.00000 133.89578
68.00000 113.00000 133.82681
68.91999 113.00000 133.00000
30.00000 112.00000 133.27849
30.00000 112.29730 133.00000
30.29053 112.00000 133.00000
49.00000 112.49083 133.00000
48.86185 112.00000 133.00000
52.00000 112.74298 133.00000
52.00000 112.00000 133.29086
51.83502 112.00000 133.00000
61.00000 112.00000 133.57974
62.00000 112.00000 133.05232
62.12037 112.00000 133.00000
64.00000 112.29171 133.00000
64.00000 112.00000 133.06578
63.87963 112.00000 133.00000
65.00000 112.00000 133.91098
69.00000 112.90150 133.00000
69.00000 112.00000 133.66286
69.61805 112.00000 133.00000
30.79072 111.00000 133.00000
49.00000 111.79478 133.00000
49.53059 111.00000 133.00000
52.00000 111.00000 133.90282
51.42677 111.00000 133.00000
61.00000 111.00000 133.71803
62.00000 111.00000 133.05406
62.25897 111.00000 133.00000
64.00000 111.00000 133.59552
63.27356 111.00000 133.00000
70.00000 111.39149 133.00000
70.00000 111.00000 133.28372
70.28107 111.00000 133.00000
31.00000 110.59021 133.00000
31.00000 110.00000 133.82494
31.32885 110.00000 133.00000
50.00000 110.33198 133.00000
50.00000 110.00000 133.53944
50.49030 110.00000 133.00000
52.00000 110.00000 133.75349
51.26263 110.00000 133.00000
61.00000 110.00000 133.85246
62.00000 110.00000 133.15639
63.00000 110.62140 133.00000
63.00000 110.00000 133.30966
70.00000 110.00000 133.93170
71.00000 110.32929 133.00000
71.00000 110.00000 133.29713
71.43739 110.00000 133.00000
32.00000 109.42442 133.00000
33.00000 109.00000 133.60353
33.00000 109.12419 133.00000
33.62265 109.00000 133.00000
50.00000 109.00000 133.30858
50.27673 109.00000 133.00000
52.00000 109.00000 133.51878
51.49408 109.00000 133.00000
61.00000 109.00000 133.91092
62.00000 109.00000 133.40839
63.00000 109.00000 133.81210
71.00000 109.00000 133.88739
72.00000 109.45163 133.00000
72.00000 109.00000 133.31226
72.28856 109.00000 133.00000
34.00000 108.92930 133.00000
35.00000 108.67074 133.00000
36.00000 108.37357 133.00000
37.00000 108.00000 133.42528
36.78103 108.00000 133.00000
38.00000 108.00000 133.89818
39.00000 108.00000 133.88611
40.00000 108.00000 133.90886
50.00000 108.28402 133.00000
49.94709 108.00000 133.00000
52.00000 108.00000 133.34604
51.68084 108.00000 133.00000
62.00000 108.00000 133.76886
72.00000 108.00000 133.62753
72.57373 108.00000 133.00000
28.00000 107.14172 133.00000
28.00000 107.00000 133.08214
27.87341 107.00000 133.00000
29.00000 107.72277 133.00000
29.00000 107.00000 133.41882
30.00000 107.86153 133.00000
30.00000 107.00000 133.39709
30.77460 107.00000 133.00000
37.00000 107.88805 133.00000
38.00000 107.45945 133.00000
39.00000 107.07179 133.00000
39.50000 107.00000 133.00000
40.00000 107.00000 133.06021
41.00000 107.00000 133.07745
50.00000 107.50084 133.00000
50.00000 107.00000 133.11067
50.10419 107.00000 133.00000
52.00000 107.00000 133.31793
51.68437 107.00000 133.00000
72.00000 107.00000 133.47672
72.44749 107.00000 133.00000
28.00000 106.00000 133.37305
27.43140 106.00000 133.00000
29.00000 106.00000 133.78731
30.00000 106.00000 133.85342
31.00000 106.75339 133.00000
31.00000 106.00000 133.40317
31.73414 106.00000 133.00000
40.00000 106.88355 133.00000
41.00000 106.91794 133.00000
42.00000 106.31184 133.00000
42.27504 106.00000 133.00000
50.00000 106.00000 133.78461
50.67089 106.00000 133.00000
52.00000 106.00000 133.45689
51.39699 106.00000 133.00000
72.00000 106.00000 133.13966
72.10771 106.00000 133.00000
28.00000 105.00000 133.55591
27.20778 105.00000 133.00000
32.00000 105.82432 133.00000
32.00000 105.00000 133.80389
33.00000 105.35408 133.00000
33.00000 105.00000 133.36713
33.84393 105.00000 133.00000
42.75621 105.00000 133.00000
51.00000 105.53650 133.00000
51.00000 105.00000 133.31874
52.00000 105.00000 133.75316
72.00000 105.00000 133.23326
72.11194 105.00000 133.00000
28.00000 104.00000 133.63123
27.11030 104.00000 133.00000
34.00000 104.93401 133.00000
34.00000 104.00000 133.93401
35.00000 104.81658 133.00000
35.00000 104.00000 133.73538
36.00000 104.57953 133.00000
36.00000 104.00000 133.47723
37.00000 104.49107 133.00000
37.00000 104.00000 133.31436
38.00000 104.26216 133.00000
38.00000 104.00000 133.10194
38.23067 104.00000 133.00000
43.00000 104.25566 133.00000
43.00000 104.00000 133.18593
43.07948 104.00000 133.00000
51.00000 104.00000 133.93883
72.00000 104.00000 133.78329
72.30618 104.00000 133.00000
28.00000 103.00000 133.69933
27.07336 103.00000 133.00000
36.00000 103.00000 133.77974
37.00000 103.00000 133.40498
37.84894 103.00000 133.00000
38.00000 103.41123 133.00000
43.00000 103.00000 133.57133
43.33092 103.00000 133.00000
72.50005 103.00000 133.00000
27.00000 102.52999 133.00000
27.00000 102.00000 133.07339
26.93015 102.00000 133.00000
28.00000 102.00000 133.85350
35.00000 102.00000 133.94981
36.00000 102.00000 133.55423
37.00000 102.00000 133.07246
37.12816 102.00000 133.00000
43.00000 102.00000 133.65506
43.46842 102.00000 133.00000
72.65345 102.00000 133.00000
27.00000 101.00000 133.17519
26.83846 101.00000 133.00000
35.00000 101.00000 133.79967
36.00000 101.00000 133.31485
36.57153 101.00000 133.00000
37.00000 101.77055 133.00000
43.00000 101.00000 133.66458
43.51695 101.00000 133.00000
72.85262 101.00000 133.00000
27.00000 100.00000 133.14655
26.87229 100.00000 133.00000
35.00000 100.00000 133.63889
36.00000 100.00000 133.18501
36.34440 100.00000 133.00000
43.00000 100.00000 133.70938
43.59793 100.00000 133.00000
73.00000 100.25745 133.00000
73.00000 100.00000 133.18774
73.04804 100.00000 133.00000
27.00000 99.29467 133.00000
27.06125 99.00000 133.00000
34.00000 99.00000 133.76431
35.00000 99.00000 133.46986
36.00000 99.00000 133.08914
36.19487 99.00000 133.00000
43.00000 99.00000 133.80423
43.66769 99.00000 133.00000
73.00000 99.57489 133.00000
72.93278 99.00000 133.00000
28.00000 98.00000 133.81052
27.29847 98.00000 133.00000
33.00000 98.00000 133.83057
34.00000 98.00000 133.49661
35.00000 98.00000 133.18993
35.63086 98.00000 133.00000
36.00000 98.55350 133.00000
43.00000 98.00000 133.78911
43.49381 98.00000 133.00000
72.75140 98.00000 133.00000
28.00000 97.00000 133.34512
27.69475 97.00000 133.00000
32.00000 97.00000 133.80917
33.00000 97.00000 133.51979
34.00000 97.00000 133.21097
34.65414 97.00000 133.00000
35.00000 97.36888 133.00000
43.00000 97.35887 133.00000
42.50449 97.00000 133.00000
65.22580 97.00000 133.00000
66.00000 97.32963 133.00000
67.00000 97.00000 133.85742
67.00000 97.30000 133.00000
67.59048 97.00000 133.00000
72.47178 97.00000 133.00000
28.00000 96.38799 133.00000
28.30641 96.00000 133.00000
29.00000 96.00000 133.42572
30.00000 96.00000 133.66974
31.00000 96.00000 133.58067
32.00000 96.00000 133.30862
33.00000 96.00000 133.05351
33.16228 96.00000 133.00000
34.00000 96.55537 133.00000
41.00000 96.28951 133.00000
41.00000 96.00000 133.33778
40.35546 96.00000 133.00000
42.00000 96.68032 133.00000
64.55788 96.00000 133.00000
65.00000 96.81524 133.00000
68.00000 96.68302 133.00000
68.63083 96.00000 133.00000
72.09549 96.00000 133.00000
29.00000 95.31147 133.00000
29.72385 95.00000 133.00000
30.00000 95.00000 133.07405
30.44062 95.00000 133.00000
31.00000 95.12999 133.00000
32.00000 95.54416 133.00000
33.00000 95.91454 133.00000
39.00000 95.27444 133.00000
39.00000 95.00000 133.36363
38.60622 95.00000 133.00000
40.00000 95.84975 133.00000
64.20082 95.00000 133.00000
69.00000 95.54651 133.00000
69.00000 95.00000 133.62968
69.57916 95.00000 133.00000
71.37474 95.00000 133.00000
72.00000 95.82828 133.00000
30.00000 94.90726 133.00000
37.08831 94.00000 133.00000
38.00000 94.65800 133.00000
63.86242 94.00000 133.00000
64.00000 94.40785 133.00000
70.00000 94.00000 133.85664
70.00000 94.69347 133.00000
71.00000 94.67876 133.00000
35.29548 93.00000 133.00000
36.00000 93.39214 133.00000
37.00000 93.94433 133.00000
63.56768 93.00000 133.00000
33.00000 92.00000 133.50000
33.12281 92.00000 133.00000
34.00000 92.39008 133.00000
35.00000 92.84731 133.00000
64.00000 92.00000 133.91405
63.42800 92.00000 133.00000
31.11933 91.00000 133.00000
32.00000 91.57390 133.00000
33.00000 91.94904 133.00000
64.00000 91.00000 133.28593
63.72844 91.00000 133.00000
30.36387 90.00000 133.00000
31.00000 90.89216 133.00000
64.00000 90.00000 133.05901
63.92823 90.00000 133.00000
65.00000 90.00000 133.82565
30.56910 89.00000 133.00000
64.00000 89.00000 133.05765
63.92822 89.00000 133.00000
65.00000 89.00000 133.80122
31.00000 88.26457 133.00000
31.18985 88.00000 133.00000
64.00000 88.00000 133.19327
63.75704 88.00000 133.00000
32.00000 87.19324 133.00000
32.26402 87.00000 133.00000
37.00000 87.05170 133.00000
37.00000 87.00000 133.37125
36.84714 87.00000 133.00000
38.00000 87.32503 133.00000
38.00000 87.00000 133.81906
39.00000 87.49324 133.00000
39.00000 87.00000 133.82899
40.00000 87.63087 133.00000
40.00000 87.00000 133.75529
41.00000 87.66966 133.00000
41.00000 87.00000 133.78012
42.00000 87.52283 133.00000
42.00000 87.00000 133.66042
42.89815 87.00000 133.00000
64.00000 87.00000 133.40350
63.66480 87.00000 133.00000
33.00000 86.56122 133.00000
34.00000 86.33055 133.00000
35.00000 86.41693 133.00000
36.00000 86.71761 133.00000
43.00000 86.00000 133.87440
43.00000 86.88811 133.00000
43.40471 86.00000 133.00000
63.48017 86.00000 133.00000
43.44595 85.00000 133.00000
62.68428 85.00000 133.00000
63.00000 85.33638 133.00000
43.42498 84.00000 133.00000
61.30576 84.00000 133.00000
62.00000 84.45177 133.00000
43.40718 83.00000 133.00000
59.52486 83.00000 133.00000
60.00000 83.26759 133.00000
61.00000 83.81174 133.00000
43.40836 82.00000 133.00000
58.00000 82.25351 133.00000
58.00000 82.00000 133.77040
57.64834 82.00000 133.00000
59.00000 82.71786 133.00000
43.44470 81.00000 133.00000
57.00000 81.36761 133.00000
57.00000 81.00000 133.73209
56.68320 81.00000 133.00000
43.47403 80.00000 133.00000
56.00000 80.11342 133.00000
56.00000 80.00000 133.25235
55.91191 80.00000 133.00000
43.50214 79.00000 133.00000
55.23024 79.00000 133.00000
43.00000 78.00000 133.57085
43.34541 78.00000 133.00000
54.51262 78.00000 133.00000
55.00000 78.66960 133.00000
42.00000 77.00000 133.79953
43.00000 77.00000 133.14549
43.16714 77.00000 133.00000
54.00000 77.22112 133.00000
54.00000 77.00000 133.24930
53.84731 77.00000 133.00000
42.00000 76.00000 133.71260
43.00000 76.00000 133.26538
43.49618 76.00000 133.00000
53.31316 76.00000 133.00000
42.00000 75.00000 133.41602
42.72948 75.00000 133.00000
43.00000 75.32472 133.00000
53.06105 75.00000 133.00000
41.00000 74.00000 133.92786
41.75212 74.00000 133.00000
42.00000 74.39120 133.00000
45.00000 74.06830 133.00000
45.00000 74.00000 133.15765
44.88015 74.00000 133.00000
45.18587 74.00000 133.00000
53.00000 74.75278 133.00000
53.00000 74.00000 133.22208
52.80759 74.00000 133.00000
63.00000 74.08372 133.00000
63.00000 74.00000 133.04872
62.82818 74.00000 133.00000
64.00000 74.09514 133.00000
64.00000 74.00000 133.04807
64.27410 74.00000 133.00000
41.91898 73.00000 133.00000
44.00000 73.39366 133.00000
44.00000 73.00000 133.76494
43.62896 73.00000 133.00000
46.00000 73.73233 133.00000
47.00000 73.43489 133.00000
47.33202 73.00000 133.00000
53.00000 73.00000 133.37614
52.69672 73.00000 133.00000
62.00000 73.18686 133.00000
62.00000 73.00000 133.05533
61.87471 73.00000 133.00000
63.00000 73.00000 133.26866
64.00000 73.00000 133.21217
65.00000 73.27411 133.00000
65.00000 73.00000 133.04765
65.21847 73.00000 133.00000
42.00000 72.88171 133.00000
43.00000 72.53683 133.00000
47.75870 72.00000 133.00000
53.00000 72.00000 133.39256
52.62768 72.00000 133.00000
62.00000 72.00000 133.04755
61.80552 72.00000 133.00000
63.00000 72.00000 133.10971
64.00000 72.00000 133.04874
64.34377 72.00000 133.00000
65.00000 72.65622 133.00000
47.94059 71.00000 133.00000
53.00000 71.00000 133.37830
52.59408 71.00000 133.00000
62.00000 71.82207 133.00000
63.00000 71.65529 133.00000
64.00000 71.83302 133.00000
48.00000 70.82175 133.00000
48.32563 70.00000 133.00000
53.00000 70.00000 133.61630
52.23553 70.00000 133.00000
48.89781 69.00000 133.00000
52.00000 69.69449 133.00000
52.00000 69.00000 133.42508
51.34995 69.00000 133.00000
49.00000 68.89259 133.00000
50.00000 68.00000 133.86823
50.00000 68.38429 133.00000
51.00000 68.74721 133.00000
51.00000 68.00000 133.86116
85.00000 67.22041 133.00000
85.00000 67.00000 133.04704
84.86884 67.00000 133.00000
85.19170 67.00000 133.00000
85.00000 66.00000 133.09619
84.74467 66.00000 133.00000
86.00000 66.19170 133.00000
86.00000 66.00000 133.04875
86.10579 66.00000 133.00000
85.00000 65.00000 133.12193
84.73908 65.00000 133.00000
86.00000 65.00000 133.27151
86.71481 65.00000 133.00000
77.00000 64.43794 133.00000
77.00000 64.00000 133.04811
76.63919 64.00000 133.00000
77.23583 64.00000 133.00000
85.00000 64.00000 133.13838
84.77853 64.00000 133.00000
86.00000 64.00000 133.42236
87.00000 64.62415 133.00000
87.00000 64.00000 133.18617
87.34418 64.00000 133.00000
77.00000 63.00000 133.11711
76.41879 63.00000 133.00000
77.70535 63.00000 133.00000
85.00000 63.00000 133.10757
84.84837 63.00000 133.00000
86.00000 63.00000 133.46664
87.00000 63.00000 133.35631
87.87783 63.00000 133.00000
77.00000 62.00000 133.19006
76.28675 62.00000 133.00000
78.00000 62.65260 133.00000
78.00000 62.00000 133.09288
78.15903 62.00000 133.00000
85.00000 62.00000 133.05148
84.94058 62.00000 133.00000
86.00000 62.00000 133.50903
87.00000 62.00000 133.62001
88.00000 62.85165 133.00000
88.00000 62.00000 133.32689
88.35631 62.00000 133.00000
77.00000 61.00000 133.22000
76.25169 61.00000 133.00000
78.00000 61.00000 133.16884
78.28824 61.00000 133.00000
85.00000 61.69000 133.00000
85.16837 61.00000 133.00000
86.00000 61.00000 133.61758
87.00000 61.00000 133.95050
88.00000 61.00000 133.79999
88.79690 61.00000 133.00000
77.00000 60.00000 133.28287
76.14784 60.00000 133.00000
78.00000 60.00000 133.33514
78.60298 60.00000 133.00000
86.00000 60.00000 133.77986
85.20798 60.00000 133.00000
89.00000 60.23033 133.00000
89.00000 60.00000 133.09052
89.04916 60.00000 133.00000
76.00000 59.58116 133.00000
76.00000 59.00000 133.07120
75.83853 59.00000 133.00000
77.00000 59.00000 133.39990
78.00000 59.00000 133.50648
79.00000 59.18152 133.00000
79.00000 59.00000 133.05814
79.05344 59.00000 133.00000
86.00000 59.00000 133.85802
85.16239 59.00000 133.00000
89.00000 59.00000 133.16615
89.09256 59.00000 133.00000
76.00000 58.00000 133.28836
75.40612 58.00000 133.00000
77.00000 58.00000 133.62773
78.00000 58.00000 133.79886
79.00000 58.00000 133.41847
79.39105 58.00000 133.00000
86.00000 58.00000 133.87851
85.12353 58.00000 133.00000
89.00000 58.00000 133.30206
89.12100 58.00000 133.00000
75.00000 57.20656 133.00000
75.00000 57.00000 133.05168
74.89459 57.00000 133.00000
76.00000 57.00000 133.49330
77.00000 57.00000 133.89178
79.00000 57.00000 133.80164
79.72172 57.00000 133.00000
86.00000 57.00000 133.86145
85.09778 57.00000 133.00000
89.00000 57.00000 133.10960
89.04766 57.00000 133.00000
75.00000 56.00000 133.23021
74.53930 56.00000 133.00000
76.00000 56.00000 133.68585
79.94529 56.00000 133.00000
86.00000 56.00000 133.82245
85.07092 56.00000 133.00000
89.00000 56.82870 133.00000
88.74969 56.00000 133.00000
75.00000 55.00000 133.36348
74.37287 55.00000 133.00000
76.00000 55.00000 133.82086
79.94515 55.00000 133.00000
86.00000 55.00000 133.79173
85.06756 55.00000 133.00000
88.58607 55.00000 133.00000
75.00000 54.00000 133.34497
74.42558 54.00000 133.00000
76.00000 54.00000 133.87097
79.80849 54.00000 133.00000
86.00000 54.00000 133.66013
85.07874 54.00000 133.00000
88.00000 54.00000 133.75949
88.49487 54.00000 133.00000
75.00000 53.00000 133.25732
74.56787 53.00000 133.00000
76.00000 53.00000 133.76398
80.00000 53.21761 133.00000
80.00000 53.00000 133.15941
80.04954 53.00000 133.00000
86.00000 53.00000 133.62320
85.08311 53.00000 133.00000
87.00000 53.00000 133.94852
88.00000 53.00000 133.42747
88.33624 53.00000 133.00000
75.00000 52.00000 133.05292
74.91531 52.00000 133.00000
76.00000 52.00000 133.55132
80.00000 52.00000 133.38254
80.17629 52.00000 133.00000
86.00000 52.00000 133.52379
85.24510 52.00000 133.00000
87.00000 52.00000 133.75235
88.00000 52.00000 133.07507
88.06011 52.00000 133.00000
75.00000 51.82872 133.00000
75.44513 51.00000 133.00000
76.00000 51.00000 133.31741
77.00000 51.00000 133.80209
80.00000 51.00000 133.44450
80.32713 51.00000 133.00000
86.00000 51.00000 133.28775
85.55716 51.00000 133.00000
87.00000 51.00000 133.48137
87.64252 51.00000 133.00000
88.00000 51.82439 133.00000
76.00000 50.00000 133.08914
75.84835 50.00000 133.00000
77.00000 50.00000 133.58389
78.00000 50.00000 133.94966
80.00000 50.00000 133.59976
80.53272 50.00000 133.00000
86.00000 50.18230 133.00000
86.36369 50.00000 133.00000
87.00000 50.00000 133.11084
87.15790 50.00000 133.00000
76.00000 49.69698 133.00000
76.37270 49.00000 133.00000
77.00000 49.00000 133.33502
78.00000 49.00000 133.71916
79.00000 49.00000 133.83617
80.00000 49.00000 133.52217
80.59876 49.00000 133.00000
87.00000 49.75951 133.00000
77.00000 48.13434 133.00000
77.10155 48.00000 133.00000
78.00000 48.00000 133.44345
79.00000 48.00000 133.55434
80.00000 48.00000 133.38104
80.49181 48.00000 133.00000
78.00000 47.00000 133.09456
77.77230 47.00000 133.00000
79.00000 47.00000 133.21838
79.81284 47.00000 133.00000
80.00000 47.11974 133.00000
78.00000 46.72563 133.00000
79.00000 46.38199 133.00000
42.00000 141.10736 132.00000
42.00000 141.00000 132.06720
41.65071 141.00000 132.00000
42.26429 141.00000 132.00000
40.00000 140.06876 132.00000
40.00000 140.00000 132.06261
39.91162 140.00000 132.00000
41.00000 140.78439 132.00000
41.00000 140.00000 132.45526
42.00000 140.00000 132.43925
43.00000 140.42178 132.00000
43.00000 140.00000 132.13544
43.22381 140.00000 132.00000
39.00000 139.31630 132.00000
39.00000 139.00000 132.36893
38.54364 139.00000 132.00000
41.00000 139.00000 132.94434
42.00000 139.00000 132.60036
43.00000 139.00000 132.09384
43.14219 139.00000 132.00000
38.00000 138.57730 132.00000
38.00000 138.00000 132.73547
37.57279 138.00000 132.00000
42.86457 138.00000 132.00000
43.00000 138.56940 132.00000
37.10395 137.00000 132.00000
43.00000 137.30460 132.00000
43.00000 137.00000 132.10786
43.05056 137.00000 132.00000
36.45037 136.00000 132.00000
37.00000 136.83939 132.00000
43.00000 136.50000 132.00000
42.94861 136.00000 132.00000
36.00000 135.43665 132.00000
36.00000 135.00000 132.72171
35.62226 135.00000 132.00000
42.00000 135.00000 132.89140
42.52612 135.00000 132.00000
35.06396 134.00000 132.00000
42.00000 134.14821 132.00000
41.91570 134.00000 132.00000
36.00000 133.00000 132.79694
35.07243 133.00000 132.00000
41.00000 133.00000 132.91583
41.74691 133.00000 132.00000
36.00000 132.00000 132.30290
35.64619 132.00000 132.00000
37.00000 132.00000 132.52728
38.00000 132.00000 132.55130
39.00000 132.00000 132.69609
42.00000 132.49237 132.00000
42.00000 132.00000 132.48343
42.21602 132.00000 132.00000
36.00000 131.55707 132.00000
36.87634 131.00000 132.00000
37.00000 131.00000 132.05190
38.00000 131.00000 132.21280
39.00000 131.00000 132.49020
40.00000 131.00000 132.92798
42.06215 131.00000 132.00000
37.00000 130.90550 132.00000
38.00000 130.19896 132.00000
38.12225 130.00000 132.00000
39.00000 130.00000 132.37326
40.00000 130.00000 132.83264
42.52251 130.00000 132.00000
39.00000 129.00000 132.73286
38.26056 129.00000 132.00000
43.00000 129.53506 132.00000
43.64157 129.00000 132.00000
39.00000 128.00000 132.51582
38.75576 128.00000 132.00000
44.00000 128.70068 132.00000
44.67162 128.00000 132.00000
39.00000 127.00000 132.31383
38.91737 127.00000 132.00000
45.00000 127.51261 132.00000
45.28989 127.00000 132.00000
38.63288 126.00000 132.00000
45.81853 126.00000 132.00000
33.00000 125.00000 132.35152
33.31274 125.00000 132.00000
34.00000 125.38257 132.00000
35.00000 125.49749 132.00000
36.00000 125.28943 132.00000
37.00000 125.15243 132.00000
38.00000 125.39767 132.00000
46.00000 125.61713 132.00000
46.29066 125.00000 132.00000
32.00000 124.00000 132.29129
32.20216 124.00000 132.00000
33.00000 124.76517 132.00000
46.89665 124.00000 132.00000
31.00000 123.00000 132.78879
31.46672 123.00000 132.00000
32.00000 123.76424 132.00000
47.00000 123.83898 132.00000
47.00000 123.00000 132.82913
47.52347 123.00000 132.00000
56.00000 123.15236 132.00000
56.00000 123.00000 132.36835
55.77763 123.00000 132.00000
57.00000 123.61958 132.00000
57.00000 123.00000 132.91568
58.00000 123.81709 132.00000
58.00000 123.00000 132.90311
59.00000 123.80271 132.00000
59.00000 123.00000 132.78369
60.00000 123.69070 132.00000
60.00000 123.00000 132.63324
61.00000 123.52556 132.00000
61.00000 123.00000 132.40508
62.00000 123.12753 132.00000
62.00000 123.00000 132.07632
62.16660 123.00000 132.00000
31.00000 122.36028 132.00000
30.73662 122.00000 132.00000
48.00000 122.16128 132.00000
48.00000 122.00000 132.14301
48.08467 122.00000 132.00000
55.00000 122.31904 132.00000
55.00000 122.00000 132.81863
54.72791 122.00000 132.00000
61.00000 122.00000 132.84712
62.00000 122.00000 132.32513
62.46301 122.00000 132.00000
29.93696 121.00000 132.00000
30.00000 121.08321 132.00000
48.00000 121.00000 132.66618
48.43201 121.00000 132.00000
54.05752 121.00000 132.00000
61.00000 121.00000 132.77444
61.73230 121.00000 132.00000
62.00000 121.37972 132.00000
29.29830 120.00000 132.00000
48.00000 120.00000 132.93260
48.74868 120.00000 132.00000
53.59713 120.00000 132.00000
54.00000 120.88771 132.00000
61.00000 120.25991 132.00000
60.72713 120.00000 132.00000
28.72667 119.00000 132.00000
29.00000 119.51595 132.00000
49.00000 119.17714 132.00000
49.00000 119.00000 132.10037
49.04975 119.00000 132.00000
53.35038 119.00000 132.00000
59.50674 119.00000 132.00000
60.00000 119.43826 132.00000
28.00000 118.00000 132.70718
28.33441 118.00000 132.00000
49.00000 118.00000 132.65842
49.30539 118.00000 132.00000
53.05680 118.00000 132.00000
58.61156 118.00000 132.00000
59.00000 118.48167 132.00000
28.00000 117.00000 132.26520
28.17758 117.00000 132.00000
49.00000 117.00000 132.85759
49.45099 117.00000 132.00000
52.62072 117.00000 132.00000
53.00000 117.86480 132.00000
58.00000 117.00000 132.60362
58.08245 117.00000 132.00000
28.00000 116.00000 132.34837
28.31231 116.00000 132.00000
49.54728 116.00000 132.00000
52.29546 116.00000 132.00000
58.00000 116.39637 132.00000
57.95012 116.00000 132.00000
28.00000 115.00000 132.71103
28.68481 115.00000 132.00000
49.71335 115.00000 132.00000
52.00000 115.15499 132.00000
52.00000 115.00000 132.09232
51.94060 115.00000 132.00000
58.00000 115.86525 132.00000
58.00000 115.00000 132.86525
58.47865 115.00000 132.00000
63.00000 115.21738 132.00000
63.00000 115.00000 132.18515
62.23516 115.00000 132.00000
64.00000 115.38770 132.00000
64.00000 115.00000 132.29538
65.00000 115.49145 132.00000
65.00000 115.00000 132.33960
66.00000 115.68649 132.00000
66.00000 115.00000 132.49149
67.00000 115.79290 132.00000
67.00000 115.00000 132.64351
68.00000 115.28823 132.00000
68.00000 115.00000 132.22510
68.31209 115.00000 132.00000
29.00000 114.00000 132.35968
29.00000 114.54475 132.00000
29.52228 114.00000 132.00000
49.87515 114.00000 132.00000
52.00000 114.00000 132.55656
51.59595 114.00000 132.00000
59.00000 114.55768 132.00000
59.00000 114.00000 132.80711
60.00000 114.37777 132.00000
60.00000 114.00000 132.45682
61.00000 114.56255 132.00000
61.00000 114.00000 132.55315
62.00000 114.92677 132.00000
62.00000 114.00000 132.70351
63.00000 114.00000 132.62552
64.00000 114.00000 132.71214
65.00000 114.00000 132.87268
69.00000 114.28481 132.00000
69.00000 114.00000 132.21375
69.21436 114.00000 132.00000
30.00000 113.00000 132.45193
30.00000 113.58372 132.00000
30.87356 113.00000 132.00000
49.72306 113.00000 132.00000
52.00000 113.00000 132.92468
51.28406 113.00000 132.00000
63.00000 113.00000 132.58708
64.00000 113.00000 132.86966
69.00000 113.00000 132.92599
69.87423 113.00000 132.00000
31.00000 112.00000 132.50546
31.00000 112.89846 132.00000
31.86088 112.00000 132.00000
49.00000 112.00000 132.82292
49.58300 112.00000 132.00000
51.18274 112.00000 132.00000
63.00000 112.00000 132.63232
70.00000 112.77482 132.00000
70.00000 112.00000 132.52274
70.37218 112.00000 132.00000
31.00000 111.00000 132.78076
31.92096 111.00000 132.00000
50.00000 111.16933 132.00000
50.00000 111.00000 132.16512
51.00000 111.57404 132.00000
51.00000 111.00000 132.36124
63.00000 111.00000 132.85518
71.00000 111.08734 132.00000
71.00000 111.00000 132.09702
71.08512 111.00000 132.00000
32.00000 110.00000 132.27777
32.00000 110.78718 132.00000
32.39530 110.00000 132.00000
51.00000 110.00000 132.76624
72.00000 110.30563 132.00000
72.00000 110.00000 132.44595
72.30644 110.00000 132.00000
30.00000 109.31747 132.00000
30.00000 109.00000 132.28992
29.16448 109.00000 132.00000
31.00000 109.41701 132.00000
31.00000 109.00000 132.34473
31.85118 109.00000 132.00000
33.00000 109.51568 132.00000
34.00000 109.00000 132.59024
34.00000 109.12573 132.00000
34.26419 109.00000 132.00000
51.00000 109.00000 132.64377
72.90659 109.00000 132.00000
28.00000 108.43136 132.00000
28.00000 108.00000 132.39331
27.51694 108.00000 132.00000
29.00000 108.92936 132.00000
29.00000 108.00000 132.81038
30.00000 108.00000 132.93156
31.00000 108.00000 132.67229
32.00000 108.65897 132.00000
32.00000 108.00000 132.11009
32.16929 108.00000 132.00000
35.00000 108.70638 132.00000
36.00000 108.25631 132.00000
36.37321 108.00000 132.00000
50.00000 108.00000 132.93013
51.00000 108.00000 132.49759
73.00000 108.66071 132.00000
73.00000 108.00000 132.30365
73.15968 108.00000 132.00000
27.00000 107.29224 132.00000
27.00000 107.00000 132.20091
26.85643 107.00000 132.00000
31.00000 107.00000 132.87450
32.00000 107.00000 132.22707
32.34290 107.00000 132.00000
37.00000 107.44895 132.00000
38.00000 107.00000 132.40955
37.54208 107.00000 132.00000
39.00000 107.00000 132.94301
51.00000 107.00000 132.53510
73.00000 107.00000 132.28062
73.18499 107.00000 132.00000
27.00000 106.00000 132.59213
26.58777 106.00000 132.00000
32.00000 106.00000 132.84094
33.00000 106.34299 132.00000
33.00000 106.00000 132.28365
33.68198 106.00000 132.00000
38.00000 106.00000 132.18523
37.50859 106.00000 132.00000
39.00000 106.00000 132.59818
40.00000 106.00000 132.61728
41.00000 106.00000 132.39508
42.00000 106.00000 132.65265
51.00000 106.00000 132.79182
73.00000 106.22597 132.00000
72.93386 106.00000 132.00000
27.00000 105.00000 132.79709
26.43251 105.00000 132.00000
34.00000 105.87672 132.00000
34.00000 105.00000 132.92833
35.00000 105.72267 132.00000
35.00000 105.00000 132.79295
36.00000 105.58208 132.00000
36.00000 105.00000 132.58342
37.00000 105.73032 132.00000
37.00000 105.00000 132.59641
38.00000 105.00000 132.69150
39.00000 105.00000 132.77943
40.00000 105.00000 132.41042
40.83283 105.00000 132.00000
41.00000 105.17914 132.00000
42.00000 105.30206 132.00000
42.29098 105.00000 132.00000
72.66973 105.00000 132.00000
27.00000 104.00000 132.89551
26.34337 104.00000 132.00000
39.00000 104.00000 132.63353
40.00000 104.00000 132.09001
40.14674 104.00000 132.00000
43.00000 104.15423 132.00000
43.09697 104.00000 132.00000
72.68959 104.00000 132.00000
27.00000 103.00000 132.92883
26.27174 103.00000 132.00000
38.00000 103.00000 132.91864
39.00000 103.00000 132.28664
39.41991 103.00000 132.00000
40.00000 103.81168 132.00000
43.54904 103.00000 132.00000
72.91805 103.00000 132.00000
26.25841 102.00000 132.00000
38.00000 102.00000 132.50826
38.80886 102.00000 132.00000
39.00000 102.30788 132.00000
43.78860 102.00000 132.00000
73.00000 102.52637 132.00000
73.00000 102.00000 132.19794
73.17457 102.00000 132.00000
26.30773 101.00000 132.00000
37.00000 101.00000 132.76483
38.00000 101.00000 132.25206
38.41843 101.00000 132.00000
43.88372 101.00000 132.00000
73.00000 101.00000 132.34084
73.09947 101.00000 132.00000
26.44655 100.00000 132.00000
37.00000 100.00000 132.65805
38.00000 100.00000 132.21960
38.45582 100.00000 132.00000
43.93583 100.00000 132.00000
73.13349 100.00000 132.00000
27.00000 99.00000 132.86151
26.68693 99.00000 132.00000
37.00000 99.00000 132.63577
38.00000 99.00000 132.29906
38.77243 99.00000 132.00000
43.58272 99.00000 132.00000
72.95045 99.00000 132.00000
73.00000 99.27512 132.00000
27.00000 98.00000 132.26590
26.90636 98.00000 132.00000
36.00000 98.00000 132.88831
37.00000 98.00000 132.55246
38.00000 98.00000 132.33409
39.00000 98.45867 132.00000
39.00000 98.00000 132.07408
39.38092 98.00000 132.00000
43.00000 98.18713 132.00000
43.00000 98.00000 132.17307
42.70549 98.00000 132.00000
72.70695 98.00000 132.00000
27.00000 97.65723 132.00000
27.19491 97.00000 132.00000
35.00000 97.00000 132.88696
36.00000 97.00000 132.60298
37.00000 97.00000 132.37234
38.00000 97.00000 132.24217
39.00000 97.00000 132.25772
40.00000 97.70374 132.00000
40.00000 97.00000 132.29974
41.00000 97.49115 132.00000
41.00000 97.00000 132.34576
42.00000 97.63793 132.00000
42.00000 97.00000 132.60783
65.63599 97.00000 132.00000
66.00000 97.21913 132.00000
67.00000 97.26447 132.00000
68.00000 97.00000 132.51810
68.00000 97.23666 132.00000
68.53800 97.00000 132.00000
72.33936 97.00000 132.00000
28.00000 96.00000 132.68234
27.60947 96.00000 132.00000
34.00000 96.00000 132.72482
35.00000 96.00000 132.48705
36.00000 96.00000 132.32323
37.00000 96.00000 132.19783
38.00000 96.00000 132.21790
39.00000 96.00000 132.49115
40.00000 96.00000 132.86632
64.72538 96.00000 132.00000
65.00000 96.39928 132.00000
69.00000 96.00000 132.57858
69.00000 96.65222 132.00000
69.72991 96.00000 132.00000
72.00000 96.35833 132.00000
72.00000 96.00000 132.66238
71.64539 96.00000 132.00000
28.00000 95.27160 132.00000
28.20817 95.00000 132.00000
29.00000 95.00000 132.74844
31.00000 95.00000 132.90057
32.00000 95.00000 132.62775
33.00000 95.00000 132.40390
34.00000 95.00000 132.20657
35.00000 95.00000 132.09724
36.00000 95.00000 132.06580
37.00000 95.00000 132.24692
38.00000 95.00000 132.66428
64.27268 95.00000 132.00000
70.00000 95.00000 132.67523
70.00000 95.78183 132.00000
71.00000 95.51888 132.00000
71.00000 95.00000 132.57120
29.00000 94.15748 132.00000
29.30683 94.00000 132.00000
30.00000 94.00000 132.25185
31.00000 94.00000 132.17267
31.74708 94.00000 132.00000
32.00000 94.08154 132.00000
33.00000 94.24536 132.00000
34.00000 94.38029 132.00000
35.00000 94.34699 132.00000
35.13213 94.00000 132.00000
36.00000 94.00000 132.39001
37.00000 94.00000 132.93201
63.90567 94.00000 132.00000
64.00000 94.26022 132.00000
30.00000 93.64838 132.00000
31.00000 93.72466 132.00000
34.00000 93.58624 132.00000
34.00000 93.00000 132.23303
33.42189 93.00000 132.00000
35.00000 93.90946 132.00000
35.00000 93.00000 132.78326
63.54031 93.00000 132.00000
32.00000 92.22969 132.00000
32.00000 92.00000 132.21220
31.74256 92.00000 132.00000
33.00000 92.80054 132.00000
33.00000 92.00000 132.90858
63.08252 92.00000 132.00000
31.00000 91.56697 132.00000
31.00000 91.00000 132.84789
30.37266 91.00000 132.00000
63.00000 91.52662 132.00000
63.00000 91.00000 132.13344
62.90680 91.00000 132.00000
30.05239 90.00000 132.00000
63.00000 90.00000 132.14555
62.87016 90.00000 132.00000
30.26988 89.00000 132.00000
63.00000 89.00000 132.18170
62.80833 89.00000 132.00000
31.00000 88.00000 132.39984
30.88345 88.00000 132.00000
39.00000 88.05814 132.00000
39.00000 88.00000 132.09595
38.84724 88.00000 132.00000
40.00000 88.34151 132.00000
40.00000 88.00000 132.49078
41.00000 88.46484 132.00000
41.00000 88.00000 132.56557
42.00000 88.31261 132.00000
42.00000 88.00000 132.30978
42.30563 88.00000 132.00000
63.00000 88.00000 132.35936
62.63060 88.00000 132.00000
31.00000 87.85689 132.00000
31.88932 87.00000 132.00000
32.00000 87.00000 132.32693
36.32819 87.00000 132.00000
37.00000 87.30006 132.00000
38.00000 87.69637 132.00000
42.83199 87.00000 132.00000
63.00000 87.00000 132.13434
62.90551 87.00000 132.00000
32.00000 86.91776 132.00000
33.00000 86.39589 132.00000
34.00000 86.27521 132.00000
35.00000 86.47765 132.00000
36.00000 86.85747 132.00000
43.00000 86.00000 132.19655
42.88584 86.00000 132.00000
63.00000 86.00000 132.10431
62.93470 86.00000 132.00000
43.00000 85.00000 132.31927
42.73608 85.00000 132.00000
62.17514 85.00000 132.00000
43.00000 84.00000 132.46794
42.50408 84.00000 132.00000
61.00000 84.14714 132.00000
61.00000 84.00000 132.41173
60.77752 84.00000 132.00000
62.00000 84.84576 132.00000
43.00000 83.00000 132.53419
42.37970 83.00000 132.00000
59.09402 83.00000 132.00000
60.00000 83.53503 132.00000
43.00000 82.00000 132.52487
42.39732 82.00000 132.00000
57.12340 82.00000 132.00000
58.00000 82.49025 132.00000
59.00000 82.94647 132.00000
43.00000 81.00000 132.45949
42.51402 81.00000 132.00000
56.07433 81.00000 132.00000
57.00000 81.90486 132.00000
43.00000 80.00000 132.33144
42.66545 80.00000 132.00000
55.08901 80.00000 132.00000
56.00000 80.92078 132.00000
43.00000 79.00000 132.10500
42.91908 79.00000 132.00000
55.00000 79.87990 132.00000
55.00000 79.00000 132.68004
54.16077 79.00000 132.00000
43.00000 78.55443 132.00000
43.07976 78.00000 132.00000
54.00000 78.79733 132.00000
54.00000 78.00000 132.42906
53.41211 78.00000 132.00000
43.22828 77.00000 132.00000
53.06783 77.00000 132.00000
43.45761 76.00000 132.00000
53.00000 76.88127 132.00000
53.00000 76.00000 132.58084
52.47623 76.00000 132.00000
42.77786 75.00000 132.00000
43.00000 75.28963 132.00000
53.00000 75.00000 132.92789
52.22172 75.00000 132.00000
62.00000 75.06004 132.00000
62.00000 75.00000 132.06221
61.92297 75.00000 132.00000
63.00000 75.40158 132.00000
63.00000 75.00000 132.36845
64.00000 75.63643 132.00000
64.00000 75.00000 132.47098
65.00000 75.65271 132.00000
65.00000 75.00000 132.41628
66.00000 75.33852 132.00000
66.00000 75.00000 132.21107
66.59274 75.00000 132.00000
71.00000 75.15021 132.00000
71.00000 75.00000 132.09084
70.68710 75.00000 132.00000
72.00000 75.42154 132.00000
72.00000 75.00000 132.23456
72.82759 75.00000 132.00000
41.94989 74.00000 132.00000
42.00000 74.09203 132.00000
45.00000 74.00000 132.94046
47.00000 74.17212 132.00000
47.00000 74.00000 132.28479
46.76837 74.00000 132.00000
47.19789 74.00000 132.00000
52.00000 74.21431 132.00000
52.00000 74.00000 132.07257
51.93876 74.00000 132.00000
61.00000 74.09755 132.00000
61.00000 74.00000 132.08109
60.90783 74.00000 132.00000
62.00000 74.00000 132.70935
65.00000 74.00000 132.86409
66.00000 74.00000 132.64233
67.00000 74.74664 132.00000
67.00000 74.00000 132.41275
68.00000 74.36040 132.00000
68.00000 74.00000 132.23523
69.00000 74.20424 132.00000
69.00000 74.00000 132.12141
70.00000 74.48946 132.00000
70.00000 74.00000 132.18199
71.00000 74.00000 132.25626
72.00000 74.00000 132.29187
73.00000 74.62938 132.00000
73.00000 74.00000 132.08482
73.16377 74.00000 132.00000
42.00000 73.50179 132.00000
42.00000 73.00000 132.41095
42.06049 73.00000 132.00000
44.00000 73.00000 132.66544
45.00000 73.00000 132.17381
45.43435 73.00000 132.00000
46.00000 73.28198 132.00000
47.75825 73.00000 132.00000
52.00000 73.00000 132.20284
51.80799 73.00000 132.00000
61.00000 73.00000 132.56317
60.18131 73.00000 132.00000
66.00000 73.00000 132.82501
67.00000 73.00000 132.71710
68.00000 73.00000 132.53635
69.00000 73.00000 132.32484
70.00000 73.00000 132.22681
71.00000 73.00000 132.14857
71.75268 73.00000 132.00000
72.00000 73.14232 132.00000
73.00000 73.77687 132.00000
43.00000 72.00000 132.24960
42.63368 72.00000 132.00000
44.00000 72.32097 132.00000
43.41007 72.00000 132.00000
45.00000 72.77888 132.00000
48.00000 72.53580 132.00000
48.00000 72.00000 132.50436
48.28413 72.00000 132.00000
52.00000 72.00000 132.37161
51.65562 72.00000 132.00000
60.00000 72.69669 132.00000
60.00000 72.00000 132.28442
59.60876 72.00000 132.00000
61.00000 72.00000 132.78505
65.00000 72.00000 132.90446
66.00000 72.00000 132.78461
67.00000 72.00000 132.65126
68.00000 72.00000 132.50021
69.00000 72.00000 132.31804
70.00000 72.00000 132.09064
70.28331 72.00000 132.00000
71.00000 72.60277 132.00000
43.00000 71.82628 132.00000
48.00000 71.00000 132.88513
48.64325 71.00000 132.00000
52.00000 71.00000 132.44971
51.48840 71.00000 132.00000
60.00000 71.00000 132.40117
59.30573 71.00000 132.00000
61.00000 71.00000 132.70653
62.00000 71.00000 132.76808
63.00000 71.00000 132.78596
64.00000 71.00000 132.74329
65.00000 71.00000 132.55849
66.00000 71.00000 132.39343
67.00000 71.00000 132.32393
68.00000 71.00000 132.23050
69.00000 71.00000 132.04892
69.15812 71.00000 132.00000
70.00000 71.74467 132.00000
49.00000 70.00000 132.13773
49.00000 70.26300 132.00000
49.17636 70.00000 132.00000
51.00000 70.13455 132.00000
51.00000 70.00000 132.06226
50.89392 70.00000 132.00000
52.00000 70.00000 132.82294
60.00000 70.00000 132.18692
59.60707 70.00000 132.00000
61.00000 70.00000 132.38309
62.00000 70.00000 132.44106
63.00000 70.00000 132.43707
64.00000 70.00000 132.27634
65.00000 70.00000 132.06570
65.55262 70.00000 132.00000
66.00000 70.11537 132.00000
67.00000 70.13431 132.00000
68.00000 70.32329 132.00000
69.00000 70.87601 132.00000
75.00000 70.46420 132.00000
75.00000 70.00000 132.14331
74.75823 70.00000 132.00000
76.00000 70.30113 132.00000
76.00000 70.00000 132.13501
76.27082 70.00000 132.00000
49.00000 69.00000 132.87904
50.00000 69.29585 132.00000
50.00000 69.00000 132.25116
51.00000 69.00000 132.77077
60.00000 69.52567 132.00000
60.80312 69.00000 132.00000
61.00000 69.00000 132.05006
62.00000 69.00000 132.14839
63.00000 69.00000 132.05132
63.19419 69.00000 132.00000
64.00000 69.43970 132.00000
65.00000 69.84839 132.00000
75.00000 69.00000 132.32938
74.45507 69.00000 132.00000
76.00000 69.00000 132.43361
77.00000 69.12285 132.00000
77.00000 69.00000 132.05307
77.06997 69.00000 132.00000
84.00000 69.38470 132.00000
84.00000 69.00000 132.22441
83.65159 69.00000 132.00000
85.00000 69.85805 132.00000
85.00000 69.00000 132.47885
86.00000 69.13144 132.00000
86.00000 69.00000 132.07080
86.10271 69.00000 132.00000
61.00000 68.87155 132.00000
62.00000 68.57242 132.00000
63.00000 68.87454 132.00000
75.00000 68.00000 132.40784
74.33617 68.00000 132.00000
76.00000 68.00000 132.59752
77.00000 68.00000 132.32584
77.44769 68.00000 132.00000
84.00000 68.00000 132.52803
83.08965 68.00000 132.00000
85.00000 68.00000 132.81854
86.00000 68.00000 132.48193
86.72105 68.00000 132.00000
75.00000 67.00000 132.47227
74.17374 67.00000 132.00000
76.00000 67.00000 132.68817
77.00000 67.00000 132.52145
77.81788 67.00000 132.00000
83.00000 67.50000 132.00000
83.00000 67.00000 132.05502
82.94760 67.00000 132.00000
84.00000 67.00000 132.65840
86.00000 67.00000 132.77533
87.00000 67.46619 132.00000
87.00000 67.00000 132.18268
87.20071 67.00000 132.00000
74.00000 66.33539 132.00000
74.00000 66.00000 132.05276
73.93221 66.00000 132.00000
75.00000 66.00000 132.50615
76.00000 66.00000 132.71922
77.00000 66.00000 132.73561
78.00000 66.58119 132.00000
78.00000 66.00000 132.19252
78.16848 66.00000 132.00000
83.00000 66.70883 132.00000
83.17130 66.00000 132.00000
84.00000 66.00000 132.67201
87.00000 66.00000 132.54532
87.60222 66.00000 132.00000
74.00000 65.00000 132.18976
73.70606 65.00000 132.00000
75.00000 65.00000 132.59952
76.00000 65.00000 132.85986
77.00000 65.00000 132.93466
78.00000 65.00000 132.53668
78.48712 65.00000 132.00000
84.00000 65.00000 132.56584
83.47572 65.00000 132.00000
87.00000 65.00000 132.86633
88.00000 65.12993 132.00000
88.00000 65.00000 132.06792
88.05101 65.00000 132.00000
74.00000 64.00000 132.31821
73.38960 64.00000 132.00000
75.00000 64.00000 132.68503
76.00000 64.00000 132.91306
78.00000 64.00000 132.78279
78.66113 64.00000 132.00000
84.00000 64.00000 132.36720
83.70925 64.00000 132.00000
88.00000 64.00000 132.45351
88.29825 64.00000 132.00000
74.00000 63.00000 132.37137
73.11885 63.00000 132.00000
75.00000 63.00000 132.70169
76.00000 63.00000 132.91583
78.00000 63.00000 132.93855
78.85678 63.00000 132.00000
84.00000 63.00000 132.07913
83.94991 63.00000 132.00000
88.00000 63.00000 132.90778
88.49067 63.00000 132.00000
73.00000 62.59454 132.00000
73.00000 62.00000 132.07352
72.83931 62.00000 132.00000
74.00000 62.00000 132.38910
75.00000 62.00000 132.66393
76.00000 62.00000 132.92337
78.94456 62.00000 132.00000
84.00000 62.82278 132.00000
84.25490 62.00000 132.00000
88.66128 62.00000 132.00000
73.00000 61.00000 132.06332
72.85289 61.00000 132.00000
74.00000 61.00000 132.37733
75.00000 61.00000 132.62088
76.00000 61.00000 132.92532
79.00000 61.64215 132.00000
79.00000 61.00000 132.17509
79.08950 61.00000 132.00000
85.00000 61.00000 132.81308
84.48447 61.00000 132.00000
88.82427 61.00000 132.00000
73.00000 60.44252 132.00000
73.13181 60.00000 132.00000
74.00000 60.00000 132.32550
75.00000 60.00000 132.60355
76.00000 60.00000 132.95055
79.00000 60.00000 132.49629
79.22227 60.00000 132.00000
85.00000 60.00000 132.73776
84.52269 60.00000 132.00000
89.00000 60.22163 132.00000
89.04929 60.00000 132.00000
74.00000 59.00000 132.23485
73.36510 59.00000 132.00000
75.00000 59.00000 132.63141
79.27563 59.00000 132.00000
85.00000 59.00000 132.78703
84.50365 59.00000 132.00000
89.09033 59.00000 132.00000
74.00000 58.00000 132.36038
73.12439 58.00000 132.00000
75.00000 58.00000 132.79987
79.31290 58.00000 132.00000
85.00000 58.00000 132.84523
84.44212 58.00000 132.00000
89.04890 58.00000 132.00000
73.00000 57.73846 132.00000
73.00000 57.00000 132.14594
72.71249 57.00000 132.00000
74.00000 57.00000 132.56432
79.39153 57.00000 132.00000
85.00000 57.00000 132.88611
84.31574 57.00000 132.00000
89.00000 57.73598 132.00000
89.00000 57.00000 132.73598
88.85976 57.00000 132.00000
73.00000 56.00000 132.24332
72.58504 56.00000 132.00000
74.00000 56.00000 132.73059
79.43652 56.00000 132.00000
85.00000 56.00000 132.93042
84.09664 56.00000 132.00000
88.67822 56.00000 132.00000
73.00000 55.00000 132.19345
72.69690 55.00000 132.00000
74.00000 55.00000 132.77777
79.36919 55.00000 132.00000
85.00000 55.00000 132.93849
84.06151 55.00000 132.00000
88.60355 55.00000 132.00000
73.00000 54.00000 132.05779
72.92674 54.00000 132.00000
74.00000 54.00000 132.73242
79.25287 54.00000 132.00000
85.00000 54.00000 132.93900
84.06100 54.00000 132.00000
88.67686 54.00000 132.00000
73.00000 53.62952 132.00000
73.12834 53.00000 132.00000
74.00000 53.00000 132.64255
80.00000 53.00000 132.91505
79.30685 53.00000 132.00000
85.00000 53.00000 132.92967
84.06866 53.00000 132.00000
88.58946 53.00000 132.00000
74.00000 52.00000 132.40068
73.42587 52.00000 132.00000
80.00000 52.00000 132.67091
79.57519 52.00000 132.00000
85.00000 52.00000 132.77795
84.20863 52.00000 132.00000
88.41837 52.00000 132.00000
74.00000 51.00000 132.15425
73.78220 51.00000 132.00000
75.00000 51.00000 132.73671
80.00000 51.00000 132.33354
79.79445 51.00000 132.00000
85.00000 51.00000 132.53229
84.46574 51.00000 132.00000
88.00000 51.00000 132.48776
88.25078 51.00000 132.00000
74.00000 50.54356 132.00000
74.27328 50.00000 132.00000
75.00000 50.00000 132.48546
80.00000 50.58003 132.00000
80.24750 50.00000 132.00000
85.00000 50.00000 132.09041
84.91477 50.00000 132.00000
86.00000 50.00000 132.92375
88.00000 50.00000 132.08084
88.04923 50.00000 132.00000
75.00000 49.00000 132.19470
74.72720 49.00000 132.00000
76.00000 49.00000 132.78598
80.62578 49.00000 132.00000
85.00000 49.84308 132.00000
85.52237 49.00000 132.00000
86.00000 49.00000 132.39050
87.00000 49.00000 132.61017
88.00000 49.83063 132.00000
87.68244 49.00000 132.00000
75.00000 48.52304 132.00000
75.30572 48.00000 132.00000
76.00000 48.00000 132.46062
77.00000 48.00000 132.94727
80.81791 48.00000 132.00000
86.00000 48.23828 132.00000
86.33211 48.00000 132.00000
87.00000 48.00000 132.21484
87.32002 48.00000 132.00000
76.00000 47.00000 132.13206
75.79843 47.00000 132.00000
77.00000 47.00000 132.66608
80.00000 47.00000 132.92815
80.74476 47.00000 132.00000
87.00000 47.57317 132.00000
76.00000 46.61485 132.00000
76.35145 46.00000 132.00000
77.00000 46.00000 132.37122
78.00000 46.00000 132.74533
79.00000 46.00000 132.85938
80.00000 46.00000 132.48514
80.52698 46.00000 132.00000
77.00000 45.00000 132.05113
76.90799 45.00000 132.00000
78.00000 45.00000 132.34671
79.00000 45.00000 132.45047
80.00000 45.00000 132.08446
80.10567 45.00000 132.00000
77.00000 44.84706 132.00000
78.00000 44.12932 132.00000
78.50000 44.00000 132.00000
79.00000 44.00000 132.05054
79.13893 44.00000 132.00000
80.00000 44.80276 132.00000
79.00000 43.79974 132.00000
32.00000 147.34584 131.00000
32.00000 147.00000 131.17166
31.49005 147.00000 131.00000
33.00000 147.12296 131.00000
33.00000 147.00000 131.04803
33.10073 147.00000 131.00000
31.00000 146.56984 131.00000
31.00000 146.00000 131.22125
30.59083 146.00000 131.00000
32.00000 146.00000 131.39153
33.00000 146.00000 131.16177
33.36142 146.00000 131.00000
31.00000 145.00000 131.36081
30.24409 145.00000 131.00000
32.00000 145.00000 131.41580
33.00000 145.00000 131.20834
33.52692 145.00000 131.00000
30.00000 144.34149 131.00000
30.00000 144.00000 131.06061
29.85496 144.00000 131.00000
31.00000 144.00000 131.23616
32.00000 144.00000 131.25830
33.00000 144.00000 131.15050
33.46632 144.00000 131.00000
30.00000 143.00000 131.07350
29.75808 143.00000 131.00000
31.00000 143.00000 131.04778
31.50000 143.00000 131.00000
32.00000 143.15956 131.00000
32.50000 143.00000 131.00000
33.00000 143.00000 131.04694
33.20951 143.00000 131.00000
30.00000 142.79443 131.00000
31.00000 142.84909 131.00000
33.00000 142.81854 131.00000
42.00000 142.14923 131.00000
42.00000 142.00000 131.20042
41.76294 142.00000 131.00000
43.00000 142.05560 131.00000
43.00000 142.00000 131.06285
43.09593 142.00000 131.00000
41.00000 141.47879 131.00000
41.00000 141.00000 131.76784
40.36691 141.00000 131.00000
43.00000 141.00000 131.78059
44.00000 141.18661 131.00000
44.00000 141.00000 131.13673
44.13683 141.00000 131.00000
37.00000 140.66278 131.00000
37.00000 140.00000 131.19377
36.20192 140.00000 131.00000
38.00000 140.39661 131.00000
38.00000 140.00000 131.25784
38.83346 140.00000 131.00000
39.09060 140.00000 131.00000
40.00000 140.68372 131.00000
44.00000 140.00000 131.45193
44.44492 140.00000 131.00000
37.00000 139.00000 131.31348
36.19528 139.00000 131.00000
38.00000 139.00000 131.67201
39.00000 139.94385 131.00000
44.00000 139.00000 131.32582
44.31791 139.00000 131.00000
37.00000 138.00000 131.16658
36.82089 138.00000 131.00000
43.00000 138.00000 131.84325
44.00000 138.23068 131.00000
43.89056 138.00000 131.00000
37.00000 137.00000 131.69836
36.75707 137.00000 131.00000
43.39969 137.00000 131.00000
36.10179 136.00000 131.00000
43.00000 136.00000 131.76744
43.17339 136.00000 131.00000
35.27747 135.00000 131.00000
36.00000 135.86615 131.00000
43.00000 135.00000 131.11914
43.05046 135.00000 131.00000
35.00000 134.62186 131.00000
35.00000 134.00000 131.87480
34.64901 134.00000 131.00000
42.00000 134.00000 131.89967
43.00000 134.68164 131.00000
42.85677 134.00000 131.00000
35.00000 133.00000 131.88162
34.61307 133.00000 131.00000
42.00000 133.00000 131.73714
42.71495 133.00000 131.00000
54.00000 133.15897 131.00000
54.00000 133.00000 131.05032
53.91405 133.00000 131.00000
54.50000 133.00000 131.00000
35.00000 132.11407 131.00000
35.05771 132.00000 131.00000
43.00000 132.19522 131.00000
43.00000 132.00000 131.07153
43.06265 132.00000 131.00000
54.00000 132.00000 131.33110
53.37216 132.00000 131.00000
55.00000 132.86050 131.00000
55.00000 132.00000 131.31046
55.73378 132.00000 131.00000
36.00000 131.00000 131.45900
35.64221 131.00000 131.00000
43.00000 131.50000 131.00000
42.93732 131.00000 131.00000
54.00000 131.00000 131.23862
53.66014 131.00000 131.00000
55.00000 131.00000 131.49695
56.00000 131.59749 131.00000
56.00000 131.00000 131.16904
56.38422 131.00000 131.00000
36.00000 130.63657 131.00000
36.68755 130.00000 131.00000
37.00000 130.00000 131.33310
38.00000 130.00000 131.94298
43.00000 130.83165 131.00000
43.00000 130.00000 131.41541
43.41099 130.00000 131.00000
54.00000 130.56624 131.00000
54.78776 130.00000 131.00000
55.00000 130.00000 131.08333
56.00000 130.00000 131.04974
56.11391 130.00000 131.00000
37.00000 129.66109 131.00000
37.59156 129.00000 131.00000
38.00000 129.00000 131.62845
44.00000 129.38599 131.00000
44.00000 129.00000 131.49893
44.29960 129.00000 131.00000
55.00000 129.90762 131.00000
56.00000 129.93713 131.00000
38.00000 128.53275 131.00000
38.42858 128.00000 131.00000
44.94416 128.00000 131.00000
38.94817 127.00000 131.00000
45.00000 127.90778 131.00000
45.52653 127.00000 131.00000
39.00000 126.50000 131.00000
39.00000 126.00000 131.15170
39.04958 126.00000 131.00000
45.82575 126.00000 131.00000
34.00000 125.00000 131.53354
35.00000 125.00000 131.12354
36.00000 125.00000 131.44676
37.00000 125.00000 131.71277
38.00000 125.00000 131.40723
38.28778 125.00000 131.00000
39.00000 125.91541 131.00000
46.00000 125.45261 131.00000
46.15688 125.00000 131.00000
33.00000 124.00000 131.22792
33.26094 124.00000 131.00000
34.00000 124.52011 131.00000
35.00000 124.91331 131.00000
36.00000 124.76375 131.00000
37.00000 124.63011 131.00000
38.00000 124.76811 131.00000
46.72551 124.00000 131.00000
58.00000 124.40024 131.00000
58.00000 124.00000 131.71391
57.12928 124.00000 131.00000
59.00000 124.62444 131.00000
59.00000 124.00000 131.76889
60.00000 124.58211 131.00000
60.00000 124.00000 131.66534
61.00000 124.56762 131.00000
61.00000 124.00000 131.55618
62.00000 124.60223 131.00000
62.00000 124.00000 131.44991
63.00000 124.24509 131.00000
63.00000 124.00000 131.15109
63.33451 124.00000 131.00000
32.00000 123.00000 131.41907
32.42602 123.00000 131.00000
33.00000 123.73003 131.00000
47.00000 123.61075 131.00000
47.42764 123.00000 131.00000
55.46675 123.00000 131.00000
56.00000 123.39767 131.00000
57.00000 123.93916 131.00000
63.00000 123.00000 131.61969
64.00000 123.24451 131.00000
64.00000 123.00000 131.09709
64.14989 123.00000 131.00000
31.00000 122.00000 131.70897
31.77198 122.00000 131.00000
32.00000 122.32958 131.00000
48.00000 122.08942 131.00000
48.05058 122.00000 131.00000
54.57202 122.00000 131.00000
55.00000 122.54732 131.00000
63.00000 122.00000 131.46237
63.53017 122.00000 131.00000
64.00000 122.74909 131.00000
30.00000 121.00000 131.92921
31.00000 121.00000 131.07364
31.09589 121.00000 131.00000
48.44105 121.00000 131.00000
54.00000 121.16721 131.00000
54.00000 121.00000 131.66527
53.89064 121.00000 131.00000
62.00000 121.00000 131.41119
63.00000 121.61726 131.00000
62.20995 121.00000 131.00000
30.00000 120.00000 131.27820
30.31698 120.00000 131.00000
31.00000 120.88380 131.00000
48.73285 120.00000 131.00000
53.43178 120.00000 131.00000
60.92279 120.00000 131.00000
61.00000 120.06059 131.00000
62.00000 120.83759 131.00000
29.00000 119.00000 131.68457
29.76556 119.00000 131.00000
30.00000 119.43864 131.00000
49.00000 119.00000 131.50000
48.94835 119.00000 131.00000
53.12145 119.00000 131.00000
59.65893 119.00000 131.00000
60.00000 119.27361 131.00000
29.00000 118.00000 131.33202
29.40486 118.00000 131.00000
49.00000 118.80223 131.00000
49.20872 118.00000 131.00000
53.00000 118.67472 131.00000
53.00000 118.00000 131.81548
52.73833 118.00000 131.00000
58.76016 118.00000 131.00000
59.00000 118.32839 131.00000
29.00000 117.00000 131.24173
29.32395 117.00000 131.00000
49.50240 117.00000 131.00000
52.22620 117.00000 131.00000
58.32619 117.00000 131.00000
29.00000 116.00000 131.43567
29.62649 116.00000 131.00000
49.77757 116.00000 131.00000
52.00000 116.54063 131.00000
52.00000 116.00000 131.47221
51.73287 116.00000 131.00000
58.00000 116.00000 131.88654
58.53422 116.00000 131.00000
64.00000 116.29726 131.00000
64.00000 116.00000 131.38344
63.15345 116.00000 131.00000
65.00000 116.54565 131.00000
65.00000 116.00000 131.58299
66.00000 116.75312 131.00000
66.00000 116.00000 131.73550
67.00000 116.85426 131.00000
67.00000 116.00000 131.81889
68.00000 116.51410 131.00000
68.00000 116.00000 131.44543
68.59002 116.00000 131.00000
29.00000 115.00000 131.74118
30.00000 115.36007 131.00000
30.00000 115.00000 131.14088
30.26388 115.00000 131.00000
49.95041 115.00000 131.00000
51.26253 115.00000 131.00000
59.00000 115.44460 131.00000
59.00000 115.00000 131.43813
60.00000 115.06759 131.00000
60.00000 115.00000 131.09552
61.00000 115.27380 131.00000
61.00000 115.00000 131.41261
62.00000 115.61433 131.00000
62.00000 115.00000 131.91722
63.00000 115.94121 131.00000
69.00000 115.56522 131.00000
69.00000 115.00000 131.44841
69.47769 115.00000 131.00000
30.00000 114.00000 131.70613
31.00000 114.39272 131.00000
31.00000 114.00000 131.25101
31.81296 114.00000 131.00000
50.00000 114.82199 131.00000
50.00000 114.00000 131.65706
51.00000 114.43377 131.00000
51.00000 114.00000 131.26369
70.00000 114.27261 131.00000
70.00000 114.00000 131.18582
70.15971 114.00000 131.00000
31.00000 113.00000 131.94183
32.00000 113.92158 131.00000
32.00000 113.00000 131.63026
33.00000 113.52887 131.00000
33.00000 113.00000 131.34108
34.00000 113.10136 131.00000
34.00000 113.00000 131.06516
34.19219 113.00000 131.00000
50.00000 113.00000 131.57611
51.00000 113.00000 131.65833
70.00000 113.00000 131.85503
70.63425 113.00000 131.00000
32.00000 112.00000 131.92566
33.00000 112.00000 131.56963
34.00000 112.00000 131.27904
34.82152 112.00000 131.00000
50.00000 112.00000 131.51855
51.00000 112.00000 131.78146
71.00000 112.14039 131.00000
71.00000 112.00000 131.08734
71.06010 112.00000 131.00000
32.00000 111.00000 131.93855
33.00000 111.00000 131.54021
34.00000 111.00000 131.17523
34.44080 111.00000 131.00000
71.72977 111.00000 131.00000
30.00000 110.07494 131.00000
30.00000 110.00000 131.11234
29.71579 110.00000 131.00000
31.00000 110.11632 131.00000
31.00000 110.00000 131.21545
32.00000 110.00000 131.21283
32.00000 110.06145 131.00000
32.21781 110.00000 131.00000
33.00000 110.00000 131.38826
34.00000 110.00000 131.06755
34.08842 110.00000 131.00000
72.00000 110.76916 131.00000
72.83129 110.00000 131.00000
28.00000 109.29169 131.00000
28.00000 109.00000 131.36044
27.62996 109.00000 131.00000
29.00000 109.78790 131.00000
29.00000 109.00000 131.92821
32.00000 109.00000 131.93947
33.00000 109.69501 131.00000
33.00000 109.00000 131.57599
33.89111 109.00000 131.00000
34.20984 109.00000 131.00000
73.00000 109.73490 131.00000
73.00000 109.00000 131.81885
73.36182 109.00000 131.00000
27.00000 108.14050 131.00000
27.00000 108.00000 131.16193
26.93654 108.00000 131.00000
33.00000 108.00000 131.49521
34.00000 108.50000 131.00000
34.00000 108.00000 131.05736
34.15843 108.00000 131.00000
35.00000 108.58518 131.00000
36.00000 108.00000 131.31529
35.70891 108.00000 131.00000
73.55787 108.00000 131.00000
26.67180 107.00000 131.00000
33.00000 107.00000 131.60434
34.00000 107.00000 131.19669
34.75972 107.00000 131.00000
36.00000 107.00000 131.06128
35.52044 107.00000 131.00000
37.00000 107.00000 131.61560
73.67603 107.00000 131.00000
26.53026 106.00000 131.00000
34.00000 106.00000 131.88300
35.00000 106.90769 131.00000
35.00000 106.00000 131.71432
36.00000 106.00000 131.64256
37.00000 106.00000 131.81462
73.00000 106.00000 131.92239
73.63801 106.00000 131.00000
26.35712 105.00000 131.00000
41.00000 105.00000 131.91489
42.00000 105.00000 131.76837
73.00000 105.00000 131.60037
73.45339 105.00000 131.00000
26.15250 104.00000 131.00000
41.00000 104.00000 131.49207
42.00000 104.00000 131.13925
43.00000 104.00000 131.87018
73.00000 104.00000 131.55771
73.44361 104.00000 131.00000
26.00000 103.25025 131.00000
26.00000 103.00000 131.17036
25.95094 103.00000 131.00000
40.00000 103.00000 131.62155
41.00000 103.00000 131.05876
41.20673 103.00000 131.00000
42.00000 103.63595 131.00000
42.58121 103.00000 131.00000
43.00000 103.00000 131.22116
73.00000 103.00000 131.90298
74.00000 103.19070 131.00000
74.00000 103.00000 131.14479
74.13760 103.00000 131.00000
26.00000 102.00000 131.22345
25.93423 102.00000 131.00000
39.00000 102.00000 131.87532
40.00000 102.00000 131.30698
40.66942 102.00000 131.00000
41.00000 102.72451 131.00000
43.00000 102.25126 131.00000
43.06701 102.00000 131.00000
74.00000 102.00000 131.51923
74.61181 102.00000 131.00000
26.00000 101.62405 131.00000
26.11304 101.00000 131.00000
39.00000 101.00000 131.66141
40.00000 101.00000 131.21216
40.60131 101.00000 131.00000
43.07195 101.00000 131.00000
74.00000 101.00000 131.12263
74.19187 101.00000 131.00000
26.40845 100.00000 131.00000
39.00000 100.00000 131.73940
40.00000 100.00000 131.33884
41.00000 100.26688 131.00000
41.00000 100.00000 131.04984
41.28719 100.00000 131.00000
43.00000 100.72004 131.00000
43.00000 100.00000 131.14992
42.49110 100.00000 131.00000
74.00000 100.86307 131.00000
73.23528 100.00000 131.00000
26.79307 99.00000 131.00000
39.00000 99.00000 131.91103
40.00000 99.00000 131.59969
41.00000 99.00000 131.30717
42.00000 99.62025 131.00000
42.00000 99.00000 131.21361
43.00000 99.00000 131.52737
72.94105 99.00000 131.00000
73.00000 99.21529 131.00000
27.00000 98.40947 131.00000
27.00000 98.00000 131.59145
27.17576 98.00000 131.00000
40.00000 98.00000 131.87741
41.00000 98.00000 131.71051
42.00000 98.00000 131.74448
72.49045 98.00000 131.00000
27.30395 97.00000 131.00000
66.00000 97.00000 131.50313
66.43595 97.00000 131.00000
67.00000 97.29672 131.00000
68.00000 97.61758 131.00000
69.00000 97.00000 131.70667
69.00000 97.57129 131.00000
70.00000 97.07278 131.00000
70.00000 97.00000 131.06410
70.21209 97.00000 131.00000
72.00000 97.21789 131.00000
72.00000 97.00000 131.25159
71.63294 97.00000 131.00000
27.41026 96.00000 131.00000
65.00000 96.00000 131.50067
66.00000 96.67482 131.00000
65.35654 96.00000 131.00000
70.00000 96.00000 131.84006
71.00000 96.71147 131.00000
71.00000 96.00000 131.58444
28.00000 95.00000 131.64853
27.74578 95.00000 131.00000
65.00000 95.56887 131.00000
64.61613 95.00000 131.00000
28.00000 94.54056 131.00000
28.37510 94.00000 131.00000
29.00000 94.00000 131.83572
32.00000 94.00000 131.94844
33.00000 94.00000 131.88382
34.00000 94.00000 131.88368
35.00000 94.00000 131.95291
63.94719 94.00000 131.00000
64.00000 94.08653 131.00000
29.00000 93.09476 131.00000
29.08965 93.00000 131.00000
30.00000 93.00000 131.56488
31.00000 93.00000 131.60468
32.00000 93.00000 131.65836
33.00000 93.00000 131.87584
63.38500 93.00000 131.00000
30.00000 92.00000 131.23174
29.68057 92.00000 131.00000
31.00000 92.00000 131.67496
63.00000 92.43082 131.00000
63.00000 92.00000 131.77437
62.71411 92.00000 131.00000
30.00000 91.00000 131.62134
29.57158 91.00000 131.00000
62.35231 91.00000 131.00000
30.00000 90.00000 131.88095
29.61882 90.00000 131.00000
62.17284 90.00000 131.00000
30.00000 89.00000 131.16714
29.94774 89.00000 131.00000
40.00000 89.17371 131.00000
40.00000 89.00000 131.17355
39.62991 89.00000 131.00000
41.00000 89.65521 131.00000
41.00000 89.00000 131.53844
42.00000 89.84930 131.00000
42.00000 89.00000 131.57161
43.00000 89.25629 131.00000
43.00000 89.00000 131.12286
43.11709 89.00000 131.00000
62.00000 89.24225 131.00000
62.00000 89.00000 131.07628
61.94707 89.00000 131.00000
30.00000 88.91909 131.00000
30.66635 88.00000 131.00000
38.00000 88.35728 131.00000
38.00000 88.00000 131.51791
37.36993 88.00000 131.00000
39.00000 88.75301 131.00000
43.00000 88.70397 131.00000
42.69781 88.00000 131.00000
62.00000 88.00000 131.27553
61.80278 88.00000 131.00000
31.00000 87.64339 131.00000
31.76691 87.00000 131.00000
36.00000 87.29031 131.00000
36.00000 87.00000 131.64444
35.43587 87.00000 131.00000
37.00000 87.79657 131.00000
42.27164 87.00000 131.00000
62.00000 87.41852 131.00000
62.15238 87.00000 131.00000
32.00000 86.83231 131.00000
33.00000 86.44676 131.00000
34.00000 86.46313 131.00000
35.00000 86.79472 131.00000
42.10084 86.00000 131.00000
62.21499 86.00000 131.00000
42.00000 85.72351 131.00000
42.00000 85.00000 131.28221
41.67285 85.00000 131.00000
62.00000 85.68686 131.00000
62.00000 85.00000 131.74246
61.39863 85.00000 131.00000
42.00000 84.00000 131.59056
41.22420 84.00000 131.00000
60.00000 84.05838 131.00000
60.00000 84.00000 131.10667
59.89998 84.00000 131.00000
61.00000 84.69017 131.00000
41.00000 83.26859 131.00000
41.00000 83.00000 131.06247
40.91098 83.00000 131.00000
42.00000 83.00000 131.70206
58.00000 83.05562 131.00000
58.00000 83.00000 131.09370
57.75887 83.00000 131.00000
59.00000 83.48349 131.00000
59.00000 83.00000 131.89388
41.00000 82.00000 131.05667
40.91204 82.00000 131.00000
42.00000 82.00000 131.68945
51.00000 82.19362 131.00000
51.00000 82.00000 131.06610
50.69625 82.00000 131.00000
52.00000 82.15662 131.00000
52.00000 82.00000 131.05208
53.00000 82.17580 131.00000
53.00000 82.00000 131.04755
54.00000 82.36029 131.00000
54.00000 82.00000 131.05550
55.00000 82.43120 131.00000
55.00000 82.00000 131.19992
56.00000 82.60431 131.00000
56.00000 82.00000 131.39619
57.00000 82.78133 131.00000
57.00000 82.00000 131.89569
41.00000 81.50000 131.00000
41.08516 81.00000 131.00000
42.00000 81.00000 131.58969
50.00000 81.24828 131.00000
50.00000 81.00000 131.05026
49.87811 81.00000 131.00000
51.00000 81.00000 131.29924
52.00000 81.00000 131.32312
53.00000 81.00000 131.26077
54.00000 81.00000 131.29149
55.00000 81.00000 131.50952
56.00000 81.00000 131.94214
42.00000 80.00000 131.49483
41.20700 80.00000 131.00000
50.00000 80.49916 131.00000
50.13275 80.00000 131.00000
51.00000 80.00000 131.32321
52.00000 80.00000 131.49481
53.00000 80.00000 131.46417
54.00000 80.00000 131.58687
55.00000 80.00000 131.93825
42.00000 79.00000 131.24710
41.58832 79.00000 131.00000
51.00000 79.00000 131.15338
50.60250 79.00000 131.00000
52.00000 79.00000 131.39169
53.00000 79.00000 131.65961
54.00000 79.00000 131.91699
42.00000 78.18782 131.00000
42.07250 78.00000 131.00000
43.00000 78.00000 131.89862
51.00000 78.30876 131.00000
51.17437 78.00000 131.00000
52.00000 78.00000 131.32922
53.00000 78.00000 131.77432
43.00000 77.00000 131.72739
42.26905 77.00000 131.00000
52.00000 77.00000 131.32370
51.49828 77.00000 131.00000
53.00000 77.00000 131.94275
43.00000 76.00000 131.56543
42.40999 76.00000 131.00000
52.00000 76.00000 131.53674
51.43290 76.00000 131.00000
63.00000 76.06947 131.00000
63.00000 76.00000 131.11932
62.87432 76.00000 131.00000
64.00000 76.45242 131.00000
64.00000 76.00000 131.63104
65.00000 76.69954 131.00000
65.00000 76.00000 131.72034
66.00000 76.76239 131.00000
66.00000 76.00000 131.55038
67.00000 76.31628 131.00000
67.00000 76.00000 131.21033
67.38986 76.00000 131.00000
71.00000 76.18732 131.00000
71.00000 76.00000 131.25072
70.53651 76.00000 131.00000
72.00000 76.41014 131.00000
72.00000 76.00000 131.54451
73.00000 76.14113 131.00000
73.00000 76.00000 131.19611
73.21595 76.00000 131.00000
42.06943 75.00000 131.00000
52.00000 75.00000 131.74597
51.29401 75.00000 131.00000
61.41070 75.00000 131.00000
62.00000 75.46667 131.00000
67.00000 75.00000 131.84142
68.00000 75.56967 131.00000
68.00000 75.00000 131.49014
69.00000 75.35548 131.00000
69.00000 75.00000 131.36754
70.00000 75.73982 131.00000
70.00000 75.00000 131.73940
73.00000 75.00000 131.93582
74.00000 75.19514 131.00000
74.00000 75.00000 131.16405
74.12690 75.00000 131.00000
41.55673 74.00000 131.00000
42.00000 74.88023 131.00000
46.73234 74.00000 131.00000
47.00000 74.35957 131.00000
48.00000 74.00000 131.15460
48.00000 74.29474 131.00000
48.27508 74.00000 131.00000
51.14306 74.00000 131.00000
60.30640 74.00000 131.00000
61.00000 74.64067 131.00000
74.00000 74.00000 131.41873
74.36330 74.00000 131.00000
42.00000 73.00000 131.90814
41.43767 73.00000 131.00000
45.93500 73.00000 131.00000
46.00000 73.08293 131.00000
48.00000 73.00000 131.71309
48.90977 73.00000 131.00000
51.00000 73.31056 131.00000
51.00000 73.00000 131.07350
50.89266 73.00000 131.00000
60.00000 73.68642 131.00000
60.00000 73.00000 131.81027
59.40550 73.00000 131.00000
72.00000 73.00000 131.94319
73.00000 73.00000 131.62395
74.00000 73.00000 131.14230
74.24183 73.00000 131.00000
42.00000 72.00000 131.50526
41.63206 72.00000 131.00000
44.00000 72.00000 131.67830
45.00000 72.00000 131.17926
45.16854 72.00000 131.00000
49.00000 72.00000 131.32431
49.00000 72.84990 131.00000
49.58560 72.00000 131.00000
51.00000 72.00000 131.34792
50.41471 72.00000 131.00000
59.00000 72.41072 131.00000
59.00000 72.00000 131.36229
58.74423 72.00000 131.00000
71.00000 72.00000 131.72729
72.00000 72.00000 131.21750
72.37162 72.00000 131.00000
73.00000 72.35982 131.00000
74.00000 72.65106 131.00000
74.47348 72.00000 131.00000
75.00000 72.39824 131.00000
75.00000 72.00000 131.29123
75.76891 72.00000 131.00000
42.00000 71.64674 131.00000
43.00000 71.28366 131.00000
44.00000 71.45842 131.00000
45.00000 71.85971 131.00000
49.00000 71.00000 131.68390
50.00000 71.28938 131.00000
50.00000 71.00000 131.09250
51.00000 71.00000 131.60748
59.00000 71.00000 131.75945
58.35275 71.00000 131.00000
70.00000 71.00000 131.69708
71.00000 71.00000 131.08934
71.12476 71.00000 131.00000
72.00000 71.75067 131.00000
75.00000 71.00000 131.79788
74.21714 71.00000 131.00000
76.00000 71.87193 131.00000
76.00000 71.00000 131.62384
76.74954 71.00000 131.00000
84.00000 71.19223 131.00000
84.00000 71.00000 131.16106
83.61088 71.00000 131.00000
85.00000 71.35561 131.00000
85.00000 71.00000 131.25166
85.41661 71.00000 131.00000
50.00000 70.00000 131.54074
59.00000 70.00000 131.65007
58.27233 70.00000 131.00000
66.00000 70.00000 131.94994
67.00000 70.00000 131.95084
68.00000 70.00000 131.88953
69.00000 70.00000 131.62398
70.00000 70.00000 131.08441
70.12006 70.00000 131.00000
71.00000 70.87689 131.00000
74.00000 70.57846 131.00000
74.00000 70.00000 131.35608
73.72303 70.00000 131.00000
77.00000 70.66850 131.00000
77.00000 70.00000 131.49065
77.38945 70.00000 131.00000
84.00000 70.00000 131.60387
83.08883 70.00000 131.00000
85.00000 70.00000 131.90233
86.00000 70.43520 131.00000
86.00000 70.00000 131.35973
86.30633 70.00000 131.00000
59.00000 69.00000 131.22069
58.71694 69.00000 131.00000
60.00000 69.00000 131.78001
64.00000 69.00000 131.78871
65.00000 69.00000 131.65767
66.00000 69.00000 131.65846
67.00000 69.00000 131.71535
68.00000 69.00000 131.65201
69.00000 69.00000 131.29832
69.38892 69.00000 131.00000
70.00000 69.86096 131.00000
74.00000 69.00000 131.56798
73.59760 69.00000 131.00000
77.78495 69.00000 131.00000
83.00000 69.88446 131.00000
83.00000 69.00000 131.49316
82.53725 69.00000 131.00000
86.93597 69.00000 131.00000
59.00000 68.44249 131.00000
59.31066 68.00000 131.00000
60.00000 68.00000 131.34506
61.00000 68.00000 131.65135
62.00000 68.00000 131.80133
63.00000 68.00000 131.65265
64.00000 68.00000 131.49341
65.00000 68.00000 131.49220
66.00000 68.00000 131.56796
67.00000 68.00000 131.56827
68.00000 68.00000 131.39473
68.71057 68.00000 131.00000
69.00000 68.36563 131.00000
74.00000 68.00000 131.66241
73.57835 68.00000 131.00000
78.00000 68.20918 131.00000
78.00000 68.00000 131.11565
78.05008 68.00000 131.00000
83.00000 68.00000 131.92050
82.36869 68.00000 131.00000
87.00000 68.89655 131.00000
87.00000 68.00000 131.70839
87.45860 68.00000 131.00000
60.00000 67.18564 131.00000
60.21687 67.00000 131.00000
61.00000 67.00000 131.27783
62.00000 67.00000 131.53186
63.00000 67.00000 131.46640
64.00000 67.00000 131.39394
65.00000 67.00000 131.41260
66.00000 67.00000 131.42342
67.00000 67.00000 131.33356
67.83538 67.00000 131.00000
68.00000 67.14728 131.00000
74.00000 67.00000 131.85217
73.37636 67.00000 131.00000
78.00000 67.00000 131.69370
78.25231 67.00000 131.00000
82.49989 67.00000 131.00000
87.81505 67.00000 131.00000
61.00000 66.00000 131.04961
60.88294 66.00000 131.00000
62.00000 66.00000 131.33427
63.00000 66.00000 131.35736
64.00000 66.00000 131.28499
65.00000 66.00000 131.18240
66.00000 66.00000 131.05127
66.16196 66.00000 131.00000
67.00000 66.43768 131.00000
73.11526 66.00000 131.00000
78.43843 66.00000 131.00000
83.00000 66.00000 131.67316
82.74066 66.00000 131.00000
88.00000 66.37421 131.00000
88.00000 66.00000 131.22842
88.09904 66.00000 131.00000
61.00000 65.64330 131.00000
61.59044 65.00000 131.00000
62.00000 65.00000 131.06244
63.00000 65.00000 131.10483
63.67801 65.00000 131.00000
64.00000 65.14597 131.00000
65.00000 65.62706 131.00000
66.00000 65.92754 131.00000
73.00000 65.74121 131.00000
73.00000 65.00000 131.38159
72.68421 65.00000 131.00000
78.64344 65.00000 131.00000
83.00000 65.33482 131.00000
83.13046 65.00000 131.00000
88.26979 65.00000 131.00000
62.00000 64.86375 131.00000
63.00000 64.81137 131.00000
73.00000 64.00000 131.75696
72.15588 64.00000 131.00000
78.81129 64.00000 131.00000
83.44261 64.00000 131.00000
88.38770 64.00000 131.00000
72.00000 63.70708 131.00000
72.00000 63.00000 131.32323
71.62415 63.00000 131.00000
73.00000 63.00000 131.94586
78.84863 63.00000 131.00000
83.66683 63.00000 131.00000
88.45506 63.00000 131.00000
72.00000 62.00000 131.58699
71.08414 62.00000 131.00000
78.72382 62.00000 131.00000
84.00000 62.00000 131.36856
83.85693 62.00000 131.00000
88.58253 62.00000 131.00000
71.00000 61.74123 131.00000
71.00000 61.00000 131.14951
70.71136 61.00000 131.00000
72.00000 61.00000 131.62270
79.00000 61.00000 131.78195
78.61833 61.00000 131.00000
84.00000 61.00000 131.09903
83.94577 61.00000 131.00000
88.68704 61.00000 131.00000
71.00000 60.00000 131.15707
70.63573 60.00000 131.00000
72.00000 60.00000 131.57437
73.00000 60.00000 131.95023
79.00000 60.00000 131.55841
78.65700 60.00000 131.00000
84.00000 60.00000 131.09326
83.94070 60.00000 131.00000
89.00000 60.00000 131.78964
88.80962 60.00000 131.00000
71.00000 59.00000 131.09363
70.76468 59.00000 131.00000
72.00000 59.00000 131.47850
73.00000 59.00000 131.86523
79.00000 59.00000 131.52148
78.63661 59.00000 131.00000
84.00000 59.00000 131.29312
83.76540 59.00000 131.00000
89.00000 59.00000 131.56194
88.88187 59.00000 131.00000
71.00000 58.00000 131.08455
70.83635 58.00000 131.00000
72.00000 58.00000 131.54608
73.00000 58.00000 131.94923
79.00000 58.00000 131.53860
78.59165 58.00000 131.00000
84.00000 58.00000 131.41689
83.64330 58.00000 131.00000
89.00000 58.00000 131.78705
88.81213 58.00000 131.00000
71.00000 57.00000 131.05498
70.92035 57.00000 131.00000
72.00000 57.00000 131.62686
79.00000 57.00000 131.49023
78.55617 57.00000 131.00000
84.00000 57.00000 131.64120
83.42999 57.00000 131.00000
88.66734 57.00000 131.00000
71.00000 56.77576 131.00000
71.23193 56.00000 131.00000
72.00000 56.00000 131.63632
79.00000 56.00000 131.48703
78.51382 56.00000 131.00000
84.00000 56.00000 131.89713
83.15075 56.00000 131.00000
88.50340 56.00000 131.00000
72.00000 55.00000 131.46428
71.53075 55.00000 131.00000
79.00000 55.00000 131.57237
78.39260 55.00000 131.00000
84.00000 55.00000 131.93629
83.06371 55.00000 131.00000
88.40044 55.00000 131.00000
72.00000 54.00000 131.16473
71.85645 54.00000 131.00000
79.00000 54.00000 131.69591
78.25981 54.00000 131.00000
83.00000 54.50000 131.00000
83.00000 54.00000 131.05925
82.92004 54.00000 131.00000
84.00000 54.00000 131.93970
88.52728 54.00000 131.00000
72.00000 53.51595 131.00000
72.16965 53.00000 131.00000
73.00000 53.00000 131.88452
79.00000 53.00000 131.67989
78.23881 53.00000 131.00000
83.00000 53.00000 131.06042
82.92827 53.00000 131.00000
84.00000 53.00000 131.93582
88.55145 53.00000 131.00000
73.00000 52.00000 131.67293
72.31762 52.00000 131.00000
79.00000 52.00000 131.43456
78.47711 52.00000 131.00000
83.00000 52.70598 131.00000
83.17358 52.00000 131.00000
84.00000 52.00000 131.79204
88.43813 52.00000 131.00000
73.00000 51.00000 131.38885
72.55893 51.00000 131.00000
79.00000 51.00000 131.13217
78.85557 51.00000 131.00000
84.00000 51.00000 131.47890
83.56493 51.00000 131.00000
88.34438 51.00000 131.00000
73.00000 50.00000 131.08827
72.90150 50.00000 131.00000
74.00000 50.00000 131.80533
79.00000 50.71379 131.00000
80.00000 50.00000 131.65733
79.35655 50.00000 131.00000
84.00000 50.25410 131.00000
84.13779 50.00000 131.00000
88.21107 50.00000 131.00000
73.00000 49.77899 131.00000
73.39615 49.00000 131.00000
74.00000 49.00000 131.45645
80.00000 49.00000 131.12375
79.87777 49.00000 131.00000
85.00000 49.00000 131.39102
84.71320 49.00000 131.00000
88.00000 49.00000 131.38585
88.15412 49.00000 131.00000
74.00000 48.00000 131.07823
73.90086 48.00000 131.00000
75.00000 48.00000 131.77872
80.00000 48.69864 131.00000
80.22258 48.00000 131.00000
85.00000 48.51208 131.00000
85.29582 48.00000 131.00000
86.00000 48.00000 131.84868
88.00000 48.00000 131.25659
88.15336 48.00000 131.00000
74.00000 47.79504 131.00000
74.39341 47.00000 131.00000
75.00000 47.00000 131.44415
80.43162 47.00000 131.00000
86.00000 47.00000 131.22260
85.78303 47.00000 131.00000
87.00000 47.00000 131.69183
88.00000 47.00000 131.06712
88.05770 47.00000 131.00000
75.00000 46.00000 131.10992
74.85641 46.00000 131.00000
76.00000 46.00000 131.77792
80.60250 46.00000 131.00000
86.00000 46.57957 131.00000
86.47597 46.00000 131.00000
87.00000 46.00000 131.26599
87.55489 46.00000 131.00000
88.00000 46.80157 131.00000
75.00000 45.68672 131.00000
75.33055 45.00000 131.00000
76.00000 45.00000 131.45110
80.65058 45.00000 131.00000
87.00000 45.35234 131.00000
76.00000 44.00000 131.18967
75.73146 44.00000 131.00000
77.00000 44.00000 131.70718
78.00000 44.00000 131.95074
80.00000 44.00000 131.63611
80.66807 44.00000 131.00000
76.00000 43.43748 131.00000
76.24744 43.00000 131.00000
77.00000 43.00000 131.41940
78.00000 43.00000 131.74176
79.00000 43.00000 131.80167
80.00000 43.00000 131.56438
80.77035 43.00000 131.00000
77.00000 42.00000 131.06409
76.88844 42.00000 131.00000
78.00000 42.00000 131.48322
79.00000 42.00000 131.58884
80.00000 42.00000 131.45547
80.83421 42.00000 131.00000
77.00000 41.81171 131.00000
77.62136 41.00000 131.00000
78.00000 41.00000 131.15942
79.00000 41.00000 131.27255
80.00000 41.00000 131.23866
80.61341 41.00000 131.00000
78.00000 40.45746 131.00000
78.63154 40.00000 131.00000
79.00000 40.00000 131.07556
80.00000 40.00000 131.11009
80.61852 40.00000 131.00000
79.00000 39.39246 131.00000
79.36285 39.00000 131.00000
80.00000 39.00000 131.08545
80.63715 39.00000 131.00000
80.00000 38.00000 131.21286
79.33173 38.00000 131.00000
81.00000 38.75188 131.00000
81.00000 38.00000 131.15350
81.33781 38.00000 131.00000
80.00000 37.00000 131.32228
79.35878 37.00000 131.00000
81.00000 37.00000 131.42419
81.89581 37.00000 131.00000
80.00000 36.00000 131.23735
79.60154 36.00000 131.00000
81.00000 36.00000 131.44160
81.89954 36.00000 131.00000
80.00000 35.19092 131.00000
80.24401 35.00000 131.00000
81.00000 35.00000 131.17264
81.33083 35.00000 131.00000
81.00000 34.64815 131.00000
33.00000 149.07108 130.00000
33.00000 149.00000 130.05386
32.76465 149.00000 130.00000
33.23908 149.00000 130.00000
31.00000 148.11963 130.00000
31.00000 148.00000 130.10556
30.87370 148.00000 130.00000
32.00000 148.74950 130.00000
32.00000 148.00000 130.59955
33.00000 148.00000 130.62247
34.00000 148.66129 130.00000
34.00000 148.00000 130.32178
34.48447 148.00000 130.00000
30.00000 147.08383 130.00000
30.00000 147.00000 130.06625
29.94149 147.00000 130.00000
31.00000 147.00000 130.78490
34.00000 147.00000 130.49292
34.54868 147.00000 130.00000
30.00000 146.00000 130.57802
29.43042 146.00000 130.00000
34.00000 146.00000 130.62746
34.56531 146.00000 130.00000
29.00000 145.20618 130.00000
29.00000 145.00000 130.10930
28.88171 145.00000 130.00000
30.00000 145.00000 130.85760
34.00000 145.00000 130.76517
34.82817 145.00000 130.00000
29.00000 144.00000 130.56554
28.27662 144.00000 130.00000
34.00000 144.00000 130.81281
35.00000 144.63043 130.00000
35.00000 144.00000 130.25140
35.32881 144.00000 130.00000
28.00000 143.30852 130.00000
28.00000 143.00000 130.09537
27.89186 143.00000 130.00000
29.00000 143.00000 130.74364
32.00000 143.00000 130.95177
34.00000 143.00000 130.81198
35.00000 143.00000 130.46927
36.00000 143.10056 130.00000
36.00000 143.00000 130.05414
36.10870 143.00000 130.00000
28.00000 142.00000 130.05432
27.92450 142.00000 130.00000
29.00000 142.00000 130.47461
30.00000 142.00000 130.66568
31.00000 142.00000 130.69565
32.00000 142.00000 130.69261
33.00000 142.00000 130.77513
34.00000 142.00000 130.72000
35.00000 142.00000 130.61456
36.00000 142.00000 130.50642
37.00000 142.34822 130.00000
37.00000 142.00000 130.27255
37.36617 142.00000 130.00000
41.14476 142.00000 130.00000
42.00000 142.50389 130.00000
43.00000 142.54501 130.00000
43.91235 142.00000 130.00000
28.00000 141.90500 130.00000
29.00000 141.24382 130.00000
30.00000 141.12975 130.00000
31.00000 141.07214 130.00000
31.24394 141.00000 130.00000
32.00000 141.00000 130.17857
33.00000 141.00000 130.43320
34.00000 141.00000 130.57010
35.00000 141.00000 130.72501
36.00000 141.00000 130.85172
37.00000 141.00000 130.88675
38.00000 141.41380 130.00000
38.00000 141.00000 130.41281
38.38131 141.00000 130.00000
40.00000 141.06361 130.00000
40.00000 141.00000 130.17719
39.89675 141.00000 130.00000
41.00000 141.89453 130.00000
44.00000 141.92261 130.00000
44.67691 141.00000 130.00000
32.00000 140.81699 130.00000
33.00000 140.33342 130.00000
33.39642 140.00000 130.00000
34.00000 140.00000 130.32907
35.00000 140.00000 130.65846
36.00000 140.00000 130.95154
39.00000 140.52065 130.00000
39.00000 140.00000 130.90414
44.89133 140.00000 130.00000
34.00000 139.58923 130.00000
34.69926 139.00000 130.00000
35.00000 139.00000 130.25159
36.00000 139.00000 130.90941
44.74591 139.00000 130.00000
35.00000 138.65384 130.00000
35.58334 138.00000 130.00000
36.00000 138.00000 130.35851
44.00000 138.00000 130.84734
44.43343 138.00000 130.00000
54.00000 138.77899 130.00000
54.00000 138.00000 130.17549
53.76531 138.00000 130.00000
55.00000 138.39340 130.00000
55.00000 138.00000 130.11987
55.22705 138.00000 130.00000
36.00000 137.24796 130.00000
36.10133 137.00000 130.00000
44.00000 137.00000 130.08990
44.05446 137.00000 130.00000
54.00000 137.00000 130.34814
53.57030 137.00000 130.00000
55.00000 137.00000 130.37842
55.71022 137.00000 130.00000
36.00000 136.82532 130.00000
36.00000 136.00000 130.82921
35.54363 136.00000 130.00000
44.00000 136.85292 130.00000
43.65404 136.00000 130.00000
54.00000 136.00000 130.42003
53.50492 136.00000 130.00000
55.00000 136.00000 130.52890
55.90459 136.00000 130.00000
35.00000 135.09184 130.00000
35.00000 135.00000 130.19052
34.94873 135.00000 130.00000
43.46729 135.00000 130.00000
54.00000 135.00000 130.46950
53.46035 135.00000 130.00000
55.00000 135.00000 130.62039
56.00000 135.47874 130.00000
56.00000 135.00000 130.05450
56.05829 135.00000 130.00000
34.56118 134.00000 130.00000
43.00000 134.00000 130.80705
43.49162 134.00000 130.00000
54.00000 134.00000 130.70374
53.26573 134.00000 130.00000
55.00000 134.00000 130.72624
56.00000 134.00000 130.11922
56.14064 134.00000 130.00000
34.50906 133.00000 130.00000
43.00000 133.00000 130.70888
43.64538 133.00000 130.00000
53.00000 133.19424 130.00000
53.00000 133.00000 130.09344
52.93895 133.00000 130.00000
55.00000 133.00000 130.94751
56.00000 133.00000 130.43828
56.61916 133.00000 130.00000
35.00000 132.00000 130.71271
34.86880 132.00000 130.00000
43.93939 132.00000 130.00000
53.00000 132.00000 130.69756
52.48396 132.00000 130.00000
56.00000 132.00000 130.87155
57.00000 132.55792 130.00000
57.00000 132.00000 130.34741
57.65657 132.00000 130.00000
35.00000 131.78107 130.00000
35.51085 131.00000 130.00000
43.00000 131.00000 130.94109
44.00000 131.60825 130.00000
44.00000 131.00000 130.09778
44.09528 131.00000 130.00000
53.00000 131.00000 130.44087
52.41640 131.00000 130.00000
57.00000 131.00000 130.71698
58.00000 131.49440 130.00000
58.00000 131.00000 130.17172
58.23504 131.00000 130.00000
26.00000 130.18829 130.00000
26.00000 130.00000 130.04765
25.88129 130.00000 130.00000
26.45843 130.00000 130.00000
36.00000 130.34871 130.00000
36.31401 130.00000 130.00000
44.00000 130.00000 130.47499
44.41805 130.00000 130.00000
53.00000 130.43272 130.00000
53.48426 130.00000 130.00000
54.00000 130.00000 130.48801
57.00000 130.00000 130.48822
57.62661 130.00000 130.00000
58.00000 130.58847 130.00000
26.00000 129.50000 130.00000
37.00000 129.30991 130.00000
37.32270 129.00000 130.00000
44.94005 129.00000 130.00000
50.00000 129.88406 130.00000
50.00000 129.00000 130.38969
49.28806 129.00000 130.00000
51.00000 129.34500 130.00000
51.00000 129.00000 130.11670
51.16742 129.00000 130.00000
54.00000 129.42336 130.00000
55.00000 129.18097 130.00000
56.00000 129.06123 130.00000
57.00000 129.45265 130.00000
38.00000 128.34723 130.00000
38.31473 128.00000 130.00000
45.00000 128.89571 130.00000
45.00000 128.00000 130.89571
45.48311 128.00000 130.00000
50.00000 128.00000 130.35992
49.31524 128.00000 130.00000
51.00000 128.00000 130.42526
51.61224 128.00000 130.00000
39.00000 127.10690 130.00000
39.00000 127.00000 130.56432
39.06907 127.00000 130.00000
45.88607 127.00000 130.00000
50.00000 127.38610 130.00000
50.67738 127.00000 130.00000
51.00000 127.00000 130.11195
51.28464 127.00000 130.00000
39.28711 126.00000 130.00000
45.89698 126.00000 130.00000
51.00000 126.84074 130.00000
38.67432 125.00000 130.00000
39.00000 125.42732 130.00000
46.00000 125.47520 130.00000
46.09839 125.00000 130.00000
59.00000 125.30717 130.00000
59.00000 125.00000 130.45334
58.29046 125.00000 130.00000
60.00000 125.47904 130.00000
60.00000 125.00000 130.53787
61.00000 125.60233 130.00000
61.00000 125.00000 130.57986
62.00000 125.72555 130.00000
62.00000 125.00000 130.65834
63.00000 125.72764 130.00000
63.00000 125.00000 130.51785
64.00000 125.28128 130.00000
64.00000 125.00000 130.17606
64.42068 125.00000 130.00000
34.00000 124.00000 130.49040
34.88676 124.00000 130.00000
35.00000 124.06528 130.00000
36.00000 124.30800 130.00000
37.00000 124.26462 130.00000
38.00000 124.51414 130.00000
46.55582 124.00000 130.00000
57.00000 124.42041 130.00000
57.00000 124.00000 130.86948
56.26643 124.00000 130.00000
58.00000 124.87687 130.00000
64.00000 124.00000 130.70039
65.00000 124.52313 130.00000
65.00000 124.00000 130.25417
65.51297 124.00000 130.00000
33.00000 123.00000 130.52921
33.75928 123.00000 130.00000
34.00000 123.26121 130.00000
47.00000 123.27460 130.00000
47.17913 123.00000 130.00000
55.17499 123.00000 130.00000
56.00000 123.81678 130.00000
65.00000 123.00000 130.34038
65.35022 123.00000 130.00000
32.00000 122.00000 130.83426
33.00000 122.00000 130.17001
33.22641 122.00000 130.00000
48.00000 122.00000 130.78949
47.79175 122.00000 130.00000
54.31898 122.00000 130.00000
55.00000 122.81593 130.00000
64.00000 122.00000 130.48051
65.00000 122.60971 130.00000
64.37656 122.00000 130.00000
32.00000 121.00000 130.42987
32.68256 121.00000 130.00000
33.00000 121.55264 130.00000
48.00000 121.57558 130.00000
48.26009 121.00000 130.00000
53.63844 121.00000 130.00000
54.00000 121.55964 130.00000
62.63432 121.00000 130.00000
63.00000 121.16251 130.00000
64.00000 121.71661 130.00000
31.00000 120.00000 130.56236
32.00000 120.00000 130.07401
32.14199 120.00000 130.00000
48.50830 120.00000 130.00000
53.15473 120.00000 130.00000
60.72402 120.00000 130.00000
61.00000 120.19926 130.00000
62.00000 120.73742 130.00000
30.00000 119.00000 130.83356
31.00000 119.00000 130.28569
31.55669 119.00000 130.00000
32.00000 119.75566 130.00000
48.65935 119.00000 130.00000
53.00000 119.54095 130.00000
53.00000 119.00000 130.59381
52.82519 119.00000 130.00000
59.56829 119.00000 130.00000
60.00000 119.44839 130.00000
30.00000 118.00000 130.61542
31.00000 118.00000 130.14182
31.28832 118.00000 130.00000
49.00000 118.00000 130.26407
48.92607 118.00000 130.00000
52.52594 118.00000 130.00000
58.94030 118.00000 130.00000
59.00000 118.10240 130.00000
30.00000 117.00000 130.58702
31.00000 117.00000 130.11165
31.23210 117.00000 130.00000
49.00000 117.78225 130.00000
49.27200 117.00000 130.00000
52.06293 117.00000 130.00000
58.81438 117.00000 130.00000
65.00000 117.06741 130.00000
65.00000 117.00000 130.14297
64.82179 117.00000 130.00000
66.00000 117.43085 130.00000
66.00000 117.00000 130.68863
67.00000 117.67386 130.00000
67.00000 117.00000 130.84558
68.00000 117.56743 130.00000
68.00000 117.00000 130.56708
68.89285 117.00000 130.00000
30.00000 116.00000 130.77399
31.00000 116.00000 130.33208
31.76184 116.00000 130.00000
49.72995 116.00000 130.00000
51.44439 116.00000 130.00000
52.00000 116.89261 130.00000
59.00000 116.63519 130.00000
59.00000 116.00000 130.46202
59.70716 116.00000 130.00000
62.00000 116.05319 130.00000
62.00000 116.00000 130.12570
61.79606 116.00000 130.00000
63.00000 116.37675 130.00000
63.00000 116.00000 130.87787
64.00000 116.69749 130.00000
69.00000 116.90373 130.00000
69.00000 116.00000 130.66748
69.71901 116.00000 130.00000
31.00000 115.00000 130.64856
32.00000 115.73779 130.00000
32.00000 115.00000 130.30960
32.84877 115.00000 130.00000
50.00000 115.51730 130.00000
50.00000 115.00000 130.84334
51.00000 115.42166 130.00000
51.00000 115.00000 130.55090
60.00000 115.85562 130.00000
61.00000 115.78804 130.00000
70.00000 115.61590 130.00000
70.00000 115.00000 130.46948
70.39095 115.00000 130.00000
32.00000 114.00000 130.93977
33.00000 114.92094 130.00000
33.00000 114.00000 130.67007
34.00000 114.49099 130.00000
34.00000 114.00000 130.34607
35.00000 114.15382 130.00000
35.00000 114.00000 130.11755
35.36451 114.00000 130.00000
70.93711 114.00000 130.00000
35.00000 113.00000 130.71259
36.00000 113.64156 130.00000
36.00000 113.00000 130.33011
36.59606 113.00000 130.00000
71.00000 113.85925 130.00000
71.00000 113.00000 130.49924
71.34088 113.00000 130.00000
35.00000 112.00000 130.93532
36.00000 112.00000 130.46638
36.77988 112.00000 130.00000
71.61427 112.00000 130.00000
35.00000 111.00000 130.74208
36.00000 111.00000 130.22516
36.32048 111.00000 130.00000
72.00000 111.29697 130.00000
72.00000 111.00000 130.44344
72.20802 111.00000 130.00000
28.00000 110.06519 130.00000
28.00000 110.00000 130.09157
27.91244 110.00000 130.00000
29.00000 110.46055 130.00000
29.00000 110.00000 130.70126
30.00000 110.62099 130.00000
31.00000 110.59361 130.00000
32.00000 110.49839 130.00000
33.00000 110.00000 130.59453
33.00000 110.27708 130.00000
34.00000 110.07628 130.00000
34.00000 110.00000 130.57098
35.00000 110.00000 130.08841
34.57098 110.00000 130.00000
35.10418 110.00000 130.00000
36.00000 110.68099 130.00000
73.00000 110.08077 130.00000
73.00000 110.00000 130.28271
73.05365 110.00000 130.00000
27.06452 109.00000 130.00000
34.00000 109.00000 130.94125
35.00000 109.94075 130.00000
73.48604 109.00000 130.00000
26.94674 108.00000 130.00000
27.00000 108.51733 130.00000
35.00000 108.00000 130.74255
73.63313 108.00000 130.00000
26.94984 107.00000 130.00000
35.00000 107.00000 130.94592
73.69987 107.00000 130.00000
27.00000 106.50000 130.00000
27.00000 106.00000 130.09848
27.05793 106.00000 130.00000
73.80736 106.00000 130.00000
27.00000 105.78996 130.00000
26.79351 105.00000 130.00000
73.74430 105.00000 130.00000
26.39212 104.00000 130.00000
73.75323 104.00000 130.00000
26.00000 103.00000 130.51074
26.05482 103.00000 130.00000
42.00000 103.00000 130.79907
74.00000 103.45960 130.00000
74.22517 103.00000 130.00000
26.00000 102.51266 130.00000
25.94568 102.00000 130.00000
41.00000 102.00000 130.86053
42.00000 102.00000 130.70462
43.00000 102.00000 130.94962
74.73271 102.00000 130.00000
26.00000 101.73380 130.00000
26.16474 101.00000 130.00000
41.00000 101.00000 130.86458
42.00000 101.00000 130.71477
43.00000 101.00000 130.95061
75.00000 101.27807 130.00000
75.00000 101.00000 130.14017
75.06638 101.00000 130.00000
26.70801 100.00000 130.00000
42.00000 100.00000 130.87810
74.00000 100.00000 130.10184
75.00000 100.86262 130.00000
74.14217 100.00000 130.00000
27.00000 99.65023 130.00000
27.00000 99.00000 130.69324
27.80568 99.00000 130.00000
72.25439 99.00000 130.00000
73.00000 99.56605 130.00000
74.00000 99.92120 130.00000
28.00000 98.00000 130.25250
28.00000 98.66838 130.00000
28.41044 98.00000 130.00000
69.00000 98.05366 130.00000
69.00000 98.00000 130.12561
68.85622 98.00000 130.00000
70.00000 98.29276 130.00000
70.00000 98.00000 130.23969
71.00000 98.44399 130.00000
71.00000 98.00000 130.27707
72.00000 98.74327 130.00000
72.00000 98.00000 130.50963
28.00000 97.00000 130.12978
28.15302 97.00000 130.00000
66.53114 97.00000 130.00000
67.00000 97.27481 130.00000
68.00000 97.69236 130.00000
71.00000 97.00000 130.79680
28.00000 96.61169 130.00000
27.83626 96.00000 130.00000
65.58724 96.00000 130.00000
66.00000 96.54694 130.00000
27.74279 95.00000 130.00000
64.94504 95.00000 130.00000
65.00000 95.09093 130.00000
28.00000 94.00000 130.15758
27.94522 94.00000 130.00000
64.00000 94.00000 130.87067
64.38136 94.00000 130.00000
28.00000 93.83363 130.00000
28.30416 93.00000 130.00000
29.00000 93.00000 130.92479
64.00000 93.42025 130.00000
63.70424 93.00000 130.00000
29.00000 92.00000 130.40051
28.67953 92.00000 130.00000
63.00000 92.00000 130.18748
63.08506 92.00000 130.00000
29.00000 91.14597 130.00000
29.05375 91.00000 130.00000
63.00000 91.87058 130.00000
62.45148 91.00000 130.00000
29.32818 90.00000 130.00000
40.00000 90.12547 130.00000
40.00000 90.00000 130.15199
39.74404 90.00000 130.00000
41.00000 90.58249 130.00000
41.00000 90.00000 130.64163
42.00000 90.92963 130.00000
42.00000 90.00000 130.87540
43.00000 90.76452 130.00000
43.00000 90.00000 130.60143
43.59070 90.00000 130.00000
62.00000 90.13190 130.00000
62.00000 90.00000 130.24225
61.94933 90.00000 130.00000
29.80897 89.00000 130.00000
38.00000 89.08945 130.00000
38.00000 89.00000 130.11691
37.84354 89.00000 130.00000
39.00000 89.60904 130.00000
39.00000 89.00000 130.69403
43.47923 89.00000 130.00000
61.73013 89.00000 130.00000
30.00000 88.73017 130.00000
30.59991 88.00000 130.00000
37.00000 88.51827 130.00000
37.00000 88.00000 130.70177
36.10831 88.00000 130.00000
42.82494 88.00000 130.00000
43.00000 88.22615 130.00000
61.38460 88.00000 130.00000
31.00000 87.61913 130.00000
31.91187 87.00000 130.00000
35.00000 87.44983 130.00000
35.00000 87.00000 130.65224
34.12252 87.00000 130.00000
36.00000 87.93672 130.00000
42.00000 87.08046 130.00000
42.00000 87.00000 130.19046
41.92935 87.00000 130.00000
62.00000 87.00000 130.80190
61.32284 87.00000 130.00000
32.00000 86.94856 130.00000
33.00000 86.77495 130.00000
34.00000 86.94565 130.00000
42.00000 86.00000 130.87531
41.23523 86.00000 130.00000
54.00000 86.80576 130.00000
54.00000 86.00000 130.22806
53.19425 86.00000 130.00000
54.25876 86.00000 130.00000
62.00000 86.00000 130.75920
61.24934 86.00000 130.00000
41.00000 85.63571 130.00000
41.00000 85.00000 130.41180
40.54774 85.00000 130.00000
52.00000 85.63661 130.00000
52.00000 85.00000 130.20731
51.43021 85.00000 130.00000
53.00000 85.88286 130.00000
53.00000 85.00000 130.38197
54.00000 85.00000 130.48724
54.67159 85.00000 130.00000
61.00000 85.65878 130.00000
61.00000 85.00000 130.58170
60.49758 85.00000 130.00000
40.00000 84.13142 130.00000
40.00000 84.00000 130.06580
39.91589 84.00000 130.00000
41.00000 84.00000 130.82225
50.00000 84.09064 130.00000
50.00000 84.00000 130.05269
49.89771 84.00000 130.00000
51.00000 84.63977 130.00000
51.00000 84.00000 130.28473
52.00000 84.00000 130.41226
53.00000 84.00000 130.63600
54.00000 84.00000 130.69629
55.00000 84.46362 130.00000
55.00000 84.00000 130.21445
55.39577 84.00000 130.00000
59.00000 84.05643 130.00000
59.00000 84.00000 130.10002
58.89722 84.00000 130.00000
60.00000 84.60732 130.00000
40.00000 83.00000 130.34302
39.54735 83.00000 130.00000
49.00000 83.10228 130.00000
49.00000 83.00000 130.05460
48.92501 83.00000 130.00000
50.00000 83.00000 130.48717
51.00000 83.00000 130.71964
52.00000 83.00000 130.72003
53.00000 83.00000 130.76942
54.00000 83.00000 130.89912
55.00000 83.00000 130.72093
56.00000 83.66039 130.00000
56.00000 83.00000 130.71771
57.00000 83.42729 130.00000
57.00000 83.00000 130.71780
58.00000 83.54283 130.00000
40.00000 82.00000 130.44092
39.36302 82.00000 130.00000
49.00000 82.00000 130.40207
48.36851 82.00000 130.00000
50.00000 82.00000 130.84093
40.00000 81.00000 130.42274
39.40790 81.00000 130.00000
41.00000 81.00000 130.94710
48.00000 81.18571 130.00000
48.00000 81.00000 130.05328
47.92729 81.00000 130.00000
49.00000 81.00000 130.61714
40.00000 80.00000 130.34242
39.49447 80.00000 130.00000
41.00000 80.00000 130.87714
48.00000 80.74435 130.00000
48.24078 80.00000 130.00000
49.00000 80.00000 130.50595
50.00000 80.00000 130.94843
40.00000 79.00000 130.22716
39.60842 79.00000 130.00000
41.00000 79.00000 130.67622
49.00000 79.00000 130.20616
48.73203 79.00000 130.00000
50.00000 79.00000 130.74271
40.00000 78.00000 130.05186
39.90800 78.00000 130.00000
41.00000 78.00000 130.45895
42.00000 78.00000 130.94691
49.00000 78.59479 130.00000
49.45835 78.00000 130.00000
50.00000 78.00000 130.35709
51.00000 78.00000 130.92526
40.00000 77.83205 130.00000
40.56860 77.00000 130.00000
41.00000 77.00000 130.19901
42.00000 77.00000 130.78468
50.00000 77.13556 130.00000
50.07478 77.00000 130.00000
51.00000 77.00000 130.68332
65.00000 77.31418 130.00000
65.00000 77.00000 130.53336
64.55525 77.00000 130.00000
66.00000 77.79820 130.00000
66.00000 77.00000 130.79852
67.00000 77.60260 130.00000
67.00000 77.00000 130.52750
67.82314 77.00000 130.00000
41.00000 76.00000 130.05457
40.90314 76.00000 130.00000
42.00000 76.00000 130.64423
51.00000 76.00000 130.61606
50.26083 76.00000 130.00000
63.00000 76.00000 130.58594
63.14619 76.00000 130.00000
64.00000 76.62003 130.00000
68.00000 76.83789 130.00000
68.00000 76.00000 130.63136
69.00000 76.09456 130.00000
69.00000 76.00000 130.13303
70.00000 76.24593 130.00000
70.00000 76.00000 130.55385
71.00000 76.49133 130.00000
72.00000 76.55397 130.00000
73.00000 76.18648 130.00000
73.27563 76.00000 130.00000
41.00000 75.00000 130.08606
40.87933 75.00000 130.00000
42.00000 75.00000 130.93234
48.00000 75.38312 130.00000
48.00000 75.00000 130.56506
47.60951 75.00000 130.00000
49.00000 75.43170 130.00000
49.00000 75.00000 130.39632
50.00000 75.54268 130.00000
50.00000 75.00000 130.21526
51.00000 75.00000 130.71170
61.82433 75.00000 130.00000
62.00000 75.14175 130.00000
63.00000 75.88420 130.00000
74.00000 75.32823 130.00000
74.24706 75.00000 130.00000
41.00000 74.00000 130.35938
40.59151 74.00000 130.00000
47.00000 74.00000 130.68779
47.51493 74.00000 130.00000
49.00000 74.00000 130.71097
50.00000 74.00000 130.45322
51.00000 74.00000 130.85928
60.78387 74.00000 130.00000
61.00000 74.20932 130.00000
74.52966 74.00000 130.00000
41.00000 73.00000 130.47420
40.49350 73.00000 130.00000
46.00000 73.00000 130.92427
47.00000 73.00000 130.07205
47.05919 73.00000 130.00000
49.00000 73.00000 130.94783
50.00000 73.00000 130.58817
59.77764 73.00000 130.00000
60.00000 73.22043 130.00000
74.62151 73.00000 130.00000
85.00000 73.66626 130.00000
85.00000 73.00000 130.27527
84.44094 73.00000 130.00000
85.52682 73.00000 130.00000
41.00000 72.00000 130.18188
40.86379 72.00000 130.00000
46.00000 72.00000 130.08366
46.08536 72.00000 130.00000
47.00000 72.91637 130.00000
50.00000 72.00000 130.80058
58.75628 72.00000 130.00000
59.00000 72.28589 130.00000
73.00000 72.00000 130.58368
74.00000 72.00000 130.71896
75.00000 72.67162 130.00000
76.00000 72.00000 130.77254
76.00000 72.28183 130.00000
76.32417 72.00000 130.00000
85.00000 72.00000 130.43173
84.23727 72.00000 130.00000
85.39653 72.00000 130.00000
41.00000 71.86386 130.00000
42.00000 71.15994 130.00000
43.00000 71.00000 130.15860
42.72955 71.00000 130.00000
43.48968 71.00000 130.00000
44.00000 71.05438 130.00000
45.00000 71.22227 130.00000
46.00000 71.92358 130.00000
58.13077 71.00000 130.00000
72.00000 71.00000 130.25604
73.00000 71.43623 130.00000
72.36098 71.00000 130.00000
73.46439 71.00000 130.00000
74.00000 71.00000 130.65596
77.00000 71.08609 130.00000
77.00000 71.00000 130.22672
77.05235 71.00000 130.00000
83.00000 71.92006 130.00000
83.00000 71.00000 130.70930
82.09963 71.00000 130.00000
84.00000 71.88756 130.00000
85.59911 71.00000 130.00000
43.00000 70.94952 130.00000
58.00000 70.67668 130.00000
58.00000 70.00000 130.51886
57.78158 70.00000 130.00000
71.00000 70.00000 130.27875
72.00000 70.45612 130.00000
71.57619 70.00000 130.00000
73.06151 70.00000 130.00000
77.41570 70.00000 130.00000
82.00000 70.43983 130.00000
82.00000 70.00000 130.06804
81.94597 70.00000 130.00000
83.00000 70.00000 130.93971
86.00000 70.00000 130.51553
85.69746 70.00000 130.00000
58.00000 69.00000 130.29164
57.73817 69.00000 130.00000
70.00000 69.00000 130.32878
71.00000 69.65538 130.00000
70.36022 69.00000 130.00000
73.00000 69.72876 130.00000
73.00000 69.00000 130.20206
72.79691 69.00000 130.00000
77.64112 69.00000 130.00000
82.00000 69.00000 130.17526
81.90031 69.00000 130.00000
86.00000 69.19852 130.00000
86.09174 69.00000 130.00000
58.00000 68.00000 130.18654
57.75526 68.00000 130.00000
59.00000 68.00000 130.83536
69.00000 68.00000 130.74988
70.00000 68.58745 130.00000
69.61192 68.00000 130.00000
73.00000 68.27124 130.00000
73.05373 68.00000 130.00000
78.00000 68.00000 130.78510
77.81010 68.00000 130.00000
82.00000 68.76161 130.00000
82.36095 68.00000 130.00000
87.00000 68.00000 130.32076
86.59449 68.00000 130.00000
58.00000 67.23244 130.00000
58.10021 67.00000 130.00000
59.00000 67.00000 130.47729
60.00000 67.00000 130.91982
68.00000 67.00000 130.88217
69.00000 67.26207 130.00000
68.74886 67.00000 130.00000
73.00000 67.62396 130.00000
73.00000 67.00000 130.19400
72.90876 67.00000 130.00000
78.00000 67.00000 130.16599
77.94901 67.00000 130.00000
82.45543 67.00000 130.00000
87.00000 67.65150 130.00000
87.51433 67.00000 130.00000
59.00000 66.00000 130.13490
58.76640 66.00000 130.00000
60.00000 66.00000 130.61021
67.00000 66.00000 130.60008
68.00000 66.30573 130.00000
67.64255 66.00000 130.00000
73.00000 66.00000 130.75269
72.70291 66.00000 130.00000
78.00000 66.70296 130.00000
78.12256 66.00000 130.00000
82.44298 66.00000 130.00000
88.00000 66.19104 130.00000
88.08526 66.00000 130.00000
59.00000 65.00000 130.10764
58.81266 65.00000 130.00000
60.00000 65.00000 130.57901
61.00000 65.00000 130.90759
64.00000 65.00000 130.93512
65.00000 65.00000 130.53738
65.79648 65.00000 130.00000
66.00000 65.11018 130.00000
67.00000 65.57150 130.00000
72.29782 65.00000 130.00000
78.29951 65.00000 130.00000
83.00000 65.00000 130.55338
82.83012 65.00000 130.00000
88.20188 65.00000 130.00000
59.00000 64.00000 130.18057
58.60160 64.00000 130.00000
60.00000 64.00000 130.45422
61.00000 64.00000 130.54568
62.00000 64.00000 130.53159
63.00000 64.00000 130.37726
64.00000 64.09044 130.00000
63.79292 64.00000 130.00000
65.00000 64.59604 130.00000
72.00000 64.52040 130.00000
72.00000 64.00000 130.72403
71.64952 64.00000 130.00000
78.40562 64.00000 130.00000
83.00000 64.40186 130.00000
83.10921 64.00000 130.00000
88.14821 64.00000 130.00000
59.00000 63.21732 130.00000
59.27924 63.00000 130.00000
60.00000 63.00000 130.12993
61.00000 63.00000 130.05371
61.16462 63.00000 130.00000
62.00000 63.36055 130.00000
63.00000 63.69565 130.00000
71.00000 63.08250 130.00000
71.00000 63.00000 130.09834
70.93452 63.00000 130.00000
78.29006 63.00000 130.00000
83.30565 63.00000 130.00000
88.19357 63.00000 130.00000
60.00000 62.73189 130.00000
61.00000 62.92508 130.00000
71.00000 62.00000 130.92496
70.07568 62.00000 130.00000
78.05933 62.00000 130.00000
83.37171 62.00000 130.00000
88.31868 62.00000 130.00000
70.00000 61.91190 130.00000
70.00000 61.00000 130.59669
69.16191 61.00000 130.00000
78.00000 61.79233 130.00000
78.00000 61.00000 130.26791
77.73657 61.00000 130.00000
83.32337 61.00000 130.00000
88.42942 61.00000 130.00000
69.00000 60.72768 130.00000
69.00000 60.00000 130.27942
68.42964 60.00000 130.00000
70.00000 60.00000 130.72430
78.00000 60.00000 130.27550
77.71628 60.00000 130.00000
83.10694 60.00000 130.00000
88.50548 60.00000 130.00000
69.00000 59.00000 130.28725
68.21881 59.00000 130.00000
70.00000 59.00000 130.69270
78.00000 59.00000 130.28038
77.71294 59.00000 130.00000
83.00000 59.36919 130.00000
83.00000 59.00000 130.07397
82.93827 59.00000 130.00000
88.59024 59.00000 130.00000
69.00000 58.00000 130.05475
68.87330 58.00000 130.00000
70.00000 58.00000 130.57825
78.00000 58.00000 130.35269
77.63969 58.00000 130.00000
83.00000 58.00000 130.20503
82.81782 58.00000 130.00000
88.48239 58.00000 130.00000
69.00000 57.90300 130.00000
69.73934 57.00000 130.00000
70.00000 57.00000 130.22314
78.00000 57.00000 130.44528
77.53613 57.00000 130.00000
83.00000 57.00000 130.49600
82.56788 57.00000 130.00000
88.26738 57.00000 130.00000
70.00000 56.70337 130.00000
70.44881 56.00000 130.00000
71.00000 56.00000 130.73639
78.00000 56.00000 130.53503
77.36910 56.00000 130.00000
83.00000 56.00000 130.83821
82.21754 56.00000 130.00000
88.05225 56.00000 130.00000
71.00000 55.00000 130.11523
70.94269 55.00000 130.00000
78.00000 55.00000 130.66965
77.18481 55.00000 130.00000
82.00000 55.41667 130.00000
82.00000 55.00000 130.14465
81.83461 55.00000 130.00000
83.00000 55.00000 130.94028
88.00000 55.50000 130.00000
88.00000 55.00000 130.11252
87.93635 55.00000 130.00000
71.00000 54.86363 130.00000
71.35185 54.00000 130.00000
78.00000 54.00000 130.79512
77.14365 54.00000 130.00000
82.00000 54.00000 130.29425
81.64535 54.00000 130.00000
88.00000 54.61900 130.00000
88.08826 54.00000 130.00000
72.00000 53.00000 130.75629
71.57588 53.00000 130.00000
78.00000 53.00000 130.79022
77.16184 53.00000 130.00000
82.00000 53.00000 130.21638
81.72605 53.00000 130.00000
88.24715 53.00000 130.00000
72.00000 52.00000 130.54297
71.67986 52.00000 130.00000
78.00000 52.00000 130.56390
77.37417 52.00000 130.00000
82.00000 52.21866 130.00000
82.07077 52.00000 130.00000
83.00000 52.00000 130.84541
88.31651 52.00000 130.00000
72.00000 51.00000 130.37686
71.73774 51.00000 130.00000
78.00000 51.00000 130.30940
77.65874 51.00000 130.00000
83.00000 51.00000 130.41151
82.53419 51.00000 130.00000
88.28631 51.00000 130.00000
72.00000 50.00000 130.15607
71.85895 50.00000 130.00000
78.00000 50.23755 130.00000
79.00000 50.00000 130.70930
78.11963 50.00000 130.00000
83.00000 50.37378 130.00000
83.25015 50.00000 130.00000
84.00000 50.00000 130.82666
88.25949 50.00000 130.00000
72.00000 49.57257 130.00000
72.23278 49.00000 130.00000
73.00000 49.00000 130.67950
79.00000 49.00000 130.28659
78.64084 49.00000 130.00000
84.00000 49.00000 130.08047
83.92323 49.00000 130.00000
88.28055 49.00000 130.00000
73.00000 48.00000 130.27180
72.68245 48.00000 130.00000
79.00000 48.32002 130.00000
80.00000 48.00000 130.75156
79.16220 48.00000 130.00000
84.00000 48.88295 130.00000
84.50124 48.00000 130.00000
85.00000 48.00000 130.60881
88.38457 48.00000 130.00000
73.00000 47.36624 130.00000
73.18267 47.00000 130.00000
74.00000 47.00000 130.69333
80.00000 47.00000 130.44980
79.55070 47.00000 130.00000
85.00000 47.00000 130.07538
84.93738 47.00000 130.00000
88.54131 47.00000 130.00000
74.00000 46.00000 130.32274
73.63419 46.00000 130.00000
80.00000 46.00000 130.09460
79.92013 46.00000 130.00000
85.00000 46.83199 130.00000
85.32595 46.00000 130.00000
86.00000 46.00000 130.68610
88.00000 46.00000 130.73042
88.59264 46.00000 130.00000
74.00000 45.16287 130.00000
74.07209 45.00000 130.00000
75.00000 45.00000 130.76454
80.00000 45.75768 130.00000
80.20765 45.00000 130.00000
86.00000 45.00000 130.33208
85.63607 45.00000 130.00000
87.00000 45.00000 130.84529
88.00000 45.00000 130.37830
88.36456 45.00000 130.00000
75.00000 44.00000 130.44730
74.46514 44.00000 130.00000
80.51143 44.00000 130.00000
86.00000 44.27570 130.00000
86.21302 44.00000 130.00000
87.00000 44.00000 130.38968
87.88080 44.00000 130.00000
88.00000 44.14355 130.00000
75.00000 43.00000 130.10092
74.88058 43.00000 130.00000
76.00000 43.00000 130.84172
80.85294 43.00000 130.00000
87.00000 43.17111 130.00000
75.00000 42.76094 130.00000
75.38543 42.00000 130.00000
76.00000 42.00000 130.46017
81.00000 42.60258 130.00000
81.00000 42.00000 130.67664
81.19773 42.00000 130.00000
76.00000 41.00000 130.05945
75.92291 41.00000 130.00000
77.00000 41.00000 130.71494
81.00000 41.00000 130.75117
81.48317 41.00000 130.00000
76.00000 40.88063 130.00000
76.59747 40.00000 130.00000
77.00000 40.00000 130.29549
78.00000 40.00000 130.85483
81.00000 40.00000 130.89879
81.73268 40.00000 130.00000
77.00000 39.42012 130.00000
77.28867 39.00000 130.00000
78.00000 39.00000 130.49942
79.00000 39.00000 130.94951
81.00000 39.00000 130.93810
81.92795 39.00000 130.00000
78.00000 38.00000 130.18571
77.78527 38.00000 130.00000
79.00000 38.00000 130.87857
82.00000 38.63075 130.00000
82.00000 38.00000 130.25284
82.10150 38.00000 130.00000
78.00000 37.35416 130.00000
78.11808 37.00000 130.00000
79.00000 37.00000 130.77205
82.00000 37.00000 130.81454
82.22134 37.00000 130.00000
79.00000 36.00000 130.57204
78.32501 36.00000 130.00000
82.00000 36.00000 130.79327
82.19183 36.00000 130.00000
79.00000 35.00000 130.27859
78.68509 35.00000 130.00000
80.00000 35.00000 130.93538
82.00000 35.24104 130.00000
81.93038 35.00000 130.00000
86.00000 35.28207 130.00000
86.00000 35.00000 130.04991
85.91446 35.00000 130.00000
86.11243 35.00000 130.00000
79.00000 34.49854 130.00000
79.39999 34.00000 130.00000
80.00000 34.00000 130.39252
81.00000 34.00000 130.64395
81.77653 34.00000 130.00000
86.00000 34.00000 130.25143
85.57338 34.00000 130.00000
86.47136 34.00000 130.00000
80.00000 33.45811 130.00000
80.68764 33.00000 130.00000
81.00000 33.00000 130.14156
82.00000 33.32036 130.00000
82.00000 33.00000 130.07733
82.20293 33.00000 130.00000
85.00000 33.37541 130.00000
85.00000 33.00000 130.20648
84.57803 33.00000 130.00000
86.00000 33.00000 130.53188
86.91251 33.00000 130.00000
81.00000 32.79163 130.00000
82.00000 32.69365 130.00000
82.70055 32.00000 130.00000
83.00000 32.19771 130.00000
83.00000 32.00000 130.07298
84.00000 32.45338 130.00000
84.00000 32.00000 130.21895
85.00000 32.00000 130.50038
86.00000 32.00000 130.58299
87.00000 32.50000 130.00000
87.00000 32.00000 130.05634
87.06482 32.00000 130.00000
83.00000 31.81293 130.00000
84.00000 31.18562 130.00000
84.17927 31.00000 130.00000
85.00000 31.00000 130.23605
86.00000 31.00000 130.30505
86.68666 31.00000 130.00000
87.00000 31.72929 130.00000
85.00000 30.59381 130.00000
86.00000 30.45081 130.00000
33.00000 150.06790 129.00000
33.00000 150.00000 129.08087
32.81828 150.00000 129.00000
33.53486 150.00000 129.00000
32.00000 149.65446 129.00000
32.00000 149.00000 129.75116
31.10515 149.00000 129.00000
34.00000 149.93098 129.00000
34.00000 149.00000 129.80911
35.00000 149.51321 129.00000
35.00000 149.00000 129.35611
35.52247 149.00000 129.00000
30.22270 148.00000 129.00000
31.00000 148.90909 129.00000
35.00000 148.00000 129.56772
35.60347 148.00000 129.00000
29.54228 147.00000 129.00000
30.00000 147.71585 129.00000
35.00000 147.00000 129.47562
35.39875 147.00000 129.00000
29.00000 146.12851 129.00000
29.00000 146.00000 129.18195
28.91291 146.00000 129.00000
35.00000 146.00000 129.39082
35.27177 146.00000 129.00000
28.23028 145.00000 129.00000
35.00000 145.00000 129.77745
35.49855 145.00000 129.00000
28.00000 144.67288 129.00000
28.00000 144.00000 129.67613
27.57757 144.00000 129.00000
36.00000 144.17365 129.00000
36.00000 144.00000 129.17494
36.13876 144.00000 129.00000
27.11098 143.00000 129.00000
37.00000 143.16331 129.00000
37.00000 143.00000 129.21889
37.17006 143.00000 129.00000
52.00000 143.30534 129.00000
52.00000 143.00000 129.04868
51.92490 143.00000 129.00000
53.00000 143.79640 129.00000
53.00000 143.00000 129.19167
53.79640 143.00000 129.00000
27.00000 142.35112 129.00000
27.00000 142.00000 129.07550
26.94670 142.00000 129.00000
38.00000 142.15790 129.00000
38.00000 142.00000 129.21712
38.16619 142.00000 129.00000
41.11608 142.00000 129.00000
42.00000 142.39101 129.00000
43.00000 142.40604 129.00000
43.78263 142.00000 129.00000
52.00000 142.00000 129.05196
51.93577 142.00000 129.00000
53.00000 142.00000 129.35651
54.00000 142.84555 129.00000
54.00000 142.00000 129.27524
54.79021 142.00000 129.00000
27.00000 141.83054 129.00000
27.42938 141.00000 129.00000
28.00000 141.00000 129.40611
29.00000 141.00000 129.76419
30.00000 141.00000 129.82297
31.00000 141.00000 129.87329
39.00000 141.25079 129.00000
39.00000 141.00000 129.28909
40.00000 141.26613 129.00000
41.00000 141.94296 129.00000
44.00000 141.82611 129.00000
44.55200 141.00000 129.00000
52.00000 141.65659 129.00000
52.15334 141.00000 129.00000
53.00000 141.00000 129.52486
54.00000 141.00000 129.54462
55.00000 141.74484 129.00000
55.00000 141.00000 129.21759
55.49363 141.00000 129.00000
28.00000 140.50652 129.00000
29.00000 140.48613 129.00000
30.00000 140.58391 129.00000
31.00000 140.64484 129.00000
32.00000 140.47777 129.00000
33.00000 140.00000 129.19212
32.90099 140.00000 129.00000
44.72576 140.00000 129.00000
53.00000 140.00000 129.47731
52.50051 140.00000 129.00000
54.00000 140.00000 129.68127
55.00000 140.00000 129.48546
56.00000 140.18683 129.00000
56.00000 140.00000 129.05283
56.08836 140.00000 129.00000
33.00000 139.94084 129.00000
34.00000 139.11340 129.00000
34.11707 139.00000 129.00000
44.60313 139.00000 129.00000
53.00000 139.00000 129.34099
52.76364 139.00000 129.00000
54.00000 139.00000 129.94604
55.00000 139.00000 129.80597
56.00000 139.00000 129.31393
56.46992 139.00000 129.00000
35.00000 138.00000 129.16815
34.90919 138.00000 129.00000
44.31001 138.00000 129.00000
53.00000 138.18234 129.00000
53.05445 138.00000 129.00000
56.00000 138.00000 129.53894
56.73788 138.00000 129.00000
35.00000 137.83252 129.00000
35.41814 137.00000 129.00000
36.00000 137.00000 129.85585
44.32438 137.00000 129.00000
53.00000 137.50000 129.00000
53.00000 137.00000 129.10281
52.94986 137.00000 129.00000
56.00000 137.00000 129.80490
56.82292 137.00000 129.00000
35.38130 136.00000 129.00000
44.00000 136.00000 129.62347
44.80493 136.00000 129.00000
47.00000 136.35437 129.00000
47.00000 136.00000 129.28009
46.41280 136.00000 129.00000
48.00000 136.08246 129.00000
48.00000 136.00000 129.05342
48.05853 136.00000 129.00000
53.00000 136.00000 129.11224
52.94903 136.00000 129.00000
56.00000 136.00000 129.92316
56.73478 136.00000 129.00000
35.00000 135.00000 129.57753
35.07011 135.00000 129.00000
44.00000 135.00000 129.33922
44.57107 135.00000 129.00000
46.00000 135.43172 129.00000
46.00000 135.00000 129.13861
45.57114 135.00000 129.00000
47.00000 135.00000 129.48558
48.00000 135.00000 129.22906
48.26872 135.00000 129.00000
53.00000 135.00000 129.20317
52.90665 135.00000 129.00000
56.79265 135.00000 129.00000
35.00000 134.81830 129.00000
34.68834 134.00000 129.00000
44.00000 134.00000 129.28424
44.36588 134.00000 129.00000
46.00000 134.32611 129.00000
46.19273 134.00000 129.00000
47.00000 134.00000 129.27806
48.00000 134.00000 129.24275
48.35143 134.00000 129.00000
53.00000 134.00000 129.47501
52.78391 134.00000 129.00000
57.00000 134.27222 129.00000
57.00000 134.00000 129.10240
57.09127 134.00000 129.00000
34.63695 133.00000 129.00000
44.00000 133.00000 129.59309
44.52978 133.00000 129.00000
47.00000 133.00000 129.04890
46.86346 133.00000 129.00000
48.00000 133.00000 129.21660
48.43738 133.00000 129.00000
52.50383 133.00000 129.00000
57.00000 133.00000 129.68230
58.00000 133.06839 129.00000
58.00000 133.00000 129.06473
58.10200 133.00000 129.00000
25.00000 132.54108 129.00000
25.00000 132.00000 129.19504
24.66096 132.00000 129.00000
26.00000 132.89847 129.00000
26.00000 132.00000 129.44409
27.00000 132.65727 129.00000
27.00000 132.00000 129.37131
28.00000 132.16415 129.00000
28.00000 132.00000 129.09030
28.22100 132.00000 129.00000
34.94953 132.00000 129.00000
44.00000 132.00000 129.92050
44.71501 132.00000 129.00000
47.00000 132.87563 129.00000
47.87562 132.00000 129.00000
48.00000 132.00000 129.04971
48.44225 132.00000 129.00000
52.05596 132.00000 129.00000
58.00000 132.00000 129.80679
59.00000 132.29523 129.00000
59.00000 132.00000 129.21846
59.30861 132.00000 129.00000
25.00000 131.00000 129.40335
24.39411 131.00000 129.00000
26.00000 131.00000 129.77808
27.00000 131.00000 129.75812
28.00000 131.00000 129.42552
28.89301 131.00000 129.00000
35.00000 131.91965 129.00000
35.65442 131.00000 129.00000
44.89635 131.00000 129.00000
48.00000 131.84842 129.00000
48.84842 131.00000 129.00000
49.00000 131.44226 129.00000
49.00000 131.00000 129.05521
50.00000 131.13640 129.00000
50.00000 131.00000 129.11313
51.00000 131.06796 129.00000
51.00000 131.00000 129.06784
52.00000 131.90190 129.00000
52.00000 131.00000 129.66156
59.00000 131.00000 129.15759
59.12202 131.00000 129.00000
25.00000 130.00000 129.60223
24.29885 130.00000 129.00000
27.00000 130.00000 129.94041
28.00000 130.00000 129.59608
29.00000 130.81854 129.00000
29.00000 130.00000 129.23077
29.50818 130.00000 129.00000
36.00000 130.54611 129.00000
36.52385 130.00000 129.00000
45.00000 130.64635 129.00000
45.00000 130.00000 129.26451
45.20055 130.00000 129.00000
49.00000 130.00000 129.47885
48.33390 130.00000 129.00000
50.00000 130.00000 129.93753
51.00000 130.00000 129.76712
52.00000 130.00000 129.30428
53.00000 130.00000 129.58116
58.00000 130.00000 129.51250
59.00000 130.85043 129.00000
58.30274 130.00000 129.00000
25.00000 129.00000 129.56348
24.37893 129.00000 129.00000
26.00000 129.00000 129.95016
27.00000 129.00000 129.91490
28.00000 129.00000 129.65666
29.00000 129.00000 129.38762
29.88665 129.00000 129.00000
37.00000 129.55460 129.00000
37.59801 129.00000 129.00000
45.00000 129.00000 129.90936
45.58774 129.00000 129.00000
48.00000 129.19687 129.00000
48.00000 129.00000 129.06168
47.93025 129.00000 129.00000
49.00000 129.00000 129.81378
52.00000 129.00000 129.33327
52.45655 129.00000 129.00000
53.00000 129.47064 129.00000
54.00000 129.08429 129.00000
55.00000 129.00000 129.72255
54.14513 129.00000 129.00000
56.00000 129.00000 129.91841
57.00000 129.00000 129.41634
58.00000 129.64761 129.00000
57.33880 129.00000 129.00000
25.00000 128.00000 129.37033
24.62482 128.00000 129.00000
26.00000 128.00000 129.79286
27.00000 128.00000 129.77644
28.00000 128.00000 129.64445
29.00000 128.00000 129.43474
30.00000 128.50000 129.00000
30.00000 128.00000 129.05171
30.09592 128.00000 129.00000
38.00000 128.64171 129.00000
38.61285 128.00000 129.00000
46.00000 128.21774 129.00000
46.00000 128.00000 129.17570
46.13505 128.00000 129.00000
48.00000 128.50000 129.00000
48.08684 128.00000 129.00000
49.00000 128.00000 129.76607
52.00000 128.00000 129.63797
52.63936 128.00000 129.00000
55.00000 128.54364 129.00000
56.00000 128.36322 129.00000
57.00000 128.74307 129.00000
25.00000 127.00000 129.28938
24.70558 127.00000 129.00000
26.00000 127.00000 129.68089
27.00000 127.00000 129.72485
28.00000 127.00000 129.66223
29.00000 127.00000 129.46619
30.00000 127.00000 129.09441
30.17486 127.00000 129.00000
39.00000 127.49703 129.00000
39.33051 127.00000 129.00000
46.00000 127.00000 129.72885
46.29536 127.00000 129.00000
49.00000 127.16700 129.00000
49.18817 127.00000 129.00000
50.00000 127.00000 129.67462
52.00000 127.00000 129.60251
52.61049 127.00000 129.00000
25.00000 126.00000 129.30449
24.59980 126.00000 129.00000
26.00000 126.00000 129.58124
27.00000 126.00000 129.69363
28.00000 126.00000 129.62630
29.00000 126.00000 129.40245
29.77467 126.00000 129.00000
30.00000 126.55872 129.00000
39.43727 126.00000 129.00000
46.00000 126.00000 129.61649
46.16929 126.00000 129.00000
50.00000 126.38865 129.00000
50.68652 126.00000 129.00000
51.00000 126.00000 129.19313
52.00000 126.40709 129.00000
51.32573 126.00000 129.00000
59.00000 126.07694 129.00000
59.00000 126.00000 129.08363
58.82238 126.00000 129.00000
60.00000 126.36449 129.00000
60.00000 126.00000 129.42610
61.00000 126.48108 129.00000
61.00000 126.00000 129.59100
62.00000 126.67031 129.00000
62.00000 126.00000 129.73697
63.00000 126.80933 129.00000
63.00000 126.00000 129.77675
64.00000 126.70223 129.00000
64.00000 126.00000 129.53357
65.00000 126.32115 129.00000
65.00000 126.00000 129.20953
65.49209 126.00000 129.00000
25.00000 125.00000 129.37610
24.30868 125.00000 129.00000
26.00000 125.00000 129.56036
27.00000 125.00000 129.61472
28.00000 125.00000 129.50690
29.00000 125.00000 129.14735
29.23692 125.00000 129.00000
38.72547 125.00000 129.00000
39.00000 125.28169 129.00000
46.20903 125.00000 129.00000
51.00000 125.84634 129.00000
57.00000 125.23591 129.00000
57.00000 125.00000 129.24783
56.66462 125.00000 129.00000
58.00000 125.67570 129.00000
58.00000 125.00000 129.82909
65.00000 125.00000 129.76129
66.00000 125.63373 129.00000
66.00000 125.00000 129.36288
66.58227 125.00000 129.00000
24.00000 124.22969 129.00000
24.00000 124.00000 129.05257
23.92255 124.00000 129.00000
25.00000 124.00000 129.43289
26.00000 124.00000 129.49907
27.00000 124.00000 129.40858
28.00000 124.00000 129.22957
28.41961 124.00000 129.00000
29.00000 124.69099 129.00000
35.00000 124.00000 129.92964
36.00000 124.00000 129.42070
36.64067 124.00000 129.00000
37.00000 124.12083 129.00000
38.00000 124.50902 129.00000
46.55379 124.00000 129.00000
56.00000 124.44061 129.00000
56.00000 124.00000 129.66125
55.69925 124.00000 129.00000
66.00000 124.00000 129.71756
66.79153 124.00000 129.00000
24.00000 123.00000 129.16455
23.70710 123.00000 129.00000
25.00000 123.00000 129.38124
26.00000 123.00000 129.31201
27.00000 123.00000 129.13739
27.46918 123.00000 129.00000
28.00000 123.40708 129.00000
34.00000 123.00000 129.82996
35.00000 123.00000 129.08080
35.10071 123.00000 129.00000
36.00000 123.71008 129.00000
47.00000 123.16808 129.00000
47.09461 123.00000 129.00000
55.00000 123.07687 129.00000
55.00000 123.00000 129.28558
54.93773 123.00000 129.00000
66.00000 123.00000 129.09476
66.06706 123.00000 129.00000
24.00000 122.00000 129.12064
23.76249 122.00000 129.00000
25.00000 122.00000 129.20819
26.00000 122.00000 129.04913
26.16582 122.00000 129.00000
27.00000 122.64648 129.00000
34.00000 122.00000 129.37222
34.45488 122.00000 129.00000
35.00000 122.85985 129.00000
47.64592 122.00000 129.00000
54.12854 122.00000 129.00000
64.82807 122.00000 129.00000
65.00000 122.12427 129.00000
66.00000 122.93670 129.00000
24.00000 121.36870 129.00000
25.00000 121.33058 129.00000
26.00000 121.87960 129.00000
33.00000 121.00000 129.79994
34.00000 121.00000 129.19693
34.29347 121.00000 129.00000
48.00000 121.31691 129.00000
48.15881 121.00000 129.00000
53.37827 121.00000 129.00000
54.00000 121.84658 129.00000
62.81575 121.00000 129.00000
63.00000 121.05186 129.00000
64.00000 121.48094 129.00000
33.00000 120.00000 129.56448
34.00000 120.00000 129.05229
34.08837 120.00000 129.00000
48.44326 120.00000 129.00000
53.00000 120.21492 129.00000
53.00000 120.00000 129.38942
52.90469 120.00000 129.00000
60.45534 120.00000 129.00000
61.00000 120.40434 129.00000
62.00000 120.77254 129.00000
32.00000 119.00000 129.77989
33.00000 119.00000 129.34659
33.77866 119.00000 129.00000
34.00000 119.65710 129.00000
48.57207 119.00000 129.00000
52.62660 119.00000 129.00000
59.66475 119.00000 129.00000
60.00000 119.49839 129.00000
32.00000 118.00000 129.65057
33.00000 118.00000 129.19290
33.48159 118.00000 129.00000
48.81133 118.00000 129.00000
52.31678 118.00000 129.00000
59.00000 118.00000 129.84883
59.38293 118.00000 129.00000
67.00000 118.16205 129.00000
67.00000 118.00000 129.36008
66.53999 118.00000 129.00000
68.00000 118.32233 129.00000
68.00000 118.00000 129.48781
69.00000 118.06639 129.00000
69.00000 118.00000 129.07173
69.09151 118.00000 129.00000
32.00000 117.00000 129.63899
33.00000 117.00000 129.20563
33.54668 117.00000 129.00000
49.00000 117.43631 129.00000
49.15362 117.00000 129.00000
52.00000 117.39346 129.00000
52.00000 117.00000 129.77322
51.78183 117.00000 129.00000
59.00000 117.00000 129.73701
59.71939 117.00000 129.00000
64.00000 117.05388 129.00000
64.00000 117.00000 129.14772
63.86498 117.00000 129.00000
65.00000 117.44884 129.00000
66.00000 117.80756 129.00000
69.00000 117.00000 129.92699
70.00000 117.10547 129.00000
70.00000 117.00000 129.08575
70.08749 117.00000 129.00000
32.00000 116.00000 129.89595
33.00000 116.00000 129.52484
34.00000 116.52479 129.00000
34.00000 116.00000 129.19408
34.53373 116.00000 129.00000
49.63340 116.00000 129.00000
51.21059 116.00000 129.00000
60.00000 116.73834 129.00000
60.00000 116.00000 129.81053
61.00000 116.36859 129.00000
61.00000 116.00000 129.61319
62.00000 116.39614 129.00000
63.00000 116.66747 129.00000
70.00000 116.00000 129.72986
70.70708 116.00000 129.00000
33.00000 115.00000 129.94710
34.00000 115.00000 129.67108
35.00000 115.68771 129.00000
35.00000 115.00000 129.38840
36.00000 115.20992 129.00000
36.00000 115.00000 129.14676
36.38453 115.00000 129.00000
50.00000 115.50372 129.00000
51.00000 115.72967 129.00000
71.00000 115.47109 129.00000
71.00000 115.00000 129.28525
71.21607 115.00000 129.00000
36.00000 114.00000 129.79935
37.00000 114.64139 129.00000
37.00000 114.00000 129.39677
37.69236 114.00000 129.00000
71.00000 114.00000 129.91573
71.58735 114.00000 129.00000
37.00000 113.00000 129.75949
38.00000 113.44488 129.00000
38.00000 113.00000 129.14754
38.17717 113.00000 129.00000
71.85335 113.00000 129.00000
37.00000 112.00000 129.81219
37.91592 112.00000 129.00000
38.00000 112.28022 129.00000
72.00000 112.39332 129.00000
72.00000 112.00000 129.19859
72.09689 112.00000 129.00000
30.00000 111.13078 129.00000
30.00000 111.00000 129.26256
29.28477 111.00000 129.00000
31.00000 111.13374 129.00000
31.00000 111.00000 129.24907
31.71619 111.00000 129.00000
37.00000 111.32760 129.00000
36.29126 111.00000 129.00000
72.65739 111.00000 129.00000
27.35804 110.00000 129.00000
28.00000 110.56194 129.00000
29.00000 110.94621 129.00000
32.00000 110.94653 129.00000
33.00000 110.74214 129.00000
34.00000 110.57501 129.00000
35.00000 110.00000 129.91138
35.00000 110.58005 129.00000
36.00000 110.87630 129.00000
73.00000 110.41269 129.00000
73.20963 110.00000 129.00000
27.00000 109.32589 129.00000
27.00000 109.00000 129.71304
26.87734 109.00000 129.00000
73.44917 109.00000 129.00000
27.00000 108.36516 129.00000
27.00000 108.00000 129.57147
27.07637 108.00000 129.00000
73.36588 108.00000 129.00000
27.00000 107.00000 129.90271
27.50181 107.00000 129.00000
73.17813 107.00000 129.00000
27.75727 106.00000 129.00000
73.15898 106.00000 129.00000
27.00000 105.00000 129.67993
27.48327 105.00000 129.00000
73.18031 105.00000 129.00000
27.00000 104.21197 129.00000
26.87323 104.00000 129.00000
73.31254 104.00000 129.00000
26.33337 103.00000 129.00000
74.00000 103.00000 129.62602
73.55597 103.00000 129.00000
26.00000 102.00000 129.65486
26.10892 102.00000 129.00000
74.00000 102.00000 129.34851
73.64546 102.00000 129.00000
26.35973 101.00000 129.00000
74.00000 101.00000 129.30202
73.49740 101.00000 129.00000
75.00000 101.00000 129.90508
27.00000 100.24559 129.00000
27.00000 100.00000 129.42674
27.41824 100.00000 129.00000
72.00000 100.35933 129.00000
72.00000 100.00000 129.24387
71.40882 100.00000 129.00000
73.00000 100.66980 129.00000
73.00000 100.00000 129.51556
74.00000 100.00000 129.88878
28.00000 99.00000 129.84384
28.00000 99.70060 129.00000
29.00000 99.27993 129.00000
29.00000 99.00000 129.28336
29.77646 99.00000 129.00000
70.00000 99.19213 129.00000
70.00000 99.00000 129.21875
69.83130 99.00000 129.00000
71.00000 99.78640 129.00000
71.00000 99.00000 129.62357
72.00000 99.00000 129.84155
29.00000 98.00000 129.67293
30.00000 98.75921 129.00000
30.00000 98.00000 129.22012
30.46765 98.00000 129.00000
68.68236 98.00000 129.00000
69.00000 98.18661 129.00000
29.00000 97.00000 129.43259
29.88601 97.00000 129.00000
30.00000 97.19145 129.00000
66.63386 97.00000 129.00000
67.00000 97.19840 129.00000
68.00000 97.65354 129.00000
28.00000 96.00000 129.78009
28.83733 96.00000 129.00000
29.00000 96.20461 129.00000
65.58979 96.00000 129.00000
66.00000 96.53188 129.00000
28.00000 95.00000 129.38254
28.19712 95.00000 129.00000
65.00000 95.00000 129.68254
65.11263 95.00000 129.00000
28.00000 94.46971 129.00000
27.86139 94.00000 129.00000
65.00000 94.75177 129.00000
64.65144 94.00000 129.00000
28.00000 93.00000 129.15686
27.95108 93.00000 129.00000
64.00000 93.00000 129.55247
64.36391 93.00000 129.00000
28.00000 92.84928 129.00000
28.29627 92.00000 129.00000
64.00000 92.00000 129.07254
64.06618 92.00000 129.00000
29.00000 91.00000 129.84377
28.71559 91.00000 129.00000
41.00000 91.41776 129.00000
41.00000 91.00000 129.52853
40.22012 91.00000 129.00000
42.00000 91.74109 129.00000
42.00000 91.00000 129.92358
43.00000 91.68931 129.00000
43.00000 91.00000 129.77486
43.83570 91.00000 129.00000
63.00000 91.00000 129.40540
64.00000 91.87977 129.00000
63.42694 91.00000 129.00000
29.00000 90.42340 129.00000
29.21616 90.00000 129.00000
39.00000 90.38931 129.00000
39.00000 90.00000 129.53346
38.29315 90.00000 129.00000
40.00000 90.87966 129.00000
43.94552 90.00000 129.00000
62.00000 90.00000 129.91168
63.00000 90.42108 129.00000
62.72247 90.00000 129.00000
29.88336 89.00000 129.00000
37.00000 89.32150 129.00000
37.00000 89.00000 129.40752
36.41916 89.00000 129.00000
38.00000 89.83236 129.00000
43.49248 89.00000 129.00000
62.00000 89.00000 129.15970
62.06305 89.00000 129.00000
30.00000 88.85308 129.00000
30.86178 88.00000 129.00000
35.00000 88.22800 129.00000
35.00000 88.00000 129.29108
34.58606 88.00000 129.00000
36.00000 88.75927 129.00000
36.00000 88.00000 129.92296
42.70642 88.00000 129.00000
43.00000 88.32565 129.00000
52.00000 88.10654 129.00000
52.00000 88.00000 129.05148
51.88189 88.00000 129.00000
53.00000 88.27238 129.00000
53.00000 88.00000 129.16028
53.53210 88.00000 129.00000
62.00000 88.91504 129.00000
61.37994 88.00000 129.00000
31.00000 87.89081 129.00000
32.00000 87.00000 129.87819
32.00000 87.40047 129.00000
33.00000 87.36029 129.00000
33.00000 87.00000 129.59645
34.00000 87.68538 129.00000
34.00000 87.00000 129.91731
41.69082 87.00000 129.00000
42.00000 87.28732 129.00000
51.00000 87.19664 129.00000
51.00000 87.00000 129.09735
50.81210 87.00000 129.00000
52.00000 87.00000 129.43091
53.00000 87.00000 129.56674
54.00000 87.65437 129.00000
54.00000 87.00000 129.80824
54.25811 87.00000 129.00000
61.00000 87.49004 129.00000
61.00000 87.00000 129.56284
60.60406 87.00000 129.00000
41.00000 86.36320 129.00000
41.00000 86.00000 129.60110
40.61840 86.00000 129.00000
51.00000 86.00000 129.47687
50.10077 86.00000 129.00000
52.00000 86.00000 129.87439
53.00000 86.00000 129.94566
54.51828 86.00000 129.00000
61.00000 86.00000 129.75459
60.28770 86.00000 129.00000
40.00000 85.33185 129.00000
40.00000 85.00000 129.36462
39.67507 85.00000 129.00000
50.00000 85.88948 129.00000
50.00000 85.00000 129.44510
49.31514 85.00000 129.00000
51.00000 85.00000 129.83551
55.00000 85.10463 129.00000
55.00000 85.00000 129.18172
55.07066 85.00000 129.00000
60.00000 85.57104 129.00000
60.00000 85.00000 129.46371
59.58069 85.00000 129.00000
39.00000 84.14850 129.00000
39.00000 84.00000 129.11206
38.90443 84.00000 129.00000
49.00000 84.63803 129.00000
49.00000 84.00000 129.42651
48.48730 84.00000 129.00000
56.00000 84.00000 129.40398
56.00000 84.23444 129.00000
56.71605 84.00000 129.00000
58.00000 84.05415 129.00000
58.00000 84.00000 129.10278
57.61498 84.00000 129.00000
59.00000 84.53975 129.00000
39.00000 83.00000 129.52014
38.49753 83.00000 129.00000
48.00000 83.34746 129.00000
48.00000 83.00000 129.21124
47.76983 83.00000 129.00000
57.00000 83.91345 129.00000
39.00000 82.00000 129.69138
38.31223 82.00000 129.00000
48.00000 82.00000 129.72891
47.07819 82.00000 129.00000
39.00000 81.00000 129.66440
38.27302 81.00000 129.00000
47.00000 81.83551 129.00000
47.00000 81.00000 129.28482
46.59333 81.00000 129.00000
39.00000 80.00000 129.61700
38.28464 80.00000 129.00000
47.00000 80.00000 129.22289
46.67191 80.00000 129.00000
48.00000 80.00000 129.83061
39.00000 79.00000 129.58940
38.30962 79.00000 129.00000
47.00000 79.55449 129.00000
47.46871 79.00000 129.00000
48.00000 79.00000 129.35812
39.00000 78.00000 129.40649
38.50737 78.00000 129.00000
48.00000 78.35689 129.00000
49.00000 78.00000 129.64281
48.24253 78.00000 129.00000
66.00000 78.29320 129.00000
66.00000 78.00000 129.66342
65.31828 78.00000 129.00000
67.00000 78.12396 129.00000
67.00000 78.00000 129.28587
67.18918 78.00000 129.00000
39.00000 77.00000 129.15948
38.77471 77.00000 129.00000
40.00000 77.00000 129.73497
49.00000 77.00000 129.18411
48.79003 77.00000 129.00000
50.00000 77.00000 129.93948
64.30103 77.00000 129.00000
65.00000 77.81238 129.00000
68.00000 77.36079 129.00000
68.00000 77.00000 129.74826
68.41359 77.00000 129.00000
39.00000 76.31773 129.00000
39.12333 76.00000 129.00000
40.00000 76.00000 129.50560
49.00000 76.00000 129.20099
48.80977 76.00000 129.00000
50.00000 76.00000 129.81111
63.52383 76.00000 129.00000
64.00000 76.58838 129.00000
69.00000 76.51402 129.00000
70.00000 76.21857 129.00000
71.00000 76.28983 129.00000
72.00000 76.22235 129.00000
73.00000 76.00000 129.56311
72.48516 76.00000 129.00000
40.00000 75.00000 129.44218
39.37061 75.00000 129.00000
47.94786 75.00000 129.00000
48.00000 75.09265 129.00000
62.00000 75.00000 129.79016
62.64521 75.00000 129.00000
63.00000 75.36546 129.00000
73.00000 75.70203 129.00000
74.00000 75.00000 129.54639
73.66253 75.00000 129.00000
40.00000 74.00000 129.56985
39.31553 74.00000 129.00000
47.94723 74.00000 129.00000
61.00000 74.00000 129.78484
61.80275 74.00000 129.00000
62.00000 74.22820 129.00000
74.00000 74.00000 129.14674
73.89972 74.00000 129.00000
84.00000 74.26819 129.00000
84.00000 74.00000 129.31723
83.61705 74.00000 129.00000
85.00000 74.68559 129.00000
85.00000 74.00000 129.79697
86.00000 74.11839 129.00000
86.00000 74.00000 129.12219
86.11205 74.00000 129.00000
40.00000 73.00000 129.52721
39.49872 73.00000 129.00000
47.60081 73.00000 129.00000
60.00000 73.00000 129.80040
61.00000 73.00000 129.19736
61.31366 73.00000 129.00000
74.00000 73.00000 129.23393
73.83662 73.00000 129.00000
83.00000 73.43759 129.00000
83.00000 73.00000 129.33350
82.62132 73.00000 129.00000
84.00000 73.00000 129.74802
86.00000 73.00000 129.61395
86.44389 73.00000 129.00000
40.00000 72.12341 129.00000
40.08630 72.00000 129.00000
46.92416 72.00000 129.00000
47.00000 72.08301 129.00000
59.00000 72.00000 129.71988
60.00000 72.00000 129.06372
60.12205 72.00000 129.00000
61.00000 72.68802 129.00000
74.00000 72.45950 129.00000
75.00000 72.00000 129.08775
74.68422 72.00000 129.00000
76.00000 72.00000 129.34918
82.00000 72.15224 129.00000
82.00000 72.00000 129.13747
81.91670 72.00000 129.00000
83.00000 72.00000 129.93381
84.00000 72.00000 129.85156
86.00000 72.50980 129.00000
85.31580 72.00000 129.00000
41.00000 71.31952 129.00000
42.00000 71.00000 129.56268
41.60497 71.00000 129.00000
44.00000 71.00000 129.76546
45.00000 71.00000 129.47177
45.51077 71.00000 129.00000
46.00000 71.20155 129.00000
59.00000 71.08957 129.00000
58.92527 71.00000 129.00000
60.00000 71.91882 129.00000
73.00000 71.00000 129.40210
75.00000 71.93626 129.00000
76.00000 71.79533 129.00000
77.00000 71.00000 129.86163
76.63031 71.00000 129.00000
82.00000 71.00000 129.87350
81.53463 71.00000 129.00000
84.94279 71.00000 129.00000
85.00000 71.20901 129.00000
85.00000 71.00000 129.08920
42.00000 70.82336 129.00000
43.00000 70.70168 129.00000
44.00000 70.82974 129.00000
45.00000 70.83986 129.00000
58.00000 70.00000 129.26036
58.11688 70.00000 129.00000
72.00000 70.00000 129.84781
73.00000 70.00000 129.93770
77.00000 70.13838 129.00000
77.05206 70.00000 129.00000
81.36835 70.00000 129.00000
85.00000 70.71765 129.00000
85.14362 70.00000 129.00000
57.00000 69.11266 129.00000
57.00000 69.00000 129.14101
56.88063 69.00000 129.00000
58.00000 69.90157 129.00000
71.00000 69.00000 129.54889
72.00000 69.00000 129.43353
77.24048 69.00000 129.00000
81.54198 69.00000 129.00000
85.00000 69.56161 129.00000
85.00000 69.00000 129.18849
84.73893 69.00000 129.00000
86.00000 69.00000 129.92250
57.00000 68.00000 129.41241
56.56276 68.00000 129.00000
70.00000 68.00000 129.47453
71.00000 68.29549 129.00000
70.58656 68.00000 129.00000
71.78898 68.00000 129.00000
72.00000 68.00000 129.06244
73.00000 68.00000 129.93033
77.37650 68.00000 129.00000
82.00000 68.40274 129.00000
82.42912 68.00000 129.00000
85.00000 68.00000 129.14627
84.72243 68.00000 129.00000
86.00000 68.00000 129.63525
57.00000 67.00000 129.25259
56.71944 67.00000 129.00000
58.00000 67.00000 129.94138
69.00000 67.00000 129.53514
70.00000 67.62706 129.00000
69.29802 67.00000 129.00000
72.00000 67.81285 129.00000
72.25046 67.00000 129.00000
77.56322 67.00000 129.00000
82.43614 67.00000 129.00000
85.00000 67.83412 129.00000
86.00000 67.29919 129.00000
87.00000 67.00000 129.35165
86.51807 67.00000 129.00000
57.00000 66.28160 129.00000
57.13731 66.00000 129.00000
58.00000 66.00000 129.55316
68.00000 66.00000 129.19911
69.00000 66.77106 129.00000
68.07765 66.00000 129.00000
72.36531 66.00000 129.00000
78.00000 66.00000 129.71867
77.68298 66.00000 129.00000
82.05537 66.00000 129.00000
87.00000 66.74257 129.00000
88.00000 66.00000 129.63358
87.80228 66.00000 129.00000
58.00000 65.00000 129.52286
57.19885 65.00000 129.00000
66.00000 65.00000 129.38110
66.15074 65.00000 129.00000
67.00000 65.34448 129.00000
68.00000 65.93712 129.00000
72.13897 65.00000 129.00000
78.00000 65.00000 129.38298
77.80757 65.00000 129.00000
82.35244 65.00000 129.00000
88.00000 65.37186 129.00000
88.08640 65.00000 129.00000
57.00000 64.29529 129.00000
57.00000 64.00000 129.05602
56.92591 64.00000 129.00000
58.00000 64.00000 129.70010
63.90632 64.00000 129.00000
64.00000 64.05176 129.00000
65.00000 64.51393 129.00000
66.00000 64.94075 129.00000
71.53593 64.00000 129.00000
72.00000 64.75700 129.00000
78.00000 64.00000 129.32726
77.78661 64.00000 129.00000
83.00000 64.00000 129.78822
82.55727 64.00000 129.00000
88.04803 64.00000 129.00000
57.00000 63.00000 129.21075
56.68531 63.00000 129.00000
58.00000 63.00000 129.65894
59.00000 63.00000 129.94920
62.00000 63.00000 129.43369
62.31836 63.00000 129.00000
63.00000 63.46239 129.00000
70.73492 63.00000 129.00000
71.00000 63.29057 129.00000
78.00000 63.00000 129.61142
77.51102 63.00000 129.00000
83.00000 63.00000 129.45871
82.68677 63.00000 129.00000
88.00000 63.50000 129.00000
88.00000 63.00000 129.20720
87.95222 63.00000 129.00000
57.00000 62.00000 129.19275
56.62318 62.00000 129.00000
58.00000 62.00000 129.50218
59.00000 62.00000 129.63129
60.00000 62.00000 129.58258
60.90770 62.00000 129.00000
61.00000 62.06679 129.00000
62.00000 62.76898 129.00000
70.00000 62.25830 129.00000
70.00000 62.00000 129.78943
69.71191 62.00000 129.00000
78.00000 62.00000 129.93108
77.08912 62.00000 129.00000
83.00000 62.00000 129.51099
82.54198 62.00000 129.00000
88.00000 62.50000 129.00000
88.04961 62.00000 129.00000
57.00000 61.28700 129.00000
57.26057 61.00000 129.00000
58.00000 61.00000 129.21918
59.00000 61.00000 129.20560
59.53419 61.00000 129.00000
60.00000 61.25862 129.00000
69.00000 61.45447 129.00000
69.00000 61.00000 129.79425
68.34162 61.00000 129.00000
77.00000 61.78474 129.00000
77.00000 61.00000 129.31113
76.67974 61.00000 129.00000
83.00000 61.00000 129.62350
82.38100 61.00000 129.00000
88.14828 61.00000 129.00000
58.00000 60.64005 129.00000
59.00000 60.71443 129.00000
67.00000 60.36722 129.00000
67.00000 60.00000 129.35406
66.32455 60.00000 129.00000
68.00000 60.74721 129.00000
68.00000 60.00000 129.74628
77.00000 60.00000 129.40045
76.54039 60.00000 129.00000
83.00000 60.00000 129.88051
82.08372 60.00000 129.00000
88.27966 60.00000 129.00000
66.00000 59.76682 129.00000
66.00000 59.00000 129.47055
65.26184 59.00000 129.00000
67.00000 59.00000 129.73819
68.00000 59.00000 129.92012
77.00000 59.00000 129.40840
76.55640 59.00000 129.00000
82.00000 59.46501 129.00000
82.00000 59.00000 129.06174
81.92335 59.00000 129.00000
88.33181 59.00000 129.00000
65.00000 58.48198 129.00000
65.00000 58.00000 129.15590
64.79618 58.00000 129.00000
66.00000 58.00000 129.52620
67.00000 58.00000 129.61559
68.00000 58.00000 129.63843
77.00000 58.00000 129.38095
76.63207 58.00000 129.00000
82.00000 58.00000 129.19370
81.77697 58.00000 129.00000
88.05868 58.00000 129.00000
65.00000 57.00000 129.10225
64.84648 57.00000 129.00000
66.00000 57.00000 129.39331
67.00000 57.00000 129.32079
68.00000 57.00000 129.09409
69.00000 57.00000 129.22217
77.00000 57.00000 129.47414
76.57803 57.00000 129.00000
82.00000 57.00000 129.40546
81.56522 57.00000 129.00000
88.00000 57.84105 129.00000
88.00000 57.00000 129.53740
87.65099 57.00000 129.00000
65.00000 56.59738 129.00000
65.54108 56.00000 129.00000
66.00000 56.00000 129.12494
66.58575 56.00000 129.00000
67.00000 56.21863 129.00000
68.00000 56.85098 129.00000
69.00000 56.81627 129.00000
70.00000 56.15837 129.00000
70.14082 56.00000 129.00000
77.00000 56.00000 129.65948
76.41819 56.00000 129.00000
82.00000 56.00000 129.77011
81.23867 56.00000 129.00000
88.00000 56.00000 129.92068
87.23836 56.00000 129.00000
66.00000 55.60715 129.00000
70.82612 55.00000 129.00000
77.00000 55.00000 129.82385
76.30723 55.00000 129.00000
81.00000 55.45354 129.00000
81.00000 55.00000 129.19472
80.80984 55.00000 129.00000
87.06673 55.00000 129.00000
71.00000 54.59453 129.00000
71.22796 54.00000 129.00000
77.00000 54.00000 129.83875
76.31648 54.00000 129.00000
81.00000 54.00000 129.40259
80.59892 54.00000 129.00000
88.00000 54.00000 129.87088
87.32118 54.00000 129.00000
71.36282 53.00000 129.00000
77.00000 53.00000 129.81969
76.38292 53.00000 129.00000
81.00000 53.00000 129.37466
80.60416 53.00000 129.00000
88.00000 53.00000 129.57788
87.62005 53.00000 129.00000
71.31306 52.00000 129.00000
77.00000 52.00000 129.61240
76.52749 52.00000 129.00000
81.00000 52.00000 129.17508
80.79646 52.00000 129.00000
82.00000 52.00000 129.94031
88.00000 52.00000 129.25851
87.87173 52.00000 129.00000
71.25225 51.00000 129.00000
77.00000 51.00000 129.31160
76.75476 51.00000 129.00000
81.00000 51.50740 129.00000
81.22302 51.00000 129.00000
82.00000 51.00000 129.60335
88.00000 51.41872 129.00000
88.08144 51.00000 129.00000
71.26778 50.00000 129.00000
77.00000 50.34332 129.00000
78.00000 50.00000 129.89082
77.15233 50.00000 129.00000
82.00000 50.00000 129.06244
81.91434 50.00000 129.00000
83.00000 50.00000 129.77571
88.22088 50.00000 129.00000
72.00000 49.00000 129.74904
71.45188 49.00000 129.00000
78.00000 49.00000 129.42938
77.59625 49.00000 129.00000
82.00000 49.89970 129.00000
82.76878 49.00000 129.00000
83.00000 49.00000 129.18323
88.31068 49.00000 129.00000
72.00000 48.00000 129.29964
71.77078 48.00000 129.00000
78.00000 48.13885 129.00000
79.00000 48.00000 129.85562
78.07203 48.00000 129.00000
83.00000 48.70320 129.00000
83.51788 48.00000 129.00000
84.00000 48.00000 129.44101
88.48312 48.00000 129.00000
72.00000 47.37166 129.00000
72.15046 47.00000 129.00000
73.00000 47.00000 129.84161
79.00000 47.00000 129.46490
78.52795 47.00000 129.00000
84.00000 47.15520 129.00000
84.07394 47.00000 129.00000
88.68903 47.00000 129.00000
73.00000 46.00000 129.40379
72.62099 46.00000 129.00000
79.00000 46.00000 129.06932
78.93464 46.00000 129.00000
85.00000 46.00000 129.65540
84.40510 46.00000 129.00000
88.80382 46.00000 129.00000
73.00000 45.14091 129.00000
73.06887 45.00000 129.00000
74.00000 45.00000 129.93048
79.00000 45.84120 129.00000
80.00000 45.00000 129.72006
79.36109 45.00000 129.00000
85.00000 45.00000 129.30708
84.71963 45.00000 129.00000
88.82567 45.00000 129.00000
74.00000 44.00000 129.54839
73.46268 44.00000 129.00000
80.00000 44.00000 129.29655
79.73670 44.00000 129.00000
85.00000 44.27385 129.00000
85.10783 44.00000 129.00000
86.00000 44.00000 129.86394
88.00000 44.00000 129.92613
88.70712 44.00000 129.00000
74.00000 43.00000 129.16499
73.84489 43.00000 129.00000
80.00000 43.34450 129.00000
80.12981 43.00000 129.00000
86.00000 43.00000 129.35489
85.58739 43.00000 129.00000
87.00000 43.00000 129.91602
88.00000 43.00000 129.50015
88.47268 43.00000 129.00000
74.00000 42.65155 129.00000
74.30146 42.00000 129.00000
75.00000 42.00000 129.66481
81.00000 42.00000 129.67827
80.49357 42.00000 129.00000
86.00000 42.00000 129.05652
85.93056 42.00000 129.00000
87.00000 42.00000 129.56122
88.00000 42.00000 129.16492
88.17601 42.00000 129.00000
75.00000 41.00000 129.17941
74.82670 41.00000 129.00000
81.00000 41.00000 129.16795
80.88364 41.00000 129.00000
86.00000 41.70358 129.00000
86.25951 41.00000 129.00000
87.00000 41.00000 129.34612
87.70084 41.00000 129.00000
88.00000 41.49968 129.00000
75.00000 40.73193 129.00000
75.49979 40.00000 129.00000
76.00000 40.00000 129.49231
81.00000 40.62282 129.00000
81.18247 40.00000 129.00000
86.00000 40.29642 129.00000
86.00000 40.00000 129.05444
85.93749 40.00000 129.00000
87.00000 40.00000 129.31131
87.49226 40.00000 129.00000
76.00000 39.27289 129.00000
76.21049 39.00000 129.00000
77.00000 39.00000 129.73660
81.45184 39.00000 129.00000
86.00000 39.00000 129.18256
85.77278 39.00000 129.00000
87.00000 39.00000 129.31633
87.45689 39.00000 129.00000
77.00000 38.00000 129.19380
76.80998 38.00000 129.00000
82.00000 38.00000 129.77571
81.61572 38.00000 129.00000
86.00000 38.00000 129.30379
85.59295 38.00000 129.00000
87.00000 38.00000 129.18964
87.24781 38.00000 129.00000
77.00000 37.47969 129.00000
77.16212 37.00000 129.00000
78.00000 37.00000 129.88423
82.00000 37.00000 129.42249
81.83307 37.00000 129.00000
86.00000 37.00000 129.57660
85.21605 37.00000 129.00000
87.00000 37.00000 129.14917
87.16475 37.00000 129.00000
78.00000 36.00000 129.66103
77.45522 36.00000 129.00000
82.00000 36.23735 129.00000
82.05379 36.00000 129.00000
85.00000 36.38365 129.00000
85.00000 36.00000 129.10616
84.87729 36.00000 129.00000
86.00000 36.00000 129.85675
87.00000 36.00000 129.41679
87.43465 36.00000 129.00000
78.00000 35.00000 129.20993
77.84293 35.00000 129.00000
82.00000 35.00000 129.81740
82.33559 35.00000 129.00000
85.00000 35.00000 129.31509
84.63515 35.00000 129.00000
87.00000 35.00000 129.50653
87.51347 35.00000 129.00000
78.00000 34.74486 129.00000
78.49792 34.00000 129.00000
79.00000 34.00000 129.63121
82.00000 34.00000 129.79903
82.92842 34.00000 129.00000
84.00000 34.10458 129.00000
84.00000 34.00000 129.06024
83.50000 34.00000 129.00000
85.00000 34.00000 129.61942
87.00000 34.00000 129.61610
87.51553 34.00000 129.00000
79.00000 33.38016 129.00000
79.37727 33.00000 129.00000
80.00000 33.00000 129.57741
83.00000 33.92262 129.00000
83.00000 33.00000 129.66373
84.00000 33.00000 129.69830
87.00000 33.00000 129.92853
87.73704 33.00000 129.00000
80.00000 32.45386 129.00000
80.58530 32.00000 129.00000
81.00000 32.00000 129.31796
82.00000 32.00000 129.79910
87.81602 32.00000 129.00000
81.00000 31.64183 129.00000
81.80807 31.00000 129.00000
82.00000 31.00000 129.12480
83.00000 31.00000 129.62177
84.00000 31.00000 129.94218
87.00000 31.00000 129.81390
87.69939 31.00000 129.00000
82.00000 30.86270 129.00000
83.00000 30.24141 129.00000
83.47644 30.00000 129.00000
84.00000 30.00000 129.22318
85.00000 30.00000 129.57980
86.00000 30.00000 129.71802
87.00000 30.00000 129.27322
87.28515 30.00000 129.00000
84.00000 29.73021 129.00000
85.00000 29.32014 129.00000
86.00000 29.17410 129.00000
87.00000 29.67638 129.00000
32.00000 150.32083 128.00000
32.00000 150.00000 128.53252
31.56846 150.00000 128.00000
33.00000 150.69839 128.00000
34.00000 150.00000 128.92439
34.00000 150.66910 128.00000
35.00000 150.36288 128.00000
35.00000 150.00000 128.50667
35.68124 150.00000 128.00000
48.00000 150.64034 128.00000
48.00000 150.00000 128.16576
47.22879 150.00000 128.00000
49.00000 150.55142 128.00000
49.00000 150.00000 128.18118
49.78609 150.00000 128.00000
31.00000 149.42947 128.00000
31.00000 149.00000 128.83540
30.65602 149.00000 128.00000
36.00000 149.73425 128.00000
36.00000 149.00000 128.57947
36.60761 149.00000 128.00000
48.00000 149.00000 128.21916
47.33113 149.00000 128.00000
49.00000 149.00000 128.32635
50.00000 149.84259 128.00000
50.00000 149.00000 128.26463
51.00000 149.11470 128.00000
51.00000 149.00000 128.04999
51.12232 149.00000 128.00000
30.07829 148.00000 128.00000
36.00000 148.00000 128.60918
36.65016 148.00000 128.00000
48.00000 148.31969 128.00000
48.24651 148.00000 128.00000
49.00000 148.00000 128.32063
50.00000 148.00000 128.42986
51.00000 148.00000 128.27354
52.00000 148.12231 128.00000
52.00000 148.00000 128.04993
52.14546 148.00000 128.00000
29.64294 147.00000 128.00000
30.00000 147.82880 128.00000
36.00000 147.00000 128.27345
36.28490 147.00000 128.00000
49.00000 147.26529 128.00000
49.25504 147.00000 128.00000
50.00000 147.00000 128.33795
51.00000 147.00000 128.35748
52.00000 147.00000 128.33781
53.00000 147.24426 128.00000
53.00000 147.00000 128.09805
53.23699 147.00000 128.00000
29.00000 146.00000 128.80901
29.37848 146.00000 128.00000
36.00000 146.21393 128.00000
35.94463 146.00000 128.00000
50.00000 146.21642 128.00000
50.18886 146.00000 128.00000
51.00000 146.00000 128.40247
52.00000 146.00000 128.60234
53.00000 146.00000 128.45990
54.00000 146.26228 128.00000
54.00000 146.00000 128.11351
54.20818 146.00000 128.00000
29.00000 145.44048 128.00000
28.64333 145.00000 128.00000
36.00000 145.50000 128.00000
36.00000 145.00000 128.09973
36.06034 145.00000 128.00000
51.00000 145.00000 128.39774
50.54025 145.00000 128.00000
52.00000 145.00000 128.77095
53.00000 145.00000 128.72507
54.00000 145.00000 128.41005
54.88887 145.00000 128.00000
27.67755 144.00000 128.00000
28.00000 144.34784 128.00000
36.56464 144.00000 128.00000
51.00000 144.00000 128.23413
50.80903 144.00000 128.00000
52.00000 144.00000 128.87550
53.00000 144.00000 128.95045
54.00000 144.00000 128.64346
55.00000 144.82196 128.00000
55.00000 144.00000 128.24237
55.46169 144.00000 128.00000
27.00000 143.17656 128.00000
27.00000 143.00000 128.53189
26.89117 143.00000 128.00000
37.00000 143.52502 128.00000
37.57864 143.00000 128.00000
51.00000 143.22165 128.00000
51.06123 143.00000 128.00000
54.00000 143.00000 128.94795
55.00000 143.00000 128.56854
56.00000 143.27039 128.00000
56.00000 143.00000 128.10831
56.18000 143.00000 128.00000
26.60303 142.00000 128.00000
38.00000 142.64761 128.00000
38.79753 142.00000 128.00000
42.00000 142.00000 128.35674
43.00000 142.00000 128.41838
51.33611 142.00000 128.00000
55.00000 142.00000 128.92270
56.00000 142.00000 128.49365
56.82552 142.00000 128.00000
27.00000 141.00000 128.55830
26.66597 141.00000 128.00000
39.00000 141.84598 128.00000
40.00000 141.29590 128.00000
41.00000 141.50085 128.00000
42.00000 141.72803 128.00000
43.00000 141.59528 128.00000
44.00000 141.07404 128.00000
44.05701 141.00000 128.00000
52.00000 141.00000 128.76425
51.67776 141.00000 128.00000
56.00000 141.00000 128.77014
57.00000 141.64462 128.00000
57.00000 141.00000 128.19931
57.28489 141.00000 128.00000
27.00000 140.00000 128.30516
26.66375 140.00000 128.00000
28.00000 140.00000 128.58740
29.00000 140.00000 128.10561
29.19407 140.00000 128.00000
30.00000 140.22427 128.00000
31.00000 140.25882 128.00000
32.00000 140.19385 128.00000
32.45113 140.00000 128.00000
44.38262 140.00000 128.00000
52.00000 140.23819 128.00000
52.10398 140.00000 128.00000
57.00000 140.00000 128.44476
57.72379 140.00000 128.00000
27.00000 139.46085 128.00000
28.00000 139.10240 128.00000
29.00000 139.91109 128.00000
33.00000 139.71353 128.00000
34.00000 139.00000 128.49699
33.86354 139.00000 128.00000
44.34688 139.00000 128.00000
52.42243 139.00000 128.00000
57.00000 139.00000 128.63608
57.91807 139.00000 128.00000
34.00000 138.85533 128.00000
34.58866 138.00000 128.00000
44.15966 138.00000 128.00000
53.00000 138.00000 128.84702
52.71941 138.00000 128.00000
57.00000 138.00000 128.76466
57.70004 138.00000 128.00000
35.00000 137.21846 128.00000
35.10660 137.00000 128.00000
45.00000 137.07582 128.00000
45.00000 137.00000 128.08218
45.20493 137.00000 128.00000
47.00000 137.15662 128.00000
47.00000 137.00000 128.22475
46.58850 137.00000 128.00000
48.00000 137.11151 128.00000
48.00000 137.00000 128.14742
48.12212 137.00000 128.00000
52.77510 137.00000 128.00000
57.00000 137.00000 128.75494
57.45543 137.00000 128.00000
35.27704 136.00000 128.00000
45.00000 136.00000 128.85779
46.00000 136.76541 128.00000
46.00000 136.00000 128.77808
48.71441 136.00000 128.00000
52.80538 136.00000 128.00000
57.00000 136.00000 128.48770
57.23593 136.00000 128.00000
25.00000 135.07983 128.00000
25.00000 135.00000 128.06180
24.90287 135.00000 128.00000
26.00000 135.19882 128.00000
26.00000 135.00000 128.15170
26.50789 135.00000 128.00000
35.17496 135.00000 128.00000
45.00000 135.00000 128.82138
49.00000 135.28519 128.00000
49.00000 135.00000 128.14896
49.11011 135.00000 128.00000
52.80642 135.00000 128.00000
57.00000 135.35887 128.00000
56.85846 135.00000 128.00000
25.00000 134.00000 128.44495
24.30552 134.00000 128.00000
26.00000 134.00000 128.51328
27.00000 134.67545 128.00000
27.00000 134.00000 128.30826
27.85589 134.00000 128.00000
34.94980 134.00000 128.00000
35.00000 134.22159 128.00000
45.00000 134.00000 128.68756
46.00000 134.00000 128.93262
49.00000 134.00000 128.43045
49.44750 134.00000 128.00000
52.69258 134.00000 128.00000
57.00000 134.45631 128.00000
57.17125 134.00000 128.00000
24.00000 133.40457 128.00000
24.00000 133.00000 128.16940
23.85301 133.00000 128.00000
25.00000 133.00000 128.82092
26.00000 133.00000 128.94901
27.00000 133.00000 128.79182
28.00000 133.90875 128.00000
28.00000 133.00000 128.53088
29.00000 133.38397 128.00000
29.00000 133.00000 128.21449
29.44802 133.00000 128.00000
34.84012 133.00000 128.00000
45.00000 133.00000 128.62061
46.00000 133.00000 128.68265
49.00000 133.00000 128.66599
49.89945 133.00000 128.00000
52.23964 133.00000 128.00000
58.00000 133.44696 128.00000
59.00000 133.00000 128.10199
59.00000 133.05179 128.00000
59.15288 133.00000 128.00000
24.00000 132.00000 128.45485
23.67002 132.00000 128.00000
29.00000 132.00000 128.67867
30.00000 132.39713 128.00000
30.00000 132.00000 128.17294
30.23530 132.00000 128.00000
35.00000 132.29353 128.00000
35.00000 132.00000 128.57074
35.07862 132.00000 128.00000
45.00000 132.00000 128.71140
46.00000 132.00000 128.41704
47.00000 132.00000 128.63857
49.00000 132.00000 128.92958
50.00000 132.82133 128.00000
50.00000 132.00000 128.35156
50.76847 132.00000 128.00000
52.00000 132.63815 128.00000
52.00000 132.00000 128.88074
51.19145 132.00000 128.00000
60.00000 132.58432 128.00000
60.00000 132.00000 128.48524
60.88622 132.00000 128.00000
24.00000 131.00000 128.57594
23.65913 131.00000 128.00000
29.00000 131.00000 128.94810
30.00000 131.00000 128.51947
30.73837 131.00000 128.00000
35.82527 131.00000 128.00000
45.00000 131.00000 128.87160
46.00000 131.00000 128.06018
47.00000 131.00000 128.26645
48.00000 131.00000 128.70673
51.00000 131.88464 128.00000
60.00000 131.28996 128.00000
59.76818 131.00000 128.00000
24.00000 130.00000 128.40517
23.83626 130.00000 128.00000
30.00000 130.00000 128.76970
31.00000 130.55045 128.00000
31.00000 130.00000 128.23645
31.33890 130.00000 128.00000
36.00000 130.82977 128.00000
37.00000 130.00000 128.13141
37.00000 130.06377 128.00000
37.08481 130.00000 128.00000
46.00000 130.00000 128.12076
47.00000 130.00000 128.06313
48.00000 130.00000 128.76819
58.81310 130.00000 128.00000
59.00000 130.20758 128.00000
24.00000 129.43793 128.00000
24.13597 129.00000 128.00000
30.00000 129.00000 128.94690
31.00000 129.00000 128.43282
31.74381 129.00000 128.00000
38.00000 129.00000 128.45782
38.00000 129.30214 128.00000
38.33698 129.00000 128.00000
46.00000 129.00000 128.51613
47.00000 129.00000 128.15662
53.00000 129.00000 128.65276
54.00000 129.00000 128.89149
57.92477 129.00000 128.00000
58.00000 129.07684 128.00000
24.47039 128.00000 128.00000
31.00000 128.00000 128.50072
31.77416 128.00000 128.00000
39.00000 128.00000 128.35077
39.00000 128.26895 128.00000
39.19204 128.00000 128.00000
47.00000 128.00000 128.09396
48.00000 128.00000 128.91513
53.00000 128.00000 128.65039
53.90619 128.00000 128.00000
54.00000 128.08163 128.00000
54.30591 128.00000 128.00000
55.00000 128.00000 128.19101
56.00000 128.00000 128.38573
56.58720 128.00000 128.00000
57.00000 128.18735 128.00000
24.48279 127.00000 128.00000
31.00000 127.00000 128.51212
31.70999 127.00000 128.00000
39.63299 127.00000 128.00000
47.00000 127.82378 128.00000
46.67630 127.00000 128.00000
48.00000 127.33321 128.00000
48.43955 127.00000 128.00000
49.00000 127.00000 128.76521
53.00000 127.00000 128.50015
53.38341 127.00000 128.00000
55.00000 127.85769 128.00000
56.00000 127.62634 128.00000
59.00000 127.18707 128.00000
59.00000 127.00000 128.15451
58.38028 127.00000 128.00000
60.00000 127.21846 128.00000
60.00000 127.00000 128.23254
61.00000 127.19644 128.00000
61.00000 127.00000 128.26265
62.00000 127.29227 128.00000
62.00000 127.00000 128.49139
63.00000 127.47340 128.00000
63.00000 127.00000 128.75554
64.00000 127.58495 128.00000
64.00000 127.00000 128.70975
65.00000 127.70341 128.00000
65.00000 127.00000 128.53769
66.00000 127.38708 128.00000
66.00000 127.00000 128.21686
66.35160 127.00000 128.00000
24.13996 126.00000 128.00000
30.00000 126.00000 128.85564
31.00000 126.00000 128.13724
31.16672 126.00000 128.00000
39.45563 126.00000 128.00000
46.49342 126.00000 128.00000
49.00000 126.54399 128.00000
49.64111 126.00000 128.00000
50.00000 126.00000 128.44244
52.00000 126.00000 128.33623
53.00000 126.67908 128.00000
52.20473 126.00000 128.00000
57.00000 126.59615 128.00000
57.00000 126.00000 128.36848
56.13787 126.00000 128.00000
58.00000 126.87607 128.00000
58.00000 126.00000 128.67256
66.00000 126.00000 128.76306
67.00000 126.12288 128.00000
67.00000 126.00000 128.06828
67.06356 126.00000 128.00000
24.00000 125.76405 128.00000
24.00000 125.00000 128.71373
23.47208 125.00000 128.00000
30.00000 125.00000 128.41406
30.52001 125.00000 128.00000
31.00000 125.72657 128.00000
38.58157 125.00000 128.00000
39.00000 125.39754 128.00000
46.41380 125.00000 128.00000
50.00000 125.72927 128.00000
51.00000 125.26928 128.00000
52.00000 125.83728 128.00000
56.00000 125.85148 128.00000
56.00000 125.00000 128.46649
55.68877 125.00000 128.00000
67.00000 125.00000 128.65627
67.53418 125.00000 128.00000
23.00000 124.25243 128.00000
23.00000 124.00000 128.17488
22.83962 124.00000 128.00000
29.00000 124.00000 128.60297
30.00000 124.32918 128.00000
29.75249 124.00000 128.00000
37.00000 124.00000 128.45097
37.16555 124.00000 128.00000
38.00000 124.54924 128.00000
46.65574 124.00000 128.00000
55.35593 124.00000 128.00000
67.00000 124.00000 128.68529
67.37151 124.00000 128.00000
23.00000 123.00000 128.48999
22.49690 123.00000 128.00000
28.00000 123.00000 128.80779
29.00000 123.00000 128.06679
29.07805 123.00000 128.00000
36.00000 123.00000 128.11989
36.10096 123.00000 128.00000
37.00000 123.86575 128.00000
47.00000 123.28450 128.00000
47.14307 123.00000 128.00000
54.70209 123.00000 128.00000
55.00000 123.42981 128.00000
67.00000 123.51354 128.00000
66.49197 123.00000 128.00000
23.00000 122.00000 128.52444
22.41054 122.00000 128.00000
27.00000 122.00000 128.73447
28.00000 122.00000 128.25677
28.35607 122.00000 128.00000
29.00000 122.88873 128.00000
35.00000 122.00000 128.52713
35.58812 122.00000 128.00000
36.00000 122.79748 128.00000
47.63857 122.00000 128.00000
54.00000 122.12065 128.00000
54.00000 122.00000 128.44266
53.89918 122.00000 128.00000
64.87718 122.00000 128.00000
65.00000 122.05344 128.00000
66.00000 122.60023 128.00000
23.00000 121.00000 128.36163
22.58834 121.00000 128.00000
24.00000 121.00000 128.92392
25.00000 121.00000 128.89351
26.00000 121.00000 128.63440
27.00000 121.00000 128.32906
27.60834 121.00000 128.00000
28.00000 121.47874 128.00000
35.00000 121.00000 128.44698
35.49624 121.00000 128.00000
48.00000 121.23972 128.00000
48.11172 121.00000 128.00000
53.18745 121.00000 128.00000
62.00000 121.05111 128.00000
62.00000 121.00000 128.18425
61.90425 121.00000 128.00000
63.00000 121.27747 128.00000
64.00000 121.62502 128.00000
23.00000 120.00000 128.13660
22.84574 120.00000 128.00000
24.00000 120.00000 128.63904
25.00000 120.00000 128.57751
26.00000 120.00000 128.41083
27.00000 120.00000 128.05273
27.10917 120.00000 128.00000
35.00000 120.00000 128.40044
35.50644 120.00000 128.00000
48.43367 120.00000 128.00000
52.69338 120.00000 128.00000
53.00000 120.64648 128.00000
60.55394 120.00000 128.00000
61.00000 120.44519 128.00000
23.00000 119.50156 128.00000
23.22407 119.00000 128.00000
24.00000 119.00000 128.40714
25.00000 119.00000 128.43414
26.00000 119.00000 128.26712
26.71501 119.00000 128.00000
27.00000 119.67912 128.00000
34.00000 119.00000 128.89871
35.00000 119.00000 128.38596
35.61656 119.00000 128.00000
48.54588 119.00000 128.00000
52.39361 119.00000 128.00000
60.00000 119.00000 128.26755
60.13079 119.00000 128.00000
24.00000 118.00000 128.05145
23.91022 118.00000 128.00000
25.00000 118.00000 128.20996
26.00000 118.00000 128.09439
26.30376 118.00000 128.00000
34.00000 118.00000 128.79671
35.00000 118.00000 128.43723
35.89598 118.00000 128.00000
48.78207 118.00000 128.00000
52.11207 118.00000 128.00000
60.00000 118.00000 128.19678
60.18737 118.00000 128.00000
66.00000 118.21916 128.00000
66.00000 118.00000 128.52579
65.46164 118.00000 128.00000
67.00000 118.56831 128.00000
68.00000 118.77500 128.00000
69.00000 118.89881 128.00000
70.00000 118.00000 128.28040
70.00000 118.29805 128.00000
70.31127 118.00000 128.00000
24.00000 117.91030 128.00000
25.00000 117.53275 128.00000
26.00000 117.75801 128.00000
34.00000 117.00000 128.83386
35.00000 117.00000 128.50500
36.00000 117.68514 128.00000
36.00000 117.00000 128.11349
36.24187 117.00000 128.00000
49.00000 117.40559 128.00000
49.16207 117.00000 128.00000
51.65164 117.00000 128.00000
52.00000 117.74720 128.00000
60.00000 117.00000 128.74890
61.00000 117.15568 128.00000
61.00000 117.00000 128.15952
61.49716 117.00000 128.00000
63.00000 117.05620 128.00000
63.00000 117.00000 128.13501
62.67050 117.00000 128.00000
64.00000 117.41946 128.00000
65.00000 117.81518 128.00000
71.00000 117.10460 128.00000
71.00000 117.00000 128.07570
71.06035 117.00000 128.00000
35.00000 116.00000 128.83185
36.00000 116.00000 128.48996
37.00000 116.21210 128.00000
37.00000 116.00000 128.10429
37.19720 116.00000 128.00000
49.72353 116.00000 128.00000
51.05817 116.00000 128.00000
62.00000 116.88801 128.00000
71.00000 116.00000 128.67625
71.48804 116.00000 128.00000
37.00000 115.00000 128.76576
38.00000 115.35957 128.00000
38.00000 115.00000 128.25192
38.36094 115.00000 128.00000
50.00000 115.71231 128.00000
51.00000 115.93353 128.00000
71.82623 115.00000 128.00000
38.00000 114.00000 128.80353
39.00000 114.17216 128.00000
39.00000 114.00000 128.09760
39.10766 114.00000 128.00000
72.00000 114.24219 128.00000
72.00000 114.00000 128.11583
72.05013 114.00000 128.00000
39.00000 113.00000 128.23076
39.20957 113.00000 128.00000
72.00000 113.00000 128.57019
72.18130 113.00000 128.00000
38.00000 112.00000 128.50000
38.11235 112.00000 128.00000
39.00000 112.68827 128.00000
72.37943 112.00000 128.00000
29.00000 111.21999 128.00000
29.00000 111.00000 128.81113
28.52195 111.00000 128.00000
30.00000 111.43598 128.00000
31.00000 111.52982 128.00000
32.00000 111.00000 128.89966
32.00000 111.46549 128.00000
33.00000 111.29764 128.00000
33.00000 111.00000 128.53351
34.00000 111.20025 128.00000
34.00000 111.00000 128.31120
35.00000 111.30377 128.00000
35.00000 111.00000 128.41045
36.00000 111.49616 128.00000
36.00000 111.00000 128.79959
37.00000 111.73186 128.00000
38.00000 111.94843 128.00000
72.67839 111.00000 128.00000
27.20609 110.00000 128.00000
28.00000 110.71251 128.00000
73.00000 110.13732 128.00000
73.05050 110.00000 128.00000
26.85238 109.00000 128.00000
27.00000 109.48492 128.00000
73.00000 109.50000 128.00000
73.00000 109.00000 128.10062
72.93449 109.00000 128.00000
27.00000 108.57133 128.00000
27.20627 108.00000 128.00000
73.00000 108.00000 128.44740
72.61338 108.00000 128.00000
27.83101 107.00000 128.00000
73.00000 107.00000 128.77576
72.24540 107.00000 128.00000
28.00000 106.67615 128.00000
28.00000 106.00000 128.59940
28.32877 106.00000 128.00000
73.00000 106.00000 128.83063
72.08652 106.00000 128.00000
28.00000 105.00000 128.26697
28.17203 105.00000 128.00000
73.00000 105.00000 128.78830
72.22095 105.00000 128.00000
27.00000 104.00000 128.78094
27.49717 104.00000 128.00000
28.00000 104.71353 128.00000
73.00000 104.00000 128.59787
72.50230 104.00000 128.00000
27.00000 103.38493 128.00000
26.73367 103.00000 128.00000
73.00000 103.00000 128.45520
72.59319 103.00000 128.00000
26.39944 102.00000 128.00000
73.00000 102.00000 128.51440
72.31207 102.00000 128.00000
26.56460 101.00000 128.00000
72.00000 101.55482 128.00000
72.00000 101.00000 128.41888
71.61780 101.00000 128.00000
73.00000 101.00000 128.82529
27.00000 100.50704 128.00000
27.89057 100.00000 128.00000
71.00000 100.45490 128.00000
71.00000 100.00000 128.71484
70.43941 100.00000 128.00000
28.00000 99.94781 128.00000
29.00000 99.65603 128.00000
30.00000 99.00000 128.89578
30.00000 99.61435 128.00000
31.00000 99.50748 128.00000
31.00000 99.00000 128.47221
32.00000 99.08138 128.00000
32.00000 99.00000 128.05240
32.09794 99.00000 128.00000
69.45621 99.00000 128.00000
70.00000 99.60902 128.00000
31.00000 98.00000 128.74362
32.00000 98.00000 128.25949
32.52815 98.00000 128.00000
68.31307 98.00000 128.00000
69.00000 98.49299 128.00000
30.00000 97.00000 128.94275
31.00000 97.00000 128.52835
32.00000 97.00000 128.07967
32.16499 97.00000 128.00000
66.52541 97.00000 128.00000
67.00000 97.32210 128.00000
68.00000 97.81228 128.00000
29.00000 96.00000 128.86548
30.00000 96.00000 128.34824
30.85398 96.00000 128.00000
31.00000 96.09063 128.00000
32.00000 96.82597 128.00000
65.54179 96.00000 128.00000
66.00000 96.55445 128.00000
29.00000 95.00000 128.07248
29.11687 95.00000 128.00000
30.00000 95.56374 128.00000
65.14241 95.00000 128.00000
28.00000 94.00000 128.66728
28.37475 94.00000 128.00000
29.00000 94.90303 128.00000
64.94731 94.00000 128.00000
65.00000 94.27505 128.00000
28.00000 93.00000 128.65938
28.11177 93.00000 128.00000
65.00000 93.59650 128.00000
65.00000 93.00000 128.12311
65.08363 93.00000 128.00000
28.28323 92.00000 128.00000
41.00000 92.10745 128.00000
41.00000 92.00000 128.15660
40.82125 92.00000 128.00000
42.00000 92.44978 128.00000
42.00000 92.00000 128.65388
43.00000 92.41882 128.00000
43.00000 92.00000 128.62405
43.65627 92.00000 128.00000
65.00000 92.40350 128.00000
64.93451 92.00000 128.00000
28.71386 91.00000 128.00000
40.00000 91.50874 128.00000
40.00000 91.00000 128.81351
39.10353 91.00000 128.00000
44.00000 91.00000 128.66551
44.00000 91.49955 128.00000
44.19627 91.00000 128.00000
64.00000 91.00000 128.44759
64.43684 91.00000 128.00000
29.00000 90.53197 128.00000
29.39115 90.00000 128.00000
38.00000 90.45090 128.00000
38.00000 90.00000 128.73843
37.11333 90.00000 128.00000
39.00000 90.94051 128.00000
44.00000 90.28065 128.00000
43.90852 90.00000 128.00000
63.00000 90.00000 128.68968
64.00000 90.39298 128.00000
63.69661 90.00000 128.00000
30.00000 89.29084 128.00000
30.00000 89.00000 128.65976
30.28907 89.00000 128.00000
36.00000 89.42252 128.00000
36.00000 89.00000 128.65984
35.13530 89.00000 128.00000
37.00000 89.93925 128.00000
43.22651 89.00000 128.00000
52.00000 89.32603 128.00000
52.00000 89.00000 128.39017
51.15710 89.00000 128.00000
52.72639 89.00000 128.00000
63.00000 89.31013 128.00000
62.66814 89.00000 128.00000
31.00000 88.00000 128.78737
31.00000 88.41967 128.00000
32.00000 88.06038 128.00000
32.00000 88.00000 128.08479
33.00000 88.06187 128.00000
33.00000 88.00000 128.08180
34.00000 88.43770 128.00000
34.00000 88.00000 128.58931
35.00000 88.92760 128.00000
42.33478 88.00000 128.00000
43.00000 88.72625 128.00000
50.00000 88.14861 128.00000
50.00000 88.00000 128.08647
49.87655 88.00000 128.00000
51.00000 88.91251 128.00000
51.00000 88.00000 128.58279
53.00000 88.00000 128.28336
52.93401 88.00000 128.00000
61.29306 88.00000 128.00000
62.00000 88.54145 128.00000
41.28844 87.00000 128.00000
42.00000 87.66338 128.00000
50.00000 87.00000 128.53014
49.29040 87.00000 128.00000
53.00000 87.82996 128.00000
53.29866 87.00000 128.00000
54.00000 87.00000 128.73132
60.11973 87.00000 128.00000
61.00000 87.75076 128.00000
40.09872 86.00000 128.00000
41.00000 86.73898 128.00000
49.00000 86.47350 128.00000
49.00000 86.00000 128.22083
48.77301 86.00000 128.00000
50.00000 86.00000 128.94110
54.00000 86.00000 128.16678
53.88880 86.00000 128.00000
60.00000 86.84827 128.00000
60.00000 86.00000 128.67615
59.46853 86.00000 128.00000
39.00000 85.08313 128.00000
39.00000 85.00000 128.11864
38.91532 85.00000 128.00000
40.00000 85.91881 128.00000
49.00000 85.00000 128.74847
48.26802 85.00000 128.00000
54.00000 85.86415 128.00000
54.88020 85.00000 128.00000
55.00000 85.00000 128.61470
59.00000 85.28178 128.00000
59.00000 85.00000 128.28145
58.75611 85.00000 128.00000
38.14253 84.00000 128.00000
48.00000 84.56776 128.00000
48.00000 84.00000 128.46071
47.65945 84.00000 128.00000
55.00000 84.91173 128.00000
56.00000 84.40201 128.00000
57.00000 84.00000 128.76382
57.00000 84.26270 128.00000
58.00000 84.48235 128.00000
38.00000 83.68042 128.00000
38.00000 83.00000 128.38394
37.73389 83.00000 128.00000
47.00000 83.13881 128.00000
47.00000 83.00000 128.13022
46.86561 83.00000 128.00000
38.00000 82.00000 128.64494
37.52427 82.00000 128.00000
46.00000 82.08580 128.00000
46.00000 82.00000 128.06879
45.92249 82.00000 128.00000
47.00000 82.00000 128.92601
38.00000 81.00000 128.69551
37.49862 81.00000 128.00000
46.00000 81.00000 128.54506
45.32867 81.00000 128.00000
38.00000 80.00000 128.70023
37.47513 80.00000 128.00000
46.00000 80.00000 128.53784
45.15524 80.00000 128.00000
38.00000 79.00000 128.67175
37.49789 79.00000 128.00000
46.00000 79.00000 128.09163
45.82101 79.00000 128.00000
47.00000 79.00000 128.70459
38.00000 78.00000 128.48962
37.59167 78.00000 128.00000
46.00000 78.85228 128.00000
46.90078 78.00000 128.00000
47.00000 78.00000 128.06284
48.00000 78.00000 128.80771
65.00000 78.08789 128.00000
65.00000 78.00000 128.36806
64.90602 78.00000 128.00000
66.00000 78.41425 128.00000
67.00000 78.27374 128.00000
67.38391 78.00000 128.00000
38.00000 77.00000 128.31110
37.72222 77.00000 128.00000
47.00000 77.89259 128.00000
47.62521 77.00000 128.00000
48.00000 77.00000 128.32285
64.31812 77.00000 128.00000
68.00000 77.41405 128.00000
68.43015 77.00000 128.00000
38.00000 76.00000 128.09943
37.90382 76.00000 128.00000
39.00000 76.00000 128.92218
48.00000 76.29601 128.00000
48.13305 76.00000 128.00000
63.82372 76.00000 128.00000
64.00000 76.35535 128.00000
69.00000 76.56572 128.00000
70.00000 76.27979 128.00000
71.00000 76.06274 128.00000
72.00000 76.00000 128.52388
71.20628 76.00000 128.00000
38.00000 75.49431 128.00000
38.11693 75.00000 128.00000
39.00000 75.00000 128.72177
48.00000 75.00000 128.76448
48.16787 75.00000 128.00000
63.00000 75.00000 128.65582
63.53233 75.00000 128.00000
72.00000 75.71687 128.00000
73.00000 75.00000 128.08611
72.92204 75.00000 128.00000
85.00000 75.24672 128.00000
85.00000 75.00000 128.49161
84.22794 75.00000 128.00000
85.52573 75.00000 128.00000
39.00000 74.00000 128.67848
38.38696 74.00000 128.00000
48.00000 74.00000 128.68747
48.11208 74.00000 128.00000
62.00000 74.00000 128.85678
63.00000 74.00000 128.25320
63.27537 74.00000 128.00000
73.00000 74.89334 128.00000
73.44105 74.00000 128.00000
83.00000 74.16832 128.00000
83.00000 74.00000 128.28018
82.83785 74.00000 128.00000
84.00000 74.91025 128.00000
86.00000 74.70139 128.00000
86.60381 74.00000 128.00000
39.00000 73.00000 128.33549
38.77681 73.00000 128.00000
48.00000 73.70013 128.00000
47.65408 73.00000 128.00000
62.00000 73.00000 128.60474
62.89663 73.00000 128.00000
63.00000 73.21851 128.00000
73.44540 73.00000 128.00000
82.12945 73.00000 128.00000
86.87815 73.00000 128.00000
39.00000 72.67126 128.00000
39.52178 72.00000 128.00000
40.00000 72.00000 128.86974
46.78616 72.00000 128.00000
47.00000 72.17194 128.00000
61.00000 72.00000 128.61017
62.00000 72.00000 128.23743
62.38661 72.00000 128.00000
74.00000 72.00000 128.64479
73.74615 72.00000 128.00000
81.59347 72.00000 128.00000
82.00000 72.77696 128.00000
86.00000 72.00000 128.29666
86.26820 72.00000 128.00000
40.00000 71.58598 128.00000
41.00000 71.05357 128.00000
41.13564 71.00000 128.00000
45.00000 71.11789 128.00000
45.00000 71.00000 128.36668
44.68059 71.00000 128.00000
46.00000 71.53671 128.00000
59.00000 71.00000 128.93115
60.00000 71.00000 128.37344
61.00000 71.00000 128.05573
61.14288 71.00000 128.00000
62.00000 71.57289 128.00000
74.00000 71.76622 128.00000
75.00000 71.62846 128.00000
76.00000 71.25366 128.00000
76.22533 71.00000 128.00000
81.11118 71.00000 128.00000
85.00000 71.00000 128.91855
86.00000 71.62764 128.00000
85.65928 71.00000 128.00000
42.00000 70.68202 128.00000
43.00000 70.61966 128.00000
44.00000 70.79700 128.00000
59.00000 70.07098 128.00000
58.78259 70.00000 128.00000
60.00000 70.49123 128.00000
61.00000 70.91866 128.00000
77.00000 70.00000 128.88307
76.60309 70.00000 128.00000
81.00000 70.61942 128.00000
81.00000 70.00000 128.32625
80.82609 70.00000 128.00000
85.11419 70.00000 128.00000
56.00000 69.06024 128.00000
56.00000 69.00000 128.07008
55.92089 69.00000 128.00000
57.00000 69.43156 128.00000
58.00000 69.80542 128.00000
77.00000 69.00000 128.49506
76.76356 69.00000 128.00000
81.00000 69.00000 128.30612
80.79288 69.00000 128.00000
84.46436 69.00000 128.00000
85.00000 69.84024 128.00000
56.00000 68.00000 128.38455
55.64179 68.00000 128.00000
71.00000 68.00000 128.76595
77.00000 68.00000 128.22397
76.89227 68.00000 128.00000
81.00000 68.20844 128.00000
81.08264 68.00000 128.00000
82.00000 68.00000 128.69353
84.40875 68.00000 128.00000
56.00000 67.00000 128.16869
55.87164 67.00000 128.00000
69.89036 67.00000 128.00000
70.00000 67.06329 128.00000
71.00000 67.07716 128.00000
71.08688 67.00000 128.00000
72.00000 67.00000 128.71231
77.00000 67.34607 128.00000
77.05839 67.00000 128.00000
82.00000 67.00000 128.61206
81.23707 67.00000 128.00000
85.00000 67.64375 128.00000
86.00000 67.15248 128.00000
86.27869 67.00000 128.00000
56.00000 66.56464 128.00000
56.17990 66.00000 128.00000
57.00000 66.00000 128.88696
68.17921 66.00000 128.00000
69.00000 66.49797 128.00000
72.00000 66.00000 128.34346
71.75378 66.00000 128.00000
77.19282 66.00000 128.00000
82.00000 66.00000 128.91350
81.40002 66.00000 128.00000
87.00000 66.56236 128.00000
87.52265 66.00000 128.00000
57.00000 65.00000 128.83707
56.15310 65.00000 128.00000
66.00000 65.07828 128.00000
66.00000 65.00000 128.57440
65.79837 65.00000 128.00000
67.00000 65.42981 128.00000
68.00000 65.89665 128.00000
72.00000 65.00000 128.52251
71.83934 65.00000 128.00000
77.26094 65.00000 128.00000
82.00000 65.00000 128.46973
81.66434 65.00000 128.00000
88.00000 65.00000 128.59464
87.86864 65.00000 128.00000
56.00000 64.57152 128.00000
56.00000 64.00000 128.19130
55.75531 64.00000 128.00000
63.61024 64.00000 128.00000
64.00000 64.21175 128.00000
65.00000 64.68384 128.00000
71.46349 64.00000 128.00000
77.12125 64.00000 128.00000
82.00000 64.00000 128.22003
81.81823 64.00000 128.00000
88.00000 64.00000 128.50000
87.95103 64.00000 128.00000
56.00000 63.00000 128.51376
55.20525 63.00000 128.00000
62.16370 63.00000 128.00000
63.00000 63.64807 128.00000
70.71597 63.00000 128.00000
71.00000 63.32872 128.00000
77.00000 63.64066 128.00000
77.00000 63.00000 128.31287
76.78050 63.00000 128.00000
82.00000 63.00000 128.20341
81.79999 63.00000 128.00000
87.95186 63.00000 128.00000
55.00000 62.29944 128.00000
55.00000 62.00000 128.05383
54.91884 62.00000 128.00000
56.00000 62.00000 128.65208
61.00000 62.00000 128.80182
61.24810 62.00000 128.00000
62.00000 62.84525 128.00000
69.42300 62.00000 128.00000
70.00000 62.37851 128.00000
77.00000 62.00000 128.89279
76.31775 62.00000 128.00000
82.00000 62.00000 128.44751
81.51680 62.00000 128.00000
88.00000 62.50000 128.00000
88.04890 62.00000 128.00000
55.00000 61.85545 128.00000
55.52539 61.00000 128.00000
56.00000 61.00000 128.31195
57.00000 61.00000 128.90553
60.00000 61.00000 128.68149
61.00000 61.67679 128.00000
60.46422 61.00000 128.00000
67.00000 61.05386 128.00000
67.00000 61.00000 128.09152
66.88332 61.00000 128.00000
68.00000 61.31982 128.00000
68.00000 61.00000 128.59505
69.00000 61.74222 128.00000
76.00000 61.29959 128.00000
76.00000 61.00000 128.17656
75.87933 61.00000 128.00000
82.00000 61.00000 128.64748
81.26743 61.00000 128.00000
88.09366 61.00000 128.00000
56.00000 60.58113 128.00000
56.80245 60.00000 128.00000
57.00000 60.00000 128.12422
58.00000 60.00000 128.44479
59.00000 60.00000 128.30411
60.00000 60.45540 128.00000
59.41202 60.00000 128.00000
66.00000 60.52890 128.00000
66.00000 60.00000 128.75430
65.29633 60.00000 128.00000
76.00000 60.00000 128.43417
75.66882 60.00000 128.00000
81.00000 60.21765 128.00000
81.00000 60.00000 128.06174
80.93438 60.00000 128.00000
82.00000 60.00000 128.92587
88.17096 60.00000 128.00000
57.00000 59.89578 128.00000
58.00000 59.66089 128.00000
59.00000 59.76807 128.00000
65.00000 59.69479 128.00000
65.00000 59.00000 128.71617
64.51545 59.00000 128.00000
76.00000 59.00000 128.41353
75.67265 59.00000 128.00000
81.00000 59.00000 128.24167
80.72166 59.00000 128.00000
88.05289 59.00000 128.00000
64.06251 58.00000 128.00000
76.00000 58.00000 128.32651
75.74162 58.00000 128.00000
81.00000 58.00000 128.36722
80.57981 58.00000 128.00000
88.00000 58.86549 128.00000
88.00000 58.00000 128.85796
87.61385 58.00000 128.00000
64.00000 57.63184 128.00000
64.00000 57.00000 128.14139
63.90960 57.00000 128.00000
76.00000 57.00000 128.26694
75.82157 57.00000 128.00000
81.00000 57.00000 128.50793
80.48449 57.00000 128.00000
87.00000 57.08653 128.00000
87.00000 57.00000 128.08438
86.93683 57.00000 128.00000
64.00000 56.35434 128.00000
64.06507 56.00000 128.00000
65.00000 56.00000 128.82832
67.00000 56.00000 128.90398
68.00000 56.00000 128.48264
69.00000 56.00000 128.12622
70.00000 56.00000 128.75691
76.00000 56.00000 128.36855
75.80186 56.00000 128.00000
81.00000 56.00000 128.76868
80.19319 56.00000 128.00000
87.00000 56.00000 128.73990
86.32275 56.00000 128.00000
65.00000 55.00000 128.47287
64.42798 55.00000 128.00000
66.00000 55.00000 128.79906
67.00000 55.00000 128.55272
67.91316 55.00000 128.00000
68.00000 55.10089 128.00000
69.00000 55.85147 128.00000
70.00000 55.49803 128.00000
70.48434 55.00000 128.00000
76.00000 55.00000 128.45329
75.79391 55.00000 128.00000
80.00000 55.40375 128.00000
80.00000 55.00000 128.13228
79.87421 55.00000 128.00000
87.00000 55.00000 128.93045
86.07691 55.00000 128.00000
65.00000 54.00000 128.19516
64.75507 54.00000 128.00000
66.00000 54.00000 128.50420
67.00000 54.00000 128.31386
67.52508 54.00000 128.00000
71.00000 54.26997 128.00000
71.14425 54.00000 128.00000
76.00000 54.00000 128.24020
75.91364 54.00000 128.00000
80.00000 54.00000 128.37579
79.64103 54.00000 128.00000
87.00000 54.00000 128.64604
86.33327 54.00000 128.00000
65.00000 53.00000 128.10591
64.84465 53.00000 128.00000
66.00000 53.00000 128.36925
67.00000 53.00000 128.13828
67.21712 53.00000 128.00000
71.35863 53.00000 128.00000
76.00000 53.00000 128.13300
75.95278 53.00000 128.00000
80.00000 53.00000 128.39890
79.60480 53.00000 128.00000
87.00000 53.00000 128.21558
86.79099 53.00000 128.00000
65.00000 52.00000 128.04868
64.92447 52.00000 128.00000
66.00000 52.00000 128.25594
66.84008 52.00000 128.00000
67.00000 52.27164 128.00000
71.30335 52.00000 128.00000
76.00000 52.59579 128.00000
76.08063 52.00000 128.00000
80.00000 52.00000 128.26619
79.71950 52.00000 128.00000
87.00000 52.51749 128.00000
87.19236 52.00000 128.00000
65.00000 51.72765 128.00000
65.53537 51.00000 128.00000
66.00000 51.00000 128.11340
66.37617 51.00000 128.00000
71.22115 51.00000 128.00000
76.29427 51.00000 128.00000
80.00000 51.20288 128.00000
80.07111 51.00000 128.00000
81.00000 51.00000 128.82083
88.00000 51.00000 128.84070
87.52670 51.00000 128.00000
66.00000 50.56001 128.00000
71.16256 50.00000 128.00000
77.00000 50.00000 128.76605
76.61437 50.00000 128.00000
81.00000 50.00000 128.35385
80.53607 50.00000 128.00000
88.00000 50.00000 128.32390
87.87901 50.00000 128.00000
71.14193 49.00000 128.00000
77.00000 49.00000 128.09843
76.94888 49.00000 128.00000
81.00000 49.39124 128.00000
81.32143 49.00000 128.00000
82.00000 49.00000 128.46924
88.00000 49.58638 128.00000
88.15324 49.00000 128.00000
71.26390 48.00000 128.00000
77.00000 48.86621 128.00000
78.00000 48.00000 128.91997
77.36033 48.00000 128.00000
82.00000 48.11197 128.00000
82.08533 48.00000 128.00000
83.00000 48.00000 128.62640
88.32178 48.00000 128.00000
72.00000 47.00000 128.78302
71.55148 47.00000 128.00000
78.00000 47.00000 128.36496
77.76284 47.00000 128.00000
83.00000 47.00000 128.17247
82.73597 47.00000 128.00000
84.00000 47.00000 128.92979
88.52547 47.00000 128.00000
72.00000 46.00000 128.17429
71.88665 46.00000 128.00000
78.00000 46.30032 128.00000
78.11652 46.00000 128.00000
83.00000 46.50652 128.00000
83.23043 46.00000 128.00000
84.00000 46.00000 128.60489
88.69269 46.00000 128.00000
72.00000 45.69612 128.00000
72.27560 45.00000 128.00000
73.00000 45.00000 128.92697
79.00000 45.00000 128.60214
78.52934 45.00000 128.00000
84.00000 45.00000 128.31250
83.62176 45.00000 128.00000
88.80748 45.00000 128.00000
73.00000 44.00000 128.49345
72.63030 44.00000 128.00000
79.00000 44.00000 128.18274
78.85983 44.00000 128.00000
84.00000 44.00000 128.05972
83.92255 44.00000 128.00000
85.00000 44.00000 128.89661
88.87057 44.00000 128.00000
73.00000 43.13109 128.00000
73.06196 43.00000 128.00000
79.00000 43.56575 128.00000
80.00000 43.00000 128.85356
79.21017 43.00000 128.00000
84.00000 43.84952 128.00000
84.42950 43.00000 128.00000
85.00000 43.00000 128.48625
88.85101 43.00000 128.00000
74.00000 42.00000 128.66278
73.49680 42.00000 128.00000
80.00000 42.00000 128.42688
79.61725 42.00000 128.00000
85.00000 42.00000 128.15924
84.80302 42.00000 128.00000
88.72328 42.00000 128.00000
74.00000 41.10437 128.00000
74.06370 41.00000 128.00000
80.00000 41.14717 128.00000
80.05952 41.00000 128.00000
85.00000 41.00000 128.06148
84.93555 41.00000 128.00000
86.00000 41.00000 128.85088
88.00000 41.00000 128.76474
88.50334 41.00000 128.00000
75.00000 40.00000 128.45717
74.62627 40.00000 128.00000
81.00000 40.00000 128.77148
80.35686 40.00000 128.00000
85.00000 40.00000 128.06250
84.93230 40.00000 128.00000
88.00000 40.00000 128.52145
88.35268 40.00000 128.00000
75.00000 39.38718 128.00000
75.26609 39.00000 128.00000
76.00000 39.00000 128.79622
81.00000 39.00000 128.40070
80.68837 39.00000 128.00000
85.00000 39.00000 128.19121
84.82251 39.00000 128.00000
88.00000 39.00000 128.45518
88.31108 39.00000 128.00000
76.00000 38.00000 128.16077
75.85748 38.00000 128.00000
81.00000 38.16000 128.00000
81.05856 38.00000 128.00000
85.00000 38.00000 128.44453
84.56219 38.00000 128.00000
88.00000 38.00000 128.16489
88.10766 38.00000 128.00000
76.00000 37.69374 128.00000
76.30832 37.00000 128.00000
77.00000 37.00000 128.81822
81.57491 37.00000 128.00000
85.00000 37.00000 128.80084
84.21014 37.00000 128.00000
88.00000 37.50999 128.00000
87.87889 37.00000 128.00000
77.00000 36.00000 128.41034
76.70847 36.00000 128.00000
82.00000 36.34599 128.00000
82.35092 36.00000 128.00000
84.00000 36.39555 128.00000
84.00000 36.00000 128.13594
83.79169 36.00000 128.00000
87.94827 36.00000 128.00000
77.00000 35.41971 128.00000
77.22074 35.00000 128.00000
83.00000 35.31563 128.00000
83.00000 35.00000 128.24249
84.00000 35.00000 128.49678
87.94858 35.00000 128.00000
78.00000 34.00000 128.21420
77.87053 34.00000 128.00000
83.00000 34.00000 128.93887
87.89601 34.00000 128.00000
78.00000 33.83440 128.00000
78.71478 33.00000 128.00000
79.00000 33.00000 128.46985
87.80210 33.00000 128.00000
79.00000 32.66800 128.00000
79.64828 32.00000 128.00000
80.00000 32.00000 128.41359
87.72099 32.00000 128.00000
80.00000 31.62515 128.00000
80.65803 31.00000 128.00000
81.00000 31.00000 128.32500
87.93365 31.00000 128.00000
81.00000 30.65973 128.00000
81.78658 30.00000 128.00000
82.00000 30.00000 128.14508
83.00000 30.00000 128.74980
87.91628 30.00000 128.00000
82.00000 29.84970 128.00000
83.00000 29.31093 128.00000
83.55434 29.00000 128.00000
84.00000 29.00000 128.26768
85.00000 29.00000 128.68611
86.00000 29.00000 128.82811
87.00000 29.00000 128.39009
87.37629 29.00000 128.00000
84.00000 28.75931 128.00000
85.00000 28.37860 128.00000
86.00000 28.25993 128.00000
87.00000 28.63336 128.00000
64.00000 184.29124 127.00000
64.00000 184.00000 127.14429
63.33561 184.00000 127.00000
65.00000 184.60596 127.00000
65.00000 184.00000 127.22591
66.00000 184.64410 127.00000
66.00000 184.00000 127.15091
66.75562 184.00000 127.00000
64.00000 183.00000 127.06979
63.54551 183.00000 127.00000
65.00000 183.00000 127.10766
66.00000 183.00000 127.04794
66.28355 183.00000 127.00000
64.00000 182.86298 127.00000
65.00000 182.78183 127.00000
66.00000 182.89700 127.00000
47.00000 154.11639 127.00000
47.00000 154.00000 127.04911
46.90052 154.00000 127.00000
47.50000 154.00000 127.00000
47.00000 153.00000 127.33556
46.14534 153.00000 127.00000
48.00000 153.80257 127.00000
48.00000 153.00000 127.21461
48.46143 153.00000 127.00000
46.00000 152.82632 127.00000
46.00000 152.00000 127.28853
45.59385 152.00000 127.00000
47.00000 152.00000 127.63800
48.00000 152.00000 127.63290
49.00000 152.57184 127.00000
49.00000 152.00000 127.35048
49.68946 152.00000 127.00000
46.00000 151.00000 127.51509
45.34760 151.00000 127.00000
47.00000 151.00000 127.84114
48.00000 151.00000 127.90569
49.00000 151.00000 127.84099
50.00000 151.75629 127.00000
50.00000 151.00000 127.50116
51.00000 151.07968 127.00000
51.00000 151.00000 127.05669
51.10823 151.00000 127.00000
31.08362 150.00000 127.00000
32.00000 150.63890 127.00000
33.00000 150.94934 127.00000
34.00000 150.94962 127.00000
35.00000 150.69127 127.00000
36.00000 150.00000 127.42462
36.00000 150.12726 127.00000
36.17072 150.00000 127.00000
46.00000 150.00000 127.58344
45.28966 150.00000 127.00000
47.00000 150.00000 127.95030
50.00000 150.00000 127.94704
51.00000 150.00000 127.58408
52.00000 150.23865 127.00000
52.00000 150.00000 127.14294
52.27234 150.00000 127.00000
30.22477 149.00000 127.00000
31.00000 149.92622 127.00000
37.00000 149.25011 127.00000
37.00000 149.00000 127.40123
37.22049 149.00000 127.00000
46.00000 149.00000 127.37526
45.52692 149.00000 127.00000
47.00000 149.00000 127.88012
52.00000 149.00000 127.62154
53.00000 149.36594 127.00000
53.00000 149.00000 127.22079
53.31856 149.00000 127.00000
30.00000 148.49817 127.00000
30.00000 148.00000 127.72219
29.80811 148.00000 127.00000
37.00000 148.00000 127.67533
37.69896 148.00000 127.00000
46.00000 148.28467 127.00000
46.26862 148.00000 127.00000
47.00000 148.00000 127.42291
48.00000 148.00000 127.87378
53.00000 148.00000 127.68552
54.00000 148.18950 127.00000
54.00000 148.00000 127.12059
54.13200 148.00000 127.00000
29.94920 147.00000 127.00000
37.00000 147.00000 127.47765
37.68955 147.00000 127.00000
47.00000 147.42970 127.00000
47.78514 147.00000 127.00000
48.00000 147.00000 127.10432
49.00000 147.00000 127.83047
54.00000 147.00000 127.64127
54.80179 147.00000 127.00000
30.00000 146.70126 127.00000
30.00000 146.00000 127.18851
30.12666 146.00000 127.00000
36.00000 146.00000 127.93921
37.00000 146.00000 127.14498
37.25897 146.00000 127.00000
48.00000 146.88904 127.00000
49.00000 146.23264 127.00000
49.24298 146.00000 127.00000
50.00000 146.00000 127.85153
55.00000 146.70509 127.00000
55.00000 146.00000 127.43861
55.37754 146.00000 127.00000
29.00000 145.00000 127.69678
30.00000 145.00000 127.05800
30.06452 145.00000 127.00000
36.84048 145.00000 127.00000
37.00000 145.48280 127.00000
50.00000 145.18073 127.00000
50.13097 145.00000 127.00000
55.00000 145.00000 127.93446
55.93446 145.00000 127.00000
28.00000 144.00000 127.63322
28.88945 144.00000 127.00000
29.00000 144.08243 127.00000
30.00000 144.89178 127.00000
37.00000 144.30002 127.00000
37.00000 144.00000 127.12859
37.07163 144.00000 127.00000
50.62107 144.00000 127.00000
56.00000 144.89471 127.00000
56.00000 144.00000 127.61221
56.50833 144.00000 127.00000
27.00000 143.00000 127.78835
27.59831 143.00000 127.00000
28.00000 143.39490 127.00000
37.80155 143.00000 127.00000
51.00000 143.12296 127.00000
51.05250 143.00000 127.00000
57.00000 143.24818 127.00000
57.00000 143.00000 127.22995
57.15768 143.00000 127.00000
27.00000 142.25644 127.00000
26.84300 142.00000 127.00000
38.00000 142.78998 127.00000
38.84812 142.00000 127.00000
51.39403 142.00000 127.00000
57.00000 142.00000 127.86542
57.78910 142.00000 127.00000
26.22154 141.00000 127.00000
39.00000 141.88275 127.00000
40.00000 141.21155 127.00000
41.00000 141.00000 127.15288
40.69339 141.00000 127.00000
42.00000 141.00000 127.18877
43.00000 141.00000 127.45618
44.00000 141.00000 127.93459
51.78396 141.00000 127.00000
58.00000 141.68892 127.00000
58.00000 141.00000 127.45532
58.44448 141.00000 127.00000
26.00000 140.21141 127.00000
26.00000 140.00000 127.08070
25.94929 140.00000 127.00000
30.00000 140.00000 127.59965
31.00000 140.00000 127.57101
32.00000 140.00000 127.65231
41.00000 140.90561 127.00000
42.00000 140.81058 127.00000
43.00000 140.43607 127.00000
43.59694 140.00000 127.00000
44.00000 140.00000 127.32718
52.00000 140.49500 127.00000
52.21299 140.00000 127.00000
58.00000 140.00000 127.81674
59.00000 140.09665 127.00000
59.00000 140.00000 127.05952
59.06443 140.00000 127.00000
26.00000 139.86456 127.00000
26.49270 139.00000 127.00000
27.00000 139.00000 127.57129
28.00000 139.00000 127.91797
29.00000 139.00000 127.09647
30.00000 139.54454 127.00000
29.12824 139.00000 127.00000
31.00000 139.38614 127.00000
32.00000 139.53375 127.00000
33.00000 139.11855 127.00000
33.16187 139.00000 127.00000
44.00000 139.42319 127.00000
44.16764 139.00000 127.00000
52.48385 139.00000 127.00000
58.00000 139.00000 127.94022
59.00000 139.00000 127.21062
59.27115 139.00000 127.00000
27.00000 138.48430 127.00000
28.00000 138.07605 127.00000
29.00000 138.77144 127.00000
34.00000 138.21530 127.00000
34.15540 138.00000 127.00000
44.90032 138.00000 127.00000
52.77940 138.00000 127.00000
58.00000 138.00000 127.65309
58.65018 138.00000 127.00000
59.00000 138.57275 127.00000
35.00000 137.00000 127.72508
34.68612 137.00000 127.00000
45.00000 137.93265 127.00000
46.00000 137.00000 127.76035
46.00000 137.83772 127.00000
47.00000 137.88461 127.00000
48.00000 137.71458 127.00000
48.61083 137.00000 127.00000
52.95036 137.00000 127.00000
58.00000 137.00000 127.09639
58.06889 137.00000 127.00000
35.00000 136.15594 127.00000
35.04873 136.00000 127.00000
49.00000 136.20642 127.00000
49.00000 136.00000 127.26049
49.09188 136.00000 127.00000
53.00000 136.66460 127.00000
53.00000 136.00000 127.33788
53.11995 136.00000 127.00000
58.00000 136.88504 127.00000
57.46045 136.00000 127.00000
24.00000 135.19951 127.00000
24.00000 135.00000 127.21648
23.84585 135.00000 127.00000
25.00000 135.81883 127.00000
26.00000 135.89142 127.00000
27.00000 135.00000 127.78175
27.00000 135.84445 127.00000
28.00000 135.23279 127.00000
28.00000 135.00000 127.20885
28.52030 135.00000 127.00000
35.09061 135.00000 127.00000
49.52340 135.00000 127.00000
53.00000 135.00000 127.69499
53.65402 135.00000 127.00000
56.51539 135.00000 127.00000
57.00000 135.48187 127.00000
24.00000 134.00000 127.64482
23.64540 134.00000 127.00000
28.00000 134.00000 127.94122
29.00000 134.79765 127.00000
29.00000 134.00000 127.64067
30.00000 134.85573 127.00000
30.00000 134.00000 127.45500
30.80983 134.00000 127.00000
35.00000 134.00000 127.50000
35.04911 134.00000 127.00000
50.00000 134.13792 127.00000
50.00000 134.00000 127.15291
50.08250 134.00000 127.00000
53.00000 134.00000 127.59640
53.63847 134.00000 127.00000
57.00000 134.00000 127.32140
56.91710 134.00000 127.00000
23.52854 133.00000 127.00000
30.00000 133.00000 127.72279
30.92580 133.00000 127.00000
35.00000 133.50000 127.00000
34.93777 133.00000 127.00000
50.00000 133.00000 127.90015
50.73521 133.00000 127.00000
53.00000 133.18922 127.00000
52.83952 133.00000 127.00000
57.00000 133.94495 127.00000
58.00000 133.52901 127.00000
59.00000 133.37210 127.00000
60.00000 133.00000 127.54193
60.00000 133.35950 127.00000
61.00000 133.30484 127.00000
61.00000 133.00000 127.36388
62.00000 133.08244 127.00000
62.00000 133.00000 127.08435
62.19580 133.00000 127.00000
23.62461 132.00000 127.00000
31.00000 132.83511 127.00000
31.00000 132.00000 127.33083
31.45135 132.00000 127.00000
35.00000 132.71988 127.00000
35.15321 132.00000 127.00000
51.00000 132.71066 127.00000
51.00000 132.00000 127.85202
52.00000 132.46942 127.00000
61.00000 132.00000 127.94005
62.00000 132.00000 127.58806
63.00000 132.43143 127.00000
63.00000 132.00000 127.22242
63.57119 132.00000 127.00000
23.87370 131.00000 127.00000
31.00000 131.00000 127.77075
32.00000 131.13974 127.00000
32.00000 131.00000 127.06010
32.10484 131.00000 127.00000
36.00000 131.11523 127.00000
36.00000 131.00000 127.41476
36.20253 131.00000 127.00000
60.00000 131.00000 127.74967
61.00000 131.00000 127.17552
61.51601 131.00000 127.00000
62.00000 131.19238 127.00000
63.00000 131.57420 127.00000
24.00000 130.68860 127.00000
24.00000 130.00000 127.61638
24.31354 130.00000 127.00000
32.00000 130.00000 127.49438
32.78354 130.00000 127.00000
37.00000 130.59979 127.00000
37.90628 130.00000 127.00000
59.00000 130.00000 127.71188
60.00000 130.25641 127.00000
59.67499 130.00000 127.00000
61.00000 130.79416 127.00000
24.64989 129.00000 127.00000
32.00000 129.00000 127.83472
33.00000 129.60400 127.00000
33.00000 129.00000 127.18900
33.30319 129.00000 127.00000
38.00000 129.92210 127.00000
39.00000 129.00000 127.09811
39.00000 129.06837 127.00000
39.05728 129.00000 127.00000
58.00000 129.00000 127.91444
59.00000 129.12784 127.00000
58.91444 129.00000 127.00000
24.91355 128.00000 127.00000
32.00000 128.00000 127.83932
33.00000 128.00000 127.19063
33.26696 128.00000 127.00000
39.60501 128.00000 127.00000
54.00000 128.00000 127.94261
57.00000 128.00000 127.83660
58.00000 128.00000 127.59993
59.00000 128.88959 127.00000
59.00000 128.00000 127.44035
60.00000 128.38271 127.00000
60.00000 128.00000 127.28052
61.00000 128.11157 127.00000
61.00000 128.00000 127.09683
62.00000 128.07709 127.00000
62.00000 128.00000 127.07588
63.00000 128.23090 127.00000
63.00000 128.00000 127.25265
64.00000 128.48242 127.00000
64.00000 128.00000 127.49515
65.00000 128.92090 127.00000
65.00000 128.00000 127.75014
66.00000 128.71201 127.00000
66.00000 128.00000 127.62228
67.00000 128.18867 127.00000
67.00000 128.00000 127.15680
67.19823 128.00000 127.00000
24.81007 127.00000 127.00000
32.00000 127.00000 127.76757
33.00000 127.00000 127.05801
33.07288 127.00000 127.00000
39.85764 127.00000 127.00000
47.00000 127.00000 127.38455
48.00000 127.00000 127.19069
54.00000 127.00000 127.29001
55.00000 127.00000 127.10460
56.00000 127.00000 127.64345
57.00000 127.00000 127.78737
58.00000 127.00000 127.92545
67.00000 127.00000 127.50698
67.51613 127.00000 127.00000
24.22677 126.00000 127.00000
32.00000 126.00000 127.29102
32.38272 126.00000 127.00000
33.00000 126.88005 127.00000
39.41936 126.00000 127.00000
47.00000 126.43689 127.00000
46.84741 126.00000 127.00000
48.00000 126.92464 127.00000
49.00000 126.21828 127.00000
49.28226 126.00000 127.00000
52.56384 126.00000 127.00000
53.00000 126.30198 127.00000
54.00000 126.79604 127.00000
55.00000 126.61149 127.00000
55.14632 126.00000 127.00000
56.00000 126.00000 127.93617
67.88818 126.00000 127.00000
23.00000 125.05912 127.00000
23.00000 125.00000 127.11797
22.92847 125.00000 127.00000
24.00000 125.76966 127.00000
31.00000 125.00000 127.59091
32.00000 125.49918 127.00000
31.65241 125.00000 127.00000
38.55019 125.00000 127.00000
39.00000 125.45596 127.00000
46.66291 125.00000 127.00000
50.00000 125.49232 127.00000
51.00000 125.05369 127.00000
52.00000 125.61429 127.00000
55.14688 125.00000 127.00000
68.00000 125.54839 127.00000
68.00000 125.00000 127.20381
68.10890 125.00000 127.00000
22.18751 124.00000 127.00000
30.00000 124.00000 127.77783
31.00000 124.13470 127.00000
30.89221 124.00000 127.00000
37.56961 124.00000 127.00000
38.00000 124.43595 127.00000
46.81551 124.00000 127.00000
55.00000 124.37251 127.00000
55.00000 124.00000 127.19604
54.91011 124.00000 127.00000
68.00000 124.73187 127.00000
67.67113 124.00000 127.00000
22.00000 123.60368 127.00000
22.00000 123.00000 127.36995
21.76779 123.00000 127.00000
30.00000 123.00000 127.18866
30.20538 123.00000 127.00000
36.78703 123.00000 127.00000
37.00000 123.30864 127.00000
47.00000 123.57738 127.00000
47.26337 123.00000 127.00000
54.37953 123.00000 127.00000
66.89407 123.00000 127.00000
67.00000 123.10806 127.00000
22.00000 122.00000 127.47272
21.71746 122.00000 127.00000
29.00000 122.00000 127.49673
30.00000 122.64025 127.00000
29.61725 122.00000 127.00000
36.00000 122.00000 127.62515
36.59853 122.00000 127.00000
47.74194 122.00000 127.00000
53.65776 122.00000 127.00000
54.00000 122.47000 127.00000
65.00000 122.00000 127.50000
65.17406 122.00000 127.00000
66.00000 122.28970 127.00000
22.00000 121.00000 127.25839
21.83784 121.00000 127.00000
28.00000 121.00000 127.77818
29.00000 121.00000 127.19048
29.31607 121.00000 127.00000
36.00000 121.00000 127.50418
36.47068 121.00000 127.00000
48.00000 121.34856 127.00000
48.13465 121.00000 127.00000
53.00000 121.08215 127.00000
53.00000 121.00000 127.23566
52.94696 121.00000 127.00000
61.88889 121.00000 127.00000
62.00000 121.08054 127.00000
63.00000 121.61158 127.00000
64.00000 121.90897 127.00000
65.00000 121.95175 127.00000
22.00000 120.35315 127.00000
22.09898 120.00000 127.00000
28.00000 120.00000 127.57138
29.00000 120.00000 127.07710
29.18781 120.00000 127.00000
36.00000 120.00000 127.53351
36.53201 120.00000 127.00000
48.44168 120.00000 127.00000
52.49329 120.00000 127.00000
60.91238 120.00000 127.00000
61.00000 120.11699 127.00000
23.00000 119.00000 127.82439
22.35255 119.00000 127.00000
27.00000 119.00000 127.88869
28.00000 119.00000 127.45506
29.00000 119.00000 127.04990
29.13860 119.00000 127.00000
36.00000 119.00000 127.74844
37.00000 119.17819 127.00000
37.00000 119.00000 127.08781
37.11525 119.00000 127.00000
48.63469 119.00000 127.00000
52.19342 119.00000 127.00000
60.77566 119.00000 127.00000
67.00000 119.16733 127.00000
67.00000 119.00000 127.25977
66.60386 119.00000 127.00000
68.00000 119.37968 127.00000
68.00000 119.00000 127.60677
[truncated: 11,388,565 more chars]
