# Supplementary material for: A new 3D myeloarchitectonic map of the human neocortex based on data from the Vogt–Vogt school
Source: Brain Struct Funct. 2023 Jun 28;228(6):1549–59. doi: 10.1007/s00429-023-02671-6 (PMC10751253; doi:10.1007/s00429-023-02671-6)
Supplement: Supplementary file 4 — Supplementary file4 (GII 2715 KB) [file 429_2023_2671_MOESM4_ESM.gii]

<?xml version="1.0" encoding="UTF-8"?>
<!DOCTYPE GIFTI SYSTEM "http://www.nitrc.org/frs/download.php/115/gifti.dtd">
<GIFTI Version="1.0" NumberOfDataArrays="2"><MetaData /><LabelTable /><DataArray Intent="NIFTI_INTENT_POINTSET" DataType="NIFTI_TYPE_FLOAT32" ArrayIndexingOrder="RowMajorOrder" Dimensionality="2" Encoding="GZipBase64Binary" Endian="LittleEndian" ExternalFileName="" ExternalFileOffset="0" Dim0="153124" Dim1="3"><MetaData /><CoordinateSystemTransformMatrix><DataSpace>NIFTI_XFORM_MNI_152</DataSpace><TransformedSpace>NIFTI_XFORM_UNKNOWN</TransformedSpace><MatrixData>  1.000000   0.000000   0.000000   0.000000
  0.000000   1.000000   0.000000   0.000000
  0.000000   0.000000   1.000000   0.000000
  0.000000   0.000000   0.000000   1.000000</MatrixData></CoordinateSystemTransformMatrix><Data>eJxcXXlcjdv3TkiSEJKQOZmikIQQkqJ5TpOSo5IhQ66ZTFcIma7MmUMIITpryZzp3kxX5nxxhZA5/M6e3nf7/eHTc5/77LXX3nuttd+9e89JT68U9PRm6f5NQj2KUyC18yTM/IdhxpfAoNjpCiZ8QibBxXBis2hbTPk2WoKLoLnrXM4XUb5xl0no0+YfyWYpBOydR/GTt891P1Ml+6mgyRM2U8EhdzK3kwov5hBcCD5tFnN9IeWju07C8LDLv9mZ/TiN4vGrH+t+pkt+psNsc2EzHe4UTOZ20uHy10nYLebCb/qcT2spPlL5ju5nhjSuDFi2T/iQAf7Zk3Bf+YXfNMMvbVT8/GywmeMKME0fqsPjKdbTC4K0/kl4b3QlJJjx5fDMf4iCCd/hRBKdN8Nm3pwvpbxnhyQ63oUvAjhfQvkB3cfjnbpPQbVJ+tLA8iFJOOjfXxSr9jUwc98EblMDyUUTuB0NaO0m0HmoPWQ41xdTPqF0PIbfvi3ZqYD+ZydSHBb1XfczWbKfDGmLhP1kKCmcyO0nw9hdE7nNZDB/OYHOW+Td0bxtEeVnr0/CNtuv/j+bKXC9/gR03PaVx9V4Os8NG09XMOGr3ErCq2PPS5pyGifpM5Lw8MYvPGbEfKbCxC7EnwIIX7yQ8wWU72OchMMboaQvh893VlDc+cF7HjPCTjrsXp3Ex5gONyZN5HbSIWfcBDScm/+b3rBoLcVLnjzn8SPWMQNa10/i85MB1bsIOxnQ568J6PP89G/6Hdc2Ujxn333dz0xpvTLh4xIxn5nwSjOBz08m9OghbGbCvdFJeNYKfmv7zma7shbNm+6mOK3/Fd3PLGmes0DbczwGGV2W+AJoOG+notk0TvAmGGBST4cTKdbTM4d+mkS0SKxFMeONMDTeTMGEH2ybiGFjq0sa0tYabLcn4on0WhSremu49m8ixp02kHgT/He8HcVXXxjr/ttB0juA4UuCDTBP047zBpTXtBij+6mPf27qwnl9yoetTEQHu58g2xnRbiDFz7cRP10lO65wz2gsb+sKCzaNpfkyr3UPriG56QrdOoyjcZXUpCfnyylfqd04Gievl/TjfCnlj/83BpdMeAa/9xUE0ZsSsdsZA15PhM9BUJA3jsbJpUWDOV9M68OzS2MoXvXOm/LHnW+D2tYA25WHUNwoqjKyfBc2NfDiyhgaGxcnhXG+iNYE96Nj8a3dNZD1GY/HUNz/qB6yXBZjT9bVz3E0TmJeJnK+kPIdT47F2f4X4Hd9CtT+Yyxe3vKT53Uijbdvh2YrmPDNlo1ByykoaSpo/o6aMBbbrfjFczkRPzqdVjDTpEPR0jG4/v0vnqdiLdIhNIf4mQevVq/gfB7luy5MxD1LT0r6ChhutJZi5/UfeZ4KOxmwbqJYxwzI3T2W28mAY68S8YDryd/0N24JXAqe0VsoLv7jBc/TRF4rMmHazjHUzqM2Gym/POr0b5r/3dqhrPtIh73SemVB/2djsO3Xuzx/EzFn0lkFk/mc/GEPx2bo2ihbwXp6OZBzPBEHt25IMeNNdf+yJZwDhbr8zcisI2mK4NiE/cpaT9os9Ba4e8ERBZPx1L2ZiB4LG/M5Ev3mQa7PGG4/D54NSkT99DqSphDm7j8uxVIeuE5NxGr6V0Fo3v99EVS9BR1nq0mJmNa9MY8h0VcBNDcTfRXA7LmJ2LJmHUlTBF+XojSfBdDPOxGb1rgJqqaQ4vjpY2i703e1UqwWgPfVRGw2BiS9bh7WXaT4wMCGvL3wpxDGPBZzWwgLdL7NPmIiaXT5aH+OYvybjLdQ8qEQXMcmYujCcxJfAONHXpLsF8Fbu0S8s8eMj0f0VQTRF1gtffPuqlSHi+BIbCI22GQs6QshdvMVxWZ2qWpndekdig+2qsVrkLBTDK87E2z8G//2cbHSNuPxN62eXhz3xxDu/BePb57Uo5jxJrimxyetwIQvWJxA6/OuMb84b0T5LiXxtL69223A2xpQ3t09Dr97V5VsmmFNv3oKJnuQdb849LdnWPXHHKKtR3M75uB6NIHWvahHtblGn/LNjeKxcRmpLeaKzfWNGlG88xkZi7Vk0xoGnErgNq1hXOFobscapi9MoHVm34HmXE9qlzV0OBWH96t9BdWOG9p0tFEw2bPuG8ejJm0Isv2L8C5Y8KqjggnveZrMjzNuCLTlvDPl180mvBPaNevKeSfK2+oT3hFHlNlx3pHye2sR3h5LGwi9PeXnbojDUfW7Sj6YUvxoQRxOSzaVeBOKzVNH8zE6gPY0weUQGiF8Lqf8hmaEL4U2re05X0r5rJVx6DXtP1Btknlwhd26GLBcMBTZHirG7gpNvyXw8bpClYjRfIyu0DdoNB+XK6xqMJqPxRUGfonHBxF2kh1T7DbGkeKZ2SYSz/CH7SIOXSEil9gpgfATTlxD6rkrXJwymuZBQvVBnC+mfOdQnc1e90C1ScYSBBMz4vGvF0OQ7d1iLEFQZDKajyUIap8TYwmCvmvFWIJg5JYEPpYgOOkUj62wi2THBPOnu1H83stI4hkeEBZH8/7kaB/Ok1wPgmntEnBz+g1Q9cRPDXRtEo9Hf7ojezYQfmqg134x5xrIK0rgfmqgc/0E7qcGDvSJ535q4LNdHD7Z0U2yY4T334q+DHDOk2iKDZ9WUTRX55Cap5H80Z0vPsbhr1x3ZM8Ywp9kWF9d+JMMdbfEc3+SoUqFiO1kmPlnHPbt3F1qa4/dwsco+T6g5USK3WdWkjSFkBY/iuLqtcnZJFnyJwXyu8dh+ySGVX9SwO+byMEUAH3hTwq8PCv8SYFR05kPz7xmSbmWAo866/xM66bYvNtHT7JfAI7RsylOWSKel5g/jYznKT7MCPqT4tJTA5A9Lwl/UqH5ElEHUuFtaDz3JxU2R4r10ukPxuGSpl2Vts5TKyl4iiU5E8k202FylzhMmMiwWmfSwXehsJ8OhQ1E3KZDwuB4dFloJ+n1se7zJVLtTYe6jRJwwvgqkoY9v43ck4BLyhkWPuzwWk1x2zd9kT2PCR8yoGew8CEDwEv4kAFDlhOe+LCW6+0of0EXq1szbCU7JvjP3XVSTciARXbxOHVHbUljhBGwTsGEH12T7VnWh4R9A8pPzI/DpGf6Ult9bGi2nuLllSpJPKmfGXCD5hF75vzinoAdm5+C38eYCanH4/CNax9kz5AixjIh2VCMNxNyU8R4M6G9fRx6LLeV9GboMWWbtG9mQqRub23rYSZpTLF3wgap/mfC3P8l8DnJhKCFo/nYMyH7f/G4sbCa1NYAP93fqIzrrL+wUw6n7mxW6v/PWObDcwNS/1lb2zwA1Y4Tjlmwi+LpB3she+4V482Clo1EDGfB7p9iTbPA0DEOw0bbSnoLtOq8R8GE31slHr8HNJI0ZhRraE02pdj78mg+3iwIfJ+Ai1YZSXojHDNU2CyBwe47pL0gC+5uTcCpV++D0I9sfhHUtgWw7s4OZSy7TA9R7GLrgOw5XNSHHHgUJ8aVA0m2cbisna2kscQtPw8omPBTD8ZjxI5mksaC4tIzYiw5MKJVPI77ZixpisFt6n42/9vJs7Hgiyg+tYLVRoLXDYjH3XmXQPbz1vWjUk7lcmyFfXueUDCJ6VV/xGGPC9Y8vgnfAm0jjiqY8Lb/xPOx5MHoKcLnPCiaG4eNNtaU2hLf8uDAvHjs1f0OqHwBzJt8UsGE37BUl+PDz0iadri64LSCiW5cZBzGa9rzNsLnAqgYFc99K4BVWxO4bwVwfrPwrQDuHY3HgwHGUtti8GmUL8VDAdSfHo8VQQ9B1eTBDFOUal0BdO0dj21/HZc07fCSxTmKhyS24WsgfNOdLzLEvBXCrAbCt0IYR5+1LCjecFX4WQgVh1jODrK6JNWuQrh9LA5j+1aX7BOfC+Fdb12/kxlW57wQPtYczcdaCJmXRnP/C6E8MAHbGB4F2U/n8VcpdoAWvL3wWfdcEiTitghy78Rzn4sg4n0C960Ippux5/bkwH+kuqo71/WNw67Hqko2i+HaZtbvtc2EK5J8LoJafUQMF0Fq7QTufxGseiHqbRHsxDj89iEXZD8fPRbYEn0871L8RtOIz5HIr2J4tkLUkGKwdU7gNaQY+owXdbIYOl8SZ5BimKjzoXX9ypKdIsD5oq9C2NX2rhLDza8InAfep24p/b6zvq/Urq3ljyg+0LAusudUUbdLoPMqsZeVwFobMbclMPqJOL+UwPEIdiba8eWRtC+XQM64OPQJr/SbTedGz5T98W2tlxQv8aiB7JlexFUppG4U61UK9en+q09x0HVdfV6i95t+0LHXFPcJI/pyaa3LIbWb8Kccni7W1cl8vd804yw+shhbQjQVkv8VoO0Uh7NnV/qNXxv2QxlLxNvHurNnLJ+rMu2qdA3q361HMeNNMGPrQwUTfmfrUdTnsC4vOG9E+bczRuKt2tWktma45tc3BZNz6+v1Guzq3gDZGTaW+m8w6APX6FN+6CANxSPs9bimAoYeqqJgoumUE4v1h3wC1Y4HWnjXVTA5w67ZFYvTB3oiO88S3g0T75spmPDpvWJx78bBimb/6QaSnvRlDg5lGjrfYz1qcL6c8ne+x2JB+zJQ9aRfa0jrrsHWO7yRnXNFX9Ywy5HMmwtu3dWM8y6Uj5ykwUdjnSW9I9qdslIw4ZfMicUz9XtKGt3zfGYLBRP++dyRSPagw38357wd5Uu6jsRrLp2ktmas3+sjcf4RM4kn47KGhac0NDZnxrXkfCnlfRfG4lrv/0DV++Bf6zopmJxhXwyKxQ3uDKtz4gBJHmTszrj3nmjrhK+D2kt+OkCTwURjgz4dbDhvQ/mcF7GYfKODZNMMzVd1pHjcrHoSXwIno2wVTO/J94/ElM4PQdUQ31xhbf9YbDiQYdVPV/i6fxT3xxX6nx3FfXCF6x9jcfyHDpLeFAddHEBx+551JL4Yes/oyTGpZ66gjWL4ZqkL5VfM+wdUPfHBi+KFx0jMBEn+BMGu/sKfICi7pcGnSTaSxga/z/MFkZu9xzO8KMZY0QRdJ/uPbFMDHbUaXD/XG9l5U8y/BnpnjcShDzpJvO7c+iBMydNd5iMprnuyqqTR7XtnYhRM+CpRGtzhfxlUDek3Gc4v1aB3d29k50oRt8mQC2KMyRB8ZiSe3NlJ0uhT3D9vJCaM11f4GQfE3buwnwLjro3EvFeeyM6JYlwpUK+zBrtvsJF4fSxcM53iLK9KEs/u5/v20+DfxudA5T3QxOtPii3DyZ1MqpTXqdDMX8NzORUKT4ixpIK5FYufkLXzpXhOhYX/xmLa1Q6SHX3sfXq+NN5U8H6hwdUnK0uaAvjv2iK2pn3Is5zsQzqMcYrFNW4Mq7UlHWyDNdyfdKhzScRzOhw5MBK9/2gv6Q3wuGuaggn/LlqDwx2qK5qrk8jZJF3pNyKT4Xk3SF8ZUr8ZYH0kFtl5OQPeJYp+M6CgqgbnX2sn6U3RYME6BRO+9JwGu2TUlTQm2OHqKiUm/3c5XZqrDHiWOQp9bxDfVB+sR26keG0zcieQyXlnik8Za7g/mdDURoNNQ9opmlVVzSW9GX5M2SzNSSbcHDOS9vvfeMZPv1pF0leA/gWhLwd9k61K/czVCsx+J9L/00iKHbsxftiyR6DaKYB8501STOrOtuM0mLjhAshjyT69h+LUlf2Qna1YXSU4fZCY8yzwX0nG2063ftu5ph3lt7yOxZEnraS2LdAwdq+CCb+yL8GtJI0lnp+/W8GE75BHxmKB/Qt2KGtE+IM1R9F5696M8b4RhpIddk4c1lJDca3buygfN/YWqJpC6DZop1RbsiB7qgZT0/6G38ebA4EPYnHnVYbVfTMHRq4Q85ADHXqN4mPPgW00Z63QKlvYsaJ8touGjz0HxjRnzzlGN7LZWr8xkuwXw403+6Wx5MCNJyPxv/cPQdWwM+NYXS477b8u8U74l/1RiicOJ3t6nuRzHixqS+bTnuLHTUU9yYP1hWIseVByVYwlD27qeNfDNSQ7JdD0j+NSvOVBTGEsNo54BqqmmGJvw1HUz3bGuVK86c6qOp//dToHsm+b8DTFBy7Yc52o4QUQP0vU2wIo6STyqwDq9GNzuKrZGSk2dPr4WHyorS7ZIX4WQJfDsVisZVj4M6rJKY7zIKqDluLHNY6C7INV3bNKzR887yLFZy514msgam8hVHsi4r8QBuVqcOZqA0lTAs6RzM766iQfBZ8DdejvrWL5+heCoe4ZabRXNsj22764ouTXlJN/U/zBpC2y5wARY0VQqZqG5sVPP6Zv3LiypCmGBs43KF45n5x7iqR+i2BMnK7f4wdAtlmp220lZ5+0vSflZjHs7anBGQbN+Xqzmvly7y2pfhZDD91zxbyqepKmCP63/64Uw8WQlqjBB/Y3QNUUUGxsPYrHnc5Ooob7WQwdQmLxT+fDkt4SYz0ecGyBiTUeKzWWzPu727G4Bcx4HLBaGhfzRMGEX7U9FsuqfgdVUwhrzz1U/Gk36qkSJ5NXPVHm7e+XxUpf1w+Jtqb4bsILZX8hNfpyw5F45G+G1X5Loai3BnHbZ1B5E7Su8prVq34knsul2C6HPmGibTnsW67BjQ8+gqy5dJFhfFeN68T+UgGLfTScq4BZgbqaH/YJftfo45T/xWLVCwZ8/cQ66uOv/0RbfczuORLTen8FVWOAN99XprjLsMrclmhrgE0TY/Fbo0oSXwEjr1RWNOlJgvfAuAeluvPacGTPXWXanvbDsccnhgm/bdVQBZM5Txz1n4IJf+pRNG7daiZpTPHP7Hscm+Cf+vc5NkLfyyUcG1C959QYik03v+K8Ptq+KlUw0XzdPJz63/LeU86TOSnTTuwYTdenX9FDzpdTfpdLNF3ziqcvOF9K+U0zh2ONFS9B9dMHY+f+UDA5e9arGI5N3X2RnUPFnBhCh4gYXOfvpvDTKxpIGtKvIQw6NYL3peNjY2js+27V55oSypcuH45nnZ6A2pb0aw5TomPQoMAP2dmT8G5YqV91ij1zXSTeDq3W1VUw4WvMiMYs326SxgZPRtVTMOGH3huO/fM6KBqLueaSnvhsDrt+xHA/zSHJJBqf+zwCVUP81J2FT4zAd9v8kZ0ZCe+C7VdacMzOvO/qjaDYpkprzjvh9D5WCiaaRzFkjRwxo0Uzzttj6CtzyWdr6BtF7LTDk41E23aU/9hvONqdaKv4sKJHA8kf4r/ubO4egzEni0HwN/KJzw6SHQdonhSNnTOtJd4MK0fasflxrS/xxXByfVsF0/e4nsZg++BboGoCdP/6StgVGgwcjg97M6z26wo1bw9H58FtJd6U4qz2MeipNZX4Ioi535tir0GkVrtK9r3Y2PPIuIKkNQqC9LwRfA6D4MdKNoeFi5m+9+52kt4Uh1xzp/jWQxOJZ/jCkmhMGyfOm8K+BuDPEbgkzB/ZeVCslwZW9YnBHnvbS7wJTl8eAiL3g+8PBzX3NXBk1Aj8UFFN0rPz5iybGCy/KX5/KvpNhl92I7DhND9k50TRbzIcTIrBpMT2Em+A7vqJbFxnK0s8e9dr6tLhaLmFYdV+CmQZReOhzQyr9lMgPY3NYfPsOdI6pujGOxyzDreV9PoUV7WIwSf39CWevSO6zG042i9kWPS7+uI8ihs/JOfcVKnmpEJJ3xG8r1To9C0aLdPaKJrFk6tK+kJY4j6fY/YeacWsEdh57SWQbc4pTqN4USr53X26NJZ0eHg/Bid6WUm8Ea68vVzBhN/8PgZb+NWUNAZ45nuq1G869FkUg/EeF0HVuOHA/9ZRfKkeuZfLkPrNgLcTyRit8C6u4rwV5b9cHo6J81sp+rkG9aS2puhRvFaJsfkJ6ZIPGdBgVwxqbl0EVe+CW5tso/iPrQORnbmED5mw5PII3m8mFLcnNbAFxg3dzDUtKA+dSb2yxIiJ2zhvSfl5HgQ3Vmx+yWgo2TfD+YM3SbGRCZvHiP0rE0ZMEnuH7jxYj/RbSvGW8zG4Y/T/QLVTAu+Nt0r1JxMGe8RQvMd1o1Ir8k9tVjDRmHeIprGxYbHQsHdx70eRtqRWZ8Fo3b7mPY9hdf6z4C6dEwucMYr50MWomqQxwEePdyvjsh4v/KwA23ECl8P+8zuU/eVBvd2Sb1kQaMl8eDJmH+WfAPn9b44UbzmgvTMcy45Xl/gScFm4X6rzOfDCKAYXnH4BqqYYdv2RpfR1qw+zf6LeVUnjhJfX51J8eQn5PWye0u+OLUcpfjDNSOF7ZpI70jxlDk/sOCLFWx6Yr4qheEfuccp3HH9K0jtit2pIcZ9vDrwN68ux5WmKkxMNFX7zYPJuttDkQdOZwk4O5Z8fiaF41xEt5Seuy5b09pi85gKozwaFYPssGtdM6sLXnq3dZ/o+oqjDheC5LAaX6lWVNCUw/jGzY3GCPNcLPgvWtr2sYML3jtH5v2avpLHDq3lXlPrptvGGlGtF8DAhBlfPb8/jgMVP7IW/pRzRnaf8o9GavrMhNMXQud0/FFdzJuehIsmHIojSPas4Fe+R+Hb4JPymEs//hN9RctnI8R7FwWea8VzS1fAPJB+LlZgxSWKa+cn/SHwWuB25TfGkzfsk3hJvbL3PsQW6Xnqo5D6Zx5ETYyiec+kJ5S1f1+Oxy/JlznDWtqyYnEcEXwjzk59KMVYCZ/aMwPn0DlZo8ige6zeCx0YJPA8ajo+SDksaU8zv/5ziKtniHMRyc2THVwom/MLJw/HO2g+gagrAcvVLpS/77QLngGaesG+CM7q+pnhOsTg3CZvlMDotBlNXvwOVN8L8pZ8oDpxlyOug0FfAFqcYDLnyDgS/Pqwajwmm6bFQj+KdOeT8JXgrXDa2qoJJTL/SPXfNad2Gxzdb9/XXqiiY8KMusrXr0VC0taS85uBwPPjVQmprgoWJVRVM+NqHdPvI11qSxggHhlZRMOFd70bz/2+Au/RGoLE9+R2d0FdA1m8+G2ENnT++t9rw9sJPI1xWEc19M8LstTE0xkqHCDsWlM/dxmLs4i3Bm1F+zboYGgMFxwVvyvhbMXwsRmg+awTv0wit6fO2AcW10qNx39zKkj/6mPbIUPH5Zj9jit9vbMVtCZ9NsHUn4bMJhg6L4X6aoGuVEdw3E5zlMYL7Y4JNI0dwGyY4oSCG92mC1XtG45SP1ST7BhgdYqz0Ndu8NsVG7ZtyW2IdTXH7ZDE/ppgdGs37NcVrWdFca4qGFtG486yJ1NYEu+2oo6zjgJBais3je4TGAtf8qqvMc0OvesrcZgQLvhzq7NmtO1eG89jO1n6dH45WmV8oJvz1tDIFk+fAWm9OKlhP77r2dWgEjn3oSzHjPfAvwxwFE75BjUgkz1fv6hRy3o3ybx3CsU7eYKltBUDSEQUTvlujSCw9oCdpyik//SyxqasBTXI5X0r5Uy0JXwJNxl/hfAnlX/QKx6L4p6DaCcDr718pmJy1E/qFY/UBDKtjLNP26BHFfS7TNh8agT/qDlY0hweYSXozDB7yhmNT3BP5jGMTDNkosBF2PSH6NcA1jUs51scGc+5KPpdptbsj8cWk+6DaJ74ZgvXICLzVKxDZ2VzMpyGMXR2FZp1dJd4GJ3SrpmDCV/IKR4vNNpKmg4KLGzSU+GL46+gXrcCEz12rG3uru6BqiD/m0EcbiRfsgpCdwQnvgqEH6yuY8Is3R2BK0kBJY4/TBtRVMOHPR0dhamcHSWOHgauMOW6H31dXVzDV20Zi91NWin7zxYZSW+KzDi+KxLs/boHKE5+tofKKKMxaHITs3E14Z0zPbs6xE16AFhw7YlJ5I46tsOaZFgombW8MDMfKu1srdgaHmUs22bl+2Iko/PfiTVB54oMDPDsUhUkmwcjO5sKmAyw8Fo7uca0l3ozi4x/C8UR3M4XvkUFsMuzgRuy4KnYu1+5P8TonK4k3w7+je1A8N72uxLPfFz9fFI4jExhW/QyCwTlRaFM3GNn5Wsy/7vzeKwqnjWwj8abYboMXxT0H1Jb4IhjwzY3iW43JM1SQZF8DpbZRWN80CNk5WtjXwBWfSDzxrY3Em+C2UREg8ojwPV6FY/guI0XjtpY8x2kk+8nwrlkEbkpjWLWfDMvXRmKdAW0k3ghXXxtFcdJAA4lnuGpkODb9RvxPVuxXmjqV4kYLSA1MUeb/m/9saU1T4OHacHzj3VrSGGCB8x8Ub8uqIvFFUOY1W1qXFGg4IBynLmRY1KWS3gso1p8izuOir1SYPi8Sm1i0lHjdc4TBImksqeCXGommPwwkTREMOraAY/Y54vtBUVgv4B9QNR5oUrCU4n+qkPfD06V+06HkDKmTLVAzL43zLSi/eXc4rqnbXNEvbVRTamuE/3uSJvWbDjsvR+K8Y3+DqnFDj6+rKF54ltSTDMl+BhiuITXfEi90W895S8p763KzZmwTRX86o57U1hQ1XdYpcXXofroyD/Z3V0nznwEXvkfgI6N7oLZln3H2c4yi9c1m3gbKd7pBzqeZXGOBj+5tVDDhB2ZG0RwcO2cDqHU+E3KaRmFje/EZVVY3VueKts5Y/fR2BdN3bp2i8MXMPsjOFWJNsyDobDjW31FV4vXRc9ROEPvp3b92gbqHZsGjpAicnfAZVH0pxeOsorhvWeDrHkX9WdRzu+Ib4ZvuiqLz8/jFTmmusuCgVxQOnnBFssl+N+rrHUFxHGRTvtWzXsjOA8z/G2uYPvqCocSXQ6c1TG/+iDxv50h+5oD1nUi6FrtS90nrotNci8R9TwsU/R5n9vtNtW7kQWDbSFwXU13iic08OL41EgND34DKF8CLSaLfPMq33xJFcdmvo5zPgdo9TyqY/L/iv3TxZnlYsuOIT3YzfCdG/B4zHOuGVlMw/Tzj93yKg+eTcwzjn8zOAlVjr3s+E5idna9/j6C42quLlDe16czngs3tyKzzFF8eUEXiyfoWgvvhcLSfxjDjs+Cc0VmK53jtlngbvGp/VaqfRRA5NpLiqwtvUH5aoRWPAxZ7y1ozvhLoSXwJGKxgNlf2JTEv+GKKeyyORNi3S+KtcM1qgVvgoB23pBwvhoOzWe7Dn3eUXAt/86+Ud8XQ6LRuLNfNeR8sFxqu/lfBhE/pHIlXSr6BqimG5Qk3KTb8fFPiiyiu3DKK51kxjG6jazt1j6QxQ9fQB0qdIWMumsvw0KSnlHfKrsPXQLfWjuSsWaLYX9OYtX1KP+Mv+EKKc/1ZvzO6PmRr9GK/pGFn59ITERRPMX1F+YEravL4ZjnVLPolxX9/J5/TL1Xsb7zzP4prrDgn8QUUf3kWweO/FMY5RuKZmGOSJgfazWc2/fqK83U4jlojztTMzooab5Q8WpEjsBG6rmaaLWUGfD3CcWYZ8a1Cib3H6eSeRTzH6uNMt3DMWsKwiMk7D35J8amLv7QIGj//XRS8FeVvvIugsVSRrIfqPqKPFw5E0Fj6PF70ZUn5h7nhuCmpsdSXATa1qaRgwu/cG473d1ZVNI17kVgS+nLYtPIHqP4b4JKtERh6tjNvL3w2wGaDo2jc9ngm2rIzvvtRtne4P6mMIsYIH1kzisZVV5sqqMabAbaqE0VjoNJPodety/TKis8zfZn9H3GVJB8q4OIt0a8NbRN5IRwHNenE66bw0wg/f4nEKv/oS7w+XousprTN6FWD4p3t2/O4FG1NcNNZsRYmOKpvFO/fBHufjsCGTav+pp/4jGETfys+NtHWFK0HibUzxd5rI3k7U0zeGsX9MsXrU9l4P1QwOxUrqv9m50h/gVvgyZ31KK60rymfXxEDZhhaIdbCDEfGRPL/b4av5kRye2ZYpwvLu225zM5U19qSHSOs4mWq2Hz8r+At0C/EXFnTj+ECm2LSG6Hxwab5f+rOYiHIzqRp2uT4EPS8zzDjPdD5UIqCCb/8O8FumDtxCefdKJ/ZIwSfjR8stdXHlDsLFEz4I311mnB9SVMBWY1jFUz4zj9DaWzn7J3G+XLKj9sRipuWvAa1bQBu2ZKpYHKfUHI/BHc1C0R2tyDGla3t2S6M+5+trXwgjPucrY0cPQzJs5btP7u43oXyTUeEYMu4gZIdfYoDk3V4hb7EE5+ztfNWE5ulUN0snfOllF/YhPAlcObkPs6XUD7POwS3TngKqh3i/3Xtcp9hOOZkELL7hBAMdHJRMPHt3J8Fkj/XtY32DcOfXasomtSvZK9geP0pcrYqo3j+xEEKFu8tFG0NQ/GefMacUBTvw8++GILiHfhOFqHYZkJ1qa0B/m/5I46L4Q+8qWCiWW4ahl323QFVH4J/7PmmYHLG124MwfqTGSbccf1BCj5c2EnBJN8bfazCcTvK99oQRnEXMz3OW6GF9w+twESzy3QYzbvnG4SmBeU71w+lOXLpUFXOW1LeMyEEd/s2lvo1w9whlSmemGQu8abY9vpn3pcJBp19z7ERNtj0juIuRuSOXOjJP3NwHxGK0fqhyO4K2Do+a2NC8Z0H/RX+3efuksYen6yoy7Ed+lysAeoYzWHlsjA+LnPo33EYH4s5jKoVSnM/eWBtrreg/ODbw3BId3FfIXyzhtq1hmGDg6HI7hAI54z9zzbh2AmXFjbj2BGbDG4szac1PF8fisYrm0ptLbHoR1Ol309nmf5wirmiGRJCfLCWfHCAz4+HoVH7YcjuHIR9B1jvE4IDM5sr/C4fMwXX9Sfz7CDZcYWT9cPw78rDkN0ziLlyhV2H2Fx9HtKL8iHXW0gaM9zp7khxhUs9hR+9k8Swq2Q/COqnDkPHoFBk9wzCfhAEJgzD9rdaSrwpLtvjR3FArzoSzz6vHbV5GLrH3QGVD8F7faIpHtSb5KxGsq+BiQ9D0f9TS4k3wbZ9YijOe2Ys8ew7YV7NG4a7m94FlQ/Af8dPUjC5Z6jwCcXu8/2R3TmIvpLB8+Yw7PughcQbYfvsJIoja1SXeNJXMrybEIZTRt0DlWfvD5RtCqU4Y+dsyi/r44XsnoGtb8nVGdJap0BDs1A8+3czSWNAcaVLoWjZo5rEF8OG5TMVTPix7iHYL51hdZ9KhWt/DGO4wQLK3x7H3m9X+02FNYZhuGampcL3PWwoaYqhz8T50nhTYefeMF2+/Auqhr2jHlyD7SnzcwXvgvZXViiYaHpoQvBfp4HI7h9YvryZvESqRenQNl+3x0U0UjRRk2tKeiMMO7xU8icdpvcJw7p2d0DVsHuMtgFhNJefpaxT8prwkyEE07PF56xZnv7lsVqqFRkwO3kYzYslNmuVHCF8zLlhNLbXXFqjxGGXfazfSnVJPmZIfWVCLY8wWkPe4BalnhB+/aoQNGrdG9m9hFjHTMhODaPjWpq6WRpjJjSeF4o106+Dqid2suDHnmEYs4p9dpjwA0frK5jsjwsX7wV1j86CzwtC8dygSpKmEL5G7lQw4R28wnB1qPhOHlb36Gd1I0Mpdmy5n+W1s/hsbwief2GgYBK3eyYfVPrVfGD6ZdvJfYjQlFPceBKZzwLwrryP8+xuoesxMg950GyMsJNH+Ta3QzHKLleyw+4fqp4gensM+fu4snfQ9lkhOKVWN95eF3uHqimY+BA7N5fiP9aR85Tgc2Bw+VGKF405IPHsbuFFJunLDuOmgrI3ET73ZwjOa9GZj4HNg6XZGSmXC6BCt+518qtKGvKMVADHf4Xg55cMMz4LVkehggmfuXUYzui2V9Kw95+7LxtGsVf2ORDPCQ5elxRMNDfOhmBRHfF52xD8cFdfwcSHHovPUuzrTd6jYPwin92gatj9g/m2MIp/pgu+Ba7rfFWqJ0WwYRbbi2eHXpfyugjebmT78svYf6RcK4ILg0Kw/7SGPNZZ3B5+eYXiQhvyvVuCL4HOb5nNy8cfKXz/NrslDfu8qjaU5e/VstuUP7quLs8xFpPXk25RnLqKxKTgi+HdrjsUf/x6R+HrPNwtaUzx0/4HFM/ZUwvZs2wITjAgv48uUXLWYtZjio+cuaHwmyZlSZosuHTqiVJDzHe8oNijwpjHBIvPAyYvKX40WvxenuVpdfq7+xDs7XZZ4nMoPnIqFG/aHVL4wSY1eL6FoEkjYqdcybUFRh+U/Mr+8V6x85B+dpXFmKf5NyneKuBY1VBsOagzryksxlbc+CLFWwXk1R1G4+TG6q9S/FTArlOhNE7+nvhdipkK6DgqBB3aNZdsGqHL0s9s3voYSnw5BFh8kmpIBSz+dxh+e/8ZVI0dWv78IeWmPq7TPQ8Pb9MN2ZmBxeTDWj+lONTHyquGUVx7rh6KWEo7WEnB9Pffy0OweG9dyY4RFizWUzDhm3uF4o/RxpKG3WN4rQtD8V73i0kheHaRvqTRx27bRF8V0Lb2L6lu6+Pdpqy+3aWfTRK1yAALeoXg44H2vA8xXgOEjuxc88pe2DfBaRPVvohmgGMYZhZXltra47qpDO/a3YWPR9g0wkrJoVjrRuXf+IkZNSg+OLYTsrOTiBMTrDI2FHMiqv7G3zeuhSJOMvLrUHxpd1tkZzBdXdpuqGDiV+4j0dYKq+yrh2rMmOHiDsOwm2krvjYhvB8z7DczFCtXrinxRrhqeF2l7Ri3BkoMVExviGoMWKDhsVBsXdiY/7dYdwucdUO3bw6tK/Gm+COqodLvKjRT7KTUb6S0bWArsAGedairZc+eZI6baSEpAL30q1HMeH208zdQMNXUDqQx0OXPWpwn8dBMu7ssAN8ZfAG1bQCO2RiiYD29SG127wDcH8Qw43wwobm9ggl/vYzY98BurTpz3oPy3V3I+dsNi08M5Lwb5T8PInoXHFo7lPMulB/ZMwAPjhwo9WVA8d7MQCxebijx+hSHDgzmY4nUNisguBzehHTlmnLKf4kPwneXX4PalvxL0/6KC8JX7sHI7kCED2naWZuIz85osWs2550pb14pECu79JX0BhQfsAnEvGnVJL4UauUkKJjwmxKDcVun/4GqCcFq09YpmN5dJATic89QhpV+s7WGLQMx62hfiTeguPr3AGxXuZrEl8DpOGbz0DZy95wt2b+u7ZAXhPcGDUN2pyHGe137ZVMw7cvhXh7lFy/rL2kMKPaqFoRNblaT+GJYHXpRwYT/bBmEX23vgaoh/ZZpG+QEY751GLJ7DNFvmfZCoS7WVgyU+BaYO/GNgglfsiwAA4pbKBpv1+YKrjanuoKnF5MzGsPDp5K+yL2B6MsQHucH4s0qAxU+YJyNpLHBH62qcdwOg+frcWyFWqtP3B9LtH7/heIVwyyktuy7CwZcCELx/X6dzgSg+8LaksYE9+hX5tgIJzYtp3bCNeI9DcKHY9EzUwWTu4Vnbrqx9GRYxEPdGfVBjQ1zaP8pADef6qto1lk6SHp7HFBYj2M7TNhhwrEFvrtdXfG/q56waYpNcmtQbDCU+GYu+WOtO5cF4v5chhnvhBnFjTh2xJiTFiDmimi67QhCVuesYa1FIFY/TmxaSzYdoFe9QMzZzrDa1gGadw7EV2mNJN4CJ6TaUOz80Uzhq7iReHNQbP5KcKa4SwaJAVdQY8kVqtkEc/uucLtvAMK0JpLGDB21PSk+61Jf4ovBvm4vBRPe4U9dPno9AKEZpCfuMURfQQC1gzB/a1OJt8TDu92UeSZ87oEgtKpST9IQ+0HwxToIjbc/ApUPQY1mGMX3Q9n7GGpfGkhuGITFZ5pKvCmaOkdQPLG4lsSbUFwyPQjFd2InXw7CZWVPQNUE4ItWo0Ct7cnQNCyQ4lY3xjEf9rHP7Ks+JAN0DsZW6ywl3gT3T2R6o2PGEm9E8eJ/g2i9Wj5+DIjaRXjbhbrYa/UMVH0xxWu1ZO3YZ/nH3giiuHXPKSD2lLUHZiqYaNK6s/0l1m+OVAdS4HpUAAYvGoDsfoOty8nX06TYS4HAIYG4elljSWNE8YWTATj0npHEE59TYOTpANy6/BmoPLsbuXYmGMVn/8e2ZntKqO0CKX9TYcHXAHRp3AfZHYjwIRUcVgbTmG84/E8l/glf5c8A1NZqKOmNKJ7tE4RXZhhLfAkMXLJAmsNUsO0RjGvyH4OqIT6kw4YNQTSX9eosVfKafed8IK5a0xPZfYjwIR1qWwTTfPlUvkyqgemw9mogjb1fy5ZLcZ4OQV6BNB4OzVoKahym687kwdS3U0NWUr7eFJLL6ZIPGaA9FERry9Wha5U6Q/is7QF44I0DsnuSACx7wt4DUTWZkFEpCFe+tEd210H4InC8IzTs8wteXxmuhlsp71/3Eqh6dh9SfQnx0x6tq+xU6irhl1UE4MvpXZGdq8UzSRbcPEL0BaDxFnpyzs6CZ0HBaJOfB6qe2MmB4rlkjHZoVXJIqdWEr95Pt8dNEd9pJvbiHJh5JYj2tSf+MOU3jNBXNOt8K0l68lyUA3WWkPnPg0HTRb85lH+1MJDio18PUh68DoHaln2u3KsL6csGL7Q6oeyVhB87JwAzR3dAdqchfMuDUxsCcZ9HFYmvgL57jlHcdjh5zhR8OcUP/YOw+7j9Es8+G/6yKpnDdjh26WllXyb8qQPEZyvsVAOUPZp+P1jVQFaL7qNUlwrghiYAZ49qxtcgAD880Vcw8cGwGdMPvELOrIJn9yTDdHUvMTpL4q1orKzBYBTfLZbXg+0pl06dlfK3EB57s70v98hFKXcKofPbANy2zJzHH4uZt+PPSfFTCJn5QZhmSM5tQlNKsW9GIObufivxWdD0Nuv36Z49Em9GY31ifiDFB6Zdp/ycsfWQ3W+wdXlU5ZoUJ0XQal0Qzuv+EVRNKUQd/Jtih33/SXwJxZEvAtExfI/Es+/16mfInoX6GN+lvN3T2rwGsTmPfXRTioFiiJwWiJP934GqKYFj1rcpRscHEl9MceOIQDTL3qPwU5JNuE/CZgkM9tDtazHvQeWLoWGXBxQ7Ot6W+CKK93UPwhljsiQ+C941eKLUq9pT/0fxjTriPY0AXS0V72YwO/ObvaB4W78bEl9I8eCFwXjfJ1vhz1SryX1lPu+a9U7yvxyCNIH4YwnDws5wpw8UTxp8WeILKN6kCeY5Vw4Xawfj+Cq5kiYHRgWWKTVnfMp3qf5UwLNBuj06xJ7HAcv9TfTORNSBCrhiHExz0/W6sNkOzRMEtsKjzT8qedfu2ycpFyrA1zaI4sBlXylvcsdC6suI4uPFumdLL2OFT7Imd0UVyhg/h3/jOA/CNZ8l//XRNTwYZ+T04PnDcq3FXtHWDLHOLyk+9bFkczDF31f/VNZ3f4mKieZzpWDc2r6yZFMfp0RWQpEv55f/kPaIKqhiA3w8ULcvuDjymhiAq7RVFEw01Ucz7BnanY9fjMUIk3W5EONf5Td+WqMaFKf72nH/xLqY4POJrPbGd6+Jah02wfjNgZgy1uA3/bRuAttguUFtVOsqfR7FGjEC6/bBEkMFE815R4GtcP3TehTfmCDuTHRnxndGCia+jx5bD0U8rM9qgGo8WODHVkG4/wrD6rpYYK0XQdiqRS2JN8FeLRsqbZcsFbwFPl7aGMX6NmzVRLEzJKeR4kOB4e589gxLfNPmf5npg5vyGWa8AW48Eq1gwh/+z5eu9SH3GM7rU75nCz+67tZt/uI8iS9tfn4dX9Sf8wVUmwE4ZJG5VmByr2K7knwXGsOM98E1SR/zBSZ8p4PEvgeu1V7kvAflAy3J7xV1z7ejnnLejfIF1kTvgosXVec2XSivMfNF15POUl9GFCf/4Yf/s64p8eUwz7A8X2DCf9/uh6m134KqCcF7+QEKJvcn55f74HENw4x3xsE2rRVM+KJdxDcnfFdnEOedKF+zsi+uKO8ptTWi2Pi1H74cUVPiS+HDuO4KJvxBM39dHr8AVUN8SNO+cvXHa4OHIbtXEX2laTVb/Wiule+Yz3lHynvF+ODqqB6S3ojiffd9cbGBscSXwJGExQomfFljX7wT8xRUTTh+W79XweS+ZcxIH4zrx7DqT7a20M8Xe8f1knhHvHJgteRDtrbNfR/cf95I0bjNJ2fAbMn+de2Ee77YYlQEsjsWMefXtYX3fWlf52flUb7Isa+kMaL4WldfjD9rJPHs3uZgJX/0m/UAVJ70Vaat+s0Ph7aJRHavwvpaEvac4uK5zhLP7me8F/ujeNelZL8fDr5vJGnYOy3VPvmiW6sHoPKkL0MICvbHxjMjkd2HsL4Kpv2SxmgIczf74Mw2/SQNu8M5EuKPGV3aS3w73NfAgGMr7Na2Egg/0z7/4DYt8csrxqd0ayy1ZX9/YddcP7Subyzx7PM1mVt98e6z+yD4uPPEZ3MQaz3drA6o624Oc/uzOKz70xTUODSHhZMJb4/Vvwq9HeZa1lbGtXaIMccW2D64HsdmtO20GH/MDmoo9WtK8YvzvlgrsJbEm2DpN1PJf3PodsRX5+MDEJq0+8R/a8m+NYxZ74MDo8wUPqlvfUljitPzm0s2rcG1kh+u9X4AQvOtGrHpoPhPcKf+/tT+9DrtpLYO8DDWH38NeASqPhyf2g+guMUj8f6JsOMKY2b7cT9doX0rf5qbWicXUPPUFUZ4+WCTyQyLWhFW4Klgcq8yO4vYCcAG7wJArdVBkODigzsjxPdgsDgh2OGeH/chCLqv8eU+BEHbPD8Uf79Mz9sPJ395DmpbYlMDwSeIPR98MTQc1JqvgYzarOaPPhsJas3XQH4zYt8NPw8aDmrN18DsO6zO/3cvBtSar4GoRT44wHEAsjsc4bMG+u8TPmtg4TmxvhoouyViRgOBCcJ/DeTO8scey/8D1Q6/5znnj+LvDjR954fibw3sW+5Hc7NpfoKSs4QPXMFqUYrlRCkXkuHIKB80t+zNbCp+JkOTWf7cz2SYpy/mNhkWRQk/dW2r+/Lc1LWtTvSlkHk+CdQ9Ihk2uftgp0SGVX9S4HagP4q/OzCrKcvH5Z5zpHxMgTLdvhDj0gPZHY6ItxQIbi/iLQVsDwt/UqCkSNSKFHho6kd9aGM4g7Yt6E5+p5oijT0VMjL8Ufx9gbOPfLHjWntk9zBiXVIh6g8/bj8Vvj4S400FjYk/ir8zeFtXN9JMxN8fFP6ng3U/f1pPvpcv4bw95cuq+uIbv67I7lVYjnQ7t0zKwXRI6+uPPl8egKohbTPgTjs/1Gy3Q3avwvRzLq3imN23PIrzp7hOzTWcL4TAHesUTDSVHvjgxU0XQLXD7mROJZC2dhjuvVGpgYRf9NMHqzp2RnYPQ/gCKHXZpGDCZ5X54og54m9FibZZsHMCmUMb1ObulvaILGige/ZbebMDsrM94fPgxJntCiZ87g5/XHwoB1QN+27AjpHEZjsMGZSt7C+E/2jkizdLrJDdmYhnxRx4edmf/jyXz+zUp39XSmh88E/fXKkO5MFxXb060t2X++GDt+Z5Klh8j99sJ2LTCmPfCTtWlD/vTXxrgYlrjil7HOHHrfKl+fVHzEkp1/LgTD8ffJ7aRLKvz+zMZ8+3BD8/6YeHyveBqmHzntLZB6ePEGvA6sPnQaelWlEAPaexelVrNUq1qwBO6tpqegyW2lpSHOzNcv/E/7RS3hVAk2hffBtkLunZvU0U3UeInwUw6gwZYznFP2br1s5qH6h63T7U8SzFP1Z78FgUfhZCUGfhWyHMs/XBvGOuksaM4p6bWC0aX3yB8k9K6kka4kMheNX05z4Uwtczfii+yyLtlW5NYxkW/c6udUWZk7R0hj/2NOW55MPtFIH1SVbfCK5GY4nYuU41WzfsBVVvirdvMLypvbhjEfWwGMo6itpeDG2aCN/ucA37XEzUGx80iGGY8G2fibsUYacEcr/7oOuMZ6DyJWDe4SnFVw2fSnwxw6W+aE7XQvDsMy8tdc+u+nVqcbvCfikscPbBVnTfKVXsXDR8RfEgz3sSX0Tx5mN+WH/3AYm3wxO2H6Q6UA4Tr/jgyxpd+JyyXLbr/k7K63I40taf5terfWVSrpWD9TKWayOjhN6K8jf/ZrlWCd5LuVYOuW19ceTpplJfJhSveuaHXvSdVcGz+5y1kWx9jzV5TfndD9+CqiliWHeuzG17R+ILKb6t9ceGKTkSnwORQ8XYHXFmze/SvlABG9b44LOdjjxeWe21GPVJycFfP4UddifTagrLx5f0/oflghn9m6MiLyrgxXNfGnvOcz8qcUjvkU768bFXwK+eLC8a9vlKNWebie8qFGOsgEZuPni43U2JL6T4eis/nvcVUMXLn9eqCjgz2wen9Dsp6Z1w0fpKqO6z+nhjoA9+GujE64WYB30sO+qP4p2Z3il+OKKjnqTRjelPPVR908fqXXywQu8mqJpCilf94ct908c6Bbq6cRskTR70M/kBqj8G+Fz3POnhzLCoY68GVqV4r4u+xJN+DdD8tA+e7nwXVL6Q4n2zfLBntUsSXwCT7SsrY387ivHJdcj52kgauxF+beCLUQn6El8MKx0MFUy/n8LPB+cuvw+qpojizYU+2Cj8usQXQlhANcX+2jOCt8dXecYUH19tx+PAB8V91Kx8Pzx1oIrEk35NsJmdbk/pcR8E323Iv6BqimB0Q2MUeR3WRfA2mFO1Fqo5a4plq1kuB31lfM1R4rNIzIeEDnUoXuJqIPHFsDtc2LTCIy6CZ+8FTTbypTi9TX3Km9RqznPAh8+lGaZZ+eMjLwOJZ/dabRb7UXxlvTnl780T7wKJ+mCB573FedkCpzTR1UbXapLGAm3/aYRq3lnilla+uH69Ge9D5J0lRjqLZ0VLXHnNB5ufrSFpjDAitbFi516w2va6XVPFn5q2Anugz83002yfJP/08stTPTC4tyfFjHPD+//dPS0w4a17euDznoMljRFuDG97SmDCv5rkifNrGUsaA/wr4pSTwIQ3v+ZFcyT06GrO61N+eRbhK2DqZn/eL6kBevn+jTxxzKCvoNr0QXv9KQom93Kt73vi5tu+yO7oxLi0+f3yvbn/2vxOTQh2QftJ3lzjwvgGpF9nhMQMzjtTfsBlD8yo6CPZNEGbKosUTPj4rp4Y8t5E0pRDg78WKJjwkXW9sJrJOxCaw3bkdzbk/o1oAtA1v5pW7beZttkZ4qcTxoQ94nacKP/Q34vm43O9BlzvSPn2Iz1wSLMekk0Tih2ae2NT+swg+FI4YmGhYMJrD3jgt1WvQGhK/xL3fkQTgjGWvlJfkdoj1Ylv9vhBvy/n7Sm/y8cT/9ljJ7U1oXiBrzfutK+t8MPWi/s9D7zqRt7fSJPspGnPX/XEAMMuEm9C8egrnrivfy2JZ/d1Xzp6o/cI8c6VB+ZlkHuzbK4Jx0PuayX/s7X92nsh++7QnZSfW7m7pDehOHuIB/7qZiLx7DNoUbM8cOoihgn/ehD5fON1rbpG17VjGrE1ivt+lvJ2g3tKGhOcsTuHYsvTxhJfAj/b51Gc0Fx8Nw7hh6OJ21MFk/u0vFseOHI8w2rMlGkXTPPmPpRpF87zwFqGvRXNBGNjBdcbRn7fVSbZNATzbZ744Q3D6lgMYXN1NhaLHH1Q59AQ2j5h6zWpyADUtTOEGE8PdPTpKtlhn0ELzCR22GfNkp8Rnn2+bPlzgtlnyt6d8sQXl4yVtup33go/zeGszs+rZxlmvB32tK/OsQ0mzaqh9NtiusBW6FbNiOMWGPFWYEtsYVWTYwvcfrAexSMrNVTs72lZS+rLBO/1qUPx9kjim7ni29wDrSg+Qr93w5rzZvj+v5YKJnxSPbJGprh1YAvKH39G3tNges8v4v0oFg97t3RVMOF7rvTAG2sYFrG9Z0RPEHlK7sGmZ3hSXM+9P+XrZwUgux/zwNiDJO9cQdSc5UaDQa2fQbD4lBfFQY3dQNTP4mh3BRPNzHVE44Yr23qAui8EQT9bwrvgRh8fUOtqECwM8cSWmc7I7spYzem10F/BhG+a7oHP0hhW41kDMb29KR7dOFiJyQGFEVJ8auDtRU/s9JcjsrssYVMDyUVe2P/4G1B5okmGzgksnn8eG6XE7ZJdk6QYToZ4Rw8csacbsvslD7zXkTy3J0uaFEgw98J8eu5IkfpNAYdBXpj1gmFVnwrXd3rTWE1MXKDELeHHfPfAQxs6I7vnYXYujZ9H8ZtppKYJvhBqDFmsYMK723ugU9IVSVMAi77/qWD6fpGdBxqfB0lD+k2HvbO98Ot0G2R3QSzGbDou5ZjdF+UFeFFssSuN80VglblUwURTQeeTfVfMBncvFN/p2noRu9s492sZ1+dR3nqBBzY6chzUfok/GeCd7k3z91yV1UouEz7bwBOte3ZAdqckxpUBnY29UfyNyDZLPdHk2hFQNSEYZbtJyotMGPnaA33pZwwylfg/tG2Tggn/tZ4n5m/zkTQ2FPdEL1pP7Oh3pYqalgmLHnigWai1pCf+ZMIVJ+JbDuRO3cL5HMpfHqSrJ3MPg6pnn+vw3OGJmqRhyM7qwp8sMDzD8vGTVujZeX6AsRfNx80/dku5mQVf1nng2P1DJDvsb3y8LWS1d0f9XUo9JHxqT09cPL+lpGd3Ysk9vLGu2yFQefYZj/Munjh8aijXCT9z4MUcbxRn1LS/vFHYyl3BasXSltlSrciBR809sfXgQZIddrf2ZR9p2wLPNd6v1Go2j8SOJfbrflip24S/Ha0b77wmip3Um+SuIEfxGc6eoNg6V7wzIXzOgwNNhZ958LxQPB/mgX819ny4seSIVMfyIO+gJ61FbzuclGpUHnTq7oGfZvaT7FtQfCPCk+LNfx2n/I+H5orGcZZ4D0r4UwA5xz3R53Egj2/RbwFcbOHN+yqAPrqcOn7eSdKYUTxiJ8NTTM9QfsqB+opmTxHpq0Dpa92KSxSPXuLP81bEVSHcy/bi/Rbq1k70WwgN2xDeCVtkXZBqbyG8HOiB7nN6K3aCptRV8M9mZC1k+0XwUednG604c4q4LYJf6734/BdBbgdv7kMRdH7sxX0ogs2pnthst5PU1gm9sq9xbIpIvwuMYabxwkpX6kh6EstF8H2mN6bWF387g/m2Sf8WxXfLRe0TvhXD4+UibovBk9Y0F4pPhnpy34rhWTcPnPNnP6Vt/QZ1FPx9IJl/1abFiftKLjya8VhZ60vdBXbGT/eZ3jlZfC+NeAYoAd+r3rjSRXzPDBvvjTrPpbGXQvxnD9wVWxfZniTalkLzht7cr1IYrLPjX1e8p8T2qUcj30l7Vjlc+OmJhp49kJ1hWK22mv1WqY13K14rdabfQoGtMHyNwC1wwQeBLamdsH7eFN/dJOxYYNXdZVLulMOuE540ni/UFLwZ5R8e8ORjLIfAGG8+vnL4fsyLj7Ec2lh48TGWw9Dm3rw2lIPDSi+c0+cwqGNxwjb6X6V4roAgX0+MKeyD7MzJnhlwjdCzz459aS/6rYABiz15vxWwcJwn77cCkuO9aL/5Vz/Sth8OHgXVpjP6x1RCtYbo4wddHj3szzDj2We4BhZ48X718fYyT96vPqa1FP3qY8PVol99jKB5lEdxzFsPfHnqBKg2nfHKjsoUV95IYtWA8+xu6uE5b96vAU795sn7NcBsf9GvAY5xE/0a4LEGYp51/EpvXm8MsM1Vtu+PMmB9uU7RgtoXmWcjPNjQE6uUMaz6YIQL1gkfdHiP8MEIF1sJH4yw5QzhgxGmbRPPHka4fi179rBtbUhtDv9yDlT7TvjykcCOGOVYE0WcBy8XmN1lZfmy57RZP4xRxPmmqjUVTDTRbzxpzFfVEzz7Lp3bQzxx0wX2XTrquEwwz9aLj8sENc5iXCbYeagYlwkOXC/GZYL77nvxumWCvT6zMSb/xfqKyy4E1T67+7qf601xy0GCb4FDPtdSMM2ZLE80chXfeevB198UX4M399MUU/725H6aYpvJwk9TnLxH+GmKA9KFn6Y49L2IPVO0XuFJfU6YXYfaXzv/Jqh9se/tqUL/XoElfuhRl/IrTzXiuS38McPAQuEP+VyemDcztG0vcsEMn1p7cX/McJpuX4i5/wxUOyXgbVMfRf3OWlcX1dpigd+Hs315gr855b0/m/P/J3ywwIMpwgcLnHZI+GCBXcyEDxbYdqwn+sNrUNuW6s5ADSke0Uvc3XnwGLdETYQ3t2+JQ7p7cfuWCFPEnFvi26m6M+CKr6C2LYeYwY1R1EBvb8Gb0nXte9gDt20x5WvsweOuBVa55cn7bYFbLD15vy3wo+68MM2zqqTXx/XRzVDUnIojqv0b81SbbT+0VMYyebTABnjTpYWCb+z/tw/bJ+n7dX1gkxu+qWdIMeP1sbj8moIJf2+4G579oidpfHDj2nkK1tPT67PJxh1dLvtRzHgPfG+8QsGEL/0f+f5LN8SuwzhP7yr7dDcmvAv2ON6A8y6UNx7ohgZGAyWbRrhhQ6aCCd950BAMdKopaei9ZZ/ipUO5/3p9HnkNpfNWN3cJ19C7yj5Rp9xxgPFnUNsG4Pvs2qcFJneYlf3d8Iw/w9J484OuDBF+5h/+SbAztn091IlpnCnf9isZlxOuX3aS23Si/PNonU233pJNEwxpt8xJYMJrPYfgpAO1JE05tM+s6Ckw4ctS3HGL0XtQNQF4ekF/isc0J8+N2ny1X21+5w5kHhyxWkQa5x0pX8vWHf+71F3Rz7Coo+DoE2T/1+arc9JMe3LjEBys54fsHpLw9mha72m+wISvNJbMiR1OCavENXaUfzaUzIkN2lSpw3kbyvdY7oZ7DnZQbJ7JrSPZZ/efT/sMxUsXX4PKs/vPJcOGct8itZ669fq53B/ZvaXoN1I77sRQ3lekdp/BEDxyrp2i2QF1JD17v9F/rBtGjGJY7StNm7NQlwu9xWdU2ZxE6o+S+krTbvcTfaVpbfXd8V5GB0WfUbuO1LYUZh8aTbFnNPl9q+DZ+4oLJ7thpY1hyO4wmQ8fgldp1XnO1i4IHsr7zdbWau+OxfR7LLOVuR00fgPFQyvVVvj4dPLdA9lKX82vHKL4zVXynth1rRob17XXuw3lfV3Xzuzljm2ndZE0dnimDLVq3F7Xnl3kjocvmkga9l3im4YPxW4vX4DgB+4R96JEMxwrT38i9VumDf5rCO+3TNvGxR2frbST9Lp9uFMJxZ2W1pR49h3g53VtLTs+B8FbBpDvhSf3k8zn4uj30noZgu06tl7aRXqgxqQhWMcNwYKKdkrbOpk1JTukL0PoddUdLUY9A5XPg6kXqyqYfse4rRueLMiTNDkQvrWqggl/Xqexfn9I0Tj/Le5OiaYd/q+4OsdWuHJ3bY5b4PIOZhyz78havsUNiys3k9paUPx1+RBM+7eWxJvg28E1pLGYw/r3bhg3iWHVf3OYvs4N91uelvgcijt9dsPN6fskfjgOPWRJ8Ybp4j1G5tuN/IaKP5r8JhybYVzdFhyb4gqzpoo/9Scw3JJ+96e15I811DrmhoO6n5b4HIoX7CG1JQtaDW/M+SzK99zphiM27Zb04ehmbKtgck+7JnsIbpwRguzO1g0HPCVr6qD4c3h3e8kHBxjQxB0nHMmXNDkUX+kp7nUcYNlYdzScvkPShODcNwKz+97uOax2vV7SC8T+ciTSScH0Hngc0XhguHsfUPdTV9hrSnjd+fR5P1D3U1dY5cj2pokjBoK6n7qC+Uc3LIsZwGzq+IU1SM1xlcblChlp7jg1HiQ+h+K6U8W4XKHzRnfMLNsuadi9sdfRoRQbWA4Bse9E7fBRMNHceOaOFTN6IrtDdkP3K6SeB4Goh65GXpI/QfAxyR3f7QJJk0NxsrXwJwimDHZHmwE7JQ27Zz6/ge139yEURM38HhirYPp96XN1tSilG7L7Zzd0HCPuooUPGuj9xQ1tkkDicyjetsyd+6CBHrocKSraLWlIbUmG2o8Y/r5/AuU7Wtkiu6N2w+NjxbuRRFMA3cxHK5jwaZXdsdeOS5Imj+Kaf7hzH5LhUbEbHrI+IGmy4JP1WMmHFLjZfCjeS7NBdtfN5jllxRQFE77ccShWvyc+M8vueA73m6NgwhtPcsPqI29LmkK4u32Kggnf/h93FH+bO3ndEO5zCnRdOoT7nALrtrijwfn9/8fVd8dVcXxvCyoCKiIqYkMERESll0u79y7tXqqKDY0FO2LvGHvErhEjduzYUVGxRZQ7R4wNI/rFTqzEShQNxhjbuzOzMzu/9w8+efL4zJkzszNnZs/unRXsYN+WoSAT3Rs8K59PeJ8w9t1tOgdv3JgvxKtl6O0xbLMcjXnKePq72gH1EoCdaZb4nvmwDK2dlqj4IGPbBMhNP4hU+/1h37yVQkzIRpfy48A3YQDQHDidv9NrZnGM+Q4e8WT+zhnAyvYkvPFCHIwo6CaU9ST4NPnepgfsbrkKsdhOfsMbGQfrzrQX9NjPbKRZmABmgQeRymPfctCn7gnQTzsQaC6d+ZOD7qSwvVAOiqyfSGKIY6c1QjzJQfOXxpMY8qBqgxBPclB2oLw3GJMo2PQg+N/Z8n7pg5vAY99kfmQiuJw9gFQe+5aLst4kwMEWA4Hmz1m9uWjvhUSlrlzk1CaBxKuYLduE2JWLUFYcnBxrFMrSb7clZiYQ/O7lJsL/vceZawbH4/7JFXzIQ1VLEuCwdaoyP5n9PHQfaGw80nC3EBvz0N1B8bB+SYSgdybYzDaRYAuvnYRv1cORaxZ+wvMuT6i3AJ1+FQe1N/VX+ojZL0BtJ9DY6HCW6SMIf6BVAomN12LzhThZgHbL+8bnv4QKdhyh4WZats2W5pw/iNi7rNSHlQOPEzw1s68y7tnYKETl+xMV+4XIaV4CiY0WZieFmFmIAvbGgeUujVC2OfSceoxg22tNOW/zGNcr2i9GuxvGw8ItfZT5z9pSjO7mJCr2i1HJT/Fwt1mQoKG5ce8D8VAaas/5/r3wXqiY228T9hvBzgkpSqxhc60ENZvG7JegcTYJcG50oKCxh1kp5wn+3+PGAl+A3vS5LIznEvS0SxzMm0Sxar8MNU2Kg19D2G9TWbvKEDrA6i1DRXvioexgoKCh+e3h2xJhyYDGAo/tlyGpexw0m00xq2vgLorjPXDcKBfmDv6mc7xSbzma3itBqbcc/TEqDjzOaQS9HcFz7iXAD+8aC3wBuiPdIjjgAe5b1f7v6Q8JtnjMckYsJlSgmhnxwPdkIYnKeK5A7tpEZQxXoLTgBMW3ClR0Ow5ebgoV7ITAlD4P+bUYf/ORcN0r0JY1cpw80lTQ2xF8Xd7zHKzCv4NX/Rn2+jnBd/dgnyqFeV2JXJ6zuVaJpqXEK75Vopz17HpVoi+/UH9uz3kujPlKVP4b3Q8sef0CqXuDSlT8jq6hWc0Z70t4lE/XqRNvmB1Pwg/ZivvBA+Y8YrwH4Uc8o7HLeIvxboQvfZ5AYsu9PMY7E76qMIHM9yXmjHckfEDHBDIfx4Y+43MT8+vtEpT+rESnViXA5WfsjDjaPxft3hL8dCHun2ohLlWjWH8Wi6rRjgQ2xqpR5g9sjFWjgWfourn1WpUwhqvRoep4aFLA3n1lNr+gkSHy2p1EsRrrvqBKU4K8l8Ox5IugN4eH8tq3NoxizB+3xjHJHJjmy0aKO23De1cLUG1awN6FiZA+Hcchxheifptrc03XPVYEVxzGuXRrYNfF7IIVqNfIGioT5Hnxm4egcQMrZAXq9bKG27KfSbq2ggbHJ2sY+zkebi5BSOW18LFjfVDHmA34102Azk3CgN4nszFmA8a4eKi7IkDgfWFmfD1g48rypbXggw3oztD1KCOpLqhjxgZaJtExEzWH1etI+I3D4sCY3kqwT/PSKWsSif8rjlM7YdkXkKoJgb6HVD/n+toINu3ghV8iGXvDNzcEdRzaQb8oeQ9zrhnQOcz2jXbwcXgiqXdUni3hX+X9jlRNczJ2rbolQFqwgzKO2R7PHrIicdlygruaqM0oy8ZEY9btHmL6qmJ7xRbb0zaHOSQPU4EinZsR3rLsT6RqypE0n9VlD3tbtOQYtzPMIhF29mqitDlOmTeO0PfHBGJf/4rqWwx5g5gmf3Ij5XrEKWPZGR5fSVDmgTPo7lE7f7RwIpo+Nz4hVW8HRRddFGxDrvc4Z/leya6Bcu3jlHEn3//3iIfPJywE3gKeFrXl9e7NdVXwF5S235nb/HuLauflO4aT4Uh1Wz2di3itcdL/a4yBn8lv3pwUPglu9XTlGPNHQ2PgY7tEQWMN7zz9OMb8DhQD+1PqChoLmDo8kWPMjzcZiM/rdjCenI+n77zZQPxvt9NTz+IK4VfEwC+6/5Bqs6d8H16fY5yjXl1ggAvdewPNV7N2mXRPq4yK/ybdh1dG0v6jrjZK2TjCewdgPgaSot8rZcl7p7o94difCPjt8UWFJ++d6nThMdB/kSTUZQPbbP/kGPMtj8ZAzj4bQWNNcOcRsUq7TLpJFUYyNro/vapjsRnzGkMMzJ/6N1LL9oH//bOCY5y7/rI3Bop3Uqz2Qw1d2ZhYxc8auqMOGGvB0X6QoiG5aF2XMAPo/cKEsiT/rAvqFQuv+9oKPMk5647tNULHoCqk8n0g9nZHLcb3D+C9Gc5FYz4EJk2PDWcY89cqDdCQ7P2opnFEQ46XfMFrFCvbE1w6rSd4yB2cZzYpfCCsNvpyjPkP33C/+YLroEEK70v4Oz0w7wk7UoYpvCfhM/7E19EDYuevV3gPwlvJY3V2vjuva09JQ45feOD2Mh+S4fBu/E4vny+m9UdiIHp1V6B5aWbTyXQn3whHb7gJPI55NQTsZAqSx+o+HzuusY7HdTkJ9lNN3rYGSPmnC9BcNLOfaho4OBaSv7kJvB3BK5sYIVmy47ztHNy3TIPHRpYp8S8DBPt3A5pzpnWNJucrMvtZppG3DWDm7S5o7Aiu83sMDA22E3h6pqLLciPMOPAGqTw9R/HREAOYl7PvVlAfqoNyTep1yTfl5xmVevNNGfJeYMqJ9oLeDjL/t4HgXxc3FHhcb76p/n8GKI95g1S+EG1+tZ9jzA/wjYHErDOC5qSA6W/5ozbFwLvwfkBz1NT/nUmFJnVclZouGWMVn0tNByIN8HJ/B0HvAXF1jhN8ZZWtwGM/S01B8www+uhfSOWL0S8Hz3OM+fARMRAee17QFBL8eDZ9D8trz1ETu6fEfMpyg3zPckDQ07x6ylUjvKzBzgqgbRw86JbQlirTqcusLVUmrxgjzF3gIehtCJ5RKxb0wxsIfCX6b9YLgmMn4XfRqwT/q0wLextAe/CCwBcS/OlXo+Jzlenl7xjnoV7XbpvY/Tfml3kbIKjPHqEsfc85e7QBCuoOBJobp/388VC1MFYt0YCAWIiY0E7Q2BBs+mwEJ4cGnH9+Gu/lmaaYYPfnBpi+9ZLA5xG8KJvmIZzLait8LuGfy2tf9dQdgp7m6vsuMMKoWHb+AObd4JJ5fQU7Ex6NM0DqAGeuMebacux8Du9PHATfHNA8vREqkq4IfB7BweQbsLkE7xlrgGcttwoaeibk/mMUh7drS3iDVz+gOXDFn2qmd4TXdZ0U3Byue7oq2B7857RFbA5amDkidv+X9zfV5H3C71e7Cz67Iy8XI0Qbrgh8LsHhnY1geWmTwNN8e8CuWIL9b3siFh/WuvtzjDUpLwzw8GQy0Fy63G9Z7P1q6k9xYy8Fl6DW2ztwTM60LJDntf66oC8m+MVulmfSIL13LPhk5wiaZIi9wnASFDcLRmyfENUvBPG9QS8tUvcDRmS4Q/cJB49HEf7zBj3QPHkM9G2B79uMgm9GNPtUDNydcU3giwne4sOurxH9r2esHLtyBI0WBkxPIrhxb7y2piA1zqQgTboRJhx9hlS+DE180Z1jct6CHA9r5t0UNCUEGx0Nig8pqGkf5kMKKrxthLgPmwR9CBxN7o3YWrzs1CCCY17j54Npgj9paN0kIxReoWcaUL4c1d4zhGPMn/LD+JGgKSPYNtKg+JaGMpobFd/S0IeFzLc0FPrKAP/otwplfWHf0NEER/vi86szBH8yUGFRLBkzVu3S+fgh5xWMNAA739KwwwDsOyBd57DfImegm5dilTmYgRp2YT5koMwoeR84ZwdS6/KECe1mcoxz3Q0NsTDxjw5A896s3kx0fVAssO99LB3B7GeijnKcdFq3G6n6XLTt1DQec278sViIP8tQ20Mx0PAxxSwOpPeeL8SEZSh7iJHMteVrmc0+hF92wUjmWug+xvck/IVhRjIX2i1awOcF5i0XG8i8mP2Z8UmE13sbyByZ5c/4OMIbHAxkvsT+ulCdOzhXvy4Gmj2PFHz2IHilhu7TkjNoG5207QUN7p9laPEyIwRd24NUHrc9G2VEG2HKsCFAc+bM52xUOi5W8TMb/bXPqPiWjWy3GhR/slG9uzHQSRPJyzaZ2U6wg+vNRi8GGsFn/F6k8rjeHDRHFwu7hg8Bmg9nbc9B3cCo2M9BTmNpfOhitl6IGznIQb6PqAyXhLJuEPdyHceYf5tshFoPXQUN9icH1ZlhhKScvUjlB5GxsvWGEYoLBitjlPV5Lurnwe4LclHRIwOJJ0k5W3lswfxCiIFJeaFCWZpvvygZCW4+ZzvhF/doI2iwP7nIYaYB7M7tQyo/iPzb6OUxcC9mkKJjbc9DZpdjgX33xOyykcSWix67eJzB/OpJBtg2N5CX/RTrKNjJQ5ZndhPsOAvvhfJ4vWaOBwjWBuN1uUCwWYDedY8lsav1d6YPJPxuua7p2b6C3hEczlGN1bQWnL93EucnmaY/LIo5TbDPRfqNE9VmIfpUQO9Tpu09xmMU5uOrYsDezFvQN4eiDb8S7HmqmcAXoAutfuUY848Px8CosxRj3uYqfue/WKi3GCUOjwX2HZPJ8t7jSE0vrhkU2kzQYzvF6ONG+f5uwAmk8n3gdvsrBD+6gO+pSwT7JejdGWa/BH1ZYYBQay9BQ89tuL7FCAfIGbmU7zsVt4Niq+P4vqBMsFmGFucym2VIs9oA4y95Cprm8ODddY4xnxYYA28WNRc09gQXTDNCgCu+JozvCcG17xF8sT9+R6hcqLccTW3B6i1HZTvxvPCEe+9vCTG8HLXeGSPfi3kIZR3B5od7HGP+QL8YKB/pJGiaEzx0tAHYd0x6ucYqfV6OHofEwun7p5Cqx/GqAg3dZ4Aycv5OhTBuK1Dp5FjF5wq0+o1R8bkCRR8zKn5WoD819H7ql/PMpgfhZ9QzknhybeYfQmypQE9r03m9/QrTOxN+bbBRaVcF0hwxKm2pQJv0zP8K1FdeH9+En0Sqn8nwvuoZwfkv2TupbI2oRDt82b1AJcqW9+eHB7HvolLN7r7vCLb/jHNn1UIsrUaTRxvBeinWi/wX9KgwBipMFGP+9V/Yny9cc2TPd4I7kd9E4xyTfI82Go8NiumfBYz8aoBDRgPQ/FQMDNyA3/GwUP5dnq/rVb3BwZL899gKnJe2BjWmWcP5dfTeao6NFajjxxoe1jDC7lVegt4DTi+pA+xaTC9gdTkTzepf6XXRnWEaR8jPswJ1vFnDnXT5vnhtK26zXjr+fYnqz6rB9QjusA2/M28Dapy3geJoIxlL8y/WB3UuYI28h18YKOh9oe+ouqCOZxtYP5DiuYdo2Ru/NeP6dkn4NyisbDFa+5M1r/fSXcaHQP2kBgQ7nMTPgOwIbpGI98N2iqYElXS3JXjMVntl/sTAVVeW+6V7xZMVjYDN/eIQB46xf513GaDn7CaK32zf1Ry86xigw5SnSOXLUf5majMmrLHSvzFg2obHpqOiqUQlJ1pxOxciadnZxez93hhY3gufreGsaKrRU/s2CraDXu1dCP64guV1Y5Sx5ga3p7Kx6QZ6eV90KMdM0HxBhU9cFGwDth3bKdga6r1ox+086sKwOXz3deOa30Zv1rOxWaNGlv7hpgg4EV6XYPYspeYPezjGfNrQSGJnzswtevYbCMzPcI2ELr3xuRqsbE9ot3UkxzVqpOqjFkeA51+9CKZ8MmwvmMwx5gOaYPtJMHHTGIVPIvzYsxFg+BgnlLWBv6ekcYz5R6ER8FpnI2isCQ5KYM+IZNw5WvE5VY96RpM+/FiyTM+eR2F+tXsUlJ6tRqqdPnC4qAvHOM8cfD4SEp/3BZpzZm100q+UsM04+NnxB4WPI3yaTTTp9ymPIhQ+hvDnK3F7I+B5sqvCkzME9A0NETB1tSTYtyF4aFQUGKxsBb4atdf15hjzhf9EwrB75IxQwWeTLnNdNPQ93Q9o3jiCzLs/XN9wjPnRWZFwyRjGNQ9DGnJs2QTn0yguHIrt1FDKhsChqbM5xnxoyyjYmhzENeZbGnI8XoPtsLJ9YMn+e2dJXXl4L4HzvZgPBOtfl2sZxvz1YNyHvtD4xapwyvsSvlsavr6ecK7KR9F7Er7JVsx7QIXPOUXvQfhlnyOhxWY3oS47uF/ucJZhzBseRcBhbzuuyfJhuWh6rS2nriB43yJ2ZkUEmZfp3gEcY75bUSS0feQqaOwoniNfxx52nC+1ZudL0LlwLekZwQ3ekGcrJtWmkymlKApSjrpyvt0JO46tNPjdb6ZPAs8n0RzjfG/qlgiInpsINPfLbKaaXgdHwdcqV84v+ceO47AN2CbTF6KiDeEck+8B2UVC6HHgmhNjjgl6PK+zTNPeR8FZQ2egeWDqzyyHyYIPWSZjm0go7dKWa0xmjTjumI19YGWL0bj1wznG/JlfIqFi5iVBU0jwuw14DBQg1wKmLyD8ioeRsL/NQUGP52++ybg8CjxbdwOaB6b+21rsEfzMNy0yRsC139oKGjuCg1dGQd5lO84Pm4d9ZpoSFHQul2PMf58sz/FvJYKmmGBjs2jFz3zTnt8wzkPBORtM7N6I5MOXRoLzz3uEsvT7QdNmRsKi7ux7yrRdb9oikzr+S006i2g2Pgnfw+Am6O0IPjYvAk752XG+9Dl+BlEq+F9q6p0dCXMbXBN4cgaa6dRybD8XfZxcYmL3lJi/G43nyw5BT8+wDb8jx6uvPwDN8dK2FB78Q/C5yjRuC/P5kXAtqkxDoyJgy6m2Qlk7aDv5NsFnExsKPF6vq0wDKqLALf0vpPIlBKe1joI2husCn0twWIco6Jm0VeDpWbgd1kRAn3T2DSPmjyVaJc/rVatdOD/vka2gqUQw4j9ip/MmlnPGfBn6F2pwTM7ZuBIBZWduCZoSgi/64n7IQdDPArE8AeZryf3w8ueNgp5+k2iFRySsutcXaB4Y884weKkNx5ifOCca+k9tLWjswGFmE6SOBwfUcFUEXE2wEzQVqNWlRhxj/oIJr2XlKHu6ncLT82xX3WHtckAp5lFKWxyQdDFa8d8BnbONgoj765BqH49nd9S6biTB0UNcCT+9LAVorhhrHGGkeUsFN4edz5wVbA+9F7gIPrijvZujFB/ckXedaMUHmb/KfHBHRa2iwSZuLVLt94QZNzshNY5pUP6waILNAvwQi2OnuwRyjDXLRuO64qBLYBBS9wAatFNuy+2msUDzyazfNOj8yWhgZ+2aVTA/NWjLTuabBr09Eg03h61BatkY2HY/BLE9g5V1BMG5D/F+3ijYNyK/QGbfiGreZPaNqL03s29Ezw9Fw7xf1yC1rBZmzOpK8OcyvB9IEWymoHVdmc0UVBLB7KSgm4+jYIL9OqTqtfCz2SCOcT52y3x5TXHXAc3Nsj1DGpp3CF9r+g52dG4UsDNvJ/7O7Kehv80joXfJBqSWjYNebaYK/ZyBPshzoVZxPNC8K+2rnSMnc4z5nN2036Y3Hs/7EPNPvzA/M5DDD5HAzh6pZct8y0AXZrK9RwbKXU/n4IX2o4mdJRfxOams3kGw2G4uxzhnG5wTCcM/DAaav6Xz9Prt6cKczUTTRkSTMV8yZpowFzJRRmE0GZMJVozvSfj8M3RM7hzJ+GTCj+gYrYxPxicR/nBgtNJXmahkZrTSJ5moeGi00g+ZCJ2PAnYe72zXKGBn8P5bPxLq9Q4S/A8E99jZiO3HZr/6EbE9WETHnwjO9+0k6HFczUSnV0fATz13IJUfBtWPFnGM87eplpFw5xbF6jVahtDEaGBn9n43MN+WoQE3IiC4g0bQ07zxvLcRsKG3h8DnoqVH5hM8qBPOKS4T6s1GtT5Fwi3dcKC5XFZvNuq8mdUr40hWbzaqKdu/NzdI0HtAszXLCf7fc3fOTxuL1+tsoa4clGYfCZdXDFPGNxt7OahdzWhg31FadJiOvQDDOt7nJIf8UwRUBPkLZWlOuHBqFBx+5c75GSdxvTm83kT7LQRbNRuqXA82B3PRqMnRwM7+/dAuilzTqk5b+PXFfKMPEVBc5imUdSN4hS4CIlu3E3hnght4RsPvhTgXTXlDAB7/eUJb8tDoy9HAzgdu1pfu59cbdvKxhPn5xkjSt9PQXuH65qE0P+aDbNOX1ZuH5lbKbZ+F62F15aGgE/v4fBxTcojgjj+xPDBrYwFCRdHAzhbOTY8Cdp5wb89IYGeeFIexumSNH12PyJknuyLB/B7LA9N5fTjqNMFOiOWBWbsK0VK7aGBnCJt2MfuFyCqd2S9El7yZ/ULUpJKudxhnHouGBedwXovZLEBdyZkFEZB9geV+WV3FqGo+q6sY7b7C6ipGPjNYXTLWsbqKUWHDSGDn/T7tHU3qbP2jSbGJ6yxG3eTrEnPxLFLrwvEKr69RkBjAMPOhBD2axnwoQZY1ooB9synoGfOhBNW7wHwoQSc3Mh9K0NiB0Uq9JWhcy2hwCwSk2u8D6z9QPHES3ieUCfWWob3bWL1l6OlsVm8ZqngTCex71iv+iQT2Des9h6KUusrQtQ3yvfO8c0i1iWOvvP6di4Q+kxXMx2Q5Cihh+9Vy1G5ltGK/HF06z/wvR/Wso2HusHNILdsTzq7/g+C5vuxcYNbPFajEJwrS1yOk8jjOV6LUKRGQFESxqq9Ea3dGQt4BE1L5ZIg4R/H4SnZGAFsXqlHaQ9bearSxfyQc3FeERM0tz88ED0X0t9NqXV9QvUZR8NMnE1J5+t7h4+tR4H06HmjOhenNoXJTNNQdfA6pfBw4/VCb4D078B7JAlh/jvaoDWrfWsDKCZEwamMHQeMG4/vV4hjzAR+iSJ/P8WRlnQl/MT0Sxm52EsoWow+55hyT9xGnR8JPSy8gVUPzZVvlserhawCaV4qAvnt9OMZjLLVvHWD70g6PKe5au6Wgoe8Gf82JBr8uV5DKx0B2aF2Cr6/B/28D6rpjAyP/i4BPXYMEPhD2dqsPLF4tj2B2mkN+AOUH/txM0Jegj3OtOca8WZ0osB17HYl1VY9lWAsNHzcAti6EB1A8YTbOodopfBnS9WnAMeZbyvNos9l9xDQtNuL8rT2wfWPxwcYcYz7jlDwOZz5DqqYcdelpxzHmy8OjiY2NGc0IX/MSy9lGkPHe0rsZx5jvMTECfuzNznZgdTUHdCoabrdn+dsIMt7Lf2zFMeb/GCjfn9b8gJjmu5blbyPIeLea3oZjzM9eKO9ja35FqsYO7vam+DHYKGMxgoz9oXGuHNO8bjQkxdcWNDYwPJNhayjzbKdgC0hIUPm4G+/17CwW+Z5UvzVAC5V5FGN+VAMrjrHNafp7HMv33froWVqo/SvFqp1SffsqHamrt/8zPTsXGfMXl+uIzzZ/39Cz85sxX0+nhQdLzQQ72Ga+fu4EHRx2Jb8rF+zn64dr2bk1+fq6yyTFTr7+BPku7hd0sOqknp3lg/lt/9OC765PSLXTB9xvruEY55kLd2rBzJF8V0jhe0Jh7U0cY15Kw/4nQ+T3HIUn+Sj9in2YT4K9C5nNJMI//6yFi+3iBZs2BJ+arYevf9kKPPYzS9/ipETGT/W59Xr2OwnM55jp4HIsyVkpfH+wnLCQY5xbLvpZByn7UoHmmVm7UvVNRmGbcdC6epnC07z3aVJXDOyvNVPhYwh/wU0P7x9EcDuryNlTqYI/qfpaxyWI8nyDVH4QLBvuyTHOFXcJ08Ly7hSrfjrpd0dIZPy9ndBL4cl5tnr0P4qPxLQnvGVQOC/rc6Uhxxu/krMahLpqENz8BH5/D+eTWV0mXdMTuK4Q6Ff+SuHJeRS6+P06cLLSCHo7bkfJqer+qtBCqJ8d14yLwHFAtF9DZ1VHgpL4VKD5Z8wHgkvcWo4xX2GDffAFr6WLFZ7kmXUlEXisesKLRgcUnuSZdaYbmPeAvi2OKzzJM+vGndeT+X3AP1bhSc5ZF3RICzdGtRV8IG3R3flLB/tT7Dif04blyan/CYtzw9k4OW5bcRbjEzNZzpzbL8ocLsG37q6c/32NHcdb/mR5bDpHHg3vW6TOC1NR+y56gh9lriF8GjnjxkTw6pUuHJ+tsuO4ahAe56Yi9jvCTfNXcoz52HtacOoPXON99YSgp/nt4u96grvVfkr4iHXxQPPYWliS78JxL6kRx3hsH71al2NyHrKbDmzOUszOuvtwy55jzF8yauH6kxJBU4yam64UMYz5cfZ6xX8n0zkzPB4K0J/v3xax32Ji/nBfOdZF5XM7ZhfIPCX4539dOK65qRHH7Hv3tUbrYYjjP0jlSwg+vVEHvS1KBb6Y4LUXJaXeVFPD4xjnoTczuprYOzKYt1qohQNv9wllSUwzua6U63JLAJrrlsfVLReObz1pxLESu0y2GXpI7PQPUvkSghPqSdD/zXWBzyP4ZWMJfru1S+DxWMo3DS7Tgwc5Dy6f+9Nk5XaC55e5cN7jWiNBg33IN30210Py8A9I5cuQsctejjE/N1Ze+xaUCZpc1HXYdo4xf6CPDnbZbhc0eF0oNa2Qr++evd2A5qKpz877waTOo1LT16MSnA914ZrxsY0EfTX6+PIiwRU/499ilAq+lZpqTdRBfO/bnB9auFnQ4DhfZfI26OFPQy+guWXqW/uDFQRf6+4s8HYEFwTqYdoNO87fO4vjQ5VQb5Vpxls9HBl8n/MnxuQIGlyvJZp4XQtBDXsDzRVj3hn+m/XBxDDhO+qhrsZJ0NgRvCJfB5PL7QS+Eg1r/EUpS88/cXpJcVh2LUVTjqLvvDcxjDX1BuH5Jfs29m/C31i3Dqk2sZ8OyDZcB01OpADNCWPeEczN7TjGfIWNHia0a8k1rrcacxz4EOczWVl83d3R97M6gme0cyb8X3e6Ac33Yk1zCHjaUsH2sPNjC6qZgr+nxDTJcP59B8TGc95lH8TW6Gq3IIKfdGY5Xi0cn4bzPRrE1uu6rmEKjoA7p6MJDh6A57OR4KFDsd6I1HU2Bd3crIe3LnqgOVV5vozA/qRwO38uSeUY50Wz/tPB90PsW2NaOG2L+zYNsXVk4uAJHONc5fdMPWyYMRBo3pL2f1rpOOFaZKAdEyTSbz/rxwn9mYEqNkmkTyq9xvH+wbzXAon0z/Z+43hfYf7LPLq38eo6lvfJ0WPpBHcrx2OV+ZCDojdPVvAwCP0yl2OcM9ySo4NPHylm+4qnr1lZes7ziyl0Hce42zS6dmN8oLsEuzqz3KMW7rYcATQHyMouQ00tWdll6N2vOmDnUfic0sGTBPxeIdPnonTv+QR/DcN2sgU72Wj/WGYnG5laMB+y0ck8bNOD4BFyXO0zBMdtWvbi8+F0bvC9Rw7KGSQBO1c575Qe2DkMk2ZJcLAKl83h/WNWZwfBswpYfo/tVXKRD0jAzkDOmkPXkW7ntyE1nuei4vVamDKKYhL3bg5S/k1eux3Y+Qa0z73eHCD4jAU+E6MAsfVx9qsjHOO/hKY60FgfQ6qmPzTwP07wpI04T1WI2J7hN+dfOcZ/2XIsTSXfEWOaPjDuNQjjsxiVjNRC73P0m+5s3Zy6zcQxyWXN10H+rAtI1bDclB6iLrH3GOl6F/z9Msf4LzZECzGHKVZtliBXnQRn8liuienL0AtvHSTYlCKVLya43nkJhjXvpcRBpi9HLwp1MM3lf0jliwm+e5HOuwl/PyK8VSL7zhyN+QvuP+CYfPPpBy3sdWTfzmb2K9DImTrFZgVaHyrBopk47lUKZSvR6SVamPr4LlL5EoJHDWZlK9HFV3R/OD/oPdFkL8e/cavmcV5eawRcjWZ7a6HLvj+QqikjOHEbs1+Neo9k9qvR0FN6YGcaWi2X4HkeO2OR2fyCxiXJ97mPHyGVLyM45TKz+QUNPcBsfkGWTWksmjTMjMTUdwfZOYB0/Wr7rAbHmC8K14Ld+DdI1VSghX7fkLrGmUPJT8wfc6i5jvlgDvmVzAdzmFFHD+w7RHsu0biH74Hny/dTi8bHA70fpnNz3MXaHGP+42r5/jreU9B4QNC9msD2J8bHDDvD3Hm0LPRpI+irke2zWhxjfkCAFhZUfkCqhp4Ne20Za5cFGDeydsmalaxdFtC1uQ7Yd44ytutJW+r3syR2Wj7B7wtaA4tXDu2tOMb8fWsJxlb5ChpHOJZHNfPPtxL4L2hVEyuOye/o5fHjNuMrUjX0XNnSDOa/NSzayfy3hu/FzH9r2Puc+W8NM4H5bw3uiN5HHzLWJzaTXXGOyYbg//oHcYxjeJdX9YDtDUiOJkWC4vEtBQ320wb2R8nryMxvSOXpObFXlzE/beCiow7YObG9F+iAfV9pbj09sDNj54TQe+323xsA2wOcf2qr4BCoubeB4I8dNLDUw9KvLYDuz5g/duAl740tu39DKk/Pg80D5o8d3C1g/thBzd/0wM6D7UXGKv0N/vixOlj3iJ31yuzbw79T5Jhf8g2pPD3f1dBPB+x814ydemBntzb+pIUf17dQ/l8L7D3M9eRaYJvNoaRMCzN9aggael6rUyyz4wj1g7QwcATFqh1HuOCpJ3O6sGErhTcn/AhZ/2aquaDHdTlCbmtq8/oMyv8+wx7o3pfZdIbvWmbHGQZ+1MGWVbX/j+Z/cQzbgb6bi4Jp3u/zz3qC635zVXhreNpTxVjz8D3NuU2KZXboO5/BORIpO2NCPYmdFSHvjaVeJ0NgHPk2n6XEvhtW2sKOY8ynngoldi5K1hL71j3m248Lgfckv24p2KzSry0Ng8qt5D0Zvaqv0g8PCCdtX132Uc++z4Z574oQ6N/QTNDbgXX5C45xPvCaSyi0eksx+8bdrr9ucYx53dcQiFv3H1I1/WGh/RGOcd7vjhQCv5+imPJ94NmVExxjfpUDbm9PeGn8VeF70rJZmE+GN+HHFZ7ck+rdW4RC456dBZvkfS39dH0YvNrciPOGHuTeU9EMA++qXzjGOT2zgBCI/4liyg+CyVNyOcZ8h+JQpS1Z+jYDcH8mwa/38hRNHOGvZIYT3Ctyu8LHwOHibI6xZnZVCLT8HiXURX5nrW+xOQxarWgk8NXom9tOgpMK8PuEWYLPqfp1zUPh3rA0oDlA5meqfqce+xABl5vMVXiaSxxtCIese1pBT94J1NteCgO7uo04/60t+S25UJeT/umqULi9Ig1o3i+EjO+bq3soOITwi85QXOuyO+FH/6MR9J5QWNuNY8wH/BAC1994ChoP6LbSk2PMuz8IgXUj2gka8m6kflm7cHAptuP8ooZ4fXcSfDbpXvuFwvi84UBzhqx/TLpzxbh/AuFaxzqKnpwzoEvYhd+L8QXHYmuFJ+cM6DSjwxSfTTqnWeGKbybdNmLHDSynNlT05B08XVPLMLCe48rr/fzdjuOvM9g7t9TPs4V6gqUQvLevIfhZQ7dwQBj0ILkdyg/zacRxgAs7n4Ge6dV1pz3HmL8QFAJzW5zlmt/rn0ai/ZTn68LZ3PzlRe2zbA6m9Nx3Vp13NYoyV1HcV/OI8NH3uwHNN4bAPxtcON7TrxHHNUaw84rpeV2T+u84yzDm81NDYJrXVUFTjLZtm61lGPO210JZW4ouZuL+L0B3I8adZb/rwnxObgjYOR0R7CRD/gobBZMzQIqC3oYRHBPxA+HbnydngBC8T+/CcQ2S01OwPO8C6mRxjPns6aHQ+w3FaltMRbV7hUF6/xsCX0xw2sVwxU9T0QgnjPNQn6ojRey3bphfFBkCe9P3C2XJu+WmDu3CCH5f5yHhp7kYgeYkQ8DZx4XjnY8acdyqDOf3KMZ7j7vhn4oYxvzu7yGQvfmmoMkj+Hp8GGwI2y3wNOf5siwM2roZgeYe5X2KlwvHIR0bc/zXOny2dqpJrSvV5PcpFLza3xb4XGTTpBfHmM+PDQGLhTsEDYmfpgvyOrJBFws09xgCGxu4cNx/UmOO1wzE9WYJ9WaZop6GwaqUuwKfS7BXUhh0Hb9V4PHYyDdlh4VBx7oJQHOJ1Aet83qCh0x35nyX9Y05TjrIcpghMHLmfY5vttuEVDt4bSo1ZYwPg93NOgPNE9J6e/v/pmBniOx5hmOsmSGPMe+4Nly/2KuxULYadbICgits8PxifDkaMamAY8wbDoXCZOMjQZODFrcv5Jj4tiEUVkdsEDR4vleZIj+FQXDXZKA5RtqWop8qBT9lzYxwuPxfa65xJs9hmb4SJV1/yTHmR7jRs+Jmrnmo8PQM5xXjQhWfq0zjIFzxrcq0aUM46LzWIdUm9s0S2Z4MhTrk+9A4r4h5R5jRrhbHmA+wCgWwa8U1t1s14fjIHzh/yMpimw4o5UUojCZn8TkofHP457+GHGO+bQ08H+2h67x6Cm9P+IWXw2DdG5y7Y2Vxv7mjfiReJcO+dy0JP+9eEtB8YwhEzsY5IXfExsNfH9ojNvZ2nPYhuOV2/E6CRuGz0YE/vDnGvFdZKEzduAqpmhgo3R2G1LXeiE7La1a37xSrZTEOg3pbViGVx5oU9L9OoXDoCcVMn9ohnuB/81l+ktYVcW4gxzgPaTCFwZeMWKA5yRC4shH/7jkNsbUmL3gyxzgfOKdhOFiEDgaaG6RrkMP9MYitQafGjeTXyG15Ou/b9FXpvN8+ZKXzfut7k9b1qxWe48xmDirYT226b8T7lkzE1tx9xtmIxYdhxjkcY012Yjj8vJn9Hh/z6RD4v4Uc4zzhv8YwKG86EmjOMATOJuIYvkzQZCOHfmFgbztS6Xcab6NWLueY5Aynh8Gb1+zcV1rWse96gtuNHKHMB6bPQfMswsHv8iGk8sOI397yGvfv3WFKG0IgZQ9+hpXLNYFXdwr9n4fevab47ML9hA/YPVCpIwR6Lcbf5cnj1wWvYd03hBH84mE+4TvNZd8dCwHrXnhfUYDYuvxuDyvbB/D6vSchjOCXPx8nvEOPXkDXdbpW7vY/xTHmJ+eEglnuRaRqClHafGq/ckVPRUfX391dz3KM+XfhYRD59w3ENFnzein/RteIYT7nOSbfzDoYCh9a3ENMk3aU/U6ZxtI7Kb9zjPkr8n5yyarHSNWUEXy4KgyuP2TvjNH4Fn75FseYz/wQAsW9XyBVU06w19QwxU45SrwaTsZ8TPZjommcw3KDNJZa133EMeYvXg4B07C3SNVUEBzqHAbsu/B/jAqH5w7dlTJ0HdkS+JJjzMfLe7ylK/5BqqaS4BWv2BmflSj0f8xmJWp1LRzYt9UHy3Ph9IpkxRYu+wX99OIdx5jvOiYEJn3+ilRNNcGHzocC+25UGBljFQR/0lP76ev+IfrRV9l3X3BZc3A+8x/HmB+iDYHdK80FDf7vF9Q1OxTYt6K8ZoYB+1bU/d7hwL4V1fV3eh+HbW1tEg6FX5IUu9iOBYyaa8Yx5k/6hsDmFAtBY07+6g0KBfatqPU9woB9K6p4DLXfqKIm0Y+/k6DYkvc2Kzw5xvcXIzbVVrAH/Fu3loLdIHQ04+k7b0a/cNjaqq1Q1oL8NaiW58j1OgJvTrBJCgP2PSmvrvT+FOcXDJpQeDCJnTko3y909uMY3/tcu2Qp1GsNi2JC4Euss6BxJPjjyXClTmtosTEUnEk5a8EHa/lehNZrzKX8QCe8xtmAuo7YwPfJYZAcGyTwgZB7vh73IbNNXYKvaNoIGkeCDaPCgH33/DWEwspcS0FjTrBmYDipq+AL4yOgjrGhgrVw9DLDITC0ka1g3w6CJoXBgrw2QO8/WZ/bwae9oZC/2VLgzQmeEx2u9FtjoQ/lPUSIvIc0Uqzal/Eu5r89fF4ZCqvWWQoac4JPtGI2HQg/7CD2p7lgpzm4r2B2mkN9Uyj8d8dS0JgTfKpbuKJ3hHyLMLAc4aT8fwi5VgNvt+QY84e6hkD3YdaCxoLgijFh5L8N17ch/NINrRT/2N7JGXqEhgH7/tEXlzDIj60vaCwIfk3ulWTf57oC219J29sq2A4+HGe8DRinsbJx0O71eYneu5NzWqXUwEBYHEox5WPg9svLHGN+/OAgct3twllZ8h6n5J4QCFPnSkJZcp9IcJOteG9TKNgplOKrgpSyhdLCLkGwmfzuXtQUSEs3yfwDcg6CUFeBNHpaELR6qxV4rM+TGnwJhLAzBoJVfZ6U+D4QppzQCXwMPBi6i2vc5jJsDTM6tudY3mdKnUMDocKnLsGYNy224hj358HNrhzL40rq2lgDUeENCVbtOEgpf2rI9Wp/tKXCWxB++rNA2GhRW9DbwcZhjTjG+cmVs4KgzKUR0FxlIBmHn6ZacYz5BoMCYcIFM0FD3ovQj1sfDC5R5P5Cj/l1Y/EZDxTjfYXZg+sc49zjqcRAuLH1B6B5SMz3hPevrnOM+abdA8Hvr+5cs/VjY0FP85lFNkGAxlBM+XQIvn6cY5xLPLpExtdHAs0rYn4Y1PYv4hjzh9bicTIIXIZfVPhBhN9yC/dnf/CteVXhk+HFP5cVTO5P9Re6BhPc7AmzGQeW2Uc5xpqSi/I1rRer+vC+seDPF3TrCbUZv5O9e4n5MZC1aDvHOK+46V4grEwfCzTHyNqYpU9coiHjLbndTr06JrP0XfIp3ma7ivCu5Hk2LVtY2FiwQ9+f3OqkgQf55B0kod5U/dhGQfAgZyzQfCOrN1W/OwK3XQvv68xUeJq3rF8zGB6/CxH0HnDUdQjHmB8vz+Xjjh24xq1Oe44vmBoLZavRqmWjCH7VA7/zkyr45qSfMzQQxk6nWPXNST+kCfYtBF4v7anwgYTv3FlDsOf5aIX3hT5ze3OMNS+eYI0nrB7KyrrBx5dJHGPNAG0wPHRw5fV2mdGY4x/ekbNDuZ9vNQ0J7t5rFNC8IvPTpOtspwF7PxfOvw9tzLFuBznvVMfOEJq46QHHmO9wKhCW+18SNIXIbqulnmGiOS5fu+7HkFjv3n+6Euy4HN9z1dCpc6GGzts1GLR+LpxfEt2YY3fyO3emL0EzV+ZxjPk6nhp5npYKGpIn1Hn1w9eiAL24y/QkN6i77q6BnKKDSPRBe6WRls1Bw9QuZynuDzEz1p5lMeRg1ZszLFbY564PZ3MT5xiLC4IJHlAvWsvmaWGvA4XqnK1RNHSIBq4fjAOakwyEtpEuHLcf2Zjjzb/g8UYx3v+v37z1LMOYj50aCAtWlwmaPDTDek4Yw5g3Gx0Eyb57BQ3Nba6LDSa40t+Z8MfexwDNMQaCr5cLx68yG3NcsJPlNum8eHZwaJHqj6nIZBUM28tvc830RbmCnpx9YfqYG0Tw7pVvCH+9IApoXjEQQlu7cJyU05jjm5dwPo3ioXfvcYzvX9v5lBYxjPnZLTUw/tlWQUPelzZ1Sg2CI1eigOYS5T1ACxeOPT2acJzVHdeVqpQtRx6tNBxjvnHrIPgv6gHXRC/fLOjJsxtT06RAqP41GmguMRD29XPmeMOVJhzjPnRwW8Ax5mtnB0LdD+zcA1ZvlunTLg18+PZY4HPQauNSjjH/58BASFyzUdCQ+G9ycNHAvngD0Nwj9dN17RoFO8N/G9dyjDVX5HUnvshJ0NvLa+gGjjHf8HEgXJpiL2joO5wFORoosGRn8GK+Al1atYVjzI8oC4RBs14ImnKCu0Cw0pZ807bnGligWS9o8NwpNWXogpV2lZpWTQ6E9IGxQPOTgbA6vjXH1M9S05BzgdAty17gK1Fv/1Mck7Nz1wQB+z5d57MaMDNbi1Q9zXM+vhis+FBl6jcuCDbmxQPNPdJ+XuN2V8GO0HLAU47J+5mdgmDvkJaC3p7gbfLcfFnWlPN6B5xDqxLqtUSdb2iUei1Rl+BAmLk9EWh+Emuag3X5VxPDmO9YFKTYt0QXamKfs9Gg1TUVPc4hWaLKmXJsWbcKqXZwXQ4oU8Pa6IBOTQuEiV0TgeYtWVkHNPemvFZOWYVUnuYtoybR67L/Wlukjj13dHWevLccHAs0n8nsuKPe8ng+9vUXpPJ47miQ/g6ND6ve+hLeUBkFNIcpx4TZWE9xcQjLW9L4X9rAwDHmn8r7/HtHKGZrwSUbA8fkO2iaQNhtf45rDiav4rg6GdebIthMQaHLAyHqt6tI5en5qHvcsM+FKLFTT6SufSlotY8cA8NPc/2Si6uFstmo25oExNaRdV7DOcZ5UYevgTDuLsXsGp1uNxyp1ysNab7R/i85P0y4FmnokDGI9P9OpyHCtUhDtY3BpG+7fuzL25Vdh2LtG3qeqtquNFTkg7FJ4MnZLwT3/3ED5xuOpjlbtm52cpuK2Lo5+tQ4xNbNTm4juf0Qr3SCj/RiZ6XSODbxV6p57Y1zm5mIrcv1SD6WrmvOnWdyjDXuZ4NgmE8+UvW5aGkltfn3GrznWYbY3iN67Hyh7DIUNi8YHnQ4gpjmAdFnI7ZP+Ho1i2PMW+0LhDVRx5CqSacxa4cGBtcdqcQvppfbMz4IfntyHKl8OkhJWwhu5JEGdN1i+lxkVUcD/rVPIpUfBs5fd/O+xX4vO6WBHv9j72eysnloyLFguJh+Gqn8ILj1hOH+gMj34ei1wGU0RzQU6/P52Hs//agwDgvQQoN875PdQ6mDXrv/hh8RxkkBGvU0ELq6/YZUTSH6e1Uex5ivczxYsVmIxsqx3T05Wfk3Og4Dd54Q5lohun5dAxmfbiBV05PUd31MMPwel6zUTdcO+0TgGPM55YHgffoBUjVl6PKRQo4xL21n/pSg1m01MORGN6Vuuk69PXeBY8yn/RwEITdeIVVTTnC/ccxOGZrfNwgOnOiu1EHXl+G1rnJMzrREQWBweo9UTQXB0yYzO+Wo+4kgqGzAzqWka+ve3Fsck3Mp2wbBp98/IlVTSfCKtsEQO4b9jhjzX1DT/Y84xvyiPwOh5g/fkaqpJvhKhQYWTWXviGLeHPZtfcEx5v0q5HvAfTUFDbYpY5MGHLuwHC/mLaD1iyqOSc72UiBsCqkjaMwJ7rFPQ2Lat+wPhJ++g+VyscYalrf6zDHJzcrr4K1oa0FjQfDuaRqYaNlZscv05nB0ehA8vVJX4JNggGMtgsdbJSrlMU9zraVXcfykvzsuS8U8/X3xu8hgxSZ+Z1ID1dfq8bKbyliOVF6zavhxjO/pujhbcfvGnqwuD7jfheIWR9wEPcXDc5n/1lBbvqaz69QXNHHQqWNdgiN+YTnSQJhsHsQx/ltasz63uf5IPYJ37WsraJwJDu7N2mUD7f+Rx8CLeoImBganNVBwBHQg+U+M6Ttw9a9owPqKHmguJhBOPQzjGN//rlpsy32Y00HFWDMpJhB+DXET9M4E3zYxf+zgUakGxi2qJ2i04DrFTrBjD12Ncj+EUqxed3sIr9TAxeJ6Au8GHcOaEtyX/BavuVBvc+h1ktXbHPydgsGsot7/p3GE0k4a2LnXBejeLpD0U0Z8K47JN27jA2FZlI2gcYbuvk4Ef9U5KbYClX93hocLgoF9C/6UIRjabbX9PxrTSRcFN4fe59oq2B406xi2A40f08TBBsv7Es0l4DFZJpUu94MBCxMJpnwMXHp4h2PMj83wg7p5kYIGly2R8iMDYMRU8t0mQV8iNSgKIOPh4MJShSe/M5cMl/zAeYGe66+3xc8yiglO0mk5Vr7RJb2wD4DhRyimvBbMATgmmkB/OF4RJmiwvkDqFu0HveMpVvUFUol7AKwl37IpEPR5Uq8EP/h3C8WqPk8qahoA5f6hAo81uZLTW195/FCstj1XqsoMUNqbKy1aFKDYkfU3/WDOzFBBHwf5PbYQPIp8dydHsJMjnb7qp9jJkZYe8YP8sVpBo4Ur90V9tlRvti+cTDAQrPZ5ttTE3xd2T5MEPgZud/2Za76UZCm4j6z7kWN53yXV88a4L8GU7wlLpvzIMeb3Ek0yHH3LePJ7HynYB+MkSA2co/Dk9z7S/gTWh3OE/syQCmQ7+k6xQl342fE4AadJXrJNh0cDCFb9TJOuhTB/0qQsH+ZDmvSvN6s3TSr18oVX1xKEsnGQo5vI7XdYNYTb9BkwhLdxSMpQ3q6j6UN5W7ZMYdgGNjUM5Vi+B5GCsn3hQBnF7J33z2k6jjGf39EP3hRZCBo7WPq1Pcc4x/5nf1/YmkCxat9d6jQMjysLyP4coPAWhJ/Y1B/2jKop6Mn5bFJwfAAENSa/g1N4cyhZ25JjzBdu94VfN5hxzaY3WG9J8MkAM453R+McBc6f+8LTlmYc16gxAeLzH3CM896Ncn3hl/0TgebAMT8GrLf/yTHmH03E4zwdigcwPp3wXf/D/DCY2um5wg8j/LYu+HyjQfCHVKHwgwg/9rM/uY5dfZid/oQvJnOwDwSvfaVn19Rh9Wu9OlZL9cGtAwju3fSZnl3fWt/vcow162L9YPMv8bwtXlObcGz5CO+XSoW25+ud3vuB76bJQHPmrL35ekNqABl7l7tf1qvzN1+/dbUfwTW1pwj/vkUUL2vh20SwQ89DePyjHwQmfkUqj+vN0rv38IfplpOB5snpHG8+YrdejWlZ+vzPFDu1X0P4xhFhgt4XfgxczzHmv8rXcbOHP9fs0HgLeg9Y+2Qrx5ifG+sLEz55cM2ICe05tprVRCj7Be2y3k5wThR+Jp8ltCVVv/AfP5DOTwSaV8d8CJifWMgx5vck4P6U79WnLVH4QMKv2+uv+J+qt92FNZ7wzyBW1pPwA1wDILWbm2DfHqyrZ3OM+ceefrBkqb2goecnVPkFwJRs8ntt7vO12A4E/7t+PNAcO+bd4NG2PgQ3WeEi8PYEX5jqB90r7QW+GnUsDCB4zS5ydqvCF6OdWyWOMe+0zg+21rwsaArRxhY/cEzODf4L90MBmhsZqGdnWWE+67UvwI7DQlk8Pk26l/L+NGoqxZg/f8yZY+qzSXfooi80mm7P+Q7r2LMArClBq3o10TOMeWlqAIwefV3QkPdadQlr8XXJQ4f6XFV48l6rzszgC6FT9gv6MdDs8mEdiw8Tqx0Izm+F8wA1CB6T58Ix9bOG7uEoX5gYZM/5J5vxeyVMU4ZgwViOMa/J9YO5Z28KGpIn1/kc94em73YJ/DBwGS5pWfwJ+nndGRZzsh9MPcvWEd8VM86ymDPqWsdwFnPexS/Xstjy6ocFWnUdrFHUNZrGh6WLrxKbFmQPj/PzvlCrryvHShuLXk7yBfsAe86n9WTvTvvC5z13kKrPRS7b6p9lGPMp1n6w3Xm7oKF5foc7/gTb/tif8IUto4Dm6n2hx98uHCvjoajTdF/o6G8v8PRZQK3v/vDtZ3aOMebL0bLMfRyTZw3LZPy2XNDQ5wLeB+T59Wgz5wO0eD+D8/a+ENXehWNlHpniwReG9bIXeHrmg+VYf5j0Gzn72qTW62RaGxEAbq+ecP7ghRxBEwFXcvQc4xz+nK7y/oH8DiqV8OfznDlWYoXJ1dIf3j+3F3h6tsPzjviaVsptT1b4SsJv7I9xBRo3taPCVxDeYSteC3LQ65ZBCp9D+EtpfnBrzwak2se+zSF4F+mfLIV3hsXHZnCM+S6X/UH7xUnQ2BMcuyEANlo5CDz2Lct0sqa/4k+WaZMxAPqMXYdUDVmzTHv/9oePhyKA5uF94a9Vjhw/m92MY/YNPvfJAVAatQapPIkzAi41pcn7N9eDFBM7M0ZxTOstNTVY6gexTlEC7wj1rh7nmOT2+2P/m0P7g78qfHPCt3vnCw3ScH6uVKj3kUmdg1WmSZX+Sl1VppGpvvB4ZDTQ3DuzU2WqOo812ah315sKj21WmaZt9YeDr1YiVY9tWqIZz/1g6KoYoHl12pbN/WsQHNUV5xEZj/UOaNk3P9hBvp3gQPiZ51cghqlv7sjqG90zDD3ejPDj5kcCzZn7QnoF1rsjdZxo0OIUik8MCiD8t/MS0Jy5L5xaiH3QCHojKr3qD+6Z7CwCXzgyBufcjIjF9v804YitR6dnhSF13TGiXmQ/U4ha1I8k/KBvJ3nZ/R1/EezEwA+WvYR2paCKTb6QOIti5k+jjXGIxepltzpzjDWr3vtCdxf2nTK2vqSgzu39CNZVJxPe0fYI17ivWC3os1Hhpy6IxWqcu94jX8eJT7sDzWPTuN312WDE4vZVu4H8er0w78/9uXUrlfcPLts4wh9Cf7qBVDuFBBf8HqD4KddVLwA2r8vjmsKjGwQ9zZ/3jQ0AmxUDgObD6Vqzd/pkxNaaqKVjuf/puSMEHzLQUSRfu/jfkVq2mOBVef6KPxloZx/mTwbKzaHrcnM9s5NH+IXeASQ+7/hlPFJjdQZ6Pi+AxKj6P6cTfmdX9r40XSu7dZnL2zLz03Tu24ovswj+Lw6/r5sp+JaJJtr4Kb5lomV/+ym+ZaIuz/1hqOtooDl5uh+Y0nEBL7vr5CKCnxzCzyaYppDgBnWZnWXoqxRA5n5821+QGgey0YtMX5jlO0aZz6xsNtrm7Qfb2hQhlR8Ds+qtJjiHxKgcQZ+D5rzxg023TUjl0yHx23aCb64YofQd0+eiemH+cDYMkMoPg2tO+wj+0GmIcg1oG1de2y30VR66+MAXSv1+Q6qmkOBUkocZBPseHeBjZmzyQT5mHGYxvidE/MD4ZNJHJXP8CB6RfJjwhvadlb6j1y61Kl8YYwXo2gY/CI+7hlRNMvEj5XwAmS8/XTnG5w7mY7P9yNzx8DotxL1CdNsXY6PSBjqnes06Icz3QnRsTgA82XEXqZpk0hebLgYo9ovR7vV+wL6/PqIfjS1dHp4R4kwxCtpBY0u0d5EQ94pRmLy/rbmLnRdA1+WgYcAx5o0z/ACdeo5UTTk6WXJG8KcEvSX3IEkEvwhm/pQg4yzmQwlC9VmepwSt3YmxFmaNvaTYoWcHDIiS14gd4Upf033FhUmXOca8/rG8Vr74gFRNJfqt9m8ck/NRdwYovsn92JT5VoakF6z/y5DPROZbGQr6j/VJGRp+2Q/Y2Qqdh/nCxcnhyvXAmi8o3Pp/HGP+tLzWBN+iWPWzDDXoy3woR6dz/RQfytGj4cyHcuQ0mPlQjubeYD6Uo+Km8hzk5xHQ/pkQd1eotxwdOuwP6w6aCZpkcs30F1hdFchAxliCci1pvXu7PSYYOhoFPobgk6HMhwoUleAL2raSoLGAmAFPOcb8wHBf2BRjIWjM4d7Wco4xP+KEP7DzWqcOkfeo/ZOU68TmyAvuw76pf/Lxee3En0JdlchWjuGDtFZC2WTS111/ZnOhSrBZjdaG+cL28YnK9cC8NWzxecMx5sf/4Qe/ltUVNPT8jQH1/EA7iH2rHvM2MMD1M8eYvxvtC4HBNoKGvg9v28Qfog0JSvuZ3hymmfygHTk3lPKJ3uwcDKaxAJ8cf2j7toHAx4FmmyXH5L3VzX6Q2SNWaYO8FzX4coz/hvxmpWBPaPVHHQV7EM39Gb5QudJD0NsQHPW7P5yLs+X8nbMxyr/5wrazgRzjnENeen1uM/oy1e9e5C5o3AjusiVA4Wzg4nJ/6NHMVtDEgNc9hun5oTVqyOOkO8O+cGlKGMfk9zDTbQl+Nddd4G0o9vEH25IGAh8BA/0Z1sIeE8WwAJe1F8ragybdH1o/aSDw2P/moA8NgLrf2gHdBzN9c8jZ5w+9RtkKvBvs2dSK4IOn8bMIR4JTTjXkGN+b5J9uQ/DwdW2A3qv4En/DJjlyjPl6C/0h91NjQeMIc++7KLg5FES4KtgeGh9lmiSwu/dcovkeMvcls1AvOJ3chWDKx8Girq85xnwXyZtciwafXio8iQPSgZVecLR/pFA2GUr/esixHHOkcxWe8DS+G8FqveVSRoG3Yr9cirrko9gslxzq+ZDrsjXvD0VPYp30VvKEZ2R/Xi7YL5Pqj/SC0HTyHFmwXybNLvaB5jERAh8BczPu8LLO164SvNARn89TIpQtkW7XpD48CLxO+PvknCxV43zpAsFt1rDnNZ4Qm63nGLcrKK9Q6MNCyeGlJ9QqYu+9ewJ7XtNkkxect9AJPH1GM9LoA6mB7F13pi+Qro/0hI16rcDTZzSDu3vDAvLech7Xvzc7StsYFibwcTCw+V6Cj+/GsSWX4BbaEI6Vb7BKsU19wOpyPNDnLMyHHGn2ZR8y15582K7w5PeB0sAfveDcao2gx3ayJdtR3tDtYDzQZy7MTra0d7e3UjZbavXREyZlagRNEjiMWi5cl2VS6FVPWHmHYtX+MsknjY2fZVKbUh9lzCyT/j3qo9S1TOqyndW1TPrc0AvATiPYGQTD8xZyLO+rJe/VXvDHv0MIpnx/GLNjMceYHz8Y2+wDN0oWKXwfwuu3Yb4n2G1gNnsS3mu8Nxl7U3wX8XGI+SGnvZU2ZkqrD/oo7cqUtvzO2pUpTT7K2pUpnU9g7cqURo1i7cqU0hp5wYhnQYLPw+D7/bkc42dJf871gpgZaUCfK7H2ZkjXg32UdmVI60pYvRlSqZbVmyFdWOut1JshnTnnpdSbIe294AnFDTWCzXToO28Mx/gZU7utnvD8DsWqP2nSi4Xeig9p0vXzrO1p0rwFzIc06fwRb8WHNMnbwHxIkz5OYD6kSUPl+NA1KFiwj+tKkdoHesEeh1EEq/WmSIbFrN4U6WZ71vYUqTrGR7mOKVIbPx/l2qVILb97K9crRVr4D7teKVLxOxbHUqTWk7wVn1Ok21+9FJ9TpHYrvRSfUyRNvic8+SVU8CcE3gcMEnw2Svm7POFG6kiCVZ+N0twSL8VnozQk1Fvx2SiVdvFWfDZKr929FZ+N0ufrXorPRskfvBSfjdKek16Kz0ZpbIaX4rNRSitl8Vaua4Tsw1ad4IMW7u9OULANvB+rYqw5Xd8LSiwbCHprGL+iB8eYDyZz0AJ6ZXST2PsjmH/4B/bBHJa3ZDbNCe+1wBOyCmoINtPh6mQtwQdO4HNINEL/aKTy7mw8a6ToYjZPNZLxOZubGum6jZfSPxqpsDXrH4302Jn1j0byPslii0bqnOwJoxYYhLpiINs1lK8pT05LCraDqBHBHGN906Ge8CHQTihLn292LPRR2qiRDpd6gT4dP7dS2/L+mB+fm337+PKY09KS4T4Q8tKbx5aK3z15PPncy4PHTPPCDjxO/m2kZT++xb8bchf62V1qbfKGQWfxWVWUb9kaP5NyIPjh1hoc16gxBQ4OacAxfgY60uQJZUOnAn0eivkJIIXZc4z55Ttx346BJpsaKfwYwltpvcg1DTvcgF9fzGft94S6n4cJNnvKfWQlxFJLaXy4J2z92FPQJEMfj7pCXLWUrgz0hLiMzlxz5EwTjkNOmgllcVuq9P9+8QJt72lAn+Ey/6v0W/U+is9V+quxPoqfVfrqGj7kemmLLIRxWKVvWMeHXLs9vcyFGFul3zKNztmRJ2oI60iV/o+BdP4eWlRLWEeq9LsjWPyp0o+f4KO0q0pf+jeNPz8kWfBrjfnr7+i8/qGbmbA+VukL5JgTNdggtMsTPm2t5hjz7YI8YXaWp6DxADOHfzjGfE6cJ3iuas81cdeaCHpz2N7PTBhXcj9IXvB1kLmg+RH+i7rPMX5G3Esrj7EgitVrUarvUoetBaX6tj3oWvCm7Uu9uv8s1WfN84L1+RFCWV8ImH6bY8yPk/dL17/7ChpPggfYeSvtKtUf1XrDgZrtBI09zBvziGPMj3TygpUae0FjDrd3PCC4YoeZwOO2mAjuUojHUr7Qrnx9l0K6nrpeL9Gr+9t8/fAHdF3bk3xar+6R8vU139I1Yq/3Ub2618rX7wnBOBDODTmj8IGEb/CCtT1fb/ujt9LefP3z6T5Ke/P1tcAHvoS7Cb7ZE2y20AvuLLfnfM+h+Dm+6H+Wvh54Q/TNqUCfTTN/svTTrHwUH7L0DmSsehIcG+IDTqfbCXrynEVvVuoN35KaCvwX1HvMJoLL+/2LVL4QBU5ZzzHmDXKfGKchrilufkLQT4HjnWYQ7DR5EtDn0fIe/pY7x69nOHCM7+kH1JnCMeYPyfvYugveIVVTjNa0Wcox5stnesOselcEDXnfWx8KuO0FyM1sscKTM8n1M+Qxdun3g4J+Auz08SW4oT17Po55N7hytj0dV/Pacv5xUTOOWxjY2VxYX4K+RaZwjPmtkT7Qz++6oMlDnaz0HJOzxdK8IChpL9dcDsfxDT9f9oTBRc4cL3JvxvGzlux7AdhOGerW9yvHmF9Z6QX9Zt/imuZLcwX9GLh57YSO7w97BBI8tB1ex2sQvNTNhePGOQ4cdzyDczkUL5h3j2OcG84oOMwx5k+neENO1iZBMww23b6jZXG4/teJWhZ7A/+0Dmfx9twQ67Nsffn6z7GzbB2p6fboLIuxs9NLzrK4mnb0HsFd/PA9F35eLPv/0oXj6gAHjnEuKvHv388wjHnbGPl+Z8ErpGrKUbRXTS3DmM/e5gW/RT8SNDnI5v4ULcOY3zLIC9LN1gmaGHibl0jwoqb43txEcGmuC8eOzRw4pv6YikYPx2tHBTre6UeFryD8OH8vpS5Tke6RF/TcuQ6pZSMg7u3fHOPnxaUTff4fV1cCllP2/5MtOzFJkrzv27u2ErLVe0OT7DEkJNmSLXv2XSFkZJmRPWMLGSFkuuc7GYyQnZGxZTAyMhrDT2b+95xzz7ln/vM8nj7PZz7ne75nX+73vReK9tqBPjv2hc0zdRwXDXflmObrKaec9Vfz8pTtWwLUvDzlxK4BMGHZZqTpZ0Cv2f04xs989wQo69pEitmY6rotkGPMn3Ole49mM/vI2t4jVu5+yhcmPxjH07qfChHs6ODeq1YcY95LOetNOeDJNa0tTTj+lbxHPVbwLU2+uUyZf5qSeVLwJ03O/uCn+pAmt/3Jn4yFAycnymxcYH5DI3/Sb7cPWipr+4o0ub7FD7btjBNs0mfcrw8FQMnsEM7nhHsIGjcwLFjIMeaTlH3v6cbNuCYkBz/DSRP8z5Z//Fkp176ZQJ9NM/+z5TtT/FX/s+VahWwvpPAzA1Q/s+URV+jZKqL6epmNO8yv/d2PjLsb73fJbAxifvoe/C27IUJe9Bl6o14B8FWrEIH3gN/Wfc0x5jdEB6jlypYbL8M4Hbk92KJqcLmy5aRoP9h5+2uk2SF7DHlrrB8c+SMJ6LNvVsYieZYDK1eRHH6IlatITi9mZ8YiOeeEH7xOiBHSxsCB2AuC/0VyDckfnPuGCBr6nL3d4gCIdl6HNH42DJJ/4xg/K38Z6Av1wyjWfC6TV1TyV/0sk5MT+L5UnnaV70vlv4OZz2XyGIn5XCYnOvrBobPDBJuhBD967Af3yHeAKP86Cj8rLxP8cUJ6ZS89KpFizR8nVD+W+eOESmczf5zQmeHMHydUPttf9ccJ3ZnNzrCKHaWMHouGCzZpPMClQ+zOwQk93OEHLmNCuGbXOfzOJ6bH/riiy0G+cDucYs03V/Q2kPnmio7XY765oi4p/qpvrmjf936qb65oWpIvdD84UrATB6tu1hR8c0Xul5hvrmhdFX/o9iSY66s3wb65ct/e2dwJdnyI+5hZ8E3B5O5iCsW12Zgyo3cZfqpvZoTvAUZWixfSjoavNnsgre3MaIcyf97KDeYaR8c16L95BaGlLX2hVQzFWj8PQheOs/kwCLXuppynHo0XNAlwa4UfwceCQgS+AG14FMgx5gvAD0qif0ZM477nLMfV7q5FWtoZ4DSlHffB/UYnxObk4Antebm6Z3cVyhiO9p/3gyc/sN8w+sKZvfh36+GI7Xl2RzGbecjLmeEcomk9nuKUS2GE/3bxMZ72+qSvBTsRMKH+AI5xLITPb4resTvQuAjaB4Z06420PU8Uyt7mBzXa3UBMo398iOOGgzciLW06iv6rF8GvLuP78HjE9hhdo0YitsdwDh3K7Vc1xwh5xaOq3f1hdNtbSEubhXbFDeEY87d2BkBcqz2CJgONnD6KY8yfvOQHKxfvEDTk3g99GOYPjZqQ+HbE9kUh5VMR2xe9GzRe8CcJPUrwg4vvbyFNn4ls68cSLI9m356g/faH9Uv4mOrecBHPd8+OOdxmYvpi3qY47cE3/rB7xA3E7CQtY79PpP2ze5sUQZ+KfDb7QnLaZaRpCgj+2DYA1oRNAjr/0v42et5anvZMLsXftsV9OF1Im44GdmFjMwO9Qb5QacBEtR6ZJgMt3OQPYXV/Rho/Ef6ou5XgW4vGAd2bsvU9E531CyD5vmuyS/A/Ew3p5At31lGs2c9EDfrRufRwnb2Er31itNrebG+QhcaP91PtZKF9+/3AcdBVJGriXjMcB09Sj/D6953FcDSc+PkQb+v4w0wfCa22MNyLjKV+4wIIbleV6SNghethYezkoMEN6F3o4ktMQ97hg1r40Ltc8y2mJ+/wQbln/KD23GB13NL+0K3790J/y0FLX/vCBrdbSNOQdwehWYVsTs5DcybSu3HZeFzVkOcsqMtuP1gURX4Xo/LFyDrpDMeY977jC857KNbSFqDdHQIAteugtocv7PsL79sLVE0J+vaVTHB1YO/O8wVpMT7DFqqacvTtswsqLkU1kmjaOznsnXe+0H5tJY7xWdhxzRXBh2I052QAnPmHvecO846w9uFNjjF/LisALk6uKmjI8zv08Qp7XlCCKn/tD333sPfQ+UKnP504xveTp90eCG1dihpeZfcwpWhWZXYnX4pu/cXu5EuR0x12J1+K+v7PF5o5dwK6v8d2asKIU79xTMr/jz+suF9L0ESQOmp7kd2fl6MJJma/HHXp6wcNfw4Bej6ndRK9+Y2K60LZxj85xpra4AvnJtUV9BGkTjPymf0KVOTnB7lLOwN9Lk/74TfOHwn2m1xf4CNI/cbPZWkd4e1WX6jY0EWtd6xxBvfFlTgmfF/l/N7WWdBEkPr99zqzUw2iInzBa2FXoPfCLG01qKfsz0uvOwt8GNwJcyJ4eOcwtR4xT5/p+3my+5aaED6M2akJSQ/9YNzMhoI+DFpkaxjXV+I0f7hb1EWtO184u7Adx/g+J3BoLZ7XepmlVc5OvSleFmAT9FbaHnl+qg914dAvfnDnZENBQ5/db79G23dg7wbA2jQ9RsNYM/lb+nzHf7xo3xlMC5VzX6BVzYOV1xnyvvGDNhsbCjzWuMA3i3zhT3+KNb0L2Ob7QWJ8Q4G3Qut/KO4bje853QS9Gxzp6g8zezYSeHyH5gFv5gcotkxAzyS+xN709+4ck985pvjC1/kugsaZ4AByH2iEI4ub0/aNxOdNnaph2J/keanAU+Xpu+Aamf3g0mV3Qe9CsE9kAPn7vCXjPaBsCMOx8oJvgjnGbeDZ1A9+q7pUZt/pxWfu7DA7x5ivqtT5kr4NBQ1OGwa5W/zgr6UrZNqfmD4MXPXKmJ1fXeCxPgKka8pZ4+hKmY4HplfWj0w/aL4M3yUwPhzVOdmDYzwfpcf4wqp5vRGdm3whonYox9R+L5h3zw8yXFbKGu9JsNNyP+h32EHgo9Dd9705xutck0Rl7NuHIHrPzvKNBJk8IwtCXWv2Ufkgwvfe5gurawUKeuxDJFRW9DMjkmWN9yTY/ZxyzrXWF3ic7wDwKvWFe02GI3rXz/IdAOZ6/mpeA6A00g8avfYXNDivAbCvsh80ebJY1nhPgnOVM9GPN5oKPM4rGrwDlT4zZgSizxhYXtGQ0p7lFQ3HYvzA6aK/oMF5RYPTNGX9vTlZZvy6PzvLmsZTrnAeKOQVA4sU38ZNjkV0f8nyioG2niyvGHi5yQ9SBvoKmljZXDhEsBMH/ZVz4l+HBiF6bmR24mCg2i4Y73T1g1nO/oImCm29Q7HuM953jxbSjoalX7N2HA3xg5RzpXvr/2jefYwn+H1jO6L7NqZPgBqtfGHSjdb/4Y+XMxwB7ReWS3TuIeuaVDnMCjCJYsqHC7gXXL/7hmNlTZQyfLzh2qs+BGt2SqWeP/gAHk/fTXin8mQtll4MwXwo2Be9VnmyLktogRX+Jd8SZnYioVrJS45x3E7iJm/YcbUf0BgelrZEstzzhjuPQgR+AJgOPuCYxOT8ZoWFWynG/PSUEI7V9zxIl994w/XIQUDjcKzK+SWUY5xXwEGGoyFm3RWOcbxNqmSFhr0p1mwWSmiCt+p/odRntQ+w31PfDPCBw627CPpouF31Z4JbJuG+WSDYKZD6JLJ6KJCKd7P6L5CiDtlI3a57XSDUc4F0sZ0VJoaFCXbouy49C72JTXkD8LrVtQXepnWyZIKPbcFnyTyhTfOkFa1pm4a0/pHwV307Cxr6PkxzbRvRP396nPC92uE75xyuObrxBMFbUyTOX/2M+1iWqqG/3X5+3wamTSGcv3Qez6+Z3B/5w36uj+m7j+Cbf3fgmvl6HCeZoWraQ71dOwgeTmJOKF+5M9akq5o20KzyRo4xb29og4vDWnNNt/64n6fyuho1ap2gT5WqLPWGS6daCZrRMHvPco5xrIsl3xt+OzoGaNwL5uOg3+2VKo6Bt3cYjoYzwSt4H+hcNYW317HCFUK+S6XOr3GbtoQvPzCbLQn/VQcrXDgfIOSVANZmCzjGMTDHo73h3IpxQONhmM0kKdzdR7WTJF34xwqOJB6CaSbCrowEjnEcy5jNVvAaT7FmJ15Kfu+t2omXHufbYBGJV4gX0kZJDzd7Q+XURKBxJrS9SCzKGh/VTpR0yYf5EyXtGYpt+oLx/HBVT+ZQqXCXFabW9RHs1IQvBo7gGPP+w33A+XAdQVMNNlwYzTHmS4zYhiOMD2a8I+FfT8f5ViD3AGYT77ujJNdc3OfLUdGtGJUvJ3yVx1aIMLxBWl5T4PXdHhzjWJHma6ywdx/FWp2ES0NyvdWxEC4tOOGj1km41PuIt1on4dLSJFa34dIjk7daD+GSwdcGD3fYuM1chwaC/bpQ+94Awf9waW2Zt+pzuBSy3AabQv5Amp7cv0mmHBuMqjMdaOwH8zNIOtrQR+1LQdLYdB91/gmS5KtsrguS7gz1UcsSJDkR/9sTnPzeppYlSIq9bFPLEiR9cdSmliVIetHFBlNTrDzfF3UaCj44w/nTdqEsQdLrRT5qWYKk6nFWaGB9hzT9DMiVW3GMY0gOLbHBaCdy5ymU1yz1feStltEshfRmZTRLjUJ91LFslgI9fYCu4WbpxkZvoPsCs9RlnDfQdcEsVd1B51uM6xB9JMGmSxj3IrjxBYwjCN47kdWhWRoTzOrQLH26yfqDWZr8xqbWoVkqHMfq0CwldWV1aJa6+rE6NEtVhmNshXtOrdUyWqn/T5Q164iZl/1CcCOhHnB9mqXK3jY4cOF/SOPL0a/hbVQ8GxbkNeUYx97Yk63QcwrFWj27ShdJPyH329K6Qh+1bl2lrWtY3bpK56JY3bpK4aQ+4wguWm1T69ZVWhtqU+vWVcpItKl16ypde2FT69ZVOvutt1q3rtL4GqxuXaX9TVndukoFoaxuXaU7T1ndukqmo6xuXaXP9VndukoLn7F51VUKacnq1lW6qvdW69NV2vOHDQZWMvGyHwj/ArR6qEDXa3sR3MLLQeDJcwppYG1vyFw8B2icD1svnKTjF1kfc5LWlbA+5iR5p7A+5iQt+JL1JSep+RVWXifp4NesvE7Sl6msvE7SpJ9ZeZ2kgnRWXifpQgmbt52kMc9ZeZ2kR5dZeZ0kn6usvE5S7DlvyBplFHx2gY1La3GMeUmZ878PdBE0juB+tIYwrzpJzY7YYEaAo6Ahz5Lsu5X+P1KeAzQmh+1tyuyDD7OylNkHnWZlKbP7/8DKUmb/pgtruzJ78nY2Lsrsf/2A9UbwaPpZtWkkfMNIK8Rf8BLyciF4eDcf+OdvF86fLXTkeNt9FgvE9j9F9uyzbK4rsg/fwea6IvtRfzZvK/o73mq+RfY3i7zh02kDt3OmpLFg05Hg8KU2eNDSUeBnQ9FrRLDrNjx3ZQtlybZ/3OQDV3QGzrvfdhU0jlA49DLBKV3ZOygwX4BiL+RyjPnJhVbonndB0OSh9DzgGPNVH+G6zUFVl3+v8jmEv9vFCsf7HxPSzoCYBhs5JvE5Zco+08Ted8H8T7Prlb43caYX55ucayJoKlDjtwft2jqbZj8USNevFZt3qHwp+jIrg2OscaqM/SxBS+tsUHny+2j74wAr3NY9RZr9QlSRuo9jzD86ZQNdo+uCpoDgLzf4qOVNs+/t5QPFu7MEDXmmb/duZiP472pTCb/gdiLQuBpaXhi7gOCZq40C7wbzf0rmGPN3LDZ4u89N0JDfodv39vVWyxJrX9/aCnNqPEWa5iaKPTiFY8wP6WyFZe9vCppCgu9m4rJkocb3UlU+i/DnvvOGjnX3cn3P23je9uT+H3oQSfChR3qBdyN4XoYPfI5wF3gSR2Hv/JD57Gkf0tYKO18/RpqGfLPMXjTcG+Sr9wQ+E3nXbccx5pN1NoiRdwoaxbefqmrYQQ4528MHQo+w92NjXgeR83/nGPMjzN7wpoanoHEjeH1lH2jwzl3gSfxJyKt4H9V/OcRrB+aLUdVz1dV8yfsQQlw72VQ/5ZD6p7E+A/kYWb4kRiWks79NOX+TGJUQtif/+bvxIdr87xBSJcGb4N9/bk74+MUjCK/57xBS0cEGO0s8Bd6N4A4NvaF+NXeBp7FJFzKZ/w4hAbtsqs8OIZtCfFTfHEKyyXqRjqptm6qmTSc8CrFB9aPrkGYzDtpcvh/Mzi8zb/sGs/PLrzMq/cDOL4o+f94xpbyPKGZnGYzzNrH1yyE/dhVbvxzys3b5kDIWW4YSO75tdEJaUsb8qDgbXA9rKvCkXPl9Gvown/M3LVbqcOxapGlmg0fxIY5xjFCz/ko/XEQxm6NSP4RxjPmHWXQsn5uiz9fGuJy/faMNrv42UUg7ANA+d17GH/yXqbgXbLx6QsU9BH0Ewfs6sTVOzu/dm7bvuwsL8oW+mt9vshV6b2ghpCV9NX+tsvdr3bmpwOOyy/kWZV+0clwa0nhcRk+50nwbhITNBXoHx8roKbc2sn2ap/x8LN2nvUp7mK+NKU/5XoYNgsn3rVjaCLj1/Eo+W6PfLvw5n62JRTVrE82Q3+yCnsZZTdb7gGPf5gJP5g35/g0bzBnrLvC4LJ5y5bVWGKtfjzQelyVWtrdT5ijbPKB3f3QcDQy2cYx5v7Z0b4kGdJO18RUrv51pg2vb43jazI/Bgh0PqNjfiWPMjwyzqX7Gyh0rsz4WKxf/YYV8t/VIS4t9S5OHL/eGumvnAY1ZouPFt91IjjE/Ic+HjB3T2XEyG0eYr/6W7vE+vZgtszGF+SMv6L7X3G2hrI2vNPmFRPfAIzKSZW18pckj4q1wqWFfwYdg2HUtmWPMj/zBClsPdxI0NC5rKGJlTJMb63zgz9R1SNPgMmbLzQq94XHOPKAxS8zPbHmah4/qW7Z8bJsNjnwbKWgiIfDOLsGHbLlWN2/QH+rINb/9i8cs08+HyJr5HJP3gXS3QvKXFGv+FMkVY33UOiySt5CzBvk+iJzSlp3FiuRWEVYomPuVkJbs2eQL27xhoGdHzuedwzEqRUK+ZfKoY1YYt4dirb3K5ActWV5lcrxyTkEnBgqaAbBv4B0hrzI5ZZ837PmjA9fc9sExOWVCXk6owUYr/LSYYi0vJ9RuDd//o6lnrTBge5SgIXt7FH/bG3K3dBD4VDT3cWWOMR8iK+2+dRXSNPPBqVtDgsMRblNXpPVVV7S3LqtbV6R/zM9iKHywFaYFDRL0NNYoRRl33fp3EPhUZL9cl+CDK7APjMdtZ0YfO/lAzJW5QOOC2Dg1o0WR/KyNkivYedCseKhoZg8W9NHwwNBc8MGMapt9YGC1jlyj+4zr2SzkG4TGKGfk9UFzgN6bs3kjCG3qyM6kQahLI3YmDUI17lrBEjdM0MdAgyYteb7OoRSP+RTCNWkBLO6I7iFvn2L6PMqTs38eatWqFeG/DzvJ9ZfapQlpZ8OlnyWCO/6E9//hSJvDw1HZMbpOkffAHGL3GOFoS6S3Wq5wVL2jTS1XOLrUxgo3Bo0S7MRBYLMQxOZzW0xnjsk72AfZwDE9XNCHwthmnQiesQLHcjC+EJ0vb6/iHBTtTDX1yg9zTWLH9Uj0P6hKP4LPu+F3x0UhbZ2NQjeV8X6lY6LAT4S0V1/x9mrevTfvM7ViuiG25j7b0o9jnHbwNBt0WN9bsBMBE8ZEEJw7Eu/zGZ+FFki9Ocb8paXKXDd0L9ekOHwj6NPR0PwI7vODOYMI/noPnmfiEZv3biUNJbigCYuPovveKbOGqziT8K0m+BCc+nyIymegy3qaduI1FvtE+/ylU5MRm2eqlVCbI6fjb3Yk8TqhsUneELx4lIppW3s8Xsj78LjJs7k/WPN5rw9MX38XMf2VZez9LbTO98Ync/sx8UuFtKnoksEGZu/biOlHr0oEupbQtrtfnCro09GEjlao+Jpi1n8wntnTB4JPTQK6N2X6DFSjgxUqradY02egqYF032J5spPwmztNUOuUpc1EL89ZYcPbW0jjEyBk2gGC97yNV9ub1qfHxoMcY94y1wbJGQMETSQMHL2fY8znhtE97d06+4S+l4We9qH72/+9+473PcyPq0rvalZkMj6M8Hc96F1HyLW9fKxhvmumN3SPDxZ8wOXKQn5bbTDv8G2k8aNh++IjvK1rDD7K27rFgWzefwaEHhbmzBw0YgG9xzA9o3bSh9PvcGO81Yz7A8WD2rI4JaWel+N3s+epdoqRa+9TBF8n3wEtoP1nNf7+ZIGqKUE/xckE1x7WUW0/K7hcxu8/L1Q15eh/9y+quBStWXSO4DtD2bczMe8IRR+ucYz5kkY+4BZfWdBUoBvSFYJ3BrHvWWK+Gujq3eMY8/tfe8OYLtW5ZrMb+z4l1tSEk42fcoz5eEcbBEbX5Jqrn9m3LZX5uVEdjmndlqPV4d7Qcxv7TqQVGr2rxzG+n9+f+YfQ1hUotyW7U6pAn9KtcK9/J6D3s1jjDF4d/scx5sP/tcLgDGdBE0rqJeceuytzBLmeDV5W7qjWlxX65TfimOqrQaUDNqj8RYhaL9T/eceqEDwXfSHwNM6nxQkfuPk5VK0XdV2Y5KTiNlD/dA2OsWbSTiucnt2G6w+S9zqxtC5g+lyNY8yPfWqF6udcBE0x6nqgBseYLwmwwtNhD5CmuYnSt9XgGPPtFM2eK9e45u/IUKAxP1jTHkrG1+YY8z3qKfveOR0ETUtwda6lYl/ICqX6ylnegsaFYNsiG6xt01jgS9A+ex2OMb8vSOljDs+Qpikm2L2hTfW5LnS+R+e3Ps+Zb4WEv+RvhfX2n4W0odBiFsPB0O2XegQ3/pv1D+abM3xaZwNpXmOBx/44w1HFZo81z5DGFxMclcjq0BleKnX4PuSaoClETrE0r9sdWR7srwsMX2KD/dsbC3wJanVCs18R25C30ecDjFf29yeofs33+DmFm2DTDRrP9IZrdZtwPjOexjhRjRvcDWrKMebDlX3R3m/cBY0RPk9gmMYvNZhF7xzmzfBUeQ+479icY/z/bk7Gmmy5p4eXyuMzihFsSr3NaJkj03tMpU0f7OeYnWMWxlnhgC1XZuXDZ6ljHSwc47+lSt3GbE0VNPS3IPfnWmH6oFxZixejv4Op7mKDNfYpAh+FVof4c4z7axfF5uNzQxF7z03N9v05Zu90PLZa2fO7nJQ1nr4zckE2+Z6e/HChn8rTd1juVs6M5R+6CXr6DZzSmVbY3WM4Yt9DeHqiB8fsu0+miVYw/ZIjazz9ttWdBzZg3916MN6mnFNNgoZ+h3y7suefNXYEYt/LxfvHsyPacox592HKOjWtq6DB+baHk4FWOPfbUVnj0wgOqeGt5quM/9kYe8ovN7F8PQmf18sGQS1rCGmxP8EQ/liZwz+OQHRuZT4EQ0mW0o4jOgt8tjy5UweCT2YckDU+jeAxScyHYOhz2UfNNxgCWvmA77/38jU9zjcU9rewwdRdoxCdr1m+oeA30AYto4MFHtsPhXRlL9E+ar+s8XK+oZHEMYnPGGIFz+On8jVNPCoh3w+gGM/1L8OtELchAdF5n/kTBgu+sak+hMHuargsQcgzrKuqCSL8CmXP5u7VVkiLfQuDrcrZ59jlA7LGY3/CQH/ACv8Yc/I1HvsQAeEmG6QsnIzo/on5EAGF+K6P+BABTmTdDCJ4SZYNQn8IEPQ43wjYvMQHatXOkjVeJnF9vVvbwHlJdr7GJ6G53j05xvu5UqUvwZFZiO7tmG+9wPDRpvrTC/zWMR96wWNlX3p7qregxz70As8pPlDxa5as8diHXtBBmW+//O1UvsbjfCMh75WyDg5bgOhek+UbCb1/8AbXR2aBx/YjwT/CB6qdOSRrvJw/9gi1aa75KF/jsf0BEKicj4ZWWYTofpfZHwBp4T5wgNgfINgfAGesPpB6+5DM+P2fyvM1DbYZDXblfJ2weSGi9wXMZjQ8muMDE+rbBB7bjIaPu73h/exDssZ7Epxbwwfq9HcQeGw/BhZUt0Gl3+cjei/A7MdAX3JfYUa2FkNV3kz4jruVfWZrk6DH+caAeb43WAcekjU+luBul9h4jIEzx21Qa05NQYN9iIMA5RxdEj0L0TsC5kMcrCbPp8wEn0q2wSsfL0GD842DIa7eYDDvkzU+luB4R5ZvHDzsobSXyV3QJKGRRyjOf4S/xzVayHc0VO/K+uFoGNjaR/VhNNjO26BhgU7QYx9Gwz6jDfJt22SNjyW4tNQG5Y/aCLynfOOYWMYEwPc/lgkJiN4vsPGYAM+/YuMxAaYVMh8SwDTaGz7Nai7o0+R+XccSvHfIUlnjYwleOFnZp5V8JfDxqHubcQSPrxGH6B0Hy3ci1BvI5qKJMO6RtzoGJ0KnKObDRMhx8YY54zyEtLFy5/ea/4kzJhNcJxb/1mqKMMdOAdefbKrNKbCnLWvfKeC33AapLTz/n34G3IxVxkVmd0TvaNh8OAO2P7TCln+sAm9GI5ZN52nLXWdy/d2kJGB7vLIJjqF0b0H29qFFXYyQNaozwZiPeWvnGM9h11MrJIaVc4HUzG6EhdEUUz4M2uorhTKMef/rJtV+hXQJYRwMV4b9q+rJeUQ6utII1906CXZ6wYXk9xzj2NGLs0zQ50ZvoHGkzH65VOm8RbVfLp0bbVZtlkuusUYYPbGToMfxy2Uc4xjR5m/NMPM4+aYV4Q+vDOYY29Gtofo1G/DdSwnnr0/6TfC/RJo60QjtCztxzfWW+B61WNUMAOeTTwT9I4J3BAYLmmgInX+HYxwv6vTUDFcWDwYaO8ra6KZ0Kc0C0rMQzi/6Ac9JhVyzwu8ywf0GhAo8tlkgNfC3wK3jQ4HGc7I6LJCu7reAtXJngcf6PMnWxgQ9EwYDjc+kZcH4TVOzWod5UkqgWW2jPKnwgpn4EFuWL/icJzm9MUGhThLsRMPjabkE75yPbeYI9nMkr9asjXKkF/dYH8iR/v7LBOx9cfYTFhgiS/9JOzP4GG/fpE2HCL62GD+zyBL6UpYUNJ/ZyZJ29LfAuxch/0+TKU39wwz+f/UBGgtK2+7Kl/sIdprUQeCxPkNqVd8Mbv+jmPLt4Z9vdxLcuU9bgceadGmoZIKt/SmmfBu40WQzwaY7gZz/Yybu86kE3zjVkmMWC/rXGBOgfPbeNszHwaJ6ySqOgeL/JfM6R32W87ryCVrG62qiL9O0hCdvUggeettfsInnsyQp3GqCz+Tbi0nchwbNFxN8a6yvwNMYzlMmCzTSjQcaq0nt9G8/TcW+MGP8dI6xpnpfC/z93Cboa0KDxASOMR+gzAPHn9YUNNXg8svJHGN+3348JzjCZWdm35HwFzMwX4F+u8N8wHcb8dJCHebLUdM6U1W+nPCJ5P2dpej7+ESVLyX85W24/5SgoTWZbyWEN/UywpUDT5Dm20Q4/uNQgo/VwXePURI7y32bHs0x5id/bYQexG+mqQs/uw3lmLzDLcwC213qCRrsT5Q0dYRF9SFKetND6Q/dHyGmUc50QOMwsX4K3OzfTcg3XLIdMMP2rmauaXKugaDH9sOl6k0sYDf8hjS+BH3VsBfBK6/gd84ECTaDpE+nLRBNYtgovzKjoaBxhnqBYdz+JnNHgm/74vsqqilpjNcrs6qZAV9J/io2wrpbVo6x5vxoI9S97MX1bb5pxHHLP/EdILNTjppV9lMxjS003TRD2v4koHF0zKar1G6XGcLPGzh/+9wXHC9vit8RxPQVqDSnuWDTSVpXzwTmiFlA49CYTSfJe6IF/FsaOB+3tLGgcYF2t78Q+qqT1DTBDF8frCRoaDzbmZEmaCknAY0fM8LGq3qOp15z5Zi8c/dIBcGNWjkKPI03c71rBhQ6E2g8mBFSvPQc47uOw3/d5BjzK2KU+aejm6BxhBbZr+yaz0X2KjMs8OALB0FTjM6X3+aYfEfprBFGejxBmuYmqhlfzDHmk3xx3ylEf516qPKFhJcHY74Anf77mcoXEL7b35jPQ4nDXqp8HuHLv8b9Ogf5trun8jmEX/SbEe4sPCr4oL6rKtFE8OaJiPB+L6cCjT0zwr0FOo7V92/YX7UzQ/7WpgJfgZbeRRxjfk57Orccdcmza3NLtv3iDRPp/2MdwK6NtWz7hDZmMr7c9l22a3NLtn1UkVmtw2x7ykKzWlfZ9g73zGr9ZNt3zMN5ZSFrs1Nq2izCP/7FCP+EH0Can+TdLPbzV0wE3z60i/CzFk0EGnum9CvyDfQ0obxp9offW6D5A3eBx/6k2W2DmD9p9pTZFjXfNHvbHAukV9qDND22H2vfVNVMsJ+cSvjpaxKAxoax8RJrz4qwgONBPecfdWkmaHC+sfYFydhOJup3KUXlMwnfrbEZfqq6E2l6Gm+2sLkFyvokAI31wrwOet62coz5L/Zj7AHOZ7uovAfhX042qfl62nPG4TJmoE8bvVQNeYePfdAIIxzquwVp9nFeckiiu4lg83BnwrcZFw80XovZl0N21sc209ETj+cqT2JvQvZeMMFYEi/B9FPgZNe+IVo7OoQ8Nptg/cDpBLPy2lBCiFZ2h5BKw00wcnOCoBkNlystDmF7BszHDzETfMfPk/BJb2MFvQfBQevN0CsfP3Nj/GxosT71rDa3OOTLX5tg7x9zCGbjq+EtHN/FxppD/s1OFuZ//qtTFuZn/oRsM6krp4u6YK0OHfLPJBrhu8ixgs0Y+PKrfsFsb/NwxawfyD5kUZSgobFe03ItzP/8lM+4LVKRdZ1BTUvKkl+m7HX/l7sSaWnnw+NN33KM7zvOXDZClfUUa3Ur589bYGFtnb/shREe7ogXNAPgSspyFUcSfvhuE7y82U/Q9CI48xzzU85/qzervsn5g5ubwLBsJdL02AdPeWCMGTy/WwD0bM/qylNuPtRC2nda7Zoya2vMT9cp7dJ1hKCPJPiQMicH/t1P4HsRvGIk9iGCYNckjMMITktnZzpPuU+GmY0R+YbVQnw+vqIBsTMtGfvPbGKfY+Ug5QyyRrcQ6Jmc9r3rT02y1g9j5YwTFtK+P+UHyKytMf/JZiFtHZjfXmbtjvnxX5lJPSeGMv0Awp+KY+eUWLlJATunxMp6D4tarli5a6YJ/A6GCf6EwYeU/ioOhToHexBc47ada0Zl4nieWKFcaXKlDRZo2Wch0HsQVodpcl4Kq8M02XuIEc6O7SZogiG1/iqCczI6cT53DrafJtjPlpuftMCv0xYCe05Ay5UtZ2dZ1Lyy5WVeJqgc2UPQREButY0EX7jcgfO39uJ2ofj7OdhmkWCzSJ7uZIbTP/YS+F5wz+sngmfdbS/wqeh/pnyOMX/0ZyPM+XYlYprJcdh+mdAuZbJ/PYuaV5ns7miC5H59uMZ5ZntBj22WyVWHmqBb4CrE+Jim2CaONWI2ndDdnaytndDDR0YI9unDNSek9hxv/QP7xtLiunVF/lMssMG+AGgcEbPpiqqvYjZdUaeWJnB62Ytruh/swPHsUSwGifrs/k1Dwb4Zhdc3wdNhFGv91ox2rraoeZlRbmuWlxm5DzCROo/Y74m0vmRGxd2NUDarh2AnGJZW8uIY8+2OGiHdJ4RrbFHs/UjUn4o5PgQnBOG4rCCkja8gFJJqUX0LQtPGmlXfgtCX80yqb0Ho09/MnyD0ojo9R885641Yf8P8m5YmMo7sBn/ExhTm68XReaPmJR/Exhfmx000w/yX+FslzJ8CNGV+IGJ7uTMFrZC2fwtCK5zpvi6zDdX4fH+Ep/0nfJ1gB69H4ejkaTM8XzsH6D0am2fCUdvfzGrZw9HZP01q2cPR5wiTWvZwlP4zGxfhqMVDVvZwVPae3SGEo2YzLTC+JY4LYPYL0eoMCWl7sHA0s4+Z4MVpnQjvZflO0Kej8C6hHGP+y+/MEHx7o6CZDcl7+xF8y4rPF1FIW0+j0Jh/6J4KY79v2XoUha4txvxogjdvNallj0LJN1i7R6H1I1ifjELDO7P+H4XuVbCyR6F2+8yw+hp+VsvyzSR40jG6B9sxrztie6GD3/fmGGtehpuJn+9njyL8lXP4zBiPtD1MPHpGzovk3gAVZRvhs+M4QZMAlb8fjdhaVqnhSN6OX/0+nPfhM1PiCD6WNFRIS74RjIatZW0aj4Yr51N/RN8xRTU3keH2CO5Pxx0TEFvfL40Zz/P6cdtEof8koe1/GKGi90igd/fUh1+mjBXGVBKqp7PAlEMshoqWZbNlMcc4Jqr7PSNsqz4OaHwULeNn/zkcY37ELqVNB95HmmYi3J2RzDGedzqNtMCoxYlA5026T55zMZljzGemKHvpHyjGfPTPk9U+xzTpqNYGI/xe4wFi/J5XiWpbMk0Gqn9aOdenPEAaP5H0g8RvTDBo5kS1f9Dx8kfKbmEey0RSnBEmZPQSNBGwsctOYQ7JRGvf0znEMXyHMIdkIq/O9I7xpwVMH0r4tp1MUOO8XbCJ/cxEFZNMkFL+K9L4idDYaw/BAyYnqOOTtUUWOt/LBG+ORAn8AJj9zX7E1sfbE74juFZWsKDBeWWhtBVGWIooZjYn7GN4NATdyub9Z1jhUd5PfvJhfDQ81x8S5vMc1OWiEX6bxt4TxfLKQUUJRshbRrGmz0Nvwkwg1SXf1yB8n2/wWTtP0BQg74cmuP6Jfd8K86Vo33XgmHxLa48JMs+/RpqmBD3pcFawU4gqK3tU/znke+6EnxKCvwVUqGrKUWjueUF/EyU1MYPXWDvQs6IRdi+qyjG+Q/jQsEjFFWjnhEIhbTFadtsEe96GqOU3wtNjNTjG93734KagL0Gj+pkgfQB5nwPh72fW4RjfJQbvKhb0pWjZOCM8iAxWy4/5uvD3XyUcY35IrhmGDW4gaIIhOe0Nwf1I3Hu5yjtDg+2vOcb8kJNKf45uxDXBLiz+ygirTn/BcbyNxVPhtC5geVeBGMb8hUgzDHR15ZpZT4OB3ntSf8bdqQKavhpYlL30X+5NBE0JWgZVOcZ8TogRYCvFrI9dGFmFY8x3n2UibdVjWmVgcybmuz2hdzU7RjC+kPBdD9C7msF7mJ0CwuvvKnu80HwhrwzkN7oqx5ivOtQI1xduEzTpKKpPFY4x719mBNfhq7mmTysWM0bnhB931lAxjQ1z+hGvib4g92a8L+F36E3g/9qXpx1CnnEyO26QaqjBMeb7RCj7yWA3QVOK3DNqcIz5Gv2MUJBHsVbPNSH2NrurqQk3p1nUOqkJ+evMZLxOrlwd2J4H8/u+M5Fx/26NE2j7n5rwqIzuK4p9Wb5ZhO83l67Ll2oyfSbhh5xmdVsTxlYzqXWo2LHSs/DSOSzfVMLfH2CEb7JXIrE+bf/U4hiPhyLl3FQPJHVsYJ7GuY3db1brvC58Uvai7TsHCpqWID2sTfBqEkvGeDeCj19V1sECN4HHdVgXsu1mOJT6J9L4AoKv9rCodVUXev9qVuunLrTzMqt1Uhd29zCp9VAXpBesHuqCfrMRlvxvg2AzHXWZWIfXw9wSVnb6bq5N/xqh2cwQdTzT8vY/WZ/gxkM6CnwbmPCE2bTCwPv1OMaamVXMUOeBWdC7EZw8V5nfYpsKfDna1KYex5gPUfpqaIu/kaYpJbhEb1H7lTPYtrF+5QyT9ax+FM23rH6coa0Dqx9nyOrK6scZrinn0wtndgr2M9CPG5kPwVBy1FkoiwvErrRAnwkmoHMNK4sLLCo0weNa7gKP/XeBwm9N8GD1R6TxpQTPu2FWx4gLLHXGPhcTfMOA8U2CW3xkY8cFnnUwq2V0gYdfm9QyukBOd5NaRhdwKmXjwgVcWxrBO++AkG8mml61oYqp3zVWU5z9pyv5G9/dSy0P5j2g3YwmHGMeKXPmjvEegsaN/DsaYVHL6wbx+cpZ3vA30jSlBHdLManldYM9P7J7RTdYm29Sy+sGH91Mannd4EtlT94x/bxgpwAVr2D+5KGZ3DdlrshxBTYn/D2flTcJ7Te4coztyF8bIeLXOYLNeLTnkivH5FtvK41w6sAIQUPLr1+Ky6iDOtfcVU5HeP9K7J1wHtD1C1oPJ581JZo26/F66CHUgwd0bsXmRg8o38TWGg9YHWiEnlN+EfQ3UX4nllchsm9xE8riAd36mqDKkIWCPp7gKnnYnygUuLiZykcRPqqNEcY8HiDoi+QGM9w5xnzhM+Vcabwva5psefA6N46Jnd/Jdx7k+FnMfhrhF4Yb4dsTqbJY3pQlDJegu8ebA1tbZy30EMqig507TbC89yJE65SVRQfFI8yq/zrY39MEnW/3ETTYZx3kuJthY4vXssZnE+wXZlF908GC1ybo+8tkQUPPJVuemsA3g51LWL7KeJBZvkb4+wsz/P0yQtDg+xiDgI0wMMgInQ+9lTUNvQcK3GUGdqdV1gT7Eytv17G09C6t/hkjrDP1E9IuRWn7zBzjeae60na3VrLfiDD/rdCjmhnY72DmPGI+W6HLW/JsEz3IMql6+jshwzkjvOjZVbBTJputVHNi6e+yxtPf7enJvTT9XWa8rxnaT28naOj7evuAcm4dtBxp70qk7wl+OYr55gsLEi3A3pHsetYC7H3Ma5U1CwLtQlr6rvTxynnn+U+PZI2n791vPhOn9ZTLZ/uoPP1uwOquRpDy3AU9/a7yPWWeb/KEfhtZ860lzDrLfGsJH79j/rSE9BYWqDy+k6Cn30uvnGSCGz3vyRrvSfCoIhPMellb4HG+bSBcWdc2116F6J6A5dsGUq6wfNvA1f0s3zbQEFlgZ0R7QY/zbQPV+yrntW+vyRrvSfC6nRZ4sNlB4FNRwPa2HON1ult3Za/YbTWiexTmW3tIXGNS/WkPD/Yyf9pDylELfPE0SNAXybOOU/vFd87LjPcZ/Cpf0+C8guGO3Qjh5DeYwUJewTBiMcsrGC7MYXkp54djuOxBKHFiB1UfRPjux5Q1aF0bwQ4ey8Gw2W6BdgtkmfGR82/na5pUVNzeTnDdP/H+LVTwIRT69GQ+hEKNBOZDKAy9bFHzDYVWFSbYMDlQSIvzDYWZ78zgGZYva7ycX6eZRPCv2SzWl+UVBvOUPWpYoxWInttZu4dB2nIzVN3USuCx/TB45WVR+me+zPgGiSxel9mMgOqTTWCvtArROwJmMwIatLLA0H9aCjy2GQFLh1vA9AuSGb/n7Kl8TZOKrtXqLrRdL5i8QTl39FiD6D0Fy7cXPJDM0D0vQOCx/V4Qu8oC05+dkzVezh9ctzvHmN+jzD9x767laxqcVyRYPhrhTt+1iN6vsbwiwbPUDFWqBAg8zisS5FwL9HtRKDPexf9lvqbBNgeA609GkMevQfSei9kcAInuFihs3FLgsc0BUEUZa+5OV2TGP/rhz3xNg21Gg08HI9TYSLFmU8F/mCGkvJXAY5vRsEKxGVH7isz4vUOwn9Hc5rA5gwm2fMT9M0awGQMfyTmIxtZWVuYEQ+NWggbbj4FPJy2w8vJlmfHrU3GcsGgnDnoo+8xrm1IQvaczAoubrXzEDNUKfQUe24yD7Ur9PI+8KDN+QruqsqbBNkdD+VZlTP2wDNH7ONb3RsPIP5nPoyH1KxO86WYTNNj+aGjQwgz7XJGs8Z4Ez3xngqB39QR+KRp1YwzB/YrwHiBByCsB3N+aSF51DlNNp5oGQYPzSoB0ZQ8fePp7WePTCC49alHzTYALkUZIuOcu/9f+RBh23ggjh85F9C6P7QEmwl1lH36lopnAZ8vZO2ja/PDtssanEfyQ3LXGElyUaCb5TjpE9c8jAwV9Eop/MYngc03xe/enCPlOgUN36P4N40o/W+DOSzdBo+RVezLBg4ctkzU+luB/7xvh0tLu8n9tzoAOyUbY2W4covfmbE84AxocYO04AyacsMDML9wFTazc8PhUbmfUypkEz4jF982zBTuzocVc7HM4wUGfzOq8OhsqkXXfTPDFMhPMW9f8/6WdD4OVfe/DpEGIPjdie5X54DTCpNqZD+GXTaqd+TBPOaf79DYK+iiUkaGl/fnsQhXjfcUi0NaXRYCUvffbn1oLvBl9vDifa1JGMz4BDHFNQ+l+EbehW+iFIzrwrzmeYMqPhpfzNIx5vwAd/LJ5lKCZCEu/dOVYOYuFrn2ig8+7JhGs2XcJfZ2mV+24hO7do4MXq0cKGpzWOTRpsh7qVJtMsJbWOfT8fpbWOXTgLR1MKhkhaKZA9tB6HCtn/9AGwTpYlk6xZr9u6M23zGbd0IVOzGbd0Gbf6mCebqSgx2lrhnbproPTf1Os2akZ+tof4/ECnwAjdzMcL/CjCW6g6GdYRgn8FFjgU4PbTBpVg+v9whgOhaLN1Th2cKgW2uGyDuQ/KaZ8MLwJ0jDmh9h1cG5rJ0ETBuG/V+YYx353dfZSzqvhQOPAWVrH0H7N8fm4PTTOZ3x7wldO1cHTqe0E/QDI/s6BYxzjPf4nHXQMGAQ03hvzkRDq/S/HmK+u1PmKA724pv3unoI+AlrkOQj5Vkjnr+hhTFCQoMF5lUuVJD3UIO+UKBfsl0v6bHz26AWVVn+SNDvlUmZPPcw4HSTosZ1SKf2ADsaepFirh1Jp3jBaD5PuviZ8g8T2ggbrS6Tmlwzw4weKMZ87uiPHBZuwb8WCzWKpuIEXTO3VifMPn+Lf6d9UNdHw6PUvgl7hZ+ugP4k/Z5oY+PpjEcc4DrxwgRckjBkGNCac9ZNCqfM3XtTOtGuEP/h1sKDBaQuk88u9oG3qMKDx4SxtgXTrTwOU6EME3hm+7nqOY8wnt9JB5ShnQVNfwDGw7WUewS8K8DO7PF6uorVnhTLmSSHddHAvv5OgcSa4dj89vFjcSODrQq8nwDHmX3bSQ0b9WoIG70dypCq39TB84mCgMeQsr1yC/fg3x1leOdKgch1UGdJQ4OsS/KgCzw81Yf/5XJWvSfgmh3SwdoaToI+G7xsfJfhdCH6vS5bQT7Ik16/0av/Mkraeo+0StPd7wbcsabgyv3kN7iikdYb9ydkEf3WvrsBT3P8r5k+W9KalDgavqvGffH/vtp/g4F04/idTGCOZUsoSA+nbi132CmMkU3rxjx7aXA4S9HXhSuhBXvbgBQe5HefOOwjWdcPxGBkE+7Zrw3HD1iwGHuvbgK7zFoJvlbQSeBJLI+BUaeAWHXS43BNoPLwyz3/fkmP2TfMocr8QQ/Ci+azdl0pzLuqBfaP80T0DsO+SV9qphz73+gCNe6d5QeQqFbeEP7clEzx4WICgwfN2kjTypQ4Ky8mzYO6Dn2Uh7+fTey3hfcDivpjX/8yai3hdNfaifKMmfoIdR4gbM59jzNe6b4Btc6oKmgr0yz8LOcZ8VEPcf8qRZR/jywnfez8ubymau5LxpYRPbof5EhRzjfElhD9eiOuqGD19NUfliwl/UlkHSyPvIc0HvFbGSy0O6QF1jwcaA0/rJ/DwVBXj75lNJrhJhDfX1NbVFvQ14f6QiSquBperzRTyjZfSZmM/b6IlL8epPHmOL40foYNql68jzQ59L3TFLQPMf0liIbif77sOVbEVukwcRHDrQgvX2E/UE/R14QaKFXyIkpLuKf0f7iBNcxOFVYyQtP1AuLTkpBew9zDHK3uDq1snAI2f18HQjmaOyd18VoQwz4RLnZQ2qpjkLGhwW4RL9fbQtujxqC/hq0U+QZqGvmP5kbseEs4kAo2lp/VQyxBGcFoDE+fvd23Esec23AeYvhT5fAji+Z4b3VXF9F3HDmcN0KCMvt+Y5Xuwip+KjSqvrAuBRq7ZveQLjpecfo+0tOXoeKy3YN9V+qzM5+OHTwMaY09tvrllILir1UvgXWDvJR3HmK/T2Qve1WrMNQGv8LtJmb4CuUjNhLycpJS/dRCWMw1ojL0OVn3WczzMtQnHn446cMy+ne35gx5mzZ8KNK5e2Uc91XGM78vHf+cgMYz5VU/1sKpBU0HjSPC1VV7w6hT+TQHjbyLTko8cYz4zRQ95534RNIXo02lmv5Dwn/rjcVGALtSuovIFhDe9xXweqnOwqsrnEX5VGK7LHITaMTs5hG9+QQ+ZXx4R8iLfjrR/eG8gbf39svt2rb8V2Tun6eDi20SgsfQ6uEC+wUKxjbz3ssjO6t/a/leOMb9H1pM+cMxy3a7NUUX2ouG0H36Au3ZtjiqyL/lOT/rkpn1P7dq4KLJ3POhFxsVIjz9UPguFuzzhGGu8L+nhqM8+pPmD/c+2N7phIGPEui7Prs0b2fYalfSQnJ8ANGYe8zr4oefPHGP+5g6c1gOmPD6r8h6Er1oX+5mJ2p3KVXn8fC3bHv6DDn7P3YU0mzTeflKBF5mXNsw7ZNfm0jT7iGUGMn8uKt1h19aaNHuXodh+HAwMXm/X1rs0+6lQHbTqMBxovD3zM81e1tOg+pZmb7HLoPqTZl89zgvqvt6GND2Nw390zEvNK9be80uDaj/WfraZHn48QWJxBfux9n+dmf1Ye1tPnDYDGSviVQ1+3hprTxyklH3pFqSlpXH4DRHLy9PuY2F5edonHdPB9o6xQGPpdTDRgmPhPHnb7dp0MURrRzmkxlQdOOmnAo2Tp3W7/umVEK2e5ZDtxSxfOaTsHsWbH5wnmveeY4W0owlOX61X/ZFDvLvqYPqe4YImHb1q14D4s2wQvu9l/GxomRXBsYODQ0hj5axaOpvEw4ewMfXiXibHmJ93wkv1zSGkCtA6cXm/WfDHIaRIacdFk+K4HU/LcMFmKgpssI1jzC9Sxvg/biuQppkPcfVzf2BY4fOvKefrCjvFQl75rp9Y2fF/rI855J9tr8x1Q4cLehzzdrgT29tg/n6oHhpaB3PNnBU4Bo3iRn1wnK0s5CXn301g7S7nj72o7AfexwiaaIJl5Zzu/GqwwA8gOHaGsr5vws9cKF/lMYuHZz57ygEpXsTPoqJL3GfMz7xvUO17yp/WGVSbnrJ3qJdah55ycrYXDH62HDGb5m4sdh3bCSP43j6sDyW4yJmljZXPjzbA9GEpiOlLj7L4cJY2TX78tx7Yd403r8E8fZdm/TnMTprs2sEA86amIC3tIij/vJdjfB839bAOPJpQTPkIgpPmGtS8smXvjjro7d1V0IRCj++2EHwnK0Tg6bs0k56wvpQt783A/ixFF5/tVzVLCd8lXQctf1uMtLTYhyK5qEQHh1pQTHkaT95/oZfqW5E8qL0elkZ+KWjClDbK5T4c/us8wXFnOgkanG+RfLShAaq3mY80fhFcqF5MsOdPLOac5Vsmd9tjUPMtk+3K2A/d/CXX9DvRSdBj+2Xy+nk6qDNzMWL8I18Wc85sOiGvv5hNJ/QxWk/8Lz5dGWnt64RqKOffV/e6CGmDYdJfH4R6dkLLvtFBsxp2QbMUnRleTjRGDxavroNnN2i8uuaDK3qWyerTFX0xmrW1K1rVnvar6Q3rItbWmD/7C8vXFVV3N8CZJBa7Ttvae00jxOaHoiktOMb3g3uGGqBaj3lA7x9ZHzOjpMVear5mlHbHAOxbvYP+Z4C1DfE7J6keXcDv5AxC2v4kCLWubACfJTLS+Dy0294KsT3JSA9fpK3jQWgnWa+z0L/3GZ+Jnt1qwzHW7JZ0kNlzl2AzHS1fEsgxsaOs72ffbOSaZ4Oxb+FI21OFo2wHuqcqa9WJ8Fe8LiJNk0lwuyF0vbu+tSPS1rtwNHMATovn/yjkutkAkVXmAHt+j+2/fNaLYKszftcl42fDr4OGEfzbAvwbz3ikrRHx6PxAtkbEo8BLbN2MR04rvNS5Lh49Vec6jC9c9QLzeBbnTPeT67eO5jYfzJlBcKtM/NuxJKStp0koMZTuizAOGGdQ801Cll0GNd8kVKyM5WWv8Hv8xLRLUc/Xyvnuy6nqWGLr71JkOYbTFqPDqxeqPD5PLUXlrl6wqNuvSNNPIX1RUuaunBNT1TlIB0m++B3vqYImHbku94L+y6eq7aqcibbhM1G6oMlApoM6WNp6ito2tN8GZ3wr9OEMdPKoDj7O7i5owqAFbBTGcgYaaqJ9e1fgBmFMZaD+3QxkTHm8+4aPccxfVeYQt5ROgs0S9LDetxxj3r2XDsaMp5j5nLOH4n1fTVL7GeYjIcKwk2PMD1T2XQHL+guaXnD741buQ9eYbQRPbh0iaHBemcjLTQ8v1j9DGj8RBvzyHcFH/mBx0XT9nXJoP8eYf7HeAAelIYJmAOzYsYfgOy/tAq+U97t9BL8+j9uF8QkwceAhxPYANSZkI7ZeL+7OcAwkZFLN2c3kPQ8EH/sS28nh9W9vc0JoizxU4anMe73JN8W4D30WnRDKnoe+/GCALVdfIE0TSsZ53hADjHPrqs5NmC9HiSk/coz5DhOUMhZSTPlSlDL7B95PXt+7KPSZQvQhRNkzDA5T5xSWlzL+r+A+4wiN11xSeUfCvxumrBfvHQV9BSpqcYFjzH+1ns23N5GTsh9zjqZYs38T/Yvonnzm1Osq70H47M46qNm2uaB3g+D86xxjvn9rjF3g/SbGuxD+KHmW4QyeHtdU3pnwt4IwrgvPU4tUvi7hcwsxrgmx1qsqX5Pwxzbgtaka3M6/rPLVCO+/gZXrLuEL93VV5whWrmJ0dzAulw6WV/5F5ek8MlNZZ6/N1Ql6D4LHt9Sr5SpGjyL0almKUfVaetX/YjTXqld9LkZyDYPqp4IL2L6uBB3/nx6cyN6phOebW+kRwfWTWgi8B8EfIli+JejI/1i+Jaj3fZZvCSqPMqj5lqBzMsurFDl91sHaPZ2BnnuZzVJUf6vSdpuaC7wbwY3XMfulaPJug2q/FP17gNqMWvAn0f94XFL7MZujypH/Zi9if3/yW8JP6dlM0LgR3Lwvs1+OnruqzwuUvnjvhbL3LrWr/ZLpK1BSd+WcWMld4F0Ijj3H0ir9u7MBvIfY1X7P0jrCdi8DnOjiLvDF6EFuJY4x7zdbB6MqPUCa5iY65e/AMdEsN5AxFDXmH2FNd4Sdj+mavuO3z0jbhzjCplb0nqRFHrOTR/jhd3Sw7nGukFcG8rNX4hjzZx300P74dkGTjqoMceAY8+k+2H4qmjuJpU0l/LULOsjrupKnfZ4rqeOB1Uk1ePTJAG+uu3P+6Qk8dzFNCWqhqyL4XA22DqV3O/tyKwPbR2H++V+4HbPQ5/VMn0X4IUn0vmJCTabPJDzd36YSHP4D3f/7BFVVNUsJ/3mvDtwrFnN/Xp7rrI4fOmb3zKb8F85+Au8Ll9c6qdhK+N7bKPa/Tvm+5Ld5VL94QjOO56fifsrslKLySdUFf2rChSw9vG+8CIk+4DH2ZqcX3Ahh331WxldoS47x3X6jg3UEf+pC4C8GGDXEKGg84DOqzTHm8TPfVxM8BE05airV4hjzJzt5wQr0AWmadIJvnmPnu7rwer5B9V/Rr9PBmfqLBX0oGc8jqhrgXFJndWxjvj3B6Sdw2jYEp53UQUK/1oLGSLBrDz3BOd9Qm1H79ILGg+CuI/UwYKCnwFeg8YPrc4z5iil6uFbrH6RpMgjOf2FQy+UMub8q59xq6wRNKlq1ltlZivqOqkdwnzYLBU0SCoyvzzHmg5Q5edX34wRNKJwd2xDY3JXyoBGvh3Qrw21g31qx7C7QJ4+uF4fuMA2dj3JjWNldoN5Eg1pGFzhUwwsubnQA9m1pOhZc4OpFg1peF5g7WOmHDluQpklHff51Fvx3geoBXtCj82JBE4+8ljhzjPkipd2fVBoiaIpkc4cvOMb860wdZE0tljVNtnx/fSOOMX9MOcvoDu4SNHTuyLWwcrlB1jcG0L10APYtbTrvucHZQtwP8wjef5nOGxg/XoNxFsF/zWd3hm6QOEAHHjV3I81OBmown+W7FO070lgYj26wY7weOrZdLuij0PR+jTnG/IT3eigq6CtocNndYGiCAXqZX8san01wxRbyXS95cKiryqdRfaLSZ1ouF/S47Mq4fayD453/Qezdu3RsesAZ8u7dmwRnmjAuJHjaToNaPx7QeZdBrR8PWFZsUOtHWS+3GNT68YA5AXqY/3SfYD8TDV/jJtSDB2ztaoBmQclcczexu6Avk/vMcOMY8/9+0MO9K//ITNOgyUhZ01egkvaeBJ9b8lHYB9F1e+BwPL7pHuHTt/S5HsZpgfSenIy/DAOwPaD9ox7YfrPyBz2wve2mrqzsyrzelZVdB4HpekB9Dgv5ZqHNKzyF8uqg93cGWDksWdCEo8uWFhzjvxNm6OBhyy8FDb1r2XzYC+41cRT4WPnNWA+O8d+RtwzQ47tQWSz7C8mL4F864/2OEdgagfECdz2w3//t8DQA++3g5gd6YL9BHLWe1YMRFn3H6sEIG47qgf2Gct1XejD0PS7Yz0F+Y72Eshthe7wXtP2cImjob7gH/aTUyfvOnJ/q4MBxu9v4W0Oiz1a43FI5+7yhmK31GHcfoAf2XvmyCcx/K9zUM/+tcP40G+NWWBiog145INjJQ9dCzAS/a7iK8wEVdkFDvyHT96gBlvT4IGu8p3x1oZljzD9/qYP++5sImlLUeYKN4PNhzxGNRWf++0JZCNvL+cKgcTqYtP62oLmJkhN8VFyISubZ+HyFv7fD1hSHGjYN49/1LdfD2eVruJ2knE6CzTLZa783wWE3XsmM//FMXVn0bdkqhouRGfkK9ltCi+peAPLXiMa36+CvKh04Ntx+LDNc6ledY7wuvLO14hivT5+Vc8EPlTYhumYz+20g7YIXVB7fnvP99/8iM9zjkaOs6bGd9tBokAEO99uC6D5ABx3HdeSYzp/tIX6WcmZJvykzft+kv/I1TQb65NSBY7ymNvlGB7re2xDdo7O8gmHPPDxeaFx6rqcXRDYNFjQ4r2CIH6UDKe+azPiG9V7kaxpsPxTu7NBBtd+3IbqnYfZDwdyD7TNDoQZZg2gselEHA/wxt5Ogx3mFwkLljHzx2TVZ4+l7pzeZvWBYzN18jcf5hsFjRf/m8VZEz5Ys3zCoeKlX8w2Df6ezfBX8hQGmFHUS9DjfMDB76+HuojuyxtP3S08IUdZxj6v5Go/zjYB0Za00996K6B0TyzcC/P1YeSOgciHLNwKSTQb4NiVY0ON8I+DZAT24JNyXNZ6+X7rMyws8a9/N13icby/oqZzHPXdTrOXbC14sYu3YC/5VzgKvm4QIGpxXL9iUZoDlnZ7IjP82/fd8TZOBtj+j2NEL32NFCvYjYdMqZj8Scv/Uw6jzIYIG24+E/Ru9oK7PK5nxm9L+zf+vnQEwXjkjV0ObEH0eo1NtDoCmEQZ4eVISeGxzAPyonE1c3r+WGR8wrJqsabDNaDiyTwf/eG1A9A6L2YyGrRcMcO1OZ4HH816UgKMhq6MOnNb+KWuaIoIl8ILGiyvyNT4dHXwzmOC1mXiuiBHGeAzIK1hbx0DrXAPc9ukiaHBeMfCwkw62dv9T1vgigvH5yyXhY/5/bcbBF8r8vHT6OkTvf1m54uBznh5gqF3gy+RGPsMIdpqCf98UJ9iPgzo2Lzj8V2WBx/ZHg98aPfRJXovonS+zPxqiknWwsXd7gcd2RsOo3/XgWvpAZvzhv2rImgbbTIAR0To4fZFibd1MgH1BtH4aeY1Refqe56bKfuzr7i0FfZF8+VM8we02XZIZf3Oes6xpUlGfJxQfuYnX4olCXhMh/oYe2Ducc+frYG+5RdDgfaaiSdPDTJ9TssZ7Euy+Sg+/6Vzk/9qcAu59dFDzEsWUTyJ4bDPyfkq0OXAS4fskGgRNtrzzHeUzU76TNT6N4NqjvNR8p4BcTQ/Rfi6CZil6fI3iHr/g89QMId8ZcPUnZd5wbSHw2OYMePtUB+PebpQ1PpbgSQUGNa8ZcKaLDvb0cpf/a3M2rE3UgVeP2Yg+28B8PMGb3L3AMsRD4NPkZYdnEny/AH9jcLaQ12yIra+HI3M7CrynHHBJy6vQPofgBiemIPr8ieU1H15f1ivt3kzgY+XATXMFzSJoBzp42308os8j2VljEZhu4jKGE7yWvjeU4Fhl7trYu5mgj0eVPRcTPLcmft/MEsHOEph5SK/aWQJpf7N5bwm8DGQ2l8BryQB7spr+v7TLYKeEv8k5iGBtf7gMrv2hV+0sg4/RBtXOMhhzXQ8N97oJ+igUH0vxy7r4OVKyYCcZQnazcZoMjRuzfp4MI8p1MMvP4z/6C1+kENzmGV7vVghjfAXE9mRjcAWcUdp9lZvHfzT12q4kuCAAj81VwphdBQsHKnuSK83+H78aPtxT+KMtCaa8K6q5YBXHmPfbqoOvNjsLGpx2LVRR9k6J5Jt4awX9Whj2vR5+PFBD4LF+HdR+pwPXWF+CNf06aFWgh7lbagi8Gdm3fU3wClc8NtcL+vVwMVvZ1+U4/4c35jA8Gi6G60Lp2YzMc6Gmtgp+SzHm/WqN4hjPGQtne3Cs/A11He8BXy2imPIJMO9fT44xXzbKU7XvETp2HsZxYNnDNHGEX9StOTyvFyvYmQJ3v3LjGP8W405nD/i9A8WaD26hZ/UtVDtuofKH5mC6MkzQYL1LaElvT7B/+X9cnXlcT8v/xwlJCMnn8+mzZ0lCEZK1TraEpCzZQ8i+k65d9ij7lj3bFUL23M68Zc8VslxyceXa8tW9cq33+p2ZOTNn/P7w8Oz1eM2c95zPnJk5y/ucyUBzMdh2dcEL5tnBdm6goE8Fj9uunHH+ReE4K3hMp6zV6RrsO5Zt1zV4SSUPKD48QPBgv0uwpY0dfimIA5pzwbbrEtwtCJcdAEkLKqv6AKKPK2mDzof7Cf54eNuiPGecW7F/kBUyx1LWtuUcPPOzXd3nzsFbfmWxOQfHBXqo9TsHL36Cr8H3gc/DWNk+RB+v/O5HknsLdeL6HYO3K3p4F8rathT+06buB8fgffvt6m/hGBx1mcXgGNzyAvvdHYMz3Vk8jsEhT+1qPI7BXafY1Rgcg1c7Yu4Ja2LKqtvqSXS93gbll3TnMWSPaifEEwzfSjmp3Br0PpRR7+aCJx5ObS3D40/77MB/x0cJjMfC446Umzji512ZPpLwwxPsGHEI3njWprbFIfhyB9YWh+ARf7K2OATXifVQ43cIdkrEHAFn95ZS64wg+qk9Nlg6PVzYVijUkDTG+oTjVjgzIlTwKOv0NawtzQGlU74f2vSHmDe2LRnMjuv7P/8nYa4yEj/j/U3S+uE36VO4TY3/m9RmJ4v/mzSI9J8wqFWthFoPzWe5t8UDOozz/6GeX058IvyhET6OiiWtPxdLO0ra1DqLpZa7PKBB6aY/eCq3+Ivw/p/x2rNQ0vpkoWQZZwN6zlcoHRziAXXbBggeVxjY4m/OWM84ZoXIIlfB4wKHa73jjPWseCvM0Vf8YVu3vj4n3GoD7v8FEtu3mCv1s0LLy80Endz/kmbH2KDUqaqCTu6FSXPn2yDTq7ygK2vtTX8I7cqXzN08IPJ2X6A5MnRbl29RT5vBLQTdlfoP2eCfL1UFndzvkzZY7HBskLOgDwB9Zp6w//Mkw3mlvY0pY322R0vO6j1Q6YIyJmzychN0cg9UCvkJ9wdnmJp3T9XJPVDpBh4Tsstxfx/EcnPoMYh5VHMPWOvUUtBdCe/ItUPBOzdBdyF84IVdrT9Hqqb8Rt/GleOe0/+w/B1Wf7b0/I4dqo9qIeg6+HX5Bc5YPzzQCgmtdYLHhXDQVQ91W9lSjmyDrwvKCh68rzKlm7/ZofdCyuTYad2cM60/U+py1Q5jKhsE3Zlw3AxcvyNsmyqruiPRs4bYIG1gKcE/AHYGniFcUMxyeVgbM6SD5z1I3zj66JTQJzMke4wVxm1tJvh1hCedt8HmHgZBdyTc4He8bx1gcfFJVXcg+r3DVoioVFLwz4Wtcw9yxrk21xpY4XJLyljvWG0OZ9yfva4eIjz5lyhBb044Rpkj3kQGCLoO/KceJmyt7CboroRPv7epMadJRQr3mVVK8DhAg+PpQmz7JDZHHI3fQ3jFcfI8CeGYVv6c8VpnhesBzlgvn2SDsiR/hnmskAR7OGN9zjQrJHe3CB5XKD9kL+9L2yfu5r/7sJmpfJ+X3cY8EeBxaSvhk+dYDhHW/WGk9y7OWG+y1gM6V2kseMg1CylpvA38ztUUdCvhacdsUGW5SdDD4H8P1nDG+UePJDu0P90FaC6SFX6e7McZ15+pW0+4f6hN0K2Ed020wqJ8s6Y/wO9uTSQ8a4QfZ/zv7ulVdGzpgr/3kcBjqD1qkcp+4H+dctDmhoLnG9JNWcgZ6wG5Nlh1t4TgKUZV7yzijPVLnrg/F6JVNxereiHVu2G9AL29vkTVC4hek8xr+ajJLaaTZ7ekDq5Yz0OVg1gM5Ju/UscMK0zamYu0GPBcGSfV/ccGHyYNAJo3RI/fIeWn82Nh5dsZvE/+0YJxBHwwzyF876KvUFbp52dmCcdpnNQ73gPqv3MSPA6QV2q+EFuc1Og6jjkHDfSdo+o5RG9X2gbjn19CWlnyfJ30SpkjZv8zGGhuEW3Lm/qjVfaB8zGUV4XU554bnSsKfmdYXGWKsK1YaXk/G8h+V5DmoTlKIT091O1GSfpDVvAyDAWaZ4Q99Fsh4708IPCON9f7n64seFygostQob1RUvlCG20vGkT0X7/lIs2PtxsiNThlg0rthgPNJ6Jt33IvnG93dZNuhA988OKeVhOrCn5X6FhM/a8L8bN8TM9HqRtDeTwtp0WqjNe6AdLDQLbWDZCudLLCprEjgOYiKXPux9qcVwyqxrlJE/atENpv6zZowfvq9Jw2KtMcpZU9PNRteUmJNW3w/sIooPlHtO2++saEb/erLeg6ZZ3ZQJgXvKTK0XYoeUzHPTUns2+L0GNqcz1fYbsGqeFUtp43SM1WWuH8/dFAc5Gwx5NwrIsNMjp5cn38cz3ntvH4WGb+b2jsLnehfifJ3JvV7yR1V8aZ7q5jgOYo0frdE9wIT39Vk+tJWe6cPWfg51+YPwdZ3MoJ/dNJGr7KCp9HXxc82eh8gQtnrHshHEMm8rjsquqZRH8yCO/zDNTQrYqqZxD9SFs7THiYJtSJ21IUtNLAfqOioIrdbfDk/Uig+UdWWOxWg/PfAWbO+B6vR4gj3z/n6jgIY2BRkPk3ZQ3Z6x+k+QtQ5rG/OGP91BylP+94LnjyUU+Xb5yxXjTPg/TbN16l1PrT0KEpjpyxZ84BO8QF7hHqwW3JDbJvoH37y+YXQdqxlhvk1MoG+ZuGAc1FovPI6eVPOGN97UC8XeUYm/UoSJtTcoNsje2kv7Ua9CaI9f/tTV+pnIomH3/GGfuzlHVpz8fbkbYtmtMUCXSc6RV3PUgb69KDah+i1xYansgK0sbt9KDowfQcx1CYEcTGbawPjLPCL0v7Ac1pskLOHHzfIV3wJAcd+Y2eE+1flBrExnmsO0XYYOeWXkDzj8icjL7MOsAZ682+2+Bpu41I8+A6o4MunPNQ64kOWv3Iht/nBjS3yApfquF7B9GC3x5U8JGdl9mDkv+0Qt7JKKD5RGSuRitKNuJMvgNy0QZfeqxCmiceakVdDmSM830u9FfOuXpTpvpU6PL+C2es63+1k37e5ZeyvG8c/7cM/y1aX/seqO1/OTAnmp7v95v2LJDt/2XnrwRqv4UceDiEnS/LgYv7WKHbyYE8hoi1/YV4+kCvteXVbSWitJ5XAxljz2wPG9hXLUPM/79z+Nn+EsK2SgTeO0+ve8weeYro6834Wjr1LPWfhT1Z1D8Ldn9c3lLb5yWyBn6yQ593+NkP6unfCPvlLM0jZ2277AEHhrH8HVqP4pc1tsv3lbX6oeyZQK9NK2uqpfg9PHbu6TyhPuGJJD8imnBaeVwn5ZZNWd6NFYZ8xmWT1bI0X+a7sx3ePWPfVsB6MOFAP9z2BPQhdAfRH/ixPBdaNnRDFuFcE8tzwXp7wr4TPNR6cuXFN/Hv1ZrwiBwPuNUev2Mnl9dzIuE+4b0HWN4Kq6dI7j6F1VMkv33I6imSx1zHehyqaHyh+vH1+SJ5SZIVzEVTEX+OxBvnQ+H8EdYuJ1R/Pm0X5o6xtOyoocXEfzd/HtL8s2DfhopI+y0M6OkFO3y7SL6fRXSHj/jekwGxfjX1LxeVE1B2cDmkHS9eKIl8AzseuoVZiH6ibxzQa7V0LG1SszZnrG9XxuepngeR5klFD8NrcMb6hA90rBj13I60ccMLnTKR9ThaaTIj7bj2Qvnl7Go8Aeh5ghW6DpkO9Hq3FZrL+L3EAYjNZYM2NUJs/jIU1hPqD0CFvh6kngX+rYl+YC/91gDmHl3wGjIEsbkyMzCQ8OCyLAdEmYvH43k2CrE5d/mynsK+ikX9d1jBEECZ6jSPY+VPHvDl71yk6fEwef9IwksvxwF7JyYdf+LQt6N0/trXfgLRT/bHz1qIngRk22SDOiHTgD2rxPIyvmYp43k39s556ne5s5TwP5enqOMI9Vcst4DwgCH4mWiq/314srrfsScUnL+v4oz1XZutYHTsJHjaQ6VeSZyxXnalnfRbazLbVjDRR8zxIMdCmz+Wq3proj8abgf7rhZCnQXo979WccZ65U9WuDicMta3nGe5IdgTAb+GbOZMckOUc9im2yMETxik29dzxnr6RTu0q9aSe4564e/lMf9E2OK1lfCRjSynA+s9Ye2DbZyxvkWZL/Qre3NPm2OtBX9ruN9gJ+FehfgZYKaPBccKewkH9mG5G3SMlYft44z155vtsHTeIMHTBzbOTeX7NqDvAWE/pyGn81aICgkW/Hi/paFaTTzg9shXSNNHQu8RjIfBi5yDiM0jXcelCXVmoG7Kb2ev1A7Ys3T43OHX5Qc5Y33JKyvom1XjHqePlQU/jiEDjS7nAX1Kvkaa3h6qvD4h9J9MdHi3DSw3OgB7hg+vG5u9PMEZ6x3zrDCtg1nw6ODFuwzOWK+xyKbGlone/W2DTuGVBH8hunXmBGes74+0w4fSRUjzhMKDv0Ho/9loUBsrePSkrMWcjb51pM/JDWx/XtWrE724iRWyYqsLfivIT3/hjPXkGja1Xdmo9h6bGn82aruMPdurlL2C2QXmhcpqWXJND218aIWzIysI9SvnHYnnOWN99DArzLpFmerFyridJbQrB0kDbTD/Ridgz1Pi85HFPtc4k/yXpla42tlT8FQn/OhvG7Ax8dUTu9qWHBRO7nfoCD+r6qG2JQcd2+Chxp+DWvxBr38uOHlRrZNcC0XvyLU7R3i15rKqOxK97GN6Ta/jvktC/Hlo7nkbtE3sDOzZUBpzHjq12Qa7F3oJenXClv4eatl89CzdBl0HdAb2LmP6m+ajO1ewxxt+ns/ea+xN9CR/K0wO9Rb8noSLp9nVOgvQrgE2+LlMZ2DvSqZ1FqCG82idq8r/TvQJ5eoIHk/CBkf2XKbiv8biLERbXirr5OROwN7FTOssRJMy7GrZQmS+bYXhrrUFT3XCSz6x2IqRSemTTQZQ1uopRh/v2NTjvRjtIm33hMet3hHPHu+agr864f1j2O9ejKYdo3H+0+sD8aDTHYA9y6t+VxpducbGk29ofg16vES//kI8Y0j5b8Jx8Q2dOkuv+STN+MznXKzXqW6H31bcQJo/G3Xc8oEz1g839CDH+pP6H/nagJQ128F/5HH0Y2wO8FTp275DKGvjngMcWW1X/3aA+1Pt8KrYLnhobkvJKDtsynuAND0P+Th/R2wdUqLzvxornvkLcR1pqN62kqCtnRyg2WK6RqpbmumpRK/ZFPtT0FOnEsDWRXErWf2JqLxE/fOuLRFiaE+OGXuUFVb+1F49fli7HOHkGdoPD08rDVrfdoRtwXZ4lFRX8HtCUbvSoPVPR7iz1kZ+u855pUDrD44wJp/9do5w+b5dma/xeTqrpwD9NrYM329rprI4E1DBYVp/Gcd5gh/H7Awlxyvj9s4OQMcFrNPvPnSW7XCiqK6gexIud58dO87gnsv6pzO8GOcBO8/g95kzfyHaV6cc4fkLZws63q4LrH1ug32OIUDHKazT3JPJZG3mQ/hSRyvEnK8veGjuyZqr7JlpF+jYxw5DL+G+yTzFKMRakXBnl1mCni7LPcpzxvoTdxvceoZk5gmtuU3W/DhOVwg8Y4WfllHW4nSFAz2U8759DQXdB3b1YGWrE/1aIw+o8R73Teb5hoIeVgbWr7Ce3sMOdC3pCk3J2B6H2pB5FHtiiV5N70E49jEt2yh3sFAnbosr6M/YoGPsZZnp27vukjVPe4hdxjgYmvWrBmzthOeP2J1W+MstEOhcovRn55ac8T2XbpeZ3x+Gmhn7gRRG69THlxT8eP2oA19HG2ljF8mN6CfNKxHz/C9kMdL8CYQztuG2R6H7e1n9UUSvo4zJq+v0EvxFcn43V85Yj7xrh9fDHQVPrlxjkhpbXoqs6a3hSCPGDuDWSc8Zz6nhVe2w/zFlquO1qhEmWOh507t6BqL/M2Q9Yp6y85Zx7tS7G9LKOqEtrQycSb5JO+Xc6pGT4MHxG6ENue5E8zVeVLJD7KGNsuahx3Gqt7Jmq8DGAzZ2Kef05D57Ciog38mwQjvrDmGMT0RyNZPQ36zw6ldl/29bzj2fz3UR/PQcd9ox5XxtQzlBT5ZPNrYQnlZ5uazpDqSvl1bOibZ8cVD7PVsXVYcRvXC7aH7z0+92EvPkPXTMuGrcizR/Igp6TeeBf1YuE3SaE/GXMpfdKddJ0J2QpZjGkNjMQdBpHsSUEHy9dLqs6Q7wtQrN6RyyEfdVTyFOT8h6iWOi3yB6fpBep8UctYjGn/qe5g33dDiEtLKJqMrcGsK+9YR9F62QfyZR8NAch8/7rfAwN4TrSSdKCJ5o+VEMrSegWqD8Y2zeUGOpFUb+/i+i84dVjdMbHo6n15nJu/2H2UnM7y7S745Wyj8h+BMJIwcPmBC9QtBDUN0G9NsU38u15/qKVyUEj12Obkm/v2pcZpQ1HcfmA83GKv1v9r+IjtcsNh94GU7vo2EeuIOea2NOJtcncwh38LTDje0XhLLZqH5SfWBriSsn6hKusnUl9zRp0kbw42PHB/b72/Ez/DLTh7lVlTUPjtMPXpyyQqHvd0THbhanH9husrxhP7jkQ+/xYe5tp/f1MIfPo3nhMbsa0v2w745QTw7at8UX2LhnfqMx9sQ+t8Pl6+u4f+08SShbJM+OaUC4z9xCmeln5utkzfMNTfNoQtiajddo/kL8/lBhgVWNX9GV9VX+odeCpwDlrGgMbD2wr2kjYGPaggNNOGP/sRilXQtTeNnXfdtwtgT8KTNenlJVFmNY5toU2Fx/qrO/UGdzqKOsNx2G7kL0nr0VvlXowLnYWCAzztpUnjP5Zl0fjfF4XWqIHUZk/IzoXEX77d685pyx3svVBg5NO3NP8Z7nMuPBCaVlrWwaeqgL5IznQrvVBu7J6Yiu29h2g+Hwc7tafzBYjDawLu3MPe9X49+L8tjO37O0srjO9lDL0wZPA48iuoZgdbaHyAuszvZgttkgZ31nwVMkv1/QVujb7SGrkxWOfP5LZp7Sk4qzND/eVihUDlDWJ6UOInruwbYVCh7hbFuh4DXCBnnnuwgeXH8ovL9phVF5H2SmL7SXlDVPGuo+hPKdavg+TphQfxjMLmD7Pww+XrJBqdFdBQ+uPwxefLXB29v/ykwPfOYii/XIvl0J343F92IihP4TAZX/ZvFHwOMadqhriBA8uP4I6N7HAz4klOZ60V6z/GM9PeH7FCsMnEJZ6zM94fRBO5Qp30PQnVD3Ht05Y922xgrjdzsLHrzdnvAbma/xtXbmtxM9YJIV7rnWlDV/Ctq9jPIIX3y/po8QQx9o7OMBKcd6CLoT4fD6yjl1WkVBt8u1Fvaifa83HoeZjseZATDB0QM2xqxH9HoWq38A+NbxAOOIHoLuRHj1Iyu4D67A9aM+lWXNg+scDCXq2WFP0jqkPker1jkYxkl2GFYqQtCdkME+iLD9d0dBLyJ5E8cGeUCXX8rLmo7rHwYv59rA7L4Oqc/vqvUPg9stbXB9ShdBLyK5EkN22+D1i/9kprsfrChrHlznSLi5zQqP7WuR+nwwqVOuMELlAKLjteL3au0FT5EcNDeW8IX/Xsiankt4TpgHJMRUEvQ1KP34KMJta+BrqGNBm2fHwo2TdnVbYyGulg1sWa0ETy7JjxgeYYU/J9+SmR5X3kX+sZ6JEKmzQdTSFYjeD6bxdzk1XmUvom8s6QE7hjcRPLly/jRaz/0PWbKmpxMePc4OTYaUFfRE9GnxZMIFS/A17KmqnkD4Exmv6Pv/N+TYoEcDX8GTTvIgGnRRxvYSR2Wm9z3xJevHeuJhRqgNfN4uRPQ6Pos/Hh5HW8GzQx1BT5fLp9GyN1fuljU9mfDKX+zqsRYP79/YYWBNPB7G82016z2TcL/R8xG9N4P1OMIFLh5kuzU+Uf+0gzUFD65/FuD77N12b5Y1PZrwmkHseJ8Fg+bboOIBJ/nH+udCuas2GNphDqL3z6zge9PGGdd/b+Icwn/5LJE1PZqwU5INPm+vLeh2ee6JOUL98yFquBVqvZqOaN4E1mMJF/b3gH59jIIeLcfsm8fLDouneoc7+F7HAqHsAmh6D69tDOina6ysgehPM+zgftft//kXwZOWVjjfYgSiuRJYjyLsnm9Xyy6CRkqfLGpbWfDEImsryufHD0A0V4KVXQJrfWzqsb8Eeo/yUOtZAv02eMBf7Sv84P/TaynhlEH4m8/LhHFjGcR+t6nH3TLonMPqWQZbZA+w1i73//zLoe4vVlgyrhOi+RRsfFgO+8h9QCfkco75nYj+0sEGwdGOgj8EpYWuIBxlxuNJklBPEqzReahlk0Af7AExU0r/P89KuNDRDpATjGjOBdvWSuhazwPa/q+0oGP/auignIc+LtcK0ZwLdhythrxzdFvrElYR3dtSTvAky2vHrRL6+WowN7LCL5mrZOb5PCxR1vwBKKvEGsKpG/E3d9YK21oLf620qft2LcSutkOP1eUFD65/LUwrqcS5Z4vM9K2v58hiPZOqrSM85ju+D7le6Hvr4UMy3Q9f+q4T9sl6aNDVCjlyacGfLl8NXMcZ6+NuW+HSnHOy5kkmvFtZz4/fOFQWt3V45Hpe/4MUyoa1nxXPRmDzwsVNGzhj/WwoHWMf65meS/TGT1gMGyGmhF3d7kb42t2uHuPMH030I82s8O9vfX/Y1uWBG3md/2zfRHh0m6uKZ7PQxs1w8i/Wrs0wMMAG5ytOFjzR8ualG7n/043NfD/4uqeoPAwWt/MMptcX8PzpGZwbYYRqZyhjPSx/CGc879XdWpMzztlpUNIC3deMAZq/g/XBEHm6FmesL2qJrxcMgEUVWdkBRN832gT/vezLy34w4e+VWFXPWHi500PwW4Oj2pmhwrq+3HM8D7/Xzqh6JoLTI7PgNwaXe2GCQ8P7CR5l7pqv44zzcbqdMYJPb8paWV1wo2QTHH/Vj+sN3fB9cFfB4xpsNltgRsl+gh4PZY9U5ozza/pmmGFl+k9Ac22w3gduHtEY6zWOGeHVhN7c03cFnrucVU9PaLFXY6zXemKE/G49BI8RDgSU54z13xoa4UVno+DRwXzfipyx3i7bCDNzXQXPLEgcXpYzzm0J72KENf6UqR4BR3ZojPUevxvhVo9u3FN9STvBHwxDk1mdreHKNsrrfm8ueMh7nIKbNDHCRcko6DrCVcbQ777eH1QumH0PFuu/uZvg9l0XwT8LpkeUIdwtBOc7Ogi/hUPww20m9Xd3CF7sYgG69nEIPh1qAbrmcggOmoU5DG6UKKWWDSN6WS9cNhQSKjO9Pay/UEbl5lDUhTK62lTYrhF6by9N+Otgd0HXEZ7iblbb4hB8pD5mFzj5pbTqcSF6rrJvFzpW+KEtBx1LaP35Gf4uDO3/b3swfSx0W8N4JEy/xTz4uP4mnVV+9yFDKWP9lqEpZ/VdZFL2SxPEf9cLuivhbafNamzfJPNfeJ84w45Z/6oeZ6K7+xthwe5yQtlhcG/hV4mNCa1fFhO2LcbnCpSHrmvKWX2XmlSvvwmc/tYJuivhrMsWNYZiKbwZe/dVsTRNMsF1q5Pgx8dpodQgzQj/9qOM9eUQwBlva9yUt4Rbk2vbhUJbCqUntc0wokJZQVfq2f+a8O1IfOwXSNqxXCDFjLbA3WMBgo7jfylwgdRhhBGiGukEjzPhgABlLD3uyPXE6bj+fIn1MczjZplBvuQv6D4g3/mdM9ZzrSbo1LuB4PGGp/s0xnqG8htVya4jeMh7/6R3E5WxrrFO0GnuT7cjFlhXqayg4/2ZJ8V0NUOTU/2B5umwOPOkfn1N0OxkU0H3A+/J9zhjvWi5EWqfbCR4fAi3JP3Km3DSayPcKfQSPORdi1KFXCOsH6jjevc8R8EzAJ4uu0W4ZiDLG2Kx5UiVa5ig15IAQfeDJ5t/Jby7eUNB9yGcaWbx5EirPxmhxgYvwUPuuUsj/jRBh0c6QXeEefV/5Yz1/FgjLN1ZhnvOT2I5Ryy2bClyoBnmPm0q6D6Eq/oZ4eYyH0H3JpzzSDmOgry47vZNL3gcCR88Q98XWDmR6Q5E7xisHAvrSwr++VC9u8wZ5xCdvqTs54OUqT4XqjQ4zxnr8kW8f2Ypa1skaXNHptRsBtbjwSf8nKSNw5lSXD8jHLVM53UeajRAqL854Q2HLJBXo6mg+0BoSbrd/rO9BZ3yC2X/1CDfvab60YvugseBcO3meKz4hnb2+0XV8TXhTCnjsRE+LvqMND9ub4bktMUETf0TgOYusfZmSMhsUduYIXVzsqjtypAyj5kgacxUwT8AJvQ9S/jJoL5crzHSX/B4Q/KVM4QDNnsKuifIS05yxvqSAMzVobf+uKpXJ/r9SZiV88xlrKyV6HHt6Bykb3pW0ubZDGn8bvbuyQxp4A4jGB2/Im27uO1p0uFYM/w7LAFobhT7TdOkr8DamyYNGYzrmQoDE49KbD7CetdCI2z/OEko2wfGDUgnvOZFL0H3hzN1j3DGer6LCXb5NRE8noSjXptAR75BmCa0PU1yki1qe9OkxVUsahvTpLVNTeqxmSaZI9n7MtOk6xVo2w9dpzF/v1JCqBO3PVUqKSltb5UANCeL/e6p0scc9runSvn72H5IlUZtN6ttT5UKE03gOnmiULYn3Bq3j/CuzZGCTnPHfHdZoPaeRoLuDQ1X7xb6dqpUJ9AIYzp4Cx5PwuESa2+q1K6HCWaRe5LMo4PH5/fyeXN7GtNdiKfgmRmGjKoi+J0JT06zqONGqtTjZxPZb2E++4nHdXdpwY/3VYoU8JMJDDJlbV+lSM/qsn2VIlU1sX2VIr1ZzfZVilTvHK4f76vtfA2D9feNjXBpywShzghoVn0H4QmJXQXdD/53boswpyj1K2vp41MaCh5vXn/VvXUE3ZPwlMpsH6ZIIcvN0HmCXvC4QHTv7Xz/PHmxlY+rN/7aIeyHNVKksj78ZR1lbT+skVqQ9dIswoF/mtX9sEay72H7YY006BHbD2ukg9FG+LvzBKGeMHjzeT3hpIOdBZ3m2UW9NsPymw0E3RNK91xLODywlqBXJ5x71Ky2d430STnG81foBQ+OP1HKUY6dFzmUtbYkSg0jWVsSpQ4XWVsSpR5zWVsSJXOKCc79OVEoOxGC45IJtwzqLOg0v6/jNDPsiWgo6NWV88AkwiUlm6CTa5RS9gU6jp2SqGcyaQ/zfEOrt2iM9V09jJA96l+keYpR/OsVnLHePQPv/0IU9FuSqhcS3bc/rrsAXeu3UtULiL7vb6zno3nTV6l6PtFjSD/PQ3W3Mn8e0aOrY38OOrmSbTeH6El3jdCo8mUhNrzPEyT7XBN8GJQANDeQ7f8E6UYrtv8TpOlT2P5PkKqUZfs/QXq2TllLV5zCy1rduwr1hMELkodohOI6DQXdCmEXlvK+XevZAmH9kCBd+tcIY3uVFfwOcGf4EmFuTZD+Dbeo7UqQkstjzkZPqzBPNtHXTzLB/F5ZSKtnAdxI+4kzziu8o5wD7qtNWdsncVLIWZO6H+KkCt9N6n6Ik4bsNKn7IU5ye2OEiIg4oexU8Fw0l8/FWC8+iWPrQzjnkAmKx/US/D3hzf+m8zFnuuscwm8u+woeZzhXYbYwZsZJNmU+/dSovODB7Y2TLv9uhr9/Poc0HbcrVpqzT1lvrKWstTFWilnI2qh4AlkbY6X0ROXYt80Q/PEwbP5YlWne5dNuFrWNsdK5CCM83tBf8PeBmf0m8XXUlPSRhG3b6gseF8hvPkKYI2KlcTVNkB3oInhwu2KlcoOMsH/qeaTpuC1R0pKfjLB5OmWtXVFSgzusD0dJXZV1mpHkcTDPLPjaa7DQliip9kwTNPaJFjwD4G80lK4fRtblevSMKpwt0TgXj/lzUKl/e/OYT38bxuP0+7MLj80llPFcuOfaU2V8Xhwi1WhkUeMJkfZdMcLM29FAczbpnFLZlZYd1L8O1/fOcBM8rrB+WQ/CUdPxu7iZno9G5THOQ/870lXYboBUNtisbjdASlSOhXnkm0oBxGNs7sWZvLt3fAvOWM9eYYKNg3TcM60vfr6a+QtR/bjWfByL7NdWZXwdz0vabLWoMXhJLwebYO8fg4Hmb9Lf5af5foQbnajN9f6z9Jw3HGLfraPjauxnX6F+g+S7yazWb5AWK2P4A9cYoPmbSp3Ik/PWswbOdAw3SI2HWgDefUKanolgvZEz1k+PN4HxUJbgyUBtvSycsZ7wHh9TaehdJXdVTyP65I5GWNf2gFAWx+wkRa5gMTtJK28pceYOAZqbSedZ+1cXwkcG1xJ0I2zp5MIZ65f0Foh9bBQ8uF1O0jFlHklv/Q/S9Dx0JF9jrLddb4QFbncETw6a5FOJ9+3sN25CW5ykVsfJuwRQyfRyqp5K9Bu9jHCr8y6hHppDOnkt+92Lgsa70763dGgJ4XgsCjp30QhTHw0Emr9phGHTanDu62XhjH/31rmlhLm1KOhbKwvpezOvfQ3S5taioJeT6Nzqc/BbEDsuPhx0EGIuCop+Y4Y/e21FWv00J/TOFXZs5gY1OGwm48Opkn8GaeN8btBp8t6CPvDzybtBbAzEeogyP7aeGgU035OuN6ZbnwSxeXBK7xcqp6C6VR9zxn53ZTyc2W4T0sriOtODlvjheHpC24XZQWwewXqndSZwbBEJNN+T1ZMedHy/BUxd1iNNx/7koFPlcD0RMKXl1iA2B2G9mtIH1oR2A5rjaYRe9fB97WShbHTQ4UALuPeMAJrXScva301QeQ3yqjedM/b0vWaEVc1WI80/EY4N8OKM8zofVTDB0PzJQHM8sT4W/JK8OGO9wncjbKs+SvD0hGEfGxOW70Rx/edz+P415QEr8VyGcyrpXHb7n1JBbL7OWGEOYv3z/Woz/92bza4UxPrkx5zSwm8tB0q76dy31FaG/y5dqhlUTkRlbxeTbR2KwPe12XZnwaIxkZxLlCgRWPuBGTbPpEzG21iWy0k9s6s6/yL4s3w7miHnCMkJzSL1u5JvyWVpHjkrOsUCnv/9BDR/06ic25EYCK8g95/t5PnOEWewTpmWjZaDTpmhepUZQO8VGeHMCuyJ5p5lTZcQzp2L/fSZ0TezcQyUu/VgOZvYT79HVl5Zq0cvX4Q0neZmrtlqhpaX5wB7tzj7jtiTGBO4312ImH6zA8vBZJ4iuV0TE0SWWYw0neZaXt9KzwEru+J7daxdTuirst4+HTkD2LOwuE/6Bjlwxvrpz0Y4d2YD0jyJqMTKLzJnRX9XyQwsT9O8gp1jGpAhmnLU1QqI9avYBVU5Y0+d6iZ4WUDeRYDYmFPurRtnoj8xwuzeu5HmSUEvR5bnjPUls8xqzAaU1d+i1u+Fqh0xk+OowwMT0o4pLzT8qRHsHuOB3kM1wqKl+DlSL8TG8N2laglxBqDPZ0xwhlxPCOD13HrXmPDDtzi3iemZqO/txojNd8Zl9RE7vvD96Vxlfl+9ZyrQe960/jen2xI2h7B8TDqnjJoZKJSNQqcXmcDTfzqw99HTdX4UKjxjhh7u15Cmx0OVGdGEi5bjsrHcL3/qS/jBlV+RpseTvrJ9uxEMfvFqv2FzXxw628QMJ3Q3kabHQ+8R8YS35cYBe4e++k4VFBKqrHnibiNNJ+ekqIzSH1rWmKb2G6y3hzH7FnPGelOLGTZaOwqeYAh0XcgZ61lH8O/bGjrNYHprok9xt0Drfc2FsuR8EHmQ+015qMU/6rv+195HmmcqPElJJry3+hS1D2E9DI78kcwZ622U88fc2+GCJxSm/EPrudq0uaDTnM0kMh7mox07aD2DA35HzDN+GsvlpGP1yjEbOWO9yw4TXI6IEjwR0L3XWsLHyrYUdPpNrsW7jPBk1jOk6ROhoN4WwkuXjwX2XQQ8PrvU38kZ61W8TfBk70DB0wdKv93CGetmZZ9vrxcoeFqD69AdKhvh11q7OGPPycZG+DvOKPh14H1rB2es21ON4PG4quBR2nKIxv/HB5Y3Sue4bY8Z07zRtvMthO9e24fY3GS37ueMPdmD6TqqV8IexOYsrEcesMCmlm2AfTcC96tVx1hZK4SM+Zkz9qQPUeYF2Sr46RgRdJpf20S92tJ7iA/Os22R91yhXS0scJTkhLKyhWiY2z7OWO8dZIZn3u+Q5mkPdQ1HhOMiAy0abgZY2AHYdy/Ua8uo20sT5G7wEHQ67kTPtqixZaC+ly0Q8raS4MHbzUDHSlvg6tG/kKaHwsCo05zxWDZwijLude4E7NsbeJ0W9UcGZ6xfvmSCzudqCh4r4eRe9P7gqTpnVd2F6NXOGGH3yYqCvxjNH3uSM9bvPTBBVp+PSPOEweMbIByP2UieaIRHgyhT3RO6Pf+FM9azlDmuZEUvwUPeBYcObqH3TH+30Tqzq5cVPA5gXHmeM9YDRxihzdJSgucb2kDOc1g8OWi7mxkWOYQDHZex7g3DA65wxnrX+0Y4+sZb8DiCdCRbqCcPfT5vhg5yONDxlJXNQ8Nfm+Hd4fqCHkbGl6h9ZhjzMhzoeId1H3gSfoczeda8hgnGbvcVPGHkeLsxTYk5P1wdR5i/ALUqMMLHrr6C7k14WYRFLVuIEvua4T2Eq/2Jlo1NfkHY2V5P0L0JnxxrUssWo8DtJpj8qav6e1OPvtZfwm9XjFqtMsOesnUETzZatPcvzliP2msG78lXkObJRB4O7zlj/axyvpA044zgIe+3RF2VMfPon5S1Pv8NpRSZ1Ri+oUWZRnC45yl4qhMuCxaYtR7PiUzPQYFzPiA+71s+c8aegP/M8Ck9XfCHwe4z9Ds3J+Z2AZbvpL4LFDLLsBgcIPe6EXLAU/BUJ7ymtQX8btxDmp6Hvod+R2x86viMcSrytZdUPSmo6T32fZ01KNzM9ERSz3ZlLIqxJqMf43GEa9kmmJ3QGei1SCPENPHmjH87+44yoM1HjmCvY4GUu78jzZOPLiwpzbdla1hKZfp9rrm+ZqhxbKHgDyXH56IOyrlnZmf1uDVCOX9vzrR/OcPBGhb4RL4R6cxjiNSVE+p3hjbK+Wb09QTBkytHv3XijPX7bU1gl/JlzZMuf5DKcib5lQ1w/0+WLyxk9ScT3TbTCLqRiUJZHL8LPDKZIbxkZ6BjnxEubKjLmX17K6WRRW2LC7hfVdYnM18hzUO/t7XsnRE2hS0Q9CL5ZWAFzlif20NZH1q/yZonl/Dnf81qnC5weLIZ9l6bK3hCYcfcKoR37MXrLlfC+7v4cMbH9fefqwAb97Du9dSsxu8KQZIRyju+R5q/EMUFVuLxT69TWWX6zayHvY0wruJMwU9zKpOG4vHBCZli2LaciH4h0Qh+PcoJftxeV2iWaVHb6Arfh9Pf5eMHut2PBbtlzd8eck+5AZvrSS6k0s/nr2kDdI7EenPCdyrhevwJG56Z4HNxI8HjB1saVuP7ISSVcoWNeJ8wTzHyiGTbTSS6vNlE2t5O0tq79iZjmlPZdaIFgl73F+pxIjxtlgW8Jlbi+s95R2TNky5/rlONM9Z79aVtfJrBPK3hp4Z63sbeh5juD992MabHeoqzCbotZuMBHR/w/14xFmDr5cbkPm8U6jLRnXjOe/fi645WJldhDZIu2z3odqcNPyBruiPsSrRwxmuFoclGaBnPcqBpPNdimJ++m6SyHzu/s8K7syb4z7M7Yv6K3SshrWy6/Eo2CfvECqWREQ73OSVrHvpepdR0do8VfwfKBJlZ7Bt9dMzE/OY5ee8mGnWTvuPhTNg2xDx109cizU+/5VsUyH736rDvlAUefu4meJzQhiG0nsjqJQWdfpP88lrlvOwp+644i7M6zF7KvqnoCXsdTNDJVhbo3MB+O0/4fB63Ba8fPeFbDTOJv2Am/bbnvi37keZfg1KzaP2Vvq/kesV/wzivKlNS8KfL+fu1eHZcr6kyvv7hCfpYE/x1b5as+R0h9bEX4aGT8JzgLcTpDeP9cWx4TvSGZ9foPDXuNS37OfoYYv77VVcirWwI4TePzZDg2oXrjS1lBU+0nFK2tsr0e09XFpth4t568o8x+MAIvRkGNS4DdK3D1hI+ELjQBB2vAdL0TCRtqwdsHo8JovXEPFsleEII11tsgoZunbge289B8NjlpvNpPaPjcK4Q0x1hG7lnzI4FP+jfzAi/d6KsxewHL3LM8DALr/uYrsz1VxsCW3tk/uXL25LWktY/8sR6wb8G3fkkxuwHlq4mqDCyk+DB46of1Khtgfve/8lMd3trljUPjs0fbtwzQuvgskDHShanP6Cd7JkWf/h6DffJAsLumcpxNPkp0vz5aL5nY8J/WLcKegqacrexEKc/GCaa4dGtroIHx+kPp+6Y4GuZL7Km49+9scD+UC/PCHkuNQQPjr85RF9Qzh3mlgU67rP4m0MLBxZ/c5iwkM1xzSG5uxmczhUizV+INp9tBmy9sbKQ1Z+K5nwM4Ey25WUBh7A9QtkQwmNOW+Djqp6CjtvVHKTyZjDu+0/WdNwWWmfD22ZBdwTLg5aE63/Aa6vWQltaw4QnbL5uDUtuGeHr6Y9I8xSjeh9bqpyGtvlojD3h9S3Qv+0RwR+FxuQ354z1ja1NcMXWX/Dg+Fsrc5ZyPvKiJNfXztPJYmzrxwcCm0NH12SciT4uCuKM57CkkSaIGI4QnbPpMfjQIZAz1ht+M6vxBEPlTSZI7jNQ8ON4giF1gQWq7XfkekWji6x5stGl/2mM1wr3n5pAfnEF0XNvFk97ePmejV3tofEhi7pdhXea4JthoOB3Qnk12nLGejNlXvjQrBz3bD/vLGv+HDTZNYQzXpOlblPGih3XEV1HsthCIc/I3v8UCv2nsnhCAS1n+yEUDMo4Vv5Zf6GsE+HeF42weGV5rq9rjftSqLDdMMiINcKI5tcRPUdi2w0DeZVJ3W4YzAwxqdsNg97RrM+EwdxnrG+EwQJl3oyRBwj1OBFuuM0E+cUugm6Xs3eGcsZ6Z08z+PT0lzVPDgpJ6Ur49wP4GmmEEFsEFM02wuDwLEHPRDZ7N95PNm5g9aShmpmMU1Fef+rZ9HinUDaKcNddZjB0HSToToQ3uFkg1sdN0HHMEXBJ6Q8nfgmXxdg6rIokbIrB19J6CvX3hG2dLLCu2hBBN6DVvt05Y33oJSM8dzZxz9EzOD+F+VNQ4229CNeoj++F9RHq7wNP+1jg2LvBgm4gLKWY4PZIq6Dj+PvA5Z8scGVCJ5npfxvw9cgBQp0DoH8HCyQ9HiToBsJ7Z5ugXw+roOM6B4DcVRnHugXITH8wC9c5WKhzMLhPMsPwpIGCbiAccswIxySToDsRfkqee8T1D4aTTiZY3cRLZp6Yr7j+YUL9w8At0ARzC/sKugGN/jSE8PyxboLuRPjOCDOpv0VkDNHTr+D5mnrWPcT1j+T1T9geC9p4PhIaJVvAJbmH4HEijNeEjwaUE3Q8Lo2E7kYLGB9VkTUdryHHQunvZlg+eANSv3mj1j8WDp80wfkpYYLuhI4Po2VrD/soa3oR4R1njXDLUkHQcf0T4Y6fCSbcWYvUb+2Q+m9OmKByANG9Ritz0/32gqdILvQdR3jRmMeypucS3nBeGXvdSgr6GjR6/mTC+dfwemmqqicSvkHu0QQQrpRvgoTlgYInV646aArhjjuvy0x/dP1F1o/1xMNPW0zg75SE6D0MFn88fGtvhJPlmwk6XmPHg8c2M4wud15m+hjzb1maJxEdHzeTcPFE/M6TWaqeQDj3FI05ZSfzexG9l3Iu/CXAT/Djbc2CSc1NcO3TKZnpE8PvZv1Y51xY3tAMYzsvRvT+H6tzLhzwNUG8fz1BT5evTppDeF9imqzpyYQPTmbHxVzom2EBw8znWZoHb2s+vN+nnD+2WoDo80B0W1u7ziPcubCWoOM650PsKBMYG2+RNT2acMmf2bbmQ+0SZkjJKil4ElDsUcop6/D3zReoehzh7H1mYDmtiSfM0NNoFzx4uwvgibIGfhCwStb0aMLprc3qdhfAU6UtUqab/GP9i+DkSSPcvRCPaK4rG08WwdcDSjz57oKeLGevp2UNRxfJmh5NeMxgE4yv1UjQ7bJ3iYV8W0FLqJ5fYjyi+bBYjyVs/2Qi27Ui6tnkVk3wJMstYxcL7V0CWU2NUK3EKlnzRBO+rKyvcmcFyWL9IZOXEr6zA3/rbZkw1i2DDn+boc2FyoKO618Gf50xwpB262VNjyZc2MYE4RAs/1jPcpisrBMinPsimlfLxrHlZLwq5eki6Lj+5VCtqQlWOG6RNT2acENQ1vY1wgU9Cg1zXkH4w3A8TiYJ41sSTF5iAZafuyPdBFkHnAUP3lYSjA8zg1W3X9b0aMLyBiNkTu4h/1jnSnieaoZRJ8MRzdulbYlfmEz4YI2ygp4ur2qRLBy/K+H4aOUc5+0xWfMkEw4fY1G3uxKu/WyCoz5tBQ/e7mr4dNcI/eaHIprDy/bhaijTzqKs6xwEHW9rNewNNsGDtLOypkcTTnc0Q9cagYIegnbOo7zACX83c60w7q2FfuScxYlwEz8LDA7F3+hknlx58tU1nLGe3grzE8GTTrhjvFmNYS08U9aZK0oGyuK2+rVaRzjjH5yPvF4Yu9ZDu67k/ffy1trMj+ej9bB/r1nd7nqodI3Vvx5unrBAz7wGsljPdpLPqxyzO/G6YqNwLG+E9e1Mahs3Qgeljd0v4m9Sa57BJynXcsVr3c3C/t8MObNZPJvhyAwWz2a4ls1+080wTrKAX6tGsli2c/vNvC3DElIIl0R4v20R9ucWWFLA9uEWONmNXXfdAtJj1t4tcEmvjKtylx/KVl/KOF3W99vK+1v+HsbR8tHdzDMSFofUDqbXAfH87xncxcMAf54eBTRHGOvDoPY1L5UHE331UXfCdQ4yfQCsn1SbM/bccTTAiPZ9hXq84XiSF2esn9uvg1PV6gseT9jb2Isz1hed1kH5h9UFz1i4dLIGZ5xrPKmXO7SMJt8UVfU+8PhdTc5YH9TNADdW9hI83oRHPdFBYVo9Qfck7BuGrzlWh9wBtVS9OtG/utD3yk2ewvxWojdspIOseRZez53DLPeZxWANvj7OAC2H9RJ0b2UtbCO8ulQdQSfvCQuODNGr27UG1z/F3mdnDTYZ6PXQwJnMbyS6hxJDxVHuvJ4dY1g+NfZMhCPhFiEeY3AppZ42+VGCxxP2VTIRvvelpqCT63bBlfuwGIzBlcaya8HG4De9MevA9oX5SUzBw2N0EFGxmlAPzcse09Idxs9g31Wk8VR+SPlYQB9Brw5bHlHe3NpD0K2EPVJYDLrgnFiDul1dcNFdrLvC6gp61e9K9JaTdXDbu4pQz1SoeL4q4RZj8PMkrsL+cRPYNdg+TAf+0FvwWAl3XK+HK3dtgm4kPLmauxqPa/D0Pw1qDK7BBbv0kDPBhfsbhLJccuyNhwYxlQjfONdL0K2E5Xc6WHHeKuhGwvPnsG25BLe57q5uyyX4xSq8XRdI71hF9bsQvcEnpb21Kwj1zIKcDGfOOH98n90AE8ZRprpyrulegfD0w5GCboVPf1DugiyCTvPQj111V7frHOzbHsfjDE/dyqseZ6K/GquDQx3K8bKz1+F3+Duqngiovd6JcPcbYYJO3sUa3GUM/q1bEx6dpofbZG5gHppLfj/dXd2WY/Dsz3o4cNRR8OA2OgQfa2GACj1nA83LxnoYdBxcRuVQKOFbSuX28LhEaR7D3FeMW8PKQYybw81OtJ5tF5oJdRoJb3Bxh88dTYLuTHi7G47TEfRrWD2ORDfk6KB9fmnBj2P+Js0I0ENE1Gygedm0/2Ce3dsA9Fj7JtUarZRtNkXwTISwa/9KbPys7PqfxMb/ksupXt4vlvv94gKEskbIfUE9C9e6C7oj4XGX9HDPWErQZ8Gtwx95bCdvFkvsuHvd8avE5peuxz9L2vxSLL35pofMZZSxfi0lgPO4rgbOdLvFUu9lBnge6SDoyjn9vb8J++/GzyMVEp7Xrxln+q9Q6j3EHSJtekF3JFyqkjvUaVRK0AdAbNZzwvdW4VyMAlX3h5DNGmO9dncd1PZpInh8AIKec8Z6rT91EL3bV/B4w8ACjbH+YZ0O3s+rwz2d/9QJfppXXqmMO6TWL8318AKWY87iyZcGjcW/lR8k2f5QdT+iI7M7TKxZm/tDL+mEso6EY9/rIdaljKDPh1m78jiTbz4G6uBsQ8pUnwu+6+9wxnqvzco8+3E299zr3F/w+xM2dMRxeoJryF1JmwfzpCUbdBCYVIv7m1/UCWUd4ePv1F+U7CjoOJ4caYfSJ1cPSQCao83iyZE2VjSQ/hkx/Cbvq1jf30IPq1bHc38syWXO4X3g5oXrQsw5UmXZoO7PHKnkWXc15hzpsjJfn29Sk5fNaa4X6nGEhXtuEE4NLyPoCyCp5SXOOI972kEdBHeirLUrW9oW4q62JVu6cs1djT9buu3tTo41W7trwpig+G10TBjoyuqfSvRdD5X92WQyr//UrgHCtvwJz/2JtTFbKkfyOcgzUdLn/Qb4OKw696c4uwtlHSB6NdsWeX++ND6WcpWR1PPi4hek+XEbM6Xsm3p4v4+yFmem9OEE3u5EiKifxccxrOuP6MCl0gTBPwA8e//CGevjQwww63B/weNPePp91q5MqeIBvXpsZkrPl7M2ZkoFJ3GbqkO1VSCxNQnWvw/Xg+6tVajTCP8zIs5Yf7rAHT60sAieYpSeJnPG+rMiPZR5Rb6hIOyHDOl8FwMsOkRZ2w8Z0kMyn04kXFTVAK/Kj+OewqN9BL8/4QUz3NU2ZkjbW7HxJ0O6Xxm315vwkdv0Xca/VD3LY7vX7QTh7Af4WaQMIbY06flWPdyNpKz9FmlSPTJ/jVWOqXQ+v2Dd/rcOPqaOFvx9YMCuoxJbV2A9eSHlTfOox2t/D8HvR3j/Tyz+NGl3EBsn06Ttru5wYRbOCU3j/c2+/yCP+emcvYQHn2E54CzmVGn7FXc1zlSpyVk99HIcJXgiCN/I0xO+PHIP0d/tCRc8foQTyDddfQgP2s7ml1RpTApb+6VKz5LdoVwXB6GsAwzYQrlOJRxbirDfUqRzJQzQ5sVIQSffXpEaDNcTvuG5leh9WnQRPD6Em0az/ZMiGfaz9aHi2WSAytGugt8VfPZSli9WFnQXwhvOs/VJivTvUj0c31NW8DjCkdlbCOc64fjXCPGvkUZUMMAnr1Fcvzmtk+DxAeP6TYTjOvkKujeM/HkdHR9aeQm6J+HVlVhb1ki1lf0zZJqb4HGB5fmbJLamynLYyPuDbfZaYSxaIwVs1cGG+BJC2WIUm7WWM9Zt/yNrBNR1FdMLiV5cAe//ArSq5zpVJ89pS74fsZ6PFl5Zr+r5RE8rg2POQ18OblD1PKJfuYv7Rg5au53FmUP0DZ5Yz0bnDKyebKJX+V05xn0RYjH3OoX3eaLQnxOl+qNZf06UliTqoEOPMdwzrn5nzuccGwhlPUHfJ5nw3HE1BL064UoX2HlWotQlip7robEriaevj7vgd4TX2cnC+iFRipyuh1sTywkeB2josJoz1jPSDWobE6XoiuQ9H2j/V+bPJPqbdjrIm3kWafUsgIvmpcK4lCDlPzBAZ5eFQPOR2T5JkL7v1cO8N+MEfSyUzl1CeHpaV0EPgzo+iwi3i2og6NUh8c4Sla0wo/ZCPs7LR1kMznDnhsa4bPojPRxrXV6oB7clQSqzXWnvmZNI0xdBcbkZnEnu8zEdWCIoa+N/nDRhhDoPtp1J9En/ThQ8PQlfu66H+J49BD0C7sfMIbww2pfri1ZXEDw4tjjp3DkDeJY9jTQdxxAryR/0sK7kYqA5wmxdESvVb+GuxhYrDW2rA7f0KYKnD+HseB1sJd9Jj+VxWh5M4eNA+PLRhGePqc89lRpWEvwuMOfJWB7n1KbjCU+sjL/nEyvEGSWVdTfAr/UXA80dZuu6KMm9yKDGHCW9c9TD4NVxgmcqtAoYJqwZoqTLJgNk7+4rePpAPMQQNk2sK+iu4Pu/3pyx3lE5XloNd+WeJV9Jfg0/xgseMM5GyzYNEuIPkbpO1MOFW5S1vh0iGcg1t/mEi1extV+ItH2JQW1jiPQhXA+VVv4klI2HN/u6Cu0KkY5f0cODUv0Ejzc8v9OJ8MbldbheMaia4ClAvW9qjPW0TB24Z1NmY13C+M58fKtWIkJoV4D0dJkOvoZR1toVIA1aYVDbFSANJOd2cwkfSdWr7QqQvjdRzuOSZwplBxCuuEk5N/ncl+uFbbw4f22mF/zK372CCS9eifMjmF6I5tgCeZwxjg0Id1iOxxAvIU4v6dV2vRqnl5SUqVfj9JIWV9FDXo3Zgn8WHHzkpzLNue6wwV2N2UtqtkwPqYv7cn+Zm7U5/z3aINSD5yAv6bNSf83iv9GP8Rikw4118Kk+ZarPp3xPp8ZmkPYpa4D4mDmCZzDhO74sHoN0OksPCSP7cE+dx56cWy93F8rieAzS3Cs6aDvnb6Tp2ejQXJMwTxmkEUYDJIddFjyZKEfvoXIGGjaspsppaNEgT5VJjp7kQc7FU1FutpnoC+btEOpZAOuTdby9tRZWVnku3LC7CW10kh73YG10kmxlDOT47fGPqzAuOUlNJ+sg0qk30BxqOg92nulC2LlPLa6fijEJHiMsLq4q7BMn6cl/BtKXfp7pzPsV1nvvUtY8ZV4irWw+8vtTY6wHLVU8O38XPHnIfMKFjxVfnKupnIImpJXjjP0JXXQwPGGzUBa3tygoN9JdbWNR0KkPeH/2hIVX/gnS5oiioGsjdVDFvwfQXGxlTDPV4Dwu28IZH++hTRyF7RYF/ZShnE8ZNiDNg+vMDapRGW83AjbOfRjE5h2sfyyph2ErwoHmWdP5tPW1P4PYfBr/+C3hP4bgZwlyhbLpQTf9cZ1h0HPe8SA2R2P9ryE6gJVdgOZck/UgKiOf5Iz1lKk66LFxNdI8uGxyUOdCHQyr0wVozjXzJwc96WCAY4mrkKaz/GsDFCd2U5nW09VxIeG3/+AcB6ZPhW5uPpxxfvTG1u6w8NU0oLnSdE3i/qJFEFuHrHopqTySeII2uhNef7WVqg+DJRUaccae8OoG0s+f59YL0vq8PehAaz3pA5/GM/8AonchY2kf0KHAIK3/24Mu+7mT3+7a3TDeXrdj/QjvW8Xyu5Vzt3p47MV51nROyd5YUfUnoozVN4m+egP7rq4OvNeznGs6Hp6qMSOQ+UuUmCNwicBywxX/QsrMP63aqlaYL9djudjcn1Xjqh5y9EmI6RUO4jldFjxy1iCjO4wutwppujIPTnrFGd+DvzLUAL0OxwF9DoCVtcsrI9zhRthqpOnYHy0PUsbhe12nA733xvzRckBtd5jdYhXSdJq7fdjmDn86zAB6347Ws7DHRKFsshwQY4DQr0lI88yCvYd2ET5dGc8p6YI/Xbbf0oOnlISYPrMRy+9mnlw5y8WgnO+uREz/7Ryup0hm/fx16985Y/1dmh6yXNYjzZNI2L0LvabU/eJ3oruMx/uB5hLgceDsqRKcsf79oQH0M7YjzRMPF+4wngov5lRErP/je6sd1tLrGNvquiB2LPR/Wokz9ix7pifHwoGjOqQdIwa0T1kPnNg8Auh9XB0c7o3zIA2IzSOTJRehHi8U99mglvVCp8rpof6z4UDvMevgziz8bKoXYvPRSbNdiDMARV9g51MByMnC6glAa7spa6ReI4DeL9fBP9fYt3TpfHfovh9i892LEnX5fsD33YOmsms4IWhjjB4Wrh0L9H4/jflyYnve3rzLzQmP/JnldNN59rM9UKgzCgWEKnPZ4inA8kBw/YVfwghH5V9Fmk7W7ajTAQMEz4kD+qwJrafB8t6EX43C61Wm56ChG4cIZeNQk10GSFw+HeizMtSTOXksZ6xXmaWDM92vIeb5/Ijld2NPe/irxnzOWO+3XZlzT7YXPMHwYNgczlhfvQXv/9YQvIfprYledrYBvg5sIZTNQTsvUI99IXmHFWGHWixnHHtCwfi/RZyxXk5yh29ruwie5oR/2m8gXFhiMdHLNG0meMg7wVAPZVzqMzcXafpUWPRLEuGp49h3gekYmxSTzBnrtYsN8H5ZD8ETBnenazG0QPT7agf7Nxc85NoCagEGEkP9h7TOqDF3keaZCP3SNgr9OQVtUH67/+6NV49bOhcc2rqBM9YPKp7JU/oLnp4wcgat08XQStCNEBqzkTPWlyTpwWOghXvqk3vVKTzmhwnUv2cvXvMwneaVt/Wkx1pC6nbe/3sl7BKO/VR0uyedB0PnMn0Y0c9H0nlw/WxWdjAdC/ri/TMA2q+h2/LdHwR0rUn7T2qDrYitSfbc2MkZexKjlONuVnXBbwWfYymcsX6pO7vvnIrqVNfD6jY67s/di/PvWNkCZD6wjfCu+22BPutM+/awI3uE7aahR1YD7LhbU/Aoa/F+uwnX+9VN0Glu+ONCA1xzxnlzTC9EE/+j/lebOgJ9xpoea6t0h1T2hPb+6Zyxx+MPHYx/6Sn4yftIUfp5dk85A13+WQe/T3AVPMXoF/+DnLE+SFkfTgr6hDRPGMg9znLG4+PM6coY3pMyOwY77MkQ4slE45R1deJbL8HjCs10x+mxEO8i6JQnT8G/xTf0+pfTqk7eB4sa2/Uwk3yrkforju0G9FwFe7yh+ZQszuQdTPf0cLpfXcHjApcy2Lac4fBlWWXyPl5U24Xet/3vOVJ1B/CsyTwRMGfFReF4z0FeS/Qwu3KkOlZi3QdOPbvKGetRC3SwdYmP4Ikgx/moNQbwfBGpjjtY94OQ8NucsT6hvQ4GdvUTPOQ9zKhlhrtaTz5qfNkAI0t2V8cRVjYf1fQxwITDjQU9gvTdctcNEOfeHej5P/MXINnTAOUGNRH0CNL/Hh82QB2H7kDPhZi/EOX110HHk36C7kN4zk2DWrYYDVTOWTx2Rqr9iZZd7POW8KahPoJOuXcQ++2KkYFcj1L2Wef3wnxUjJ7H6WG6TJnNoVsPFyE2Xw+68Rdh9PaU4IkgfWilsq6eaI5U+xPd7peH1HNldl1B9ya8MVQPsyaznG66Biib/omOn0npgh5B+srNocpabjBl7RhxgHDy3II3PMstQXSYVod7yozAefnMn4dsa0qonIZip39HbEya/ZTpKQhlsW95riFlJxsMsLT3JqGeCMgrU5pw28Xd1P7N4nEEwzMDsG/d5il93ti9juDB/cURkrYZ4Oq5e0jT16C3HqVUTiR6fWVc3b8tUfCky/1KleGM9REf9XAy47LMPAH1t8k/xuMM508YAE0KB3q9le1/Z/iUZYAW5FoW03HfdFbmRnc1TmfoUEoP5XN+Q5onEQWMofWfjVss6EVyamQ5zlh/adVDjwYfZM2TK7/oy2JLli81LEu4ft/pggfH7ALLeukhsYAyi7kKedekDpoNrivoOGYXkEYZION2PtL0fBRor0j41rjFXL/4tgznmJzhsuYPgx3km7M6OPYK339xBTbeYt4S7w6fH/gIug+861oF2DyC9dzxBjUeV/B4r8T58gnS/PT7tm2VcelZ2YVc95zrInic0NACFg8+13GFy756eDlykSzG82FvVWDzVK0r1QibprQDNgeSZy0WVeOM//9pmh6qdmgqePxgxANWDz3OZp92B3ZMDyfvOKRjT5VmOhj88DXSyhagfser8nbFvGOxxaEpM5gei6RvboQrDI3hZTcH6IR66PnZhjR30t7OM2lZnxebZM0TDFva6VVuDXELGDeHxzd0PP5uJ+n9Lukcnr+MwObZr05s3VGIOkUyP31vU9vF7vBL7wGC34BO8vrpu6/cwvTQ87KRe1ZE4VwA5neGcLBwJt936qCsn7ux7zzTua9aezOw+S7oklGIwQp/fdHDlMt9keY3EI5rpof+4Sau/1MDf6OZedLlDbuMwnarwyVlrrwxtjzQtQgdxzD3INeaoghHPddBm9O9keYxoCRv8rwgzDuoE3QnwvUvGmDBG5A1HW/LE86l6WDCfMpYX/YEr908gY2lDbNq8Rj+TafsGrZZ8KwhHPubgcS2fUtNot+t3EvwOBGWJxrgn8Zugp4uXx9dgx8j+UNo/Z/d8DHiyeO8ca424cvkeTlv/ltgDkx0hy/J+NuUTE9Dbg5eQmzekDFQD8Gf1nKP/+vugt+J8Ji97rBgYxVBj5ZryXS7LxJbyz9u1wfq9HaH5kPKAZ2P6dx6j7xfhjLWG3Q2QFEK+yYsnXOfdKgHbH68M8JbiNMHKuoN4NRxLfc3vB0plHUiXPKpHh4NqCjo+JqND7yKNkDjWC9Z0/Fc4Sv81n5QcF4HyV8oY725Fc9ZfsDm07q1G6qcg7La0LIXQzdwT79KPQW/E+HwpzpY/NJZ0HE8mA0QWb2GrOn/R9WZx/WUvXHcGsJ3b7NmT8iehOp+bckeJSHZkpA92ZcyiVIUWTJE1gkh24jueWRsIWRnbDGMBmNsQ8PvnnPuOff8/piX9+szn/vc59x7tnu/95zwed3BQecIN1pUB9aXnc5+ihjjfj40nO4Zcaj7z4KejsaS+Rlta5+ntOWMPaN8HMAUM0zwVybcu1B5hmhbleu/WthaZuzRQehlD864D6rbwR5qDaKs5ewJJzfRd92YDe2doLj8n0jzFKPZP9OYhzbvFvRMFD7fQ8jTEzzWOMGiP0cLnsqEfZTn6FYn9YLO1izbw43f2ZplmmfFVJVf4P7BS8jTC6Z6O6j10wu6bmH9vxfcPUHz/+LXifh79nqHtGNz0d3zXThj/ZgyX/30Jlfw5KAlxztzxnrAKEfS1j5X6gRsjPC43Jkz9hTkKHOqNxOEOJUJV0xzhE3HzVyfUxavE9TKUpJF/3Z774u4LFah3Vmh3SLa92KefY78bR+EeUIHB1LerBY+xN8y5wvSjs1H4U+9OWN9fAUnqJNxQfCEE07LdYCYPpMF3RE515M4k7837630RdWcBE9lwg7Ks8Z3nZ0s5nwigrEyXgxje6aUokV/Mb0AxXt05YznAcMfOsLwx1cRfU/EcusBM3c5wI3OkwXdkXD0Z3uwm1mL6zM24zpD+dsi/JzkJ8Txg6HKODio/iRBdyRcRXlecDpRR9Cd5VPxPThjPTHSCfYf9ZA1TxH6Ed2bM557XUi2h4YnKGvn7QdDjQ5w916EoDsSrquM63HezoIeKo/b1Zcz1sMD7eGr7VhZ8xQhl7UDCJ+ai8voL1xDf2g7wEmtz/6wb7OTWm/9oeMbB6DvDPzBZwltp5jNlZzUPP1h3BwHWNtsohDTkXA9sxMcetlQ0HFu/rD7o9JvZy2T/z+HQPAoVp55UwoR/a2I1b1A6NKG5RYIpe0d4e7BHMGTg7LXBwAbyxzXs5iZqAJ5tlTGX+etgj+ccLNCB2jUZ6Kgu6Ck0YM5Y31mnD10Lu8qeHD+gXD+uBN8iE+UNR3nHwx3zinP4x8vI/qOjOUfDH0rOKr5B8M4yQG2FxwTPOko8XUQ4ZQ7GwU9nPDnj8qzxqgJgu5C+OpiBxhyuoWg49yCIWGtI9wLWCZrOs4tBGZOsgcXr8tI/Vt3am4hUHuug5pbCGxItIchXX/lnrh6GwR/OOHWy+0hAoULugvhOesd4JS/m6DjfEIAPbCHiaGTZU3H+YyGu63t4cBGylo+o8HOxgFie54S9Fx0+1UorbdrNgh6OHq1eSTVj4QJugvhVIMDvJnfXNBDZYc31B+aPUjW9AL0zH4M4eRj+P15mJBPGNSdqczb/5O5bt9pI+csvzGC3wX5tBpHOPdBY0F3JLycfIuL+4QweDzcCRL8vGTxXIkwnrDlMI4fAdo4GAFTlHnsimYhgu5IOChCmadNqivoOH4EZPV2gL6nm8hMH/wQx4wUYkbCpbH2MOZakKA7opFTJhGedN8k6JUJL37sQOIn7JpI9IGt8T4b1LP8Gb4v07X48exYX6JX3+8EDp39BU9lFJQ4jfCCbTaCjp+dp8OUJY7wcXxVWdPxfC8KCus5wZp1aUhdI6TGj4Ljsxwg/FJvQcdxoiA92x7eTv8ia3oh4ZpK+w07VZqn6Tj+XJhzSOmHX1Jm8ecURNN7Wr+HoL+TB/07m16HrS9lTS8kHK48j78N+CNP01NR8w7zCK+5hN/TL1T1BMIeR3Dd8CCcFq7M9+K8BQ+OqbAyZ1tZ44HM9EWZd/L+P84S6P2v0qd9XIXotx32aswl4HzSHhp4eQo6jrkEmnSxh+i512VNzyZcb50TuK4uzNP0BPQ0dynhmkvwb7gxPH7g78zjQvRqEU7QaHs7wVMoV+tLPfESfp6KEc4VAyV/O0BN0408TcfvCpZB9k5HWGWzHNFvWVj8ZeB8xAFO13UTdBxnGRi228OevkdlpidPfJaneWJR8sWfCK9cgH9TiuMxd+ZQvX21JoKOY8bBRy/l2Up/SNb0ZMJ9x7O2HAeOeidYteZHnubBv2XFQ8MiByj4ugDR9dSszcbDDzsn6OtXX9DxuRT2sYcNrodkTXcm/NnOEQ5OriLo0Si/4wrCjqdnILqemvXPK2Ew+W7HkfDAjQ4wtbSW4MHnWgmX8fe6+4/Imu5MuOZ1B+jmUE3+/5iJkJFprzzbRyC6tpqWxbI/gXADg4Og4/iJ0FaZZ64od1rWdGfCd3fbg1MtJ0EPR1fSKdc14r40SeijkuB+dydodlkn6Dh+EujbOcHyHhdkTXeWn32lcbrJTeT/j7MaWmUqdWzvcETXTdP+516/ZMLbRpcT9EJ5bvtkoY2shnYr7WHu3lsy86zs30DW/EGoVtM1hO/Oxs/IKbx/CAtZI/RFKdD/C4uZAjmlDjDbr4Gs+XE/thaG3LeH/iY/RNc+s2PXwnjkBL/taixrui+6OJhy1+TOiK5lZu09DZyVZ95xe/FeZJpeuofyjq14zrBBaFMbIFaZJ/e931oW9ZI8ykejayO6NpnV4U1wuY8DWLwbyqLusZ9yM7JX+mZ+nTEnp7KybIaCH47wy7BGsuj50GczL++V0J/p9bTibxC2CPdii9JPOKh1YAuknnZU2+MWKO2P63wo4ZlJyvP+nz3/79jO8xhnyy5eW3lb/nMu41D5+EnmKUK116ZZ6TtHPCdPs6IUE2QNuEuY6gXIx309Z6wH/IE5H53rxfR8oi/faIKFH04Jx+KYa62ze5qgYNttwlqctVavSHbsWqtDaxP4nUSCpwjdPZHK/X2SU/m5ul1i7AYtZ7tzVp7frX5tTPD7OMpUby4w1ttYNw8xQ/OJrQlT3RVutm/PGetn7ptgURMXwdMGmvRrzVmJZZ3ZxAwvtrQlrMV3sw5ItKhx3KwOyzE3huRerVRPY6IXh5nhe5cGwrE4pqt1pt4C+vR2hLWYrtbBI+zUmK7WyVvs1Diu1uZErw/TbFqo/vpEb1UWn7cOrB/I4tQhenVPEzRfXZvHD92Lv4dvrHoioPMqF5XDwLmgqcqjYQLnEHhwhnmCybGFh8yEByylcVoOHCrEbEN4WoAFxtxuJ+huhGtetlNzbmw9S95x1yHsFEj3FR31gflrEH3kGhM4v3LkcW454blVfdUTCTNyGqkcCLXLNOCMPQ82msGjToDgb0O422IzTCluK+huhL2WsT1A61tnzafvuE9EsZj2RHd4aoJLJyzCsdPB+Xtdznjt+U/PLLAon7KWTx3risMW6NZukKC3gSUN6LFvS1oJuhth/UGzWgfqWOWF7L1/Heu/p/D5TVANmJ/cb+v8eSa4GW3kcSq2wznUEHKoYa39ygx/dBkk6G5Q/nhNwhUeuAo65RsRrA7XsI73t1PPVcO6J9kCXy7qBP90cLjiKFwHe2sVZIK+C8lcWKg/9lYZ2an52FujUk1w7dNgweMKo1Y5WVnb6fiG6q0qNRI85L219fN4HEcH5a+z85LfWKwNkBnCFlQT/HgubLIuuWBRczNZx3YywZtT04CuQzfB0O2BnHFuY96Y+bmMJ6j+bE49wUPXsD/LtYPaXW0FHc+LddaJSj/QbloU0DXmNIcJgxlPh5arjfxcHm31wj3SWffFmGDX0QB+rE1sXSGOLbRMNXIm69ynWyD6cyXBQ9etd29iBwGb5gFdV05zG5ValbD7JX9BrwOvFlDucrG2oNtAg+8aYz36tQniQyoKnoWw3qYS4bNb2d9Vx7o//O1ShfBPm/pxPWZSLcFD16G3jrKDT7fLcX3NKvxdXznV0w/exVVU2Q8y7jC9B/EkppvgS8eegt9KuC/C7EW43g3cjjwJVzxlB54Pawj+cjATVeCMde/rZrjnUUbwLIEv2XjdN2W8vnu7vwk+O1HW6nypVDUM17FIwsd8MUcQ/rzJQnIO2lKW51nFi7EXmBb8IHFy0zsJMT0JV+6P868BZz5Sz4tGToKnHOEh3XBbKEXvzjIdvwstlf7prPQT878hzb8Efv7zK+FT5fF1/iBpdUbhXha1DiucZae2nQ/ShdG0jB7DvhD/gfmzhGMj4Zr9Z4mNKXW7f5HYmHLxPfV4B48T/J5wcDT1Bw7uyPUVBkfBQ9ezXwA7tSwfpH23lfMW/YvEnO8+eiuxui1vKpFYW3vV7L3ExrK3x/8i/CgU/+056jGHuXN+/sSeMz1viZSfboHIgu9I00vR99R3EhsT8XrzeS8sECGNBLr2HOvuYIx6LWljTbG0wdaO8K7Df0qsv91vZh5XiDr2inDMqiY8zs029kLMcoRzlOs/60RZQQ+BEd4PCde4gr9VeyCxPlPe+ZAz1k/bmuHPjEaCxx5qDHzCGev/DVXmSGT8e8DPm2x5RnixSwVBXwYb1t/kjNeb73togr/6UaZ6DHxOuMfrW0a9+0IdK5JinO0IT0H3+L1DD25yxp6HN5U+6vVsHrPD9hGcbV82EM5F5rXSL+cs0Gu0mete7yoJHht4dO+2kHOB1CfVAquOUNbOWyBdPUPr/LpR13ldwnq1ZDp2xN9h+nSil1wzQy5ECnHYenkLHL08QtDrQ1SNy5yxnqr0Xct+qSd4yDs76dhoC7SfbhZ0G8K1e5mheLAN18f8zdbFs3zypQbFFvjWO1LQcT7nCZ/wDhF0um4dbbCDRvq6gm4PP8WcJRyQaS/oNmBNusTrRkSn87xdGL7+pjL+jSlfeudqIWx9zPQSNGCqxtizeSYuXzG6tZvFLyZ6aKDCU54idt62MlsLT/uZfvuBM9bP+pvhWutJgicEBgAiXHvMCEGvA1MOIM7k77aH0/neSJQn5JYrpZM+p5hw82BclgdozQzmeUB0eGaCdpG3EYu/14etVWe55UjedjhOBLSqc4T3jVhf2cUEO1InCP5g+P5aY6wf222G9FZDBQ/5tlDa88Oi5on/PrvSRh79gTRPMfoRf4Tn+SntOK/z0tKDQv3PkprPVuYMI9nfQ2e5ZUneX82w+2GYoAfCyIJswl9G+gs67pOzpM936L2uV30/0bds+IQ0TwmaFnyIsPUw/Vvk2rkyJRSIr08YfC/azccLrMcrY3f8hbGC3x+iQn+R2HwA67PHUrZJoJ6gs30FP11jPmY3HTuuVdxBdM8DOGfq6dqc/Y1vlk+6NHuYnZpDutT+jAm2vRnLPdGpvQW/iXDns3Zq20yX9gfZqedNlwaTOUApelJ7u3Ct0qXXYCbX6qJ+i3BP0yWprplcq0XF6fy6Yb3JGHpPn2xO5/cX64f70vv79M5moU6mS8fKkf4P/bjP4hcRvco30pegsiEsnwKiNyqDc85HbQ5lqHo+0TsswPnnonFLWfxcoidvVeaiEb8idh28R7G/D86uYar03ciuYao0XpljjzwyjnvOrfYT/G6Ez8WzZ5xUqdsZdm1TpS8uWNcRrjURa7aEn6+xqNdc8Tdm1zxV2nPYTs0zVWpcyQKffz+G2Lmer2TrxFmeCVJZVzM4RocLehgE2aYQTvHvI+huIC9MIiyluwm6K+wdl8LHWdu8RMKff2/IPRmnHQS/PcyMWMXrj1/IGpV1EFCcTLhZRHXBb0t4+2k7KPcc/ybI9DiwzInljNdQX442wdaGlFkb7+ayQuiLYiXHEXQu6v89juhvx0zk/k0F/YVj+8GVHdTjNrSloNeH7u/ieP/5cTLTa4Dxz+WE10+oLvhzUI0xyzljPafQBP86H0bM82MLXqccLYxf0dKiWnYk55NN5hJ9VGQk9xw/Pkjw+8OufxcSfp3rJug6uPxxAWes551X5sDDdYInBz26t4RwXMZRpOnxkLV7Gme8trporjLmRlHW8gyXWil91MEW07hudy9Q8ARCq3eTeP35pzON2f99c+4ZPs/A+f0dXG/Zsblo868ThByCJGOxGfYkU9bmJEHSrlIzyWe212iiv4ubIXiCCTdZbIGam4ZwXarcjPPMELPgN0HdZSOF/gHrFuXZ7SLSPPkofdtwITdfKa2yGSoNokz1uYTv12LPDr5SdaVdB+XOFDzBhH0rWMCmTpCgu0JOSl/CdaKaCro9LBjQizPWB/5tggHu9tyz6hlbi037yeJezP8AVb4wkPeHDVcG8jKGeA7hZVmyswth/8u4TnoIZfGQHMkzURThf/opzyDeswRPMOEB9S3Q8dEQrh/v5ML5kY0j5+mHcd/Oji1BrR91FNqyi9Sijx0s6r0c6HpnNmd2kSquslPzcZG+XTOr+bhITm2VZ5npswR/MOHx3y2kHv5+15XXSay/HmqC0vgA7rdENeH8rqMT5xmX8PfmLGYuGr3PlTPWyyrPFL2b5QmeHNTM7Ca0dxcpYDJdq9F5dmtVzyJ6pUW4LJlo8OZmqp5J9HMNzNDj+VYhJr4mjtL+VmbosoSydk0cpYeO7Jo4Sr8tMcPQmCjBEwU/+zsL18RR+uMCe+/kKNnuN8OdJYO4f/qAxsKxNeDK3lqcsT44ywxVg2oInhL09IAzZ6yvaqz0FeVfIs1TgGZUrC20KUfpy1QLeNheFzz5qJq5ocrp6HV6Xc7Y8/tSM3zvukHwx0FqKyPhi5/wXK4y7/Mx9x+D60YM4fVX8fVfQnjGrxb1ulWWWlw1q9dN8U8xwU9V5ghxAglXIe+0/cF5TFXe32L9gq8JWq8bKPgbg0uAHeFdjRpyvXtILcFTjL43NnPG+vMA8qyJAp8bedscP9me8NPf1iKxXJOfllU5Bs5LH30oLwEY+N6H1YdyzT77sDZbdL6CkPM7nwMdLLDv135A12vTsWzwnq+csX6zBF+TOnA45IcPG+OwrovGeaaija+/qDpZN+qzeoUJ7oWlIC0mjl/oU15vIfxTwCui94npDXRNNzu20GfqTAs0LiVrVFUdz4uyfVz8KLf86QjRv5ztBXTttgluRWJ/Nvfv67OLcOgDfGwy4Su5eA1csg+r824VxnPGa7RnK2NWu4PDga7Xpvc6NTfCR7vvoT4NEs3kugU2m+ajXcNQn+jhdqRclTYsJHqdJ3htH4uD252zUi4zjHGZAXTdNB0rC+Y28GHzkDEuzVSOgAOVO6scBn8be6k8GlqPHKByCDQKGk74aR18Lhqz13a2Fpvea3/bcjyHMaMdVCbroL0rrbSDmTbJiPlbOuP3XWW8WZ0pWnqY8I2p+D5qusJ5wQvNEJBBmd279e2Oemn3sUxedLriabgeaZ6FcKxqC8LF/7F12bQth/6Szhnrp+aa4HKPzUjzpBLu0pD2acNePyN6poGt0WbHOstN/jPBrOebkaanEm56wg7Cd+B3JqHc/9XWi/CJ+bgPCRX8ofIRPes/k+Wqs/Az1Bxg6xOw526jRMK/JOHrw3R8TbJluw+4r54P9DdLei/co9YQ7j6P1FXuf9nqDOGDu/CxhTz+yJBLQj6FcttzypxwOmWs+63Bfvo36qbOJvst8JitR34mvPcSW5dtgrvl8HfClHHZ80vLIZab4RX7u3dRUD6arc2YDtva6RGrn89cqyFWP1uVZX78LOOItpSzEB682Raxujok1MIZew6FmuDNm1CgvyWbIOqq+ne31TFuwb92QkwXVIM8K5E9UlCvDmZ4NGEk0N+t+ViJsl6a4B/YizQdH+uBnCIs6rEeqLlSl+LsRwH9jZyN0R6oIEd5Bqn3K9L0HDTyelsev368Ky87/t39+Tn6vgLz2MUW9Vy+yOeoCXSTxwL9LZ+W99LFzoTH9sDftDM9H/U81Y3nMDaoI7/O+HuCmk3Yu/EgtHmwWT1XEMqZpvSTcjjQbxpoGade6Uc4fAZeOxjE7x3+rmLvbDO8GDcD2N87xPFXVhnLyxJmCeX3sVvVYUgbf8PRnCw7OHfpN6QdGwWbjk8nbDmM40eruhUSd0dxxnrZWOVZw6kr93zb5s15SACOSbnNbzhOLGJ9dXLMUs5YX13JDB2tvQVPD0j5bZ7KXlDtE8vBk3hirlLu0S+G6A0udxSOpeu7ux61g96VzyJNj4KzC+OE65aAMs6ZocHFmWr/SPv2OoErOWP9TpQJrq/1Fzz9YJkujjOJk2kHI053FDw4hwTU6xdljtTwAtL06aRtL1B/O9hoTSG6MX2a2ubp2DRjTApnrPeNMMG+1GDBEwjnZyVxxrrbFjto/ncnweMJrw2JiM0lsJ5MfosvQJcP0GObvrmKND/ZYxAdrGcm3PfQBqIXD5yo9rO0nh9es1Fo4+mo6yMT9PMdK3hC4JZ3Gmesx62zI/dxa9EGfk+xvvGBGcIeegnH1ofHHdM4Y30AmKGctaHgqQPRaamcsd4th/1OnY4ebTVBbu8agp+8C0Jn+9B3QSeH0fjuW+4hzRMBT78xDgOnipt5PY+ZuU2o85mo/HQzVLtFmeqNoaJbBmest7ttgkvZjQVPDfj8G41vMDly/cIvbD04nQeeJvtl0JyLr7J8ekCvp3s4434q6ZMZDg7tqfaJ7LxZ6OATCwwf4SLo9oS3P1Pacm97Qf+A+tf+hTPWdzSzQAX7j0jzlKBDaTt4O31z/oDQZnNQ0nw7+Hq4D9BnG6y7wos3hzhjveFgE1zzdhU89nCv/D7Cc5aYBb0Ubex3mDPW3y8xQYV1lLF+wAXPsXN5u3vS/ahwrlx0NN8Cpwc1FzwmeFLmGOGKm3Vcb0x+M2Iefzj+8ZTQ3vNRkIsdDHwzCOi7P6y7Qb/biDPWT4AJfj7kJnh0UC6XxbQFB52ssg141WdcDtJmUM/I6QFqH4H1NvAq+BJnrD8YYoJng9oInkAIPnJNaO9FaPsopSxtA9W2jXV38Ay6wRnrI/ubYGt/d8ETSOpWzASljXQIVNsG8z9As+5aYNSUjoKejn7qdZ8z1ru2MsHo+5Spnoqu/HmHM9an3DCRvnDd2luqnkD082vxPY9F+jymxxI9eiPWo9HqP1icaKIHGbAejmy731P1cKK/jTdBpw0hQg6BpP2Y35ugfhJl1gfa+P8ujB3F6MFnZd41oJPgcSf8cJMdKWP8Oa1cPXJ/5/l/1z0lnPkIr2ktFvIvRl36s5yL0aVuZjXPYtQgn7xPQm+vPlT9QUSf2hHrvuir3TNV9yX6GUmZz4/pLsQPJO2wi1KutHWUtbKUoO2HlOvQuZOgk99wUaVIC8mt17Nifj3fd3pJeMBRvLalRLieJahlDMutBGWtNKv5lKBh0zB7oEbfXql+D6J7Ks/IsXXaCXECST+yfrNy/UMDgf39Zpyn69e3hH851EHQ3ak/ntX5D6jwmxn+ucvW49Mx9FFX9ref81GN3X+rnIuaxLwn/GrcScEfjuIW/cWv84ql1NN1/CDB40vY8xUrywc0dZEJdq5oLXgCSR9kN9AEMe0Cgf1davJ3QZt+4u10dttvQp9QioZXs8DytNbcn7sfr21hx+ag5VWpH24fEnRf5HTrE7+2cxt+4jlM6POd8O+RAUDf6bNzlQMHZX77zxU3QXclXDrLTm3rimeoBdwM15HmyULRP36o8TPR1p2M01HCpzLEM+GnDYLfn/Rf2TF28Gr1YKC/MdAcan0qT7hZSAtBp/sAdLdjOdjAJmXMLZx8HWmeVJR/vgLhxw9WC3qh3GlXRc5Yr+9mAcfGN2XNky3XukSPPSytF3Scpy2ceGSGwU3J36EQ8rGFKYPs4LhHC0HHudnCgoMmiC++jjQ9gfDMhcoce2UC1yMy8ZoC5nknP1tXWWXlGfFnmkNAZpTg8YfSBtUIW1/gNVg6ft02BFUV7qMOLo8xw42yrQQPXdefoszJvx4vQppehMYlVuN56hfRc9mZlnNP97E2nNM6jpG1Y/vBq8FGwlG9+gIbG8m4I+s5k7I+McPD6PaCh/aFfzS1wJPVt5Gmx6LsIwbOZHxWnn+9/lrMPUd2GgR/ZdR5O80n9PIYWdP9oPwsi8psLZ0FTi1gTPuQmkEWzlgfHW2BDY5dBI87HOzGYtJ9R9yXWoDtWbK+iwlSo+4jzR+NepJvNlkfaA+P+lvg76aRgscR+e6zcMZ6xi4L5M+uKXjoPm3zdBbIqRsja3oPWNmGsRVe5zL2gqIxjHEfUANWLsDt5QPhDlXYb9k1oHqRMle8/gdS/34MKVctF7bvzgO0Y6A9z7/VW7qn+K9dwrjfZXo94dhkuWw+/Rs4H0/gfTOYroPEgTU54/n0WjczvF6lB/Xv2ZB2c6Yb89tASRHjctDbviYvS9UJjJW+PIRxCcrOov7VNfE3/zRm4twGnB/74bUJ7FzZ8tsntYR86sPWF0rODyhjvYEdfpatL9yX+hCabQd2m+sLerY88I0zZ6xnrjOBafk+WfPoIGNfQ8LXtuHf6RoD6xsxd8mk8wHMm05jDiJ8PNYOGs0NQZrfkXDHTxaY+6iuoCfLN6Y2Itx+3gpZ03HbdYWpbnbgULU60H5KGS/y8D5MrsD66odrm/J8TpA9j0zw/P4WwZNOOKOsWc3NFaouscCdsiMEjyPh9EwzNB5bS9BD5bpfacwX9f1lTdeBr30L4fq7QXRnpe1Mpqzl7wYZU+3gcRO8pyvT89HjbuzYXNTxTTNgY1+tPC3nA+2aE95PniPZsUGEmzS2wLtdwwXdkXDcfBM8WOzE9ct12siaxwTR7Vpzxn2ZrMxPZpA9NtoIZWkDncpaYOQU/G0/04vQ2shWKhco8ykaM7DzJsETRLhmczv49DVE0B0JbxhrguNjnbge2Iyt68ceeyiwtuOM+yk853lS0QHoHIjl7A41Eft93x185tnB+Sl4bsg8D1DfmzSmeXqGoKcjlwyqP/QfK+iOhHeVmqBq01qCzv6OOWOsK/OEP2rJmsce+iZ2IBxP+l1PIU/8naIZbm3D80GmF6MjfdixWej23I6csWd7DzNYM/YL/kw01KEDsL7LWe/BGXtGnlb8wyYKfkfCegcL9NnozPV92/Hf6NRyC33eify7tQD3XV7CffeCn/80w6lveG7I9BK0zKUz4YwWZwQ9F3k37czrbcdPNP7RFtMEjyPhKbZ28GuvRlyvuh6vpdLOm9HTm3C7kbi9WIW2Y4VmibSfxBy0Qel/Zv6DNE8BMs6ROGN9vTJPmPCqQPDko3be9Fxx/84QdBfkWODDGettuppgbJ2m3OP+HOep5fPSytgGypO/LU779offGJeitnGMP6A/ulK/LgM/j/Yg3PXsDM70vD1gsvKM4/+kOdcPH2Hr7mm7GzOyF2c8D8h6ZwZ5FGWsHxsxjTON6QdON8xwaExLrm8v20PWPM7y9hAaPyqMra83wabgSM40Tj8oa7BA+yOtuX7j94Wy5gmVx37sLeQ2gPD+RLaO3gQ7XkRwpjH9Ya2v0j+kuQt6spy7dABnrE94YQbPV2ky85h34vlnIK9vmKeQd85ZhC9fMAMdjwKhrs5C2sjAGgFCewmEJr8pcZ6ECXE80KjBgzhjPXyb8pzYs5PgwfkEwpdtdrDg5XaZ6XXz8D0NFvIJBof9FqiyK0vQs1DLVUN5W36SF0S4QUaG4EknPOxfC7C17SmyBerOHCN4PAj3Up4xK9/zEnScWzCM3GSBxnUyZKbvHIavf4iQWwiUP2CGXosPCHo64b//Vp4NV20WdLqGPXOyMmYZRgm6B+HuN80wsr0k6DiHEOjyzQR3xqbJml6EqgeHCnVjNAT1NcHfYyizPgTzkd/s1DxHA/4mxDbyoOBJJ1zvhPKMcCGd69vLhgoeD8ITZpmhqJyPoCfLvcuxHPDvV6NhTj07mOC/XNY8OJ8wKPQzQfoMylp/Egarx7Nvw8LgWSOWZxgs9jaB/6jDgj8dJf0zhvCoSZu43qVJiODxoJyqjBdTOgm6C+GpeXZqnmHgpzfDIO8psuYpQtsTxhP+8iduCxFCnhEwYqwF6Du2CBg0muUcAc+V/vzF6qOCPwcNL6Axx8zZyPWTm4YJHg+0bA491y1DW0F3IdxAspA8sw9QT+eYfvL/5xMJt1+ZwNZ4FdF35SY1t0jolmNWc4sEZw8TzBlxknveWDYK/iAU6zGZM9Ut8PLPQMHjQnjOAhPc/9dV0B0JV65tB3TsjoRvuy1g8XaXNU8Bet5tKs9t5vRpvE4+Hk89l76w9fsmmLZpEGd83gqJUwi/rtpA0B0JT07BZaxMuMI5lsN0QCtMUH9aA5n5M8/j3yXJ+iLI8+3PmcaJAldlPDr2w0nQKxP26GshMT+coXHcaplk5il7Zx2iv8tivy/hKd8s8C28j6A7oiMvqH+XvVHQKxOOcMX5499L58K5IXYwObCirHnwe8uFkKG096fbKbNzmUctIJxYtaegVybc1d0E2VurCDqOvxB++Flg3sQPeZqeispXW0T4aUO8N/gSwhc6d+WMY3bKpv76V8sIOo65BP7wN8O2nGd5mo7fUcTAhBg7eGCThOg3Lqw9xkDxVQskBHoJOo4TA7U6mmBjo39kTS8kLB+xwM5RD/I0PQF5/hJLeMII/JvYMiH+MliSZII2vToK+ju5SzA99suOp7KmFxJ2TDDD7YeP8zQdvzeIA4hXxs3ecYh+20Tjfw5jHheiJ+yzg7Gz2ggeHDMOYrNN0FK+IzP9bdbfeZonFuXGLadt8DX+vTFeiBkP45WxY/+aZoKOY8bDXaUfc2h2S2Z67emf8zQPfse7Es6vsEDTSwsQXTtPY2Y9oJ7ba+oLOo65EioUmqDn9Dsy0+/nfc3TPNEodFkC4eDq+PfVRKG9JELAFzO0euco6DhmIkwsMkONyCcy0/uvsZU1Dx7vkqDZIAsEf5yM6Bp5GjO3MfXM8Kwi6O/k0sOrhHqSBGt9THDl0Q9Z8xQS7t+Gtf0kaB1lhiP/1RQ8ynx+bDLh9OHjEF07T+v254ZJQvzVkNSdtvf596heuUsjWfPjvjEFpoyywMqrwxFdO2+Cbn3w3+NO4Z7rZVIJD9iL9xtZS7jIt5PMGLdf66V1tG5sxXt6pBH+N6y/zJjW5w1w9pQJLOGeiK6LN4Hx0VCZMfbkLqLc6wOef24S6tImMB41w8PL+Lya7tc7nXDb77g+bBbu6Wa4/MRMyr7it3RVx9dzMzjvNMOlE7Vk0X++7s+0bszC32JsEfqfLVBlPbueW+CqbFHjbIEzl02wraqjLPo7D2T8Tradv5XwqwWPFE+GcH8zoPdTzNmEV7jhmMmEp6bS8RFznd9pzu1m0pjwsP//xQmYyDhbDj/POFne+ZhxqPx+AON8tG35Jit9VsPj6Sbrjy86OB13jjDby3n8lHTOWH9txu8fc9D5pUzPIfqIJXp4fGu/cGwRKtm5gbNyT62eN/WQdeIeYaoXoA9TN3LG+vd2RjWfDdaQzUb1vBusD+cZ1XNtsPbKwTlkoao3WJwsol/boYPAX/YK8YvRve9pnPH+ADcaGsBc7zWiewVg/QF6cG89Z6zfzGDnTbMarrLzplkLWxnVc6VZ+ypl2blppxDnA0oYu5Yz3k/AOVMHoUc/Irq3ANZLkPn2Os5YX7/RoOa21rp6llHNYa11/i6Ww1rrwAUsh7XWeR1YDmutz6fiYzNRgh2LmUnPpddD2W9bhfOWou4tUjgrbdm6toNOeZakrOWcYg37T6/mlmI9fJPllmJ9kGZQc0uxrn+oV+9pijU3Va/euxRrQZ5evXcpVvmbXs0/xRrwRa/mn2L9ZZ5BzT/F2nafQc05xZrekfzNQzR2HssnnegdVumgb4uNQp4459XWPJ0eBp7Bv5+sFvJfbT1/leW/2vr6jV7Nf7W1UyU9ZCY+Rpr/AQq6w7gI7R63htdDnxGM89HWaoxz0YNO1N/x9q9CnBzC3ci72yx63jmsXKutk44Y1LKstn56jT2pqFl7dmwq0Qcr9+K/oSlCzFJUY2AS4SHv8Z6BSUIZk6zVh7D6k2Td108Hrxe9EjzFyPFqEs/tRRrlW8MPCp4swj/89WqeSdZ3fizPJKt5mEHNLcla2lgPHR4n/V8O5/NW8TpskFfxmGucKJe8wjEThTqZaJ3hye5porWbjV6Nn2g9n6iDpS1W/5//8eMEXgd8ezBORfWDGZeDHz/P5azMJ60D/JS+a2wFwlhffg3/zsY8+PeiaIGjrDta6+Di20qEsf59ZwXOOOblHpq/sOcslRvDgkdWzmXKWK2/t9VBAdnbleqWQY044/e7LxMlzmXKeFkf79LD68QWhLU4XtZF1ZU2W9xA0N3AN7ML5zJlPK2dlHvUvmxrwlpMT2tlZ6Max9P6t1IP4yc0EDxt4NhqD854TxLDRj2kj28LdH8SFsfdOuwSi+NubZuvhye+DQQPPraNtcsBI/T1ag90fxKWfxvriCe4ztSHXdeYXp/oo3x0cGFLPcHvDjf+askZ70NywKiH9amUtWPdrNW7kD0kYOoxptch+tXNOghzqC348bGu1kH2BpjVqAPQPUawXgMOPmjGGeu1TuhhwUgHwRMJMQ5NOOP9PTx7GcF5zBSge31gPQKyopqqHAZOlxmPhuq9GYdAhUcsDt2fZO5SvTKeBgtx3Ak/8TXAj/YdBN0eRt5x4Yz1I40NsHGiWfBMh/VDGnDG+37UbGmAKt8ps/P67mukciC0vUj16RUCBI874cl3dZAT7i7oJihs05Az1qsk6iH3ioF7KtbA3+zVUT3+sGtOXc5Y/0cp19gJAwSPO2xtXo/wwh7tBL0N4bvNjOBr0HM9xQOXpYYQs4Y1qBauA/1g2C9M70f0TuN1MPSnvoK/DRTep3y4SmtBdyO8YzYuhw5Ola+l6joaJ8UA2z9WE/zT4e/dToTPnsR1wF7Ix966Mt6g5mBvfVpWD2lt+wgeN9D3cyC8f1QzQSd7KlvlDNZe7K07fzZAjE1V7glZTt4T8HuH2WG2UT2vyTq4jR5ebOgnePpB0D4Tjx801M7K2mOHMRYra0fZE6jnYGI94VhbuPa3mTPWd/QwQlvbKoKH7hny+qxRrW86a7SnAVJjIwlr10Rn7bZHB4/uDeD64YQ6nOuU2gh+/Nxvaz1zzqDGt7X2HaRX49taUwfpYG/3aUD39GDxba2Xjxug45v+gl4HZliqEx49qJag28C/7aoRXnq2gqDT/UAqVDeqOdhYo711sL3HHKB7fdDyfsmtxOtAB58q/DqHjqvEGft9Zxhg2a0+/Njz62tw3uRZToi5EAYNLE84dRB+D1GOX4e7+yuq7AejFlDPjoO+gqcGxO2rwBnrM/oZIOSKo+ApBy+P0jjNP+N96ZnO9gMxwNL7i1XGeg+YNv2HylaiL3upg/veXQWPF+GrpwwgSw6CXoqm/VqGxPd4j7+Xofq4PWzvDtYvfZAG/orvaSTh8Y74mkcQLrHB9z2McE6UkeQAE77y865o9UllT+Jp1ckAa3/txOODp71wrg/oS+4Xzli/XKCHn7+9QZoH3/cS6Ycy5i4utwjoHhqsHpZIw1KNaj0skSbcM6j5l0jFkSz/EumuUucv50cIx0Yo4/RfEhsLbPMory8aK3hGE46tYCRlyUh+L2l9b4mEx1DM2zz/lljftXjjW87Ys70O9rjB7/OZ7kb01J5Yd4XkiexcrkQPOq+DrnlNhRzs4Vfde85YP4n00MnPTvDguXSJNCfBQK5h0l1alvboI9I8+BoWS7tL9BBQZzHQfT/YNSyWxtdkbblYWhfD2nKxZJ7ExtNiKS1FD33HThSOHU24sL8OugeM5vqnVY0FD917ZMIUI2wk+1wV85zLLX1B+H01/K0W02MgqfQBZ7xPyMD9epgZRJm1i79tnnAmnmCjWsYHUvfxrH94IA34VwedzLOFY6NgS6OHhHfEzxL06YQL/2R15oG0e5aB1JPCfb/zOoP149N14B0TLhw7mvCCzjoY83q0oIcQPnKIzsd+NHlK9LEjGnLP6ItmwV+O8OwbSn87o6yg071QoufqwXomFug+JLQsZd3vc8b6/Basny+SjHuNalkUvRtrv0VSswF6mLoyTIgzmjDqiHmsoIcQfjPCCJNz6wu6CaZ1vc0Z601aG6BfuEHw2BDuUtZAyrXX9y7RMxLLCx66X0rLa8ocgJSrQNUjCV9YznIukPb76aFRUpjgGU3YEKCDxSPHCjrdL6XLz/jY+tDyYSHR31xxFjzkXb/0ys0AZ8MMgk73QmmyzUhyvvH7VeG+FEi9OuhJvY28zfy43RVIB2br4PnNz0iLQ/dReXhfB312xQLde4SVK1/6/TwrV7701z4cMwxajLrA+yKs54ezMuZLZmW+8a5bHSEO3Uel/H09bCXfLObzcm3twuJ8QE3CLqlcgpDfRZWLUd0hzIPfA+RLlaz0ncDq5udUvQi5T83nTPaB6aaDVaYbSDsX3Udl+W9Kf9IrFui+JayN5ErL9rMxIleK6apXy5IrzbLq1XuUK31xoc8FedPOSGx8vF9B5mUMGXhGyCFXOuWD/QVowKDTql5A9OlIB1KXi0jLge6dslbxj94YA3Q/E3ZtFd3XoOaTI005x/JRPCP06joR5g+GwumU++iGCjp+F5EjtZrE3vPkSBfOG9Q8c6ThLwxqbjlSh7k6iKpxCWnH4nyypAOplGHKfqIvOLIU6D4nLM8sac5PRjXPLAk1Mqh5ZknJYTrY4zdC8AeCNPGQpM21sqQf7emc07MOjT83ZYDgJ2sWpNmSEej7hyzpdR57x5IlpVXUq+XKkvp8Zdc/Syp/nb0jypJORuvBr8d5pMWk+7HUrGSAw82XAt0XhdXhTKltZwMc3xMi6CFwqPZuic3H/Jvvon3j8T6Ch+6vcv+iUc05U9IvN6g5Z0poL8s5U2rYneWcKS2dz95rZUqLI9m9yJRaIfpOssMkdt58ovfPMsDfD3ORdl66l8vWCUbY8M8SoPuTsLKkSzlP9TBk2Eiul0v1Ezy5yHvudpXxO6V06R+gXDh5M9F1+w4hzU/3PPmozJH6LlkKdI8Rdq5UyaQ8U+euCuW6b7qf4MHxU6UqyjX/zS8bafoymHw4QWgLCdKgunrwiabMznvl3GqhviVIf9jQdrH+1ySiS+PGcH/9mD7CsW6Eh3U3wMAyLQTdFTy+s5iNIdywinD/NQ25Z3JbB8FvD36Oibzv2vmdsY54TrcyQthtg+Cn+5bkzDfC2tn7EdN3L8e/U8Wqnjg4nBgv9EWx0uQTtC+6PuInogeWhnH/5rT+wrH9IOluHC9jQOYywlfaugme+vA+YrnKdaD6f0yvAfsHxQv5x0prKxvhcLGeH9v4d/ytBfPHw8KgJZzxniE7Lhkg6ihlbbyIljy3svEiWnqs9MNRByZwT6Nv/oLfHzZlzef5d3m/WLhfyrGd9fBkdwvuX9jGwLnhG3xto/l1dn02l/AAK94/O1zIJ1x6668Hm/6TBD0CKlaN4n0R1rcqzyxDPAK4Z1vr5pyXkfGPHUv3KrmpjGVXIk4iptuMxOcNkrS5WZC0/ZVBzSFIShuggyYxkwVPIOEK2/RwqV4A1xvEuXI2B1gEvwm+bgojvDMZrzFkej7q5hDMc/sPUc80e5yPr5CPryTNZvn4Sq/G6aB848mCJ5DwmHZ6eOATIOiuMC3An/CK6k25fmWDveCxh/Zj+ghjja+0OFV5funxFGmeB6hfx4ESGx/X2Q2R2Ji4oTpjXJc8JDelHa3Koqzl7yGlHWX5e0iTK+nhsddEwRNIuFM5A6xqM5jrlcnfy6Lcpb+j4Kf7kPRfaCQ5V7hoJfqHYy+Q5slBvps6Cm3ZQ3oeq4PEl8cFTxYa/r4zZ6wfSaXvtzdXZMdmEr1FHx242G0XjsVldJGe6PTQ0IOyVl4X6UseK6+LtNlZD5ufRQgef8Id9lM+OKcZ0Yd0Hcg9I8Y35vzyopNwLC67i/ToP/o7S+ACV+HeuUiylw4SCp8izV+ADrZtyhnrCUp99lx/WfDko+zjrYRxykVyWmEgdbJ3uQ6qno48hrXkjD0tGxhg3a40IU48bHRvQNh/Ou4nHVWd7m1S/Tf2vOAoedRj18dRmhyh9KvlJwt+f8Ib7hhg3v5+gt4YnPY15Iz1RQOM0NTckHtW/Kgp+GtAaqvGwvVxlIY+pPPP1qn1eN0m5+pE51TV4hrweo71i2TelYr8GtZW9VSiexfpwPDbGqSdC3/LUFmq3EAPR7tS1speWfonhb0rqCz9dEZ5bp02VfBEwrwrZj4uYP12qJ5wwUCqdwjuI/jrwz+66pyxfr45XQfQtTvT69BzTWC/m1SW/E4boNa4ZKTFiYPOYRUJFzXB4zXeD4SN4+98xk5gc4Z3PpPJ75hLCH88yp5/3/nc78uef9/5rLWw5/p3PkeUeeMK91lCzOnQOaacUMZ3PnVm4GP9YMjaf1SPH9Gr99BBz2O9+LFutjhnLbdWPd/4sHnFpqTHKi+BEzvuqLwQ1pUwngu3TY982L1o+VOJcK5Cn6g0Azif7gl0PxMdhDnjc1EunoD1bOqfgPVs4dhkn8n2ekC5vYDuW6KDYWa2hwmdc1aoNZMz3m/k8GQjXIsMBbr3CNaD4e+mS3xYH+i3nrE/7NrPuB8snRHLzztu0CrCH4fjc4Xya4v3GFlynD2DO/s4N2fjuLPPhUt6GH8kDOg+JHQO9vZFI5VHQ2Fhf8LdE3F9dubXcFv3370Z431INvUygpfTYqB7ktBru6nmP97s2mbXfOPN8vmpy01vVrdjthd5s7Hb7UdZH9aO/t1alTOOabyrh19/WY+0+Esgc28i5zJlynj3Usric48y64sGTF3CGesJDfXw/sgWpHnInifeXnmsDpfJG5Gpg0OBlFk/76DLPK31+WXyEvyUucp+ykL8vDOnDSROn1Vt89j1iexzjHDFX8geL3laHDlv7WAdbJlImV23PZkmsu5rmy9+n+wsM78utoB4nPJw/lSXe7B9UWgOUfHdCPfLwdeK6ld74L1WkmVW3jlBywhn2eJ7SvXlwbidZsssh6Afewk3a4h/q2U63eek7t8GGFllPtBvTdg1LJRzFhlh7xnSRgT/O7nojQGODpoP9BsX5n8nnxipA1hN9hoi+qT7bM8TWg/zH1XgjPUnu5Vr+3i84BkNa+p/lxlj/VMofT6Nm/xN1tpXZXQ5S0/a1K3uZRFrX1j/65wOUgsDhZj4PlZGZWPpb9bd77wncVoaNyDNMxfara6KWN3u5GRBrG5/f26HeN1uYEKsbndMZ36cjyNq/8Wg5uCI7szTkzZe1VGPtDmPI5rgowN9xwCg3xuxOuOI2sYaSZ5rlxqIfjrlZ6R5cHwX1G6gUY3vgjKn6sFIyujC4/f+pQ6P2X1vY8IR68l+ZUIcD7RtIsvTA/WM10H+jiCg31rxuRN6eMgAh66RORJi86UWV92Rdl98UYtX7L2BL5pdTw8zNg4D+g0ovRcV0r2QNsfwRQHKmOKxKxdpnlx04VMPft6/gnyEuhGEAiuzdxRBaHy08nyREwL0+zNalj1xg4X4QWj6eAOsSc9Dmgf3k+GoeijrJ8NRUp5B7SfDUYua7D1SOFroqAeT8xig3+fRMjYYP1aIH45GeRpg9JM8pHnoHizZY9g8Jxrpfdk73mg0W5nn2I6YCPTbRFpn3JdG8TLWnDUVsX7eps8sztjfYIUy5zf1Fo7tAX8tmcwZ63XP4vyt0GrWRFX3Ivofa42Eg0ZPIfrkLZ2EOLgs0WjOBQP8sfkU0nS6D8y/zqwssah/Jx0EjJ8G9HtQWv9Tqs1HbMwaSPZ4YfO3WKTvroM3K/0Ffz94O2ohZ6wflXDOdK+YHdsN8GSip+DHucWiieFGsK90Gmk6zicBJc3Xw79TpgD9vpbW+Q5X4oT2pegf9DB50VDB40n4ZYgRAhZ2EnR8rgQ0O0QHg2edQZoeSfoIu4P0Pm5Yv4rfu3Xd1nDGni/z6X0c2i5FqLepaF8XWn+qfFkttJdUdPYCrbfHE5KE9piK/nSk7XHbSprD2rNdgPandL7ntC2RM9azzhtg6IhGgqcOhE1M5Iz1xB1GWLi2puDBzwKpyH8FLbv/Wnqu/RGXkOYhewujk3FGtSzpKHmuEb6ukYD2obSOdf+Z+RvDx1trOWPP5M4GeLO0ieBX934h7y1rwG15A9FjZzlxz47WeP0y8xehvdaNPGe/JexcPeD7xO1C/c9E/kE6cB1CmepW+Hqfxlk0qCnXV3Zx5Ow+ke3rgv3F6Kh9hsoP0LsBP/M2uKTrXqE9ZqHLyjzft0VvoM+NWHeF0Bs7OWN9wTU9LPVuxj11xttzrleJ7DWt+j+g8ZtY/BLktGwHbyP73h4Q2ksOGrLeAOUWDQDaL+tgbq0WnPGzfFPvfYShj5nr9ifxd03MU4oqZWfzdup6+6jQZnNRURkj5LkNBvquBOtu8CP+GGesb9mvh0MNWgoeE/y6gMZpG6gT9HLwIucYZ6yjFCMsS68geAJhW1UQ2mw++kNpF4fmBqptUom5rzVn/J/beHasLTTqdFplG4h7ekqIU4A6/WkAt7FD1Lqug1Wz2nPGv5leL6AxGx4bAvR5Twd/zOrIGf/e6l79MmJzhjZVrnHGnoIRejjzLQNpfmUukX2FM9ZnDSfvFJHrdRYngeht/zWQfq5eX+aPJfrTO+Q9Gdrtf1XVo4l+vxXZcxf9VIPlEE70eQtwvxSEdv90Q9WDiP7EqoPNQwJ5buY/hgDbswD3gUFNbgr94QO0fKIRquV2FjyZ6Py8m5yxnvNOD/X67kaaJ4hwc/LbmS/69eAdVfcl+oOVSv2v1Zn7h/oEAX0Op/2Gq81jYZwqRn+E6eFTI2/Bg89bjN456aH/t51I09MJtzazbw6LUU3JoF7bYlQ1COfjgdICH6p+D6K7z8ceF+R54KmquxD9yE/KfPufhjy+V2AQ0PcsLLcSNMrNAKPifQQ9E31b95Lwib14/VqJkFsJ+txeB86dNgh6Klov/0n4cf4qQU8gnOHF6kAJKn3G7nsJiplgUPMswXNBwHPA653+VI91JHrTFB30WG7hMXOaBQH9DYPl/wGV3asHtw0+gk6+l0BmPyNsqIPrGtMLkGfL94iNibL+rcq5yHTqL8JRn48K/nR07ZZWlilxjGORdedfvA4/2vmO9vODJgvHhhOu8BerSx9QCflu2YWwb0ejWsYP6MFtZaxPrcKP9fhrCNDfbFgZS9G5mTqY8MpL0MnfoEG11+uBfkdRiv5cbwD6vUQp0l8yQuNs3J6YPwf5ZH5SOYvoOYsod3zzld/3uk//FepnKRpRXU+uQ8um34Q6UIpO9VHGo7mbhPjhCAo+8rbzKIz6S2sHCh5fwi3Jd78ehI2jWB0oRQdX6NVrUoocX+jg18+2wrGBpJ+d9ZcBao0eova59PosLPOdX5Nu4WWJvqJWR8HjTrj7N516fcpB4VgDzEzAe+NQz7qFaUjz+yKD/IO3rw+/lQHWpjpVYuyI+lX9IeRmA82UujqoI2V23tmVKhLe0bu9oLchXHMWLq8b4Z5JRsjwwHWVeVLRud8qEK63fI2g031p/p6Lj80mHLyG5nBkLvWsa47HOFvhXLYwfLYe2t1rJ+huhB0ijeBZDZ+X6uOer+L8+MS/suZ/J2/+WonnkNCe5ZMtd+7AOFkO71iZcHreUuFYf7jwbzXCHxwHAhvr8PX5kFZVuEc6SCzVwa7dHQRPG/Jv9Xvsd2EdvFD6c/v1hUjzJKDDXtUJ72+/kuu3TlTkbNMyXNb8ytzjK/3+cUoGfvdoAlZ/Esi3+ax9meC3dD3YJHUWPHSPgcxcI7D9zGJ+0kOw/3WkeeheNM8G6aFcjWVc31DdLHgqo+4XWT6h8oNrBs7UY4C/PwyXNb8fbElnezPQfWk2DTMSLr5iUXUr5E3TGHtcyPeZXtDpB4vjRfSr5DlOucfn7IRrbQ9nlL560UnKWGtD/16b+v+LUNV4Gv9mfzx+Mj0WWVJY/GiifwjTwV/uc7hn2fy6gt8Rxc1gZQmVtzanvP7hBFnzmCB0qANnPJ9OuamHGE+2xyLLuQZ8nGwkdXnSdHasLdGHHjOSttWngMWxIfq7R/RbmuwzTqpejuj1tuigxayyQnw8ZtaAsnXY9wk1YMdAHZyOuI80TzTqEsTOG070h02UNnUgknsyGzXh/EqH9+JlxybLr445CWWsAw6+Bvg2h/39RayXolDfmip/QEMfMi5BHabU4nmurMb4AZI61xDyqQOObfRgVzsCaTFd0KQXNThjvVqyHr7+5Sp4cN9SB5I/6+Fji72yppNvoeG7jx4GzTcDfU6j5zo3m/w9PEiNwu8S6gvx68NS0MObLs25/mVHlqx5cEzlmUoZUwbPVpnf38bwMMMInR7hNemNhZiNIeC4Mg/51lTQ8bvAxtBugQGW90iTNR3HdIXyWTr4Zyn7uyYsviuccWdriFxheB/MmYQ9PhrA41Ao0vwu6PYBF8L9ajUR9GQ5tUITof26Qv/remjjESlrHnvYVas5Z9z/tlb6ugbdnIDtw0XzdIO3Xgb4fQted8b0fHQ2rIXKuahlDIuTgxqVNAM2pg90o/q695nCsZQDvNjY7QZXPY1gsBnNPTWLGwv+UNnpE8357He8RzXTa8CQsRrjfrn5a7zmqzawPpqWqw2kdlKeo2vidW1ML0JB3mx/sQJU+ZSW2xDHloR7zt4m+NMJy7OMsG/COK7PqNiE88eMJrLmx/m4w905epjYriawsSSwNdu7hraLJVlt+Hmb120rXB93eBNpAMPHPYI/HA3s0E5oR+4wdZEe5usjBI8LSrjThjPW45T50iS75oLHWU6/SONcu8T2t6E5f+5Dx7nlDXD/5ClcQ0/leU8PhxPwHJzpxehONDs2B+Uv8+CMPeN7GuC25wnBn4X0adTfvNkUQXchfLqzAfJ0rbm+37W6LObQ/xljE2wP6EI4vZCOJZgjI/Fc2AtYX/RHUhdeVwcka4w9Y38ywJfn+YI/Fy3Oo/HLohmC7kK4TagRcsPduX5rN/5b58yjg9Vx3qD181a4fNVAODZIIvqQk5WBjn86mNgP79do5XUPc/muBsgovMj1L+9mCh4PNOCRN2esp0zSQad3Hbln7zicD/PbQLvuXYGNI/E/dwPWbyNzd2D9drveXXkOs8ZR3u+In497EE75bRpnet4e8KK3Hobf7ML17mPx2mrmoXvUjNlhBJvrVxB9d6ODi20mcqZx/KByNQOceisJOv7txQ+2h+ig5fZasqa3AedhfTiTPWrG66D8d8pUd4PuHn04Y33cPh0s/uoqeOi+N777jPD26mWk6eHojwO9hTbVD7pG6WFljVDB44tcAvpyJnvsdtBBrUd+gseD8N1j+L7j/rYfHG2rJ+V6FEbL8uJlf1nz4/z9ofVKHXyztAV1nYaavz/MImsuXCH0JfO7En1Lng5+9nLh/gbTcVn8hfz9YXlFPF4EoT0N2bw2iOhfurP8/aF+A/a84w9XTmA/3YfHYbme5D/J1J8ce+ddnKzFxzkHwp22OnAfQFnLORBKRujVPANhTyU9FK1uwj2RvXF9CBTyCYRnLno1n0DI1htIDm8/0nM1dt8ha/428CNuCOEfNfG7qWDhvMFwyZGdNxhGXdCBT1sXwWML+r+DhLYZDNOUtiOvsRU8NvDhv0DOWA9dpydt50A/dmw5oi8w6KGGJ37Gosf6LbmKtDh0L6C9l9h4HQxpvka1vMFw9BMrbzDcXYnLmy2XjWbx8dwmGHrp9BCUnCP/fxlDYJ6P8ryWRVmrDyHwWyulDSY3FXRbwjf9dfB0gq2g2xAOO6NXyxICRTvoN8+Ta40A1j9gfZhyf03TviF2rDX+GtLiZBEOvs/Wz4aAvpZBLWMItA0xqGUMgYDfDWq5QqBmhtIPPD4sa3HcIPyWVpZBJ7T8+38ZSbk5Xus0Wsh/NPzejuU/Gtpf18F8/zKCpxQNX8/i0H2HNoUZIGfQDaR5sgin1mH5jwZLb72a/2hYvIzlPxqm3KD5ly9Q8yFtZDScrWaE6Gt75P/PLQxGtVPqbRxlrI8rW5EzzrlZz7E8txsXxxDedJrtQcRyC4M733Qw4dkOQc9ERf3GEU7w2i7o6YTPr2F1LAw+7mX5h8G7vgY15zBIbaWHFc83ytqxNrD1VBho1yoCOr80QML9m4j+DsHG8QiIv0PXg1dwDyf6rb/2CZ50yi0N0PfQz4IeRPhyCcsnAtaFsT4nAk42oX3O2F7hqh/3mRGwZbcBivvFyVocnFskBJzTg7nXLUR/H2K5RcLJczqYE3JI0NPR6vGTCA/K2yjovoSv3mZ9dSSE12J9dSQ8GqL0z0PGyZofn3c6jC2jh6lFN5G6vg7oeD0d1vdheyBMB//jbB+A6TD0K11H333hFOJvdP0oPza4eL0Qx5fwracsn+lwvBs+1oVwt35GktvqNTSfazN9Ze3YIvRoykzC2xzwM36UkFsU/HWZrfGPgtolbI1/FGzy0IFx5EnuT/NLE471JYzXHdN8omDOVjb/iYIG5HstPEZHwUtlnvZuWVv5/887Fzoq9X/PXsraXGsuVFmhg42r8gQ9F1Un31goY6hunaDT/YuySR/iQTiyA8thLnj3Yu/i5kJ0XaOaz1wonqK0o6QGshanAJVM03JY5jZf5VRkGbqAM/l7M4l6mLUhBdHvKnTQZbonZ5zD0LR5hKt9aiXoLoSrjdep+SyEUU3p9VmQTc/7T12DzPxt+uPfIZcQLk3w5EyeeestJlyzuKGgOxI+R9ZWVCZs/m6A1ZvwvkzUY32Mf2+MIdz1Hw/O9NgY+Kxck96+tQW9MmGLvQFse5eRNT0ByWVjCe9ttgLRb9Fo2WuOiOGM9cr/GcD3cCvB44i6lVLP5VlmQa9M+AiZY+DvUJZBn/JGsA0vJzNP4754r/g4wpMyXDnTY+Pgv6E6uJFdTdBxnDi43MsA5iYVZU2PRYV1lhPu2JHtZUSv7ZUNcaDdr3jY0cUAxuq1BU9lwhnKeKffXU3Q8bniYbvSdo78V1Zm+uaK+Lf0lbzs7vfjQbvmK2HkWxZzJZRNZHFWQlhjA3jXLitrx+L3UYmQqIw7qZcpa3ES4SzpTyoTPn+SXcNEuHHZAInpVWTNH42S21LeMRt/y5AklCsJ8s4aoYWXk6zpeH64Gr646iGg0gRE9xTSga5/E5kxrsNz/tP8r3pQfVYK3hswhXCTrd4yY9rPr4WK4/QwY3EwovsL0f7c/lgqZ6wb5yjPPkvDZM0ThPb+Qnl4L7xPUZrQD6RBozVG9dg02HTSADq/WPn/PRvgmZMenlXui+h+ROxcG2DDeCOcr7RU1nTs3wRzlLlfzZ/9EN2PiNXtTbDxBB0LviRsJHrOL4NlzeOLbKqnE/5cFv8Ngs3CsZvBax3rtzfDOn/aL827S/1HY9meRcy/BaztddDiUEdE9yBi9XML7JrI+rctcCffAHZ7cDvdwo+t1Uzzf2+4ldeZnXcot1yJv5PKEOpABjQZwupPBgzWsz4zQ+kzdFD9F3tZ9AddYPxOlqO3qVwo2z5ljOdy2+E0+c1ZJkz1rQIny+eLmT9Unr+asbPsGJDB44Q7MX80uthgu5XOW3Fb2G6N9bCFas/nEaZ6OLo+TGOsN020JfXnW1OmBxF9iJctnLo+SDg2Fp0eso2zUl5rUb+qsPl2PGHtvBnWHO9qavwM639Dq6kxM6wOz6uSOhAcwOL4Ev2ZtSq5L5bDLI4H0Qe+toWSli2F+DnowcstnJV7avX3qgoHrvxKmOpZaPpUjbH+dowt7MndK3hiCdvFVIV3TeIFPZpw05Es/y3WoD+qqvlvse6ZXFXNeYvV5X5VVg+t96dWI3WpU+utahxSD63znKuC1zZnIX4+6t53M2elPlufbLOFjBZnCVM9F326/TNnrPfSVVfLu9k6fEF1tVybrd16VAVYvUc4NpZwSTtbsM+OFfRows9228LZrEhBD0c2YxkHIWsJ5W5V+wseX8IeJlbezdaDtaqzdmp95VkNokc7Cf4CFBG/iTPeI+vZA+Ue6a4iul8Wuy+brCNSqsHlansEPRa9vJXOc7bMT+c5jN1MPZ+edhf8pM+xltRm+Wyy1jxdjbTle2PYsY5Ef7jEFjxlO+HYB8iyfANnvI/WuO7VYd/+p4juqYX1ItS/30bCVV/tFHSyn5u10q1qYOvZQ9BdCNdT6n+DizUE3REd/8a4BJX7nMYZ76lVbV11mOH5HtH9tbBejIqfrVc5E92+nsYZe2Y2qQajkjIEvwfhbp9tocWkLoLuQjipuy1MXtRY0EtR83prOeO9s1YGK8/36yhT/QP6vm+dyunoVfhazthTxbYqNO65UfB7oOZ91vHzhhYyLgexjVI4472t4gbYgqEPZfVvjKOfFmuM9XsNqkLz3NVI82D/amulwOrwLrsi0P2j2L1bbT1dqxrc2HIbaXoROniQcQF6aVnD293FuUzPJf7Bg6vD4q2ycGwCeh+tMdYz8m1h+KQVgkd57vs1mfP/qLryuJ6y/0347J8QkhBCkn3PVt2LJISQhIaQhNCQbBGRlG1kz56xhZB96XPeMraQmWwjY8s2MrZsX+F3zzn3nHt+f8yrxzPPed/nnHu2u70/OGfU4VAz2P7RA80fxTwvk489tajtvEyuf84K9NnTMvleJ6vqf5kccMwE4d/vIq3sadS8GY3vnXtU4LMI3j7RonpbJvc8bYE9nxcIGh0sjVvCPcS5UbzeHl/jMx77WSJv70HPNcZ//cX65BJZ6mRWfS6RR7Qzqz6XyCsPmKDQ/g7S4ih+opYS3HtDhsBT/GkKa8MlcsVHFjLGu45nmgTCn+tognpT5iPRWyeSF4t6W7mT4SJkHc9wIUrrwXAB6jgxhR930ROG09HI08lCv02WX380QW6/TQRr/S1ZLpjL2jNZHvXDrHpLltu3NcG2sPmCPg2lZy3mZZ8+SeL9ZMC2JF4vdGYx9/Y9MF7oq/HyYWXNndb3PsGsrw6aP49jzA9bbCH99n0a43MJnx1gIX34dA3G5xB+Zgcz/Fr3jBBTB70nxAn9M06uctAEt6P1BLO+YQnSMObH7TcB+JQWNNhznJyotIPc5wHS+HyCfzluVr3FyU2qW1Q/cfJFvRkeJZ8V9PYw2Xcmxzhf2YBAxbMz+Q5H5U1QXT+bY8z/vGNR/c+Qe/1hJX3jUv1ZQh+eIXedbCX95M0dxhcT3nmKlfSZ8mbGFxE+808znPtUiLTjFqDJG2fzeu36jfJBjf4UNOR6XHZ6qJy7L+cFPgcNvs+wI5S4TeMY51i7fdsEC9dXBZpvDfMOEDFrOseYn9bVorZJjOz9xqLWPUZeddGqnpcYOXO+Va1vjBx8i9UxRu7SyqLWK0Z2V9q/oetzpB0rH436Mk3WzleMvELZ17VOvsk180g+9hhex0cHmd4Zenb6leNSpaLl8otMsKZ9dYK1OkbLzVqw3w2KlvvWsap1iZYbDLKqdYmWveta1fMYLZ93YPVS8EM2N0bL/a+xekXLeW1YvaLlM0kYF6KXIcxPIeE7baTnrmI681NA+GctTGDr+jfSfCrn9MsUFbtAqTVRGi4VJfdpaYL64RRr9Y2S4TurY5Ts+Rf7XaUo+chAdr6i5B6u7HxFyffSzGodlZhTzWodo+SuD81qHaPkRalmtY5R8u7TZrWOUXKTlmy+jZL7Kfu3tOzHSPNTgG78MlnwHCkffm6C421qE6x5jpRzBplVz5Hy3nusj0XK5Zea4G9yf5/p7eHFYIZNsHI7wzo49w/DdrB2LMMlaNQyhotRhmEcH1Nfm47n5+XN7gmCz3D5gbIHvnO1NsGaz3D5ejvmM1ye2l45/vgqgsYBzt2LEOKEyZkZJvhWsTbBWpww2W+fCd7dqCrwjnDkySgVu8KF4lCOS5UKlS+1UtbBARRr8UPl5a3NasxQ+dxNZVz4VRU0WB8iZ+Yq+6iYugRrZUNkz8usbIgcOYTWa/CUocIYCZETtprgNMl1GyLEDJJ/7WeG0nvqEazFDJK3NrGoMYPkR+XYezpBsiGF9sPDZYN5W2G+iuJtK3n/PkiIHyjrz5thy5r6BGvxA+WHk1j8QDk0lcUPlC3T2VgOlN/qaT+/Iw3gfYbEUc5ps4smIaYbzPzcl+NSpQLkaZtM8OMKxZqfALmhn0X1ECCPP848BMhb2lhVDwHyX95W1UOAnJHNxlqAPCzPTPrq5hfsWCbCpx01wa75euFY+Lj+8hel3UZ1aUiw5sFfnviDefCXLz9hHvzldpWZB395bDFrB385aw7z4C8vm2RWj+svD06l4+X4zJ6yts76y518TCBllxGO6wHxlh4clyrlK8fuNUOjzEYEa5595cqk7q4E+3S3qj595d4XmE9Fz9/b8pXXlmI+feVG/yj7qMflhZj28K5fd95WG575cZ9SNuX3O5YV9HZw0NGPY8y3Utb9+JRSgqYptA+TOcb5P+co+/mp7SnW6ijL2TZWF1keX5rVRZanlrDxIsvtu5mh7hJHoawj1PmFYQdYdKMr93N3XVfhuF5y6A4rLBjaHGgeUXZ+veT5OnYsL/mOixk2NaguaJzhoslbxS0hv3JHjnEeUQRmeLaUYi1mBzmkPIvZQS49Rmm3ETW5ZktD/A5IW0HfVt5VhenbygmSMnftqsk1nbuznKJsPLaUhy8ww8lSNTivb8VyhGJNW9j9tin3P6RGc46xpleRGVx6V+X6PoE0Ryhrz+WfG3OM+RMfLLD7gwPXVPyEv+l2UzVRsKiiu4ojoVaHhioOh377GR8G/QsaqDgUWs2iZX+8GsrjnBnWVojpAHevuXOM+TuRFnhI3munmt1z8HMYV1UTDV+N9VUcAoMO1FNxEDgtpJoJ3QYK+rZQEl2XY8wfG2CGGhfbcE2Z0PIcTziPv+92UfWBMHpnLYJzZ/fhfKWGrTkO7m3P8aYN+DfQndWyASA9rkFw/hR/gW9J8CN7MzRv01Lg7WF3vZoEj3tgEXilvoOcCD7ynuXhJHMMNJtcjWPMDxxjgdbHugualrBuD9U4hDUT+KYE9+ljgX51zQIfBduHVOIY58AM3GqBd5XJb4bwemE894pVPa6DvGkU9usLo+YzDfkdJHm8pwkcT3UTyjaFjm0rE3xHaiTwHgSPfcLmOge5ey/si/xWnpxcl+4VFyyi3gJ6GoWy5NmdfCfRCneGjCNY82kvD8iyqD7t5WA/M5RJ8RU0GFfgHpKMFWU23w7cw3hX2OVLcZOJLrxslYV6IQ72YJJ7KmtBo7bjCNY8mOQhB5kHk5xzUukPzn6CxgWmH7ASvMu3usDr4FELM8GPAsoJPH4eqJMnk31yNMFHNlpUDzp5Sj0zeHUbDzT3Jusbir6MBXa5dRd4Z7j/SM8x5teusED9L05cs+6RnaDHz9ns5E1f8LFmEFznF7Pqx04uWG9W/djJ1faYYBDJGWvH2yexVRne5p8DNYw141aYIGRxN64f3LSqUNYOTpeUJRg64Pf97QQ/JVJ6nnLtWTQDaB5OE/H2s853gq39pgt8DMGhlc3wqsYUgY+GZStLkZijR3QReGVuzP/OMeZ/eWSCmrurCJoS9OgzLftsP963Mz4O4u58JNjLD/ssFjwUS8OUNbFU+Wmc77B7qqCRYRP6omLynYvU84MZTgR5Cxqa//O4ct2XHlFZ4IuRT8w3FeNrh2IpYSu9VnoUwWIWovffPnKMNcYLyt7gyj9IixMHb8u9l7R2LpJq7TCTto3b/Za3M+Z3+Jjh0g2aO1SrI9NEEn5hL9xXwwnu/dxC6lXencXvAHXkNxKbn7PhP4nNXdGPGG4KW96/lrS5okhK728FP8fG/Lh3yHvlRbwdMM7rb1XboUgq6MeuoYqkX0JN8K/pAdL0NLdnw+kmaLt4NtBcmrSOAf1eCnUplJaTPWE4wWUamomfoPVUYxzhxsv63HIQ4uDru0LJ7ryFeKvwP8p7dv2INE0Ram55yc9L1ZJ/VUzzdu40WOHAeJqrk/Lx0KXBfe7/ffeHQvsXSKPXsTYvkNy70t8XXdLhCe1vJC86jXOe/PZ2AffZ5w7FdxKx5wLBQ760t7sJmt2dBzT/pEmNny/9eo3u5aDmLYnNmZg/vdQMtxfWEfQO8PDsbYKfz68o8HYEf61I72McWnBXaLd8adI6E9iX/x/S9NhPrrRymAlaX50HNG8k85MrVc6zwonsWgLvAJ+e5HGM+RPLzVCzTCVBU4z+WZQnaf0nV6o1g/afR/9dFcZUrtTaQO85NIzK5ecL8xtSlOu4OY+RFhP7zJG23zFBUdI8oLkf6ZwfuuACx5i/GmoF18rVBY0j/H7vD2G850iNa1mhY4GToClAeU0uqzgf1VnJYuL7UTnSIAd6/+1Q0/OE37H0ItLKYm+npZ7K3rJnlXlAcz/StWCG9ZyKc9BxKZtjrLl51gRHxwDS9DQ/ZK98C7QZEA80TyPdm2H8itynykEnDMcJ/7YVvj/GNFifIY0l4yge5s47SPhHfecCzYvI4mRIx8n9wyCCgwfTvRnG1S9Tb9KZTMFnhqSfbIY0R4S0OPhY6dKLBDOsaTYXaK5CzNOciumLrOqx0qUMOzP80S1Y0ATBtjV7VKwc12evxNb3Dg13EBwZ31vQn0b983ZxjHnLNis8P5WFNA3Ni/h5iBn2jp8LNJ8h85MmrbRYwb17iMCHwJCYjQQ7+fYU+Cw0d9p2FeP76mlSR3+Kt/2kmnZL9yJNHw8rndYRnJbD8iWy46ZKn9+bwWHBEM63iuwpaHD8VGnRNDOs/W830vhEWPpmGcc4r+DTaAv4jl4ENMcg5hdA+MEVvM/cWblSxWFE42Sxqh5SpOylJljhOYyXXd21N8dXrnoIMT2gzKElKnaD+70pvva4nqBxJPjqPf775VI82cPguqRIk6tYYOmp3UjTJ0FRYBLHON9g2E4LjD1CsTbPJEijybwaRnCj0mYYaT9c0ISC0xAa58GbPgIfAHfPsPhNCb9Z6Xttf2ksaFwhOmERnx8yNzDeGQ6MS+T1KvChmryBlYSyDgSXIfv6DFTh1ALCvziN60s1L8MXA81VyOoSK3Xsb4Y2O0cKfBgcWTWH4OgfgQIfCOjxLMoHNRZ4B4JfvDZB0m4Hgad5EQe3s0DRyUOI8VmAPURI2toaIV3qR9fWmiGR1OewcK4xbBzA8eVejYSyDgSvXGWFOa8rCXwWqnNxCsF+/vgdAMq3u4WPGywcN1haq1wjZ48O5/yWYQM4ntzSg+Mhu6oIZUk+FulKnAVO3ST5WPh4v1FuBD3vs/Cx/IRj+UkHl9A6vjw2QGh/P2n7dRNstY7i+ukdBwhlPeCTexDB/Ya7c/7vwKqCxhGMOSwmvtftJ+W3M8Nmv1tI0+Sj1MiefI0omOJP8ISdlwUNyWMjGSuZSV2cvvQV5jE/qexP2rYJd3oJ59dP8j5D54ch6xifQfjyylya4PI7j9/QgNvEU2gTT6nCQrZX8ZTGfzOTvpfr01mYHzyl15Em+Jzyi1A2EI7rOmlzssJv+W6CrmX6cY2c4sbxkndOQlm8XntKm29Z1LbylIxWM2mfQfd8eFthPn4qbavznt14u2F+ek2z2laeUv2FFrV9PKVF5BluOgpZ4qvq0wifvd1M8JgGXoSPXbMGMT+DR7Jci6xN3KWp+1ibuEv7ZljUdnCXzitr+oaPoYI+gOCDHyh+Mq4x4RPe9xI0btARWnGM+a11rPD6n7qCxhmaxDbnGPMfR1lhxYXqgga3lbt0jrxHkU/w1HLYZyq6mNhC1aQS/qubBbLeLkda2SQY8qoOwYMasTyKrL5O0qpjbF/tJA30UvqMdaSgCYO+S2oI9XWSGoyk9x+OpVVTeX/CT5FMsIDk2WNlXWFG/9ocY77Pn2Yyr+6778LnWMxvUa5hY8g7n6xsInisMAvrmkEa72CBCqsWAs03iPkogusR/5EEj840QUZyhKAJh+Xzyws+DVKFl2boeLm7oElBj7LsOcZ8q7f4/slipGnUHIZOVoL/XvbFB/NFvRKA5hLEmmiC630yE2/Vfv1I+G2VJwqaSGi9v6wa05fwx/wodt5VTDROqJugx37e+nRRxsj73xYjjZ8Pt3YV+rB9xa2fd1QcBylj/lQxvk7M87kdrbTJ5plA8xCaYMD3WI7xNYsh+ib3X/XdEx/NW57PkCtmaHS1q6BPQQs7U00DA/5uPY8fy3PMNaFspk/WSmXOOd8NaJ5DZc5sTPLC+bBzcb7zah/tvCz3mVTVCpOq9gaa85DG8T24j+A9Z1guRBOk9qb5D9laX7R9pIpD4NLgBBUHwf9eJ/uwOWrLgKU+rA/7h1K8YRl+L5rFofkMryn7gd+mhAHNW0j7/60gNx82vkxNQzjGmvHlrYC6bUCaPh4K5r7yZhjnHvwwzwKfJ84DmoeQnqPODb57s3bLHPjYm50LrLmxwASN0mMEfTTBY76xe00276IuVrXP27yHnjFD91VjBH04rGjwSMXpiufLHGNNX2Wcnt1EMZsnAzc4+2hzps179hUL6WN+BRu8WX8rVaqU9/lLZth2jWLmOaT7Ce6znjnFm41NP8dYb9bnw3usFTyU8v68ygKNU/cgLQ6JmR1QzQxVUynGfNPLRJPNNMYf0wiuak/aM1to52yP2WZQc0tm98iywrpCliORanaW+5zN2n/JDCeSK6GfH77nUNumjZfatp+FFuIzJP4m0W/byHInUs3tqt0Jrvo3HkfDbazdlu2QCDb+yvIommDeInyvabmN9ZmIwwsJ7tGN5VFkx820TYu0wt46sUDfQzXB9id4PswUNHk2i4cZLK2mA81JYYI/9pExKGje2jyV9frf49OBvhdLx0jMwyKOMd+ouXKtYQsVNCHgHfiEY8xXCqTXfc+/PbSxMYX5IvJsKxB6tXtm0/YAb20PdGZYVBzAY56szfI0Mm8G9OC74t99OtD3d9m4M6Bv28zwpNFogQ+Dlbt/CMc1oN2XreqxDKhku4WM5enDPtm0tcmAeir1GjG7J48Dc1kORtr+Da8U27Sx5oR+nDSBsx/F2lhzQmOusrHmhPoo/cru8ThBEwkuGypz/81mmJDWDk7or08W1Y8TKn/UTOa3lDFMT9ZKdKS1CZat7sFjxlfHfYzFT0Ovmtgj5nPwDc1br2M1EBtf9eZUR1r7uKOpO1j7uKNly5kHd2TJNqvHVTTrlGsE5Af0HUQ2Ht3Ryj5WuPdzK9J4kkMb7SrDYnoic0MW0xMVTzXDven+QN9xpPUq872Vimlex+wVdD+2Nqop4QOydiJNj/uYH/pVtqrH8kN3elvUY/mh52fM6rH8UPwlE+zO8wf6zisuS3M8NjvD3r/1Q+PH0muuIpsP0aQ8ykSanuZ1PLqP3WcIRjoHdk8jGD0YZlaPG4xaebDjBqP7E2m9fOv3FM6dovmLrk1z3/VA2noXjMrG4LIyTF7WR+Vlwuco+/YtfbyBvq/M/Aej7hYLuDU/jjQ+C3n80Zv3f/wesNNv7No8AuVUtKj+I9Bzo1n1H4Hu/WR9LwJ1qcD8R6CN9dl5j0CTP5pVnxFoJnkOKxOc4Y6xF3QKGKoe14vw5fLNUG9oJ6DvWzPPEei+0m5hE44hjcdrUCxKuMz2zLHotJldm8eiztfNqv9YdD+DnfdYtGIq62Ox6FRp1v6xaOl15j8WPf/TAmglyy3JPMSiPl3oeX+8fSpvN8w7dDZB3IzDSNPj8ZuATjxg+8MEtKkH2+smoJtHzKrPBLT1NesnCejDFeYzAU2IYe2cgPqnWeDM945A30FkfhLQghMWuBl3DGl8FvrYfobgIQX1D2LrdQpqNp95SEHNG7PrixQkE0zuw6Aa+9m5TkEdL1jhaU5noHtBHNMV+hcs5Bjz32pZ4Urp+oLGBUq3TeQY85PqW6Fz9RqC5jTaVi6J4K5P8DuBKbwP6FCK0B9S0ezNVlj0hw/QfQ/m3aBlj6UcY354KyuMOtWAa15Lzhx3+w3n1mBlc9CNrOV8jGxJXS2MlzRUFG2F7m7dgO5FTNB2ZUOO8fXRj4erCP7pWU3g8TVRGlogW5SyN5DG56Kcg2v4+I0ps10Yy+no8FplL7SPYjaWnwdvVLEH/JevYay5ecoCARGNuL7+RCehLPk9F9Rprgma73mMNL4A3cvbyn1ae2xCbM1a1303x3j+urnWDBPO9wE6hyrreFITjh/PdOS4+R7yOzhq2WJ0O2WviotQ01Y7uZ/jE5mHQJg7+4CwTmWh50kWWBc3QB0/mG8K+qX7OMb8hiMW+FjSTNA4QsVJVPN6YCXOT0ouJWhKUPtbmXwdQbuOCWvKaVT1mnKtN2yQOn4w3xLyqp/iGPPz+5hgoNRS0DjA4KyjBJtT7Dnf8HA5QWMHu0tTzay1wUDvEbCYOchvuRXiZ7YWeHu4sIuVNUFYlWwV66DPRMq3thsM9L4D5tvCum8XOMb80NrKuDvVTtCkof1TL3OM+Y91zHBh2BakaVLRtm0XOcZ8tcX0Ped+zoxPIfzoEvpudvdYxicQfjCZH2LRl78uqXws4cdn4PkqAul/uaLyEYT/X6IJrlwexT30bTBYHTNY0wECL+VxjPkGyrofGdlR0GSgFcv/FNb3fFTzgLIHnrUPaZp0dHz7VY4x3zAGz3vByO3CNZX3I/zSJxSveERjxlbtyuN8GzwY6P0OOv/8eHpXmIsK0LR9Zvhy1UvQYD8FaHaBGUxVDyCN90T7R93mGPM+/ek3KSj5nsq7E/57kAleLXfjZf8OHayOZxOsHyRxjP+/X9l/OMb8B2X9dc14jDRNPopzui/MS4WojmwG+fdrgiaD4NRMM7zQZwq8E9rd/xHHmO8ebYbMDRW4ZkT0YKDPw+icuWLEM2H+LEKtvCzwaUoXQVOIvNyfcYz5uCQTvKn9HGmaAoK9l5lVz0Uo8S59hvXV/l8+l2K+fzcTlA6+LJQ9jfrOe8Ux5pcp6+bPnWcEjbK3OfmcY8zXDmbPAorQYfLdVjrBr1pZ1XGhHIvsIQ1odYMXalkD4afEmSHpWyke/6M0GOizQ9YOxejdOwvcv9xV4AvRrqpvCI4eQZ65C3UvRm9HsfNVjDKX0XfmXS6/FjwXo/1e7DuvYlSzmUX1XIxGkPf/0wjOI++NpxLs/4WN5WJ0pAsbv8XoQg82ZotRRfJOqYHgrGwc/63N3uu9elx8/VSMlivn60LTIhvz/D4vGOgzWlbfEjSggwW8srsKfAHaMv8TwYtG4jHE+HyCP0RY4HJSqsCnon6L/sfnn2dprH0SkGMiw7HIvP0zwYk/xgplIwhOGm8Cup8tQdf2WdV6laB8sKp1KUHjZ5rge3qRjZd9w3JLsrrYwet/TVC7SxeB9yK4+gaLOkfZwZFjVrUudjBRMoPzyFtI05PfaBCwolH2nMdTVgqaCBS2lfkPRqOeUH3q3T6Cxo/gAQPZd3Z2sDXRos4bdpBusKjj1A5Wdmbn0Q6aV2H1tYOcZBPomhXZWMya81m+Slrfkc7kd4Ih2sNH4L0ILv2Wzck6+NkAx29L8JsDtO7Lx9Kyp6/geZSWffrrCqTF8UOPXrG6eKKpaWWAzXvpixl2QmWDaJx6yVahrIHgNXdZP9RBNeU6vUfPBzZNEwQjnlD8V15/YGsp9r9dMhLcdW5nge9A/j6YYVbrYgLv8VaIaXkDMU3z3suQpjegdz56gk8cLSXwebbcM8xDps3vkV7F9J5KhtJ/wj+vsmn6QPhipd8E7PiP5v5hPvcVa54xbzxlgu4LxXxXNG9WnUwL/BvN8iWzcW0P28tb4MCxFM5X/EUnaJbbHmbS+JW6zrRpfAD0mFdexf6A9zezHlG8KqKiyvvC5N0axpoHvWif2XGblZUJn51sVv07wJHGVvg1Avt04D7P/E6PG/N7IudPe1cRNAYUsZR5o/kwY10tEHp7pE3TOELJH1U4xv8d8DPBlKmO6r/pPi2jfmWOMb8mk76n3clWSegHjjB/LH238LMD0+ugwtQqHGNNx68mWFmmnBAfj3dHGPHQArrEG0jjE9AsicZ5Uyae82fruQkaJ1RhiwOvY6xrZdDq6whbGpthxoOhNk3vDOYkJ47xfz3KmQHW11D/zdrBGf6YTr+deZhTVeXxvOIMfy2muP4f1Qg/qe03pJXNR5cG0/gjlt0S+FgUG0D1S1rHCLw7WrTLkWPMe66ywuB+zQQN7v/O0I+8UzHcVilebYfNcTZNg/+6QIuKZvjqVhPo9SGriwt0/51+t9W5sLrKF6E5nWoCW0N9JjBcgFY6kd8+h7gUnJ+BxulUphXSYi63zZapppXjBpvGYw+usHWwCfa4Vgd6Hcs8KLgD+9bbFZZuNUOtuZGIaYqqtuP4SoW9Nq0sjukGxcOU/X/v6kCvS1lMN5huoTGfd6lL+L1JOB8j0+C5vZ6A3aCebII6tdpzjWsfnAeA6V3Ar5M7x/j6cOVGEzyaURvotSLz4wHNb7Jvajyg/VcLXBnyC9I0nmjc3gYEz/u1rcC7E/z9qJW04Y6H9FgnliTaNI0rtPusYXzN9tHDDNfD6wLLNUy9NYWhC9l3Ck1hrvpeEMZP79FnzRivdMM4i+Dxo+j9NPJbjKEWGB45HGkxPdGqAY2FtmoKjzqboIXcXtC4E3z2MO2Hk1ybEH7184E2TeMKF5c1J3h3BfyuWkvBc0v4K90Kc0rj/Tvj89EppxYqVq69YpupOActW81inkaGZwxnofaDafw+wzKFOBkELyP3zdIJPj7SCjdjRwoaT4J3+ZgAdWsv8O4ErzhrhdKorU30XPU2zfXccBfu73RtcxqCc9K35eOl271W3NuLlRrGGvN4M5zwOC7oMwh+McEKLB9m17pm6PYxXNB4EjyhxARDwzsJPH5e0RaqNrVAWIV6No1X5jA7T4JHO7IcmCa4nfUUMYzH+MyFnrw9I0634xhrGp6wwKCB2YJeud58QeNHf40UeE+CF3WzwLk9ksDXtvV6Q/UlgZVsGu8IpXcy7AAf/+2oYrwuecGeYTRvdY473U/UHEbfZ2VzFMZFc61w59MLxHjnqBykaXJQWhote//bOIH3Q+ljOnOM+Wleyv52eg9B40lw8hYrVJyks2m8Ugcvb9DWLBlSvOj3hl8DJMJ/elEW6DpNffZO9CH42Jz/EOMHNLzA8T3TWKTp/Qj+2dEMZ4705bzDZ5xriGnawsYZGsZ7ha/TzDByQXug+wYTGU+5a7pwjPnR5LvIppB6tpvKNyV8B6XPX9rcRChrBxGLWNkS1PlsVxUXI9sPxuNrQ18wLbVAkx8XkFY2Ao1dI3OM+cAJNHdHpxssTjDhZ4ex+vrCOmWve3WqwabFwf3CT8D+cKmtCX7vSrFWdwWT51YtCe5F3lVoSnAn8izDAzwTWRwPwutGmOFSUAMhDq6LPwyea4G4mn8gjY8gOL+dVfXsDxcOstwj/tDmvQX6r8Y5Xf25z59OPQl+4o3PRYDgMwDqrrWoHgIgN5u+J+z3gZUl3+hBuXdm6J3nKpTF3gJglCedw9d86sX7NuaTuip7vC7nkKYPJjiZfLOA54QA2PFMmYe7VLX9fz+BsKqWBf752g7o/UHmIRCOvMQ+XaH8lb6grTWBMEKZ85edqCPosbdAeBrM1pdAsHVUxun4c0jT4L1WILQj9xlq2zq59SG8T+8uNk2D/QTB0x8m+PUaxZqfIOjXyAp7yLeiQdzPjtvatcf8seJ1SBBsSbLAgp8WQa+DSsH9Ocb8UF+6f6ubyfL42xF+3w0zlD7yHWllcwku2GUBz61/CHwOGn6U+cd7sCDoH2Qm9b1fSI91UZpn0/Rt4fqTYIJHbsbfQ4UIYzMEzq+1qvUNgROXFf8t6nLNpPNWQV+CKs0M4hjz5SrT/Zs5YzAfp5gfp4zrunEfkFY2l+CjV81w/vhFgae5OutEWkhdRm4bRPhKXbfb/r/PUOixxgLX81sDfW7BzlEovHa0QNPLdTnfcpBV0GA/oWCYbYIPtT4gjc8lWKdc4wTGXRH4TNuBB0MIvvn8uE3jsYcwODPRDPEvWwF9jsLmsTBYq453kifTgbVnGKwONcOXoHqC3kRw7gIrrNxuEXjcnmHKHoV+O7D8Oz1unbufkKbJRQMR5Y9WvybwuA3D4OYPC9x2OGvTeOw5HMqMVfr2Foo1z+HwV45Z9RwOT9+aVc/h8FLZWya41Bf0JoJzBlngUEWLwNsRvN2X5SUIBy9ljx038hvSNDQn5wZlDvlvWp7ApxNcdNKq+g8Hm9K2bheO2zRNS3jVfwzBv0Tj/Vek4D8Sdk5m82okNF5jgsnjGwgaNxiRGiH4j4T+3mZwr2cWNDqCu5VnuQgiwWWfGa41LyVoStClWVpd1iaNJThqLM3zqe2dIqF1C6tar0h4TNo203am/FhhnEbC6FpWCP41wybWZZrLOGBrxLnEcYLnKMjzNEFzT4o1z1FQ6YtZ6Vt2Am8H2YsmENw9HO9jowRvUTC9lBlMNXcJfDpauXY8wd7FWwQ+jeDmhyyq5yioUMUMadvW2zSNCbqeo7h0FZyLO1rwFg2jXprgr1FlOD/9H5wrhmmyCM47Qu/H9roxkfDPp+4XNGnoS8wkgnv7rxf45bZHHSaBNrdHw9b+FrhoSbT9fw8xsD3UBNX+ohjz06qX5VjNgwHeytx18chtpPFZBN95pKxr5Q9xfsfsNYIGHzcGBqWY4MuSsTaNJ/lJoFpzEzweSTHmtw0oyzE97gxIiFTOaQrFlD9N8KQF7B2DGRB5WvHf7RDXtLq3StAPt41vPI3g6z162zReB/1OasfqmkRxeBk87uJAm/fi4KuR52mByUlW1UMcHJrLPMRBZooZdnXIFMqmogptZhNcZ8lKgfckuFwWW/fjoKCqBTIvtbaJx119YS7BniPwfBsP2l4iHspvZu/WxkODGcxDPFSLscDrPRlc3zlhhVDWk+AhqSz3Vzy8Uz0M20+P1XA/zhkoHms+PHxrAvs6fyD6Hhhr//kQSb5ZyyI40YPee8/pxspmEP7wGDN8OrmTl83NXirEoblDc64wP/PheEMrtKqOfy93PvegO03x7hJ8XbNA8LAApsSy6+IFkPKBPbNYAKmn6P3/f6cn8PGL+c/RJnizdZsQJwX9OYNqDluSBd6d4v/YPeQFkLzCCs3J7wJoHjalLSR44T38Ln2iMC4SIcWR+UmED43YXJcIDb+a4djPjVz/sGyiUNad4BbkHpETwQ/aWMG9sdn2/+MnwbA5JgjzPILo9xiszZNgwwz27CNJ2Y/QZx+V3RYJ81USZChl5fnrhbIJyLU71XhFzRN4J4IHL7RC9CO850/iHv6dTHH7cvi5XrLgIRnOlWXPjJLhymD2/CUZDip9ydm8juub/zab44olepsYZ+hLigdexf1niXAel4BUzqzGXAKn/jVBsytrBU0sSp+VwjHmy4MFvFxjuOb3vPI2MeZ/jZcSXCYDP/9fJrTVMmU/qowj03rOzxoxUdDUtjXbu5RjzK/qaYb8eXVtYhzXMssJbvk3zYOK8TXoZGMYX78c86Z4Q2d872sln7sc9/7GMean7jNBfqOxNqaJNYcimteUzvmd/krlGPOLe5pgzPsVNk2DrzvWQKlcM1gqDaWY69fAuy4W6Dxio03jsX4d5CWaIcsuFNG8pky/Dq7/bQK/xSttGo/1G+C0sj/f1ysM0VymVD/Pd51Qlw3g6myG+29G2TQNLrsR9s03Q2qlMETzl2Ke5FSEnM30nlX1Wkxf27bvnzSC67Zk+U5ZnM2QplyHPp46GNFcpizOZtC7WqBPxxfZGh+MbjXRNAOubyG48V6cO3GrMF9thenkfTZ3gjecYvPDVuivXCcO2/k6W9TPL2DYHT2cvY2Pqd0PKB55Ar97uF3lDQR/9cHx8TOd7ZBLxnIewW8TrWqbb4fB46xqG26H5okW8E5pbtPi1LbV2L+Nx6wQwfi3trR9DOfZzIjhTNvFPQwvt+1Zw/Bw25cdDMeiqJo7ZLpu4zG1Q17dXQfyuVkEUz4CzfLXMObHHdORtj3TiPHBhK8eqYOCK/2EsmkousF2jnEO1eutMd6CaD5VjFNR6GgNY37JUoxTkIdrusqnEP7iAfzMKQFdz2B8AuFXNjOS8zv8KOP9qN7LSM5X248svif1kK+HZmYPwUMWKny3lWOcZ9XmYIDftp1ENOcq5jPQi3PbOMZ8sxUGMs/45zI+nfDtr+nV+m6Vu31h9doqWxbp1bpslQtmGEn/qXGHlSV9T75XyUj60osm7LikH8pfu+hgWI6j4Oc0Cj6/hWOcW3XsASP8FXoO0TyrzM9mucIyPTybslng01DZUqxsKtrVi/IpTVYKmhSCZ703qB42y/dHGeDTMCvXxA3D7yRsVPU5qCXJ18qOu1E29tXBvAnbBU0KwQUNlfbfuFTgIwj+Gm5kc4UcHs6Ou1HueNoIlcobuX7LQPz7CxvUsrkoamUaP26lJIqLw3cImhSUUZ7yPsGJAp9A8Ol3rP9vkK8u0xM/jetTzeohkYI+GLlspTh/aX+BJ7mg5fKDjXDNYBT4QhS6ah3HOA+qx3AjtL7/AtGcqJgvQLsarldxPkotpPhiZLqgSUCtVzBNLAqS1wvHXSdn9zPC1hMBgt6J4Im9jbA92F7gi1GN/ms4xnlQJ7oY4N2Vj4jmRMV8EULr1/L2/OdPiq9ZNwsaPxTXnuLz5bsLvBP6ozHFt+tW4/z9O/j3TVapmhI0/QbDaWh9+9UEl663WtB4Euy5SQ8HQjoLvDvBD5V+dfSeG+dvrsLXFytVjR2cdU7lfbt2MsO4762Up4yluHktqp8Qloy0sp5oo18qP1ZHYFgHET1+4xjnPj242gg9wwxA86DSc4fxz00GoNcXK+QqNjouML6+m85dIxswfQLh4wfqoM3M+UiLY4LFJcs4xrlM03L08IPci18mHEvBtdmxlsm92ungfe5lpGlykJvvcj4/HBpE+ee6k4ImgeDNLwxwud1sgcfHXSJPV8bgeJLHcIlQ9yVy/YVGoPcKlshVThpVP0vkz2S+zSW4yUg99A76A2lls1DvSksJLn8lQ+BjUe1gDWP+bTcdjLofI2iwn2T5z4U6GDfaDDQHKfOTLLeZr4zT38oIvB1sac5wCbKLZ7gYLQ5nuAiNqsEwHpvJcjWTHibV+hdpcQoIbpisV+uYLJv66dU6JsspW3Vw2XhR0GcgeJTCx05OOuVrkfUuWahjstxc0sPT45MF3gR9ly3m9ZJ3LObehqQv5n6qjmE4H42awHAuOrKT4TS0ZRjDqcjgliT0/yT5to8B7KN/I1jrA0ly3yCD6i1Jji/SwZsy0YImBVkmLOL6/KeJvC6pzRdxP71Gzhf653z5bQUDzLl6i2DmM2abhjG/86KB9NX9yYwn16dydkUD6bcZHRlPrk/lb8reo3Gj4zzm8kv4vbJ43j4f3sUL+nj5bY6R9L3CZfN4P8S89996MHzeL5TF/8XJc0YZ1L4dJ7cvZ4T2U/C7gXFCzDg5YJpRjRMn96+vB69fDwoaB0jInMExzo+68qQBXN9UBporFfP2YB4yk5/3wwmzuIf7vWbzPrx2P+NpftcTn5S1b8t3xOIcGvQVaTGL0YkgFrMIlWxnmOZ3/c/bSHBXexazgPA/N7C+PUO2HDaq7T9DDt9vVOs7Q25+Uw9r/I8Jx8pCN9xZHBdYuSyGY5xDNXuyDiqdopjyztDHM5ZjzBeOx+3sCG2OTOd1HFN2uuA5Rh46w6D6jJEvPWZzXYxcoy/zGSNP2KeHbi7ZSDvWaZQSO03FrrBrYjTHOA/q7c468PChWPMcLT/dY1DbIVre68nmsWi5/zw9fKxxAWn6HPQ54VchZpR8t0APrx/VBZqnlLVtlPwFWMwoeXBTPewZfR1pmlzUetxEIU6knORghAxTfaC5SWk/wXjEOfpeF8aPthnVvhopZy9i83Ck/CHbqPaTSNn1oBHo+q7ouxmBPquNlBt3NqhtGylP89ATn5sD6LESpt5H2nHz0fCg8YK3cPmvX4zQqjq5Hy707XA5aZlB9Rku187Qwe7qZkFjgp3eFG+eZBB4HcEnxuhU/+Fy9nrWz8PlPGVNHPm/z0jTF6N+IQwXodRZY3g/WXc8QvAZJuc3MkLxbfKsQeUdCe4fZlQ9h8kbK+phTHQFQWMPKz6O4t52rB/Nx+CQCIZL0JsDFMM53A6hQvxQuVMqix8qj1+lh8w/ywsaNwh2HMYxzn26SFlH5AMUa+0ZIh+sZiR+TqwMkbU+ECKX7aqDh/R7KiFOkOyDDJA1nfwunqAPkosfGkj71w5kvInwa3so+/btRkHvC+ULAjnGuUxbK+tv8e8UU16GiV4DOMZ86RE6SHrpI2jcCP62wwjda7oLvIngJTtov82c2F/oA4Hyy2l6OCGXEfT+cP1lAMc4l+mbiTq4s4lizWeAfH2kXvUTIG//RwdDl3lzzagf7oJeR/DLBXS8LGvfj59fzBvHGMj5LRrel59rzI82GUjf6/sL44sJ322nnvTDjocZX0T4jCZ6+HT+KdKOiz37yy+VtWZbci+geVCZf3/58xj2G57+sme0Hq6negsaD3i5pSfHmG+l6Dvt9xA0dgQ3vMrGvr88fz4b+/7yyL0G1Zu/fKaXHvI/P0Na2QB4+Z8vxziv6ZtQHWwcSbHm31cOvmVQPfvKo+4wz77ymfc6GH7ah+u/T2oslLUn+FebQe0DvvKTbL16LnzlgWeZZ1+59Wbm2Ve+vZ159pW3u+nhe+kXSIuJvclym5YG8C3uCzRXKvMpyxvJuuxL8P1gAxy9JQsaGT5v6EJwUbumAt8UbsximOZftctmY1mWzUW0Lu3adSWak1UrCmVNcDeZ8pnBOoGneFpvdo5k+Wc8q68sB+9i9ZVl9wRWX1k+cUsHm2a+RFqcQJie68Mxzt2a9I8eXk0YADSPK2sTL7kXGdP+BL/uztrBSy73XQcLCrpy/YmrzYSyzgSPiTOqdfeSm93WwWOnKoLGAVY2lni9DFsoTt5dRtDYETz0vV6to5e8YQOro5f8/ACro5c8Ml8H4cNfIq1sELTY0YFjnEt2Qnsd/OxBsVb3DnKz+Qa1vh3kxDmsvh3kBskGSBvqK+h9Ydo9hmkO2yodDFDg00LQOBNcMVNZu8k7pIx3hFG/dRLq1UEersyH5o52ggbXsYP8/KVBrWMHeddYVscOctWlOljY41+k6YOg5uz2BOd+xnVpK9SrrbxkDjuPbeVF+/VqvdrKje8r7ZDuJ+hbgq2I4imeLQXemeB2tfWgX+4k8HbwJoke16UVvgZvK/hvK89qoFf9t5VnX9Sr/tvKpdvo4PrwV0j06e7fhve3n4tbyWzcld3ZmmCPP7CfloKflvKEeQZIPuAo8CVo+W1adkitL0jjiwmOfK2D0kteC3wRqlajtYppHuBHe42weXoroDl+6fla6dOCY8xHfDDASPtKggbHbypXb4n7L8WYfxr9Fmkamiu44Swj6La2ApoTWF2XrzXWsMLvfaasud4VBE0xqtiWavqVwTE9uP/OPxpxjPlV3jq4Ve6VoImGkf3cOMZ5gJ0b6uFcKMWUj4LEJe4qjoSHEsPhMNe7gYrDIOFfpg+Fta0pnj51mBCH5iKeG2WEGQmtOH/ypL2gwT7d5H8vKOM09R1i/OmeLziehnAOT1dVHwJjf6/H+7k0j/Jbuw7kmpAlrTheE2MvlMXHcpUvFupA/+ktYnyZH8+QpokBW1IdjnH+YUgygmHVNKC5iGn/fH6uFi3r1ofz6dVacRzezl7Q4+O6yPXmKXuGHm8Q43/Z/QJpmhjwiXEmWD6F6+vM+//dbjV5/8f8ingDwQtWUE0duYegbwlrizSMefepBmi8q4WgsYcG/9UgOC3MKvBFaFFqdd43bF0dCT5zaDLQPMZ0rntkqMox5idM0MOFyt24psG1ZhynfzULZaOg2l8OBLs3YHmPdbAoQuYYr495WylesbaJwJsI7uCih9q+JoGPhON97DnGeYN//qb0mctjgeYQZj7t5cQLeA6XobqposzWaMzPb62scXk+gt6D4J2vdHD3hofAuxFc9xSeu1wJfn+HfpeSF0pjrp1rEPTYj0lOUq49J4aS92IEPyb5akuj6sEkd1Dm0l1jfQSNB9xwtPLjDss0q9gVYg8y7ALT+lP9+601hbKkveQKylrcyFMn8NiPTk5xMsCUH2MI1vzo5JEBzI9OLsrVwfk/fQSNM/QYQPFl8q2Djh+rzmEjwXUL7QQev6tiJydMMqrHVbAy34Y+jCBYa387ef5JHTzpLnG+5+OqgsYOLpQpR3DfavheBONpXuJH14xA57ESKfiwQT1uiTTwsg6Oth8PNG8wrftKp1LCcUukJZ/1YE7yETQ0F/HX+Xp41t5R4EvQ8w2lZW1uL5FeTKf7jaD8nxIbO3UGaxhrHrzEfaMQHfrfD5UvJPzXYfRa2FH6rvIFhF+8SAd/P7yNtOPS/MZDSB1nEPw0mtW3WAqboIMW0ycDzS1M2/z6ma8EP+vmJfCO8LDCN4KPjqks8OS7SGlkKr2n6r3mfypPvpGUZv2g9x6rZTN9LuFvKut1taArSItDcxQPUdbKXuOjgeb+pXNIHcNbFXtB9rgPKu4AE2cyTVuin/lQD9Ej2gtlWxJ8sTo+p00JLr9L2WPfcRA05JtWqTNi94SLJOMIdt+mSPp6RgebF11Cmh63YaG0QqnXkd9jgOYHpv6d3hdyP7/vfMk9HIAXEpuXIoY+l9jYPHuB6g/2bcjjuLVyEGLiflIoNdzM7ocUSiHv9WofKJSG+etV/4XSwMU66DrsDtLK5qMZ857yNh+8kPmhOYprzjWqfaNA+riT9Y0CKXWrEQorTgOaW5jOG7/VeEjwXn09gcc+Hwq4QJqm7M0WXasoaGiO4o85bF9dIK1opoecpf8hTVOEfP65z/v25wsP+Xk5euKx4DlfOqPsLV9/mAM0zzDt26X33OTnpeXNWxKb3+LPUZxfXFvQO4Dd07uC53wp28cADXY4CBrsM1/aKdO98Rf5FveJ+Z5+OhhjeoU0PfaWKx0s0MGNOXOB5ham82rmKg1j/s+pOviXzLGUPxlQRdAXopar8oQ+mSvdAnp+71y4SvgvdneQpsfHzZEOLNXDqPtzgOYNpnPsllUXOMZ87Tr0Wili/2XeN4xxDOeihX0uqhjfn8yRGtym97c7mxh/GpmunOcYa1Yp11wTPhxD2nGxn9PSsCbKPrPGHKD5h5n+tDTlLK5LFnp8x6byWYT3+aSDPy4fQJqe5ihup/ZP1/BjwjyWJb3bqOyXPGcDzVHMPGdJNZrSe79/hx8hfL/6Z5CmyUJLxx4V4mRI+sd68EmcCTT/MPUZueeg4DlDOpGoh9H/HkOaBpdNl4Z/0oPuyEyguYLpHhLjtxdwuwUSHE/uUQcQLEXQe++3zHuEuqdLc8k9zwz01nu3ymcQ/pO9AVI9diEtPj5umnT/iA6W+c8GmisY8zT/sJHsSYII3jFND0vmBQqaQNj0keKA7L4CH0D123UQ44bfa2J8Ihz7bzXHOIfw3XVKH6u+CGg+YcwvgKVt1nKMef0CXPf58Px/a1R+PuHPkWvqeLg2eC2vS6Wi9YL/VOl8kUH1nyr1H6ysO7UGCscKgIV9aEyHjb05/89g7JlpkqDquuUc41zBK5MM8HMTxdqxUqQ//9TD8XNBAh8EoRHL+bH8D6wQ2idFGlvbAD2G9xH0HgTfqm8EupdLkdY9N8BQZ5yDjmq+By0GmssX60m+ICm2xKB6SJA+mPXQPH4Q19S19hP0HgRveahc9613F3g3uBqcyOc33SnGuxBNqmSEoBZ1BL0zwbPJ+xuOBM9taoANjXEuDqbJQN0KFxJ8LQN7jlV5kpdJul/PqPqPleb+rVf9x0pOH3XgkxnE9dbZA4WygeBZIZ7X5Y/XMwk+3NFD0LjAMe947rPRnbkUX3MUNBRvU653moTjZ1WULyjEPiNUTTjB/7tsVD1HSI/IMziSC0vy/pOd9whpgy89170TJgtjNkLqdpz6XPx0ktD+EZLnHh2szmgoHMuR4O9vdVDumqPA47EcIX1roYeQ5vsR4+Ozsc9gwWew1P4K8xks5TVgPoOl354yn8FSowTmTcHt9aqfYGncXPxehLsQ05HgscpeboXkJPAkb5j00Z897wuWmsQayLketWm0MM8ES3X19F2gsCq/qHw64W+W1sPem5sQi+nfEdfFT+gbflI3D9Y3/KRdzqxv+0mx7/Sqfz9p7BQD3F7jxsvu+L2aEAfvtfykwgz23MpPukD2qOkE39uHcRry0Q9Q9WmEf6ns8fzbrEYszoDZeIx7CmPNU3p42qj68ZQOubG50VM6XdkAOWGBgj4QXrdtL4x3T8lzKsWGz1QDZM5hejcoLN+VY8z/pTdCz+Z1BY0zhLfoJoxBT2lrX4PSh2sImlS0JKoLx5h/GmeAykHLkaZJglG/NRfmNHcppbcBMlwXAc3Zy+rrLt3ezurrrvQlpf3HBgmaIHBObqhif8I3MdL7dVNQI8J7lO8h6F1h9JJWHGP+G3nO7gLfBrUU5hx3abSy1q+fh5/Rs7J4vXCSpgzRE1zjFxfCT9EtBJqzl/UfJ6l6Aus/TtLIk3oYVGaIoAmB9HXVCW7U3VfgU9C7P+pwjPmXTfVwzz8ZaRq8HhmkLD89wVdzyxM+vFUC0Dy9bDwapM7kPnYYwVvH6KBK5xGCJhTejCivYl/o4OLIMdaM8jLAsXZdub6sI86Rxsrite+tz9t9eoL9HL/7kDWr8jyguXmxJorg/BsGSKw0TuAjwePJBx/mc0JQKd5u4w/pCI59JXN98+BFSCsbD197PPNh6+yuP24T3PgkzfFL+VgBx8CnNTdUHA2GjLvc2/FgGud0iSzocZvn+ezrrFfqkow0fgZcD79G8InTLJcv1Rt3XiA4Jh+/O8f4IOheezXHOGcvGm2AG9MGAc3fS8em/uAGjjGfTPaEAcq5SPPRxuxynx7z6X31Dcu2+LBz1LbTfoKrdsLvB7KYNCdwG6MR5lmHAc3rS/vbbdt8HzYeIxOTOcaaKsr4qu+7AWl6mvtXPmeAdm4jgOb1pfEP3e7nw+bS260bcIw1TybpYNgjitmcFhc4hGPMux8xkj4zJ/GZt9aXbN41bQbQn6eYneuaqSZ+rseWMvNzMTvvszc7v1jfb4CB4Idplwh/3DJViBNOcEfl+mXoodECHwbjhlfyYetF7YaXvbW1w+b9Sx8dhMVRzMad3wQPjkuVKuW9a4sO2jelmPWxHre3eLM+9mXSAm/W539pmMz99Gp3QjhWKe8kJ2WOHX0AaXFIzOzqOToY0pViprc8zTmL8eJJONcd4xdAg/njCD48B88DtmyhbbNfHjPA2rksDzDja9sWeOugfkOKWZtj3N7dAHRPXtuWnETXrPT+V0jZ5Y1YHmAax1CmPi/rVc7Pxs7X0uAhBPsl4P38cBs7dxg/Gm0g/cH7iUz4z1PxdwqaZsKv8wnufQ+P5eU2ra8utz19rYeU6asQ47c442v5TK7ZOT2d4NU/8PtUlM/9jvtJHsFOPfB4oXhIK1z2rU0bO29t370NsKZkqMArY6dZoY2N5b+a37WxMTso9qZNG6dvbffW0fHroIw2th5dOfGEY6z5EqlX+kh3IX4qmnbrllDHt7axZYxwbP9qxDSXfmL/NA9RtR1hHOM+bPtSDjH/rXYWC8cyoDXt6TPHj2dLI2FuR3cu66CLdzchThqKN5blGPOnlOvZxU83Ik0TA0fcqnBM32c1wPGMqSqm/RzjSGXdSX8wRuDDIWulg+DBCa17q4ef5btyzQSSd5fpo2F3Yh3ExtG+/7ny+Cn+NYU47sgnxgBd5slA30Olc9GG6LocY97eSekzeRRr7eOJ/s1lz2Q9kfcy+gx9R0AjVSMTfkx3PVR+4A30/VcdLKyOc1V6CnH8UKnrLI4f2p7L7g/7oaFOGHvBYb2PqvcivFXZSx+81YmWVfhTr/E1ix9iY/zANUnQB6OpvY2wP74j0PewMU/2vejuZj3E9TqIGF+yFmsiBE0EmrnGAMvs9iHGezzEx40leF4ynn9i+bF69ZknHDcBSQt0MHwwxZR3hVmN4znG/JPHeghNritoXODL1XiOMb9hoR4eN64paLC3BJStXHNtOJ6JNB4fKwXtU9aj4bN8gK7HmHeDsNhFHGN+7kYDTOrXgGt+P+Us6PE1QgqaWNpAjvVubCLhw/KOI00jw8a6y4VznYr29jLAf+e7qONQuWYMasgx3us6xi/nmPAnDTAorpqgwfdqUtEUi5546HpyKeHvLQCkaXzh6PM1Qh9OQxkGI1wd4aeOPcx7QPbS1RxjfnsVIyyOacQ1HTtVE/T4+iINNR9PPaxvtIrwzUddQUxzc09vdTzQfttl8SYVN4VpQds5xpqOfZU5R27K9W/OOgll8b27dNTC0QBo102k8fnop9d27sc3lXkLhBsLdnOM+/fwAj30vdAf6PpH589HM9IFDxkoa6gRBmQ055qZDx0FPc37Wv0Au2+cgXyCdRBV6hXSNIUoKH8X99xjyu+IzeEj1h/gGPePK8p89aV+sNovMd8SznbP5Bjzr8fo4XmXVoLGETqi/QQX6yoLPL4nnIVG32XP8bPQXi8dNJA/IE1ThO6eYT5D4MaukxzjfvNoijI/9w9R+7EOjH3bcIzv67ZYdJxgP1MFztu9KiNo7CD+3gnuJ3TNMd5uIyofEY6Vg2pN1kOLayFq38V8W/g95yzHJL/GeT30b9tO0NhD1VdMY4KVt5GKdXAg4Cyv48lnNo7Jb7BNUObPh6+RFqcQ3bmAOMZ8q0wdmMo9EDQhpD+VbFfa/2SI2td18N+29hyrv4uHVoEOLB5vkMaT38VDFRPpfeZ3Pn8IfThXHaf5aPruS7wPY75FNu3Da2dcEcZXLkpoo1wHTb8sxM9AL+Zd4RjzD4foYG6tfYImHb2/cJFjzF/5l+5/XpRcQGzd98xhOAU9iGY4AbkcZjgWXchicSLQZONlgg9tHCIcK4TUoV2KHjJ/C1Hro+x5LnXiGD9XCn0itls+ko7poNnGN0jTFBLc/xZ7/pKP2nix92bz0Y+57PlRPvpYj95LD+yRJ8yB+eRc3Dh/VoiZhQKm53GM+dH99VDt8QlBE4y6b2He/JBbf6r/XLqDoAkhnvoq+8D6G0NUf8peboo3x3gdCZp9W6hjAUpRxu+shPdI0xQSbMhi7zMXoDE72TOyAnT4KrtvU4Ckawa1XgWo31wddDYhIU4WwTtS9dCw4LjAe6KIZObZHcU9YX6ciOb8EIrzlt0j/OG1jkLZEOJvVxsD1LgYonql69T1kCccY36zvR6utJcFTTH6Z90DYZ4sRI/GKdenLchvfQptUojShrJ3jwvRpyusvoVoXE/2LnchGjVb2TOsOSuUzSL4c7wBNvU6JfAG9KLTI44xf/qVHhrFlBY0IeTYr341QM2HIaoPHQw+15Vj9bdTUfyfyhonf0IaX0RwwxrMWxFq/5V+jzAsjcV/a2tB8l5RjDWTtumh595nNi1OCDnGXD89HAoJUY9H1+Kq7d5yjPldn/WQZOkuaIrRmr7vCR7ZD8/nxYK3YrS3GWvPYuRd0wj/vcLXAcX8uNllPhH8+2uWt5YdqwQ9OGKAWuR3mUuEmCVo01jlGu2310jjyfNx1Ox3NjZL0GFyr5LmsK0HRqB7HEXfmX7fhHFyFzqHYJzZRw9ynTs2FrOTD8s9y/zYwadxerjQrrvAF6Hle78T/beq+H1axhdS7MPmVTtY6WAA/15LBE0Kune0FLA5rfw2VpdYZN/3B5/TZn5nmmBSdkIDAzhdH87jhDW5Z9NiBkHDdWU5xn8b+xnAp95AYGuR+s4GbFbWndREX4En72/Axvr0+4tSy2jMDavuI01Dx+Ln8Wxd0MGkQUZoV3upoFH25rXKAJuvjDuZH09UZmI5YGP/1UWG6fVN+4oGuP+tPo8zawS7jmR7JBOMnU3x90z6jvaWZf1Ay+fhS/AbZT3aMNtX4GmOsaXlDcBys224ZCR1Sf9E4wf/ip+xMj3NNf7O2QAt/koReCf0oJSB6i/bCzz9DZleG3G/yrO9vcw809/nOThC2ecsOmTT9OQ30GHNJ/qssLyfReX9ocxaDWNNk2+sXvawZAd7h9we2vzD1h17SOirh+/xNxF9j5n2q4KmZo4xf+uFAeSzSYLGQPBAvRE2v7MKfKYtR2Y+l9uKSS5h5Xy7LLVpmny0b0p5gkNvs1yyyr7r6wKOcVvZWlYUzq8DdNMb4M9vzlxz8nOsTdM7Q81pVTjG+8g5pfUw+nkNoM88dOTvTU+mcYCaKZVVbA/1ejJsgtG9GdbBgKpUf35sGR6nDcLrJ4uZgGKzKxHsMD9e4N3R65zKHGM+/YMBvv7dWNDQ3LDfOhggo/0om8a7QY3Mahzj+nxorYOiYW5q3TDvCsN3VeUY8+dv4vPrAkU+LI4L4S9F0W8BCpIYX4Ja7CC/Bw/XEvG3JzRm3yX5SIufj/YuYx5iCV+SYYCl8TO5ptz9thwfOonzOTgLnl1gZ089dD/grvpgPl2gXIRB5VzA/RR9x+O7Y3Vg82Ghb03Q5kAXqFxBD0dvPUUsTp+Jj5EWswDdq1CT+5zTqgbBXZpMFTSeSPrPmWPMN8nQQ5sjHQUNvu/lAo1W68DzwxKbxrsR3+uvKOc3v4FaB1YXV0gr0at1cYWe7nTe+9aClt11JAppek+Cn+w14ncOBX65bc1Qqn/eZqtN492APrvVQ4Nt7uq/2XHdwDCQtaEbjPfFx41AC67VI5qUsjjXKNP7oaJj9TjGvDVLWWsienHNtLM7bZoe//WAPmWUa3Zvd6DXyey4HlBpK/1uvXWHhqCtKR6wcy+L7wED6urV+nrAGPI8DretB+BvGf50WmvTYuJjNYV2C/H39RRrMZtCRS+9GrMpTCbfqi+3Tf+tkTB2msL2Hwb4d1W8TSvrBsYEisMq4PsnLQX/LWFdSzbvtYQ1ZgM417yONE0usvzSQsU56NQEhk8TTc5SPYS8RYI+i+DBndm3/C3B/Sxrh5YwaKae+Pxeg8b5Tx5kE/00/8iwch7PtSF4+VLcl9vyvo3xtsl0PH6s14rwX/rfQ5rmNMEfexug+pJsgQ8muGgj89MWWr/Tw7Ul+HfkmMYZJme0AzY34muYw+n0W8XDRzyBzZPrxrTnmORc/U8HzSeWB5Y7no7TDlA0ke75k0Jp/KQ3DxHTrFsCSNNHEPysImu3DnCkFDvXHeDCMRwH3wvvAH1rGODG0BY2rWwH6DimI8d4PS6Zqoe43zsBy2tPfktlXyeOMb+kkR7iB7YWNPZwfwiLaSL88mH0+51Z1WnZQR31gl65JnDsTHDBfVxfxtMcsN+UeeDg6nMCH0Hwcwuroxf0/KBX6+UFumgdLDhaz6bpvWBmlA/HeJ3un6yDgZso1uorQ4tXBrVeMkwk78i1hIqlWdmWhP8l0ADBp5sJZXVw5y091qv+dgJPvseBiNPK9U6Tf5HG5xCcqbRB9BwQ+AiCr1xm9ZKhjqtRrRf1MDQD57GRhbr4wl95Ojh1hGKtLr4w+jwu2xTOSV0InxfoIWjs4Koni1OCvjXqquJi1Dm4K/d/IFv07At+9/TQtbUNsTiJ2diPL/dzp6Mfwf9E4PPpr/IeENuBadwI/6oafVdn7LPufMxujevBMdZM3KTszd7VFuJgD/6gV/bAf+w8jRh/WHK2aRpc9wBoNMkATYoo1mIGQK/x+LgucH5+L9DW8QA4pewL686sIehx/ACY+47ieu9o/D3OJxHTJM10tGn6DlB/Yh+CB47A4ztQiB8Ik3114Lq/psDbw4dFfTjGfMlLPSQsqShoTNBgcl9hHAXCsU50j2v5tR/ve5hv1kK5NtxRViiL/QdCnUhlTfc9hTQe96VAGJCkgycXatgYHzGd5WtlbRUEAzbStpqVQDWWBbUEDfk+FGYXGODVz/ICbwfHHfrzfoX5J23pN2t+WwcQvrD8R6TpcwjeosxLtR6fFfjTaPZd5hmvR0HwfCKdux6tp3xBhKdN07eFHvOCCb52muVlZXUJgSaeBmh2sLbAk+9hoben0pcK7AW+GCX405iGVXj8hgg+QyDCWw+dniKBx+tvCDwn35QNt21ZP5jwf04cbdM0baGy31CO8XOvmQd1YG5JseYzFI4N0MPvHesIvL3icRjBE69aOb9gKb6+DuXeenWgmpDEHIHH1zih8CPfoPoMhXHjdLC232KbpsEewqDVSj3895lizU8YHHXRQ1n/Opzv2tAqaPB9gjBYOVEPvpPfI43PJdgeGeBIlwsCT3Or1n+mA5fFu2wav9xmAdFPOFwN1EOHhu2APgtnfsLB11EPn2rV4bzlgUXQFKMK5UcSXHKHfPct+AmHVceUa+pPlwU+07bdi+pfbzpp03jsIRLc45Q2j6NYm/8j4YULe88wEk6lG1VvkbD5rdI+5jpcL0VYhLLkm3pIGqWDTqnfkMbT3KdXU4ywoFGewOeijpc1n5h/G2mEjH02m6ZpC1Ot4wiWa+P1N0rwGQUdI/Ga2JRglzzcBzwI/mJi/qPAc7lB9R8F8iEdzCbvK9I4h+wtQkyaH3XgYTqWy6ylHoYm4XshUbwuT+aNJ3ib+ZbApxPsS+5d4LpEQdmtenD8dMomek5YPongzv74GUq0yjcleE2JTvUfDf3W6FX/0ZBzhX2zEw1DY/G9/DpCWRPV7zXA8iyzwNsR/GCgESxW7J/y+7vfRZomg+A6nwyq/2jocwfzaQT3vmlQ6xINNmW/8QIdtmlllxNcpg1df9f+71fCf8/E/mOArYkYj2zN1sQYaGZj/TwGHrXQwcY1dQS9ieAaL/QgDTALvB3BrWYZ4e0C3McoP+XNHaRpMgi+94seio/tFPh05I6ot5jwjQKfRnD2INr3htb9P6rOPC6n7I/jT8+ShBCSrGNJsmdLtp4rZAvZsmUn+06yRgmFIhJFyB5CGETP9yt79ixDdgajsU3GmGn5Peece849vz/mNe/5zOd+7/fce865597n3m/Ms+S3nRbNE005fRl7H/JFGNddsUlosBizJt95Uv4huMO5GJ46xVjLPwTLHWP96uNhHofWKsGDnsXwdTqtT0L1K20egLZtCuX05ta+dHKfpCdAr/MsTtPseEmPtvgumI/aNSUEv16wQ9eWayyaxx6zri+k7L+Zf4/Br7OL0aZQ1HXBjWv5t9iLcXg1O7zX8wdo/mxYuIbFiT9wV9JTKD9pZofHTHskPZZypbnFcVGnzZJO8lyMt5/Y4gzPGZb/zycUL7vY4Qz6DDdUOp6heDuA5xaKeyPtsOX2PNA8WZT/m1Ecd529KemsNuxvGez9mSN3lkjjNxQ7vLDFheOTJH8s5YnxxdDlepykj7AsP8K3JeuNUPSx3pv3Pexn0Tzkn+W4NM96f6pj7+Rp+S/HdmCn5r8ceyaz76OdAvm2eVQf880W6wd8BW3bLCisu4zywJdXJT2Z8saj7Des1cuWSf18Ob7rz9uyHMcv5jkvxyp97dB5o6dFi2OLSYlh9N95G8nz0XAp53A8ncG/Ww/HQzX4N93huHhwMbxw9k/Q/JmUP5Dvu5dnSnoC5f+eF1PzCcdOtLZJFOU33vxeIBy/Wq9l9ebXsfx/DhE44bP1/vE/A7L3Pvk4isCoHfy33Qg0JbJvtAuT+ba5VG911XpddvoA2raZ8KYh87jTvzPL9XTK4Y2KqzlHoHMv/jw/Anf/4DlH4Km37Hg+q7GCblviBFlzRkg5r8JV1uM/8gxjLedVaKjMc16FTZL5d+WrsEWLYvjb2Leg+dOhRoWVlJXlpyU9lrLdhWI4+I8oSY+CYsuZ/6MpUtJpDSt03mOHY1uSe4pVUp6ReMrPFi+fYazlGYnDSvE8I/FyHM8zEg/5se/ClhVbrfppfTC0tLfG2f8KtDhp0OUR80D4cUmPpbx1sB02uBIl6WFw9TzzX5y5XOhtx5FjGynlvAb3D7KOhfuMtZzX4KJBPOc1WGMOz3kNVizLv2Vbg32X2WJWieegbUvrreGEgmLoMe+wpMdSnjHTDjMd1kg6q68bftMOa45YLOk1LCfjIwUTPW1AMeu9mbtF85Cc12Flf1t8fomxlv86nCPyX4flm/D812HCbX6c1+GUdMI5cPQ5j5lD9YvjrGubyEegxUyB2fnMc67HfklPpvzRjvftdZh/zg77JEVJnmBY77GW8oxzs4Ue1a2zRfOQ/GOwlLctpmxnrLUlBpMq8rbEYOILPh5jMOw8b0sMjs3g+cfgoTPs+nJ7TjRqa8gY3G1dM/gXvwda/GTKPycXww599kh6AuWcJN6uGKyQZ4dLY6OE54xhquQfYYnvHS2Y6G2sfb5MwAyL5tFb5wjGQ66Q38Q2SG3cgP2O8Xl7AxqBt3EDfvybt3ED9vqPt3EDlgDerg04fogtbj95B7SYyZRHKLaon5Qs6QmUl5p4uzZgjo79trhjP8+T1m/E+GDyjdtqadsgeHJiPWX3euMlPdriF7NeMI1vPf7+W2MtchvtvWJZHyhO6lFsRO06tRFzZvP2bsSBtfn42ogv+/DfQzei/XXe3o04e5p1/Zx3W4qTDNmj2b7apO6Q9ATKzi3s1PZuxHO0zmoU5TnWNfPxequEf1HOGMHnqu6xyHmmrOecCz/SNlE+VJY8s4qT5q44vLCNn6M4vB7Pc47DUta+1/zwXcmfQPnGB1ss3nqbpMdS3teO5xmH8xoWw25tVgrPwCHjBH9desAi5zDxCucc6Fd+s+j/WYHafg9/ZXzSiayj4qX9xmOff3kfiMcOpYth35oRkicIqq2JE0x0vXUOP/JjqvDsb0KesWsxT9bdQjnfm/zGulXqY1vxYyc2V3eO2oLa9WUrTm3K5o2niVynNWPxXS++363493N2z/4piu0r7Pt4ixzff8hWEfPZMsbvRi8FVuOax0zEUxk8ZiJupzWBR1hsPfi2NSz/0vrY1vmwEa+PzbZtbtpG+bJuFrA62DzOdtx8qhgujnqbIespjZMolxtJ/kbeDlUPoFy5BX/+vANDTxTH6QuvZsiezxs4+0KFjJ2UTVM7AqtZTXRabxlfLCZx3ChfTed1fXfhhKV8XbQLh1r7f+0HthZ5216LObvBrZucnWHoGc52MH0G5y+WRnU537bEt+Ccanm/gnO0ZeJPzta5cU6yOJ7Bp7meAFfakfrVenUsWHm9Hlf33cGY6rHw2w2NiR5A/85rFOwx7lH1KKofHWmk59q/PdfDqP6tvYmer+TVXA+C61s5B0CtDZx9qb+5n4nysx5c94SIjN2CaV3uhwY80M9dyjMNLs3eJZjUu47sbMAKd04Cq31N9BSoEZgsmOgnV5N9JcOe51xPpnr3DBM9F1cecp2eU6XGCRM9L6kZPCY9v8qX3gY89KmMtK90yHHZKZjUsr4TZMIpewFYXWs9PacZqRoTvcYzPUZ+1UueTHCZkCSY1KNuv8mEt05dAVabmp+77cr5n0b1HG1XntG/XW9H2eOSET/F/rBo/iyI+pQomNSabrHOiB6LbgGrO81jJirTahvUmInK0RsGNWaisjjFhHtG/mvR/DmwtuNWwaQudORjPd7KfQasRjTRs6Fa5QTBRB+2waQe863Kkkomut9905l/6ocEadtYqNaOsV7ZIOl0HlOy9xnVsb9VyTxlUsf1VqXcXaOa81YlfrwJfXbppW1zodSCeMGkdvRPVyMOWfYJWB1por+B0A1bpL4Rr0w6asJGoxIlTxQ8XsU4+FO4pIdRLtVPj2yui1d6lTTQPJd2YJ5e66dI/gAISmC84EdfSbejnFakx/BKtkLfWkDu5eNUj/U6/opzAixtt1k6j3HKhWgDKu3jJX8YbHrAPcHwZCNnX+p5WNGEBX93k/zOlI8msH4VVY35698oITwh28maaqPqz4f/Km0S527hrY2CiefJUCMubRoNmt8XMjsw/y/6jpLuDA+SGD8KqCL0F+NJHhtUjx43TIwV52J8Q8bNBqwAzeNJucsIPfbI9ZR0N8qx7kbcvraK0KvTWs8xqscWH1jWi+O2cDHjir+RdyFiRPz1T9aLmDadmH6H/j2/dapujz0eR0tjeZ2y5IlRnR/WKT16sXly+HjuCab6i1lGPL5gOmhxHHD1pLWCSe3oiFdGDNxXGlkdaR5/jZIw3aTGX6PU+ED6XhrlZiPZPNynBfcHUX2vrx79C8eBFofEj1TCbhvR71QZZDWc2TEn3DbShOo9pnLc04jqPaZytbpRHVORyo8Ik5pPpPK4B88nUokJM2DFmydBi5kGCZuiFD4/d0rinAyvdjPPtEfbJH8Q5RonDHj/l5GSTnJepUTd02PZn4z58Sfs1YC/T7ZKeZhooG3JG8s8XrUMkj8ffPquFuPLbyXnXLBpyfkNeJ/m/hzYPJpzNmTU4Ezm2FXK2S56HH36FmjxM+FmLc5XJN167WjPOQHWbuf7ioVvQUxfeD9G8gdRPuJmxDUXAyXdAZdMWCnafrZhhOjPvb0jtNyecU8U3Pmb62TuilD6huvx9l+MtT4ZoaSV4fNthGL5XY+N+4ySPGEQ/WKF8D80rxB5+g5nvO0/8hx7uThWS3KXi3wuLgoTx+dJBOd08BzCOY1u+6StifJ7H66nwBiP5YKJ50cvPSbNOyj2FRhH3kkIFefradQyyR+qlJxixIof9wlPAxfyXvBi4SmxgPHsFSmSXg1hd4hgUjs66rR1HVWnOrI60kR3wd51FwgmeqO9Bkw86CR5WA3tMQsMah8OUb4OM6j9NkT5bh2zv/vZSX5b3Dqasx7HX2b8JYfXzdbjnob/gebPgzq/8xxywe0Y5zfwy9BF0rENUaqm6XFxwHFp25o4smCeYFKD+p113JVMrYWsHjXRrW25OV+0Zd4Gzg74sQNne7x+nHM+dL3ImcwJc5VZaSyHgENM7zD7LPD4SkdSi3im6BuEu9iy+fNn2hyq938GwD0/thH/VGkMTlX2nDDSbZtNn0715ZbLwD1L4nk9ar6GmajEnTSh+vuXEnrWQON8WTOJeg7fuwXc36karxfN55lxyhA0IZsPxynOu0zI5sNxSp/DRmT3quOUsREGuq8JXdm2l92eghYnG96PCaIcfpjXeebz2yjl3DCjuq9Rit1M1h8It+pI2Cj59diiDed8aNqXcx48GsP4wQDynQLXcynXbaXHpxP/kPQ34LxjtMoKrtswXDCp//ymnQGXpXZEVgua6O0xu+lIwUTvv5m01wstC7jHi+pVm+tx/eHWYttJ1etIcRwoX15uxKC39pJuj87TRoixkHRkpMi//izOnXHVzCGCSU3pMlUNGFO6C7L60jz/wcqyMiY1z8FK6YNGNbfBSmGkHv9u3lryu1J+azRg7Nk6km6PvnuHKFofGKw83KLH0/R7Ue55A6PDNSb66WZ6XDrpLWieFxKTnAco9azX379LdEVWy5rnPECxPcZzHqAk3uE5D1BertRjum9rye+KvZcFUK4Y5Crptti6+kDBRM8o0GNz+ncMuScXJtcLkPrGAGVBUwO2bvQNNM8bykEfWX/eHzpIGkcDlHYzrX3j2n3J3w2bxfcTTGpiT/jXel7CuiOrj837jL+y/DFvl79isM7nF5JbC89fbnUlvx5X3uwnmOj7vNj6pGdDrpO1ir/yixtbq7RZ0l+MBaJ7n+TrFn9l4UiT2i5/5eUkk9oWf2XjHQNe7vwA+H7HWcg3gH5Szn5KxFCTmrOfsm6KHneubC08s2a4SX4S30/pk8Tj+yltOxlwcd4j0Dx+mDGvp2BS13qNYsSvtL5QN2m/3ZTjN4z47zcvSffCmG09KBtauEu6OybO6ybl0E05XI3n0E1JaqfHS2FPgPvXOpJ3eTpL++qsPBpgwFPYVugbUupLHhKzs9J6kxHLz38Gmp4Dp7t1Vdkf18X7CCa1oNucNuLpor7I6kLzfq4o4W6sn+/VM//Nlh0kD6txHTHGhA73G0i6A+WFk/l4VJTUAJ6bolzKN2DNBi9A8w/AU+c6CCZ1my84GbHMnoHIajjzfNorG4L12Hm7WdIbUV5u3ZfntYaS7kg5ZBTLZ1qymfWZXWUljz1GpzF9endbSWf8z3Cec3vlbaYBJzZ5CZpnMD5yaiOY1GFOvaDHNW8Za3OIl3KLXoMUXFihHdUX1+soeRphBQPTu5xoJOn0vVDlLX2244iW8czT70I5yWOLxoVMf7zcKOn0vVDlXFcDXip6CZpOcmupzNhjbW+JIchqL/Nj3lKpGGNUc26pDHlrwKHOPpKH1YKubb0Hd7NpLOlOlB8XGnDyk3KSrqfczseAX27oJZ3k1lL5cV+PQze+Ak235pbXjLL/AvKuloeUm4cS95P3VQ9lOJC5zo9y6iWSczfKLd15/h7K0DZ66xqpkxSH1Y6uWN6Eh0IaSzqrHf1yqgkX+jtKuvX6Mb855fQ4naSTecxDKbrP5ysPpZWFz1ceSolb1mvW1Fcg599ua2OFj7XGeY0UPp/MPsu5G5Z7xrkzXolqKuXcSLle14hPyjRBVkea9e3ZoU0FU889IxoalJE8JM9Gyv1MPY4JKABNz6Uc8yvPuZFSUMaAzrkvJQ/Zr7tSYGPEnk2aIKsjrceX8xwEk/g/StanfGQhWetyPY9yyVQe310ZYjLikrPPhSe+AnlnxFX1z8Qm9zlPxbrX3VSeiL96cB6HRd3qqjwKx3twDsRZDowrrRkixfSg/Es5I+7u2ETSHdB3U13BRK9f14BtTpaSPCR/V6XFOhM+n/cfaPobyj9fGPF1l6eSPhevlqglmNSUXlnDhE6XGfO+PWFyHdEfzF+ZHlvYT/J4UO7xuwFbrmwi6ayWtXLBgPO3lZJ0kmdNZaD1vn7/9P9A099QbjaSXVNm7+e55VB9w2g9TmzzRPi/hJP3capp/ZPWuNZj9cheku5B+cVtAz4xNZV0Vu+66QMjjp5RStLz4dTDGlI/rKZkxejxj5EFoHnyKP/jzvtJNeViC34drKb036bHGqGPJT85ni5KynQTfu85D1n9ajaOfnyuIsbRoBCmvzd3FZ6tE5oI/v1tSWlbkpuL4rlZj+WuFoCm51HO28jHuItyZzfP00XxO2NU83RRjsbrceqEx9K2c/G3oc6UN+0n/dxJ9HPC92aROJ3x54uKVG87u6PwfCvWWLBTaAlp23yoUob5r1Qj59pJytNJaUB/F8il/L0nv8dxUrr3NWDO9aeS39oftlUU+TSeV55yaiJ5z85RjEHC6fNITAXdVpdXtOuvo9JnmAmX1PWW/I3wnwOMM643lHR7rHJHY6Iv7GHETPo3KR2l/B2VUuUNWKHPT9D0XMqVgw1qWxyVXuv1OGrvS5DzLLmmLOWTZlYDnM8bjI24v3V7oQ9u30DwaaWY5Cc5OCgvTuox6PYP0PRcyq61eQ4OSnhTPc43vwZ5X12OlaLcz5XUh7FX9fZ4dmQpwUQ37DJgnQttJY877pvH2ZXqbvuN2CysnuSpSfndI3JOq1EekK5+e9m4pKKtVeyV4NkmvLnQIG1L2mWvnLLeS+5e+x00PZdyYrbeer3+XdKtbbzDY47DXU+KCbbuQ4mbYsBPDmMpa+2yVUoeMKDLsLaS7orZaYy3bKol6TUpn+2tV9tiq7QcQPKl34cpj86Tdumt87Odoq0fbJXxyUY8w77TFe0a8Z7ldn74N0mn30Mrja+wttjU5XHot9RKHWv/abv2peQn7dIrxeIN+Nl1DGWtXXrFx86AxT62lfSaWHqsSeVqWLavgfWr6CqSx4XyRjp2rHPgDO4n84xeKROsPpdYahJtIfqqu3z86pURRby/6ZVfnNg88+GKQdHmcL1iZ73f9454ANp+SZ/PN38ta1LblW/+aT2/aZFjkNUV5+3KN28cZb2HutRW0l1wW4siyq//cpb0bOgSYKNwJvqhqSR+Fjz7UqB6sqge6mrAoKIroG1L5pA88wVno5pbnnnVEKOaW54564UePX4fg6yWOM8tz1xno3Vu+auNpDtRnnpdjzvWOEl6Jqx3+yGY6E+qGNA2FEDzsJrkN+NNaj655mHt+bHKNZdrwfPJNRe3rhPmLx6DrGY48Xjh0puMX6S2lnQnnPD6K+XyF8tLOv1+32znZcSAd+dA01m98bvWtUQrv5nIan2z3JZufyOO1bE+H838PC71fW/m/XPVG84t8WXQ72btWvzGfD5Bj2VLNZNiNqL8sixplzvlWotN2GZDOclDzuMb85bhJvXcvTHXcTWq+b8xL72ox9HXLaD5Sf455nlnjWiqNRtZDXCWQ2HT12K/i/NemPmcZnZ5btbmtBzz16nWe8YlrtK2rPb488km3DOznKTTuhZmmwX8OptjbjuQX2dzzOPp8zpay8Lcw3qPvDr9DmjbZsHds0/FuXiw6aXK5H3YbHNOIxIzhPJca0xjzXnI6oGzNprbPRA5e6x6YubjPenYfcodsmsI/8+yFaRtaV0Rc8WxPM9s8/0GBuw6+wFonmz4tOg3KZ8s88GzBrQfuwBZbXA9ze3LtZtmPrc08b8txibxtHjE+MeCG6IfDgq5I42RLPO6fCPd17Ald6VznWXO/2ykx2dv0C1pzGaZI0MM9Fg933NTHDei1+3O6u7EVOB6OtUnfyCcBn4VeQ5pVJ8zVI8DOx4DrS2kjZnmIfR34RBcu/6iaCPRO7bUY+HB+cjqkPM4meY+7cg5SoERKy+regrVX5awzs/t94PmJ/HTzX+15uc03VwqUY97KsxHVpOcb5tuNn80Yq37yaDpxJ9mXrrFgAcvzUNWb5y3Mc0cv9mk5pNmHrPepMZJM1cfxn4r9y/8VfUnU/1InB632+0CLQ6Jn2L+ctyIs/+Zi6wOOW9jivnVd6MaM8WcWZ3//p5iLnHCeg+VvxM0P4mTbK4/0YiVo+YhqyuuR69nxJ8scmjiv1flCHxdbLtgUhvcZ5IBa9PaswmqHo6Nq24XTPSPx8m5Xo5xVRJVfTnVky7pcXjFZdK2IejdhHmWt1og6axu+aMb1vud6bwmOdFX4YTEzYJJ3e8Bza33YmsZMz0UqzzfIs7ptM1bpJix5sy35Fj5Uc4+aEIvHanXzbbd60beb41S/aw2eJmtJnXbKHPptew475iyRuoPUebV1jXeslmMif5jJK/7zeOEmUeM5XHCzI41TOo8Fmb2PmtEtUacuYu1b0wsR95xZdv+Mp7X4uZxgs01b5mQzcPBZsdzPE6wudwffC0UbPZsz9dCweb5NfhaKNi8tw/Lf8+3pVL+wWZjhoGe9z1150v90Opvq8cZx3YCz6FaK15zm8/DQWaHXnrs2LqOpNfEar3niDmnS9JUyqlLq0geF8rDOxvUHILM5n283waZr58neSZAQu8Zqj+B6lWt4yu85SbgcXbdI+c9QMonwDyknwF/vVtL0l0o76hsxI7GqpJOYgaYV84g+42FsSdHqnos1YNMBry+Iwa4/3BVsi9faV++5pF9TLS9h7v4ibYTvfo+1vb6E/uI40D0R294Pr7mVokmdV++5pzmJrzUei1o8Vfh6S6dpX7uaY5LMKLXoAhkdaF5f/Y0/7hkQl6zusRWk5qDp/l6M5O6X+u2f5PjGQVxDduq25J3bDzNC5Ks9+N9IkGLSeK7mT3GGSmHbWshxnUDlybSGHczN6jOxvgZP64vp7qLtb8d2BCKrBY077du1j7G+7+bucxSA5Y29ZI8fmjOdle5G+763piy9z+dJQ/J2c28eaAJX51dBZpO8nE2zytmUnNwNp+qaMS8tqHIakETz2DKL2ua1HyczTus9wunV/aXPP7ocKuGyp2x8afagolnwi4Tnr/WUfgfWkgOzlLb7cxHphqx7opQZPWf9fjr74GCyTOlI+WLi3wOvistjo9fxYqUS9P6VMzffih5N5VvS2J+8a5U20j5TXk91TealiKr+azHg88mCSbrvZEXvnvz9Z5lh06NMwr9Io0qKwhl9ILJtiWbWe8l95tFnPqpvKY0m0uD77z21q4jt73/fsyuxT/9sr35msfv031vvhYtOvbMm69F28//4M33NeXQe8rtV3ZEVjuand9NQ37z1s71bW+3QCM2yF4DmqczTow4562dl1Rvi3VdZ1nQFVlNaT3OnUfeJUv15sc54FWMYFL/eXKUde09gDE//nrfHd68D3y7u9eb98kXTw548z55qfdhbz4/rKp9SDCJU2mWCWt23QpazED83m2aYFIvepejEW80GI6sdjSbY+/1DBJM9NZr9Rjqsxs0TwL8uW2NYKKz9wBH4R/XWnvzc0rqRT/ZZF0bDBmDrKY0m9srvXIVTPSNw/S4M5Ex0W0O8zrSrA/Hd3nVgfe34cVKivM+d1UZcd6PhduLc92zm4041yTOtHVGylOif3bg57152VeCiedRewPtn9urf+rA+yrRu9NnTeOw7vLSot8S/dsBE875QmpMsjyHTuJ1pNnYPzetB+X924mH6ZeLryCeDN72MnM6nCfc4TNZS3CdxLFkPHpkRP+3jPm5uHm5f4Z2XiwZQ6z3euv3bQfNQ/w1LBkxevy9FWOin0byLlMNC/c0KmpIeUsWOc4jLNpcMcLyubJBHdcjLKeuG5GtP0dY7mSwdya/ZAyk/vthtN642Lb88cWU340g20ZbtPkh2tJd4evYaEudPXycRls2HzZisynkWznNvytgg4Wf31NucRZ+fvfcP0i5QhJZ96ZaeD8vMyyF8p0ldHxRHnKPrCFvC4/1+Eh823JtowH37WJM9OH02fUXys1PDRFMxuaVze8tfDzO9+b1y/zx7073LHw8xvx6x8LHY0TvR5SLje0ixUkAw7FcwUSvN0WPx14zJvolM68RrcetPUYJJuOolUMx4GPWff+/Fm2esQNsasTrxi6SP9k6Nm0FE72+9Zrit4QxHyOTPUpR9grk9Z/1+KjZeMG0z68sD9K1BhRr3/j3XmfJQ2I6w7leRtx6dQ9o+ky8mFQL+PiakFcb+JjaVrK6FNMNegbo8W4vxkSf+Ii8E+UmPD0u1KN8ezq5FniCdl3whNsb9Hh2HXnnStPzN7emvPEOq9XMdMYV2hnw6GqyjuV6Cizo6iU8PRb1oWxKJPU6AoTnz9C+gon+51k9Dvi4H7jHcIn4gyRPEDRIZOvGtoaR0rEKgjZ1DeiRux00f3vs4zdRyjMYilU3Yq+lHZC9A8fWb919pwgm+sATBrSpUFvyVMOFM6cKJnrWQAMu+bOK5KHraghCvqYNBl/reqla+yTgnl3O5Dobpvpd8QCtNcaY6GVLGXBzkqvwJLlUkfwkfhiMdDXitS27QdOTIXkhj6NgrleEdB6jYOsLAx4O64js+qrH3Etugv8MdRHM7iujoJk7u1+o6hFJ9fqP6D2O6DPx/uulPhYL6/Kt68m0zur4J7o7fq8SLZjo3VYYsUPz+pLHBWNuM8+/hypJOrl3joXq6vtjvrNiqO44+DRonm6YPXiLYDLm10w1oN3nbur41+MYS0PB+ecqCS4VexE4k2cUPme2iP1G2G8EPuf4b0wSTI5vwRITfg7orZ5XPU7u2FQweWY1/SCLebxBJUknz0ySoad1rVL+/Q3Q9Cy4W28n8Hkv8OEBweS4t7KupXv+MUA932w+HO+zR2UPvH1rt2Di6RlmxKi9zYV/kVtFaVvyTCkFHL5Zrzsln4Km54DD6oMiz2Nx+4DPyRUaHxVMzsEv2w1Y0HOI2j+I3hK9Tx4RTPSOowy4cW0ryeOEvRcyz4LZ5SWdPJdLg/2/sefSHTPZvso+fwvck1FxmNoPePx0KO1rwvgDrSXdET8dPEN58Miyks7OZeZD0ofJc/J0CJvJ32dOh1nn+G9w6dDJhz0bDK18UjpW6bD3ugEvH34KPGbipGHInmcRjxemtj8nmOjXhhnw5t42kscBa+wCle1x2+YLKtti8E+m3wC95Gf82VOv5pwJxY0GNedMiFnDnge2s+f7zaF62Ez2TuP8UL6vbKq3mWLAHWE3gMc/kjcU2XM6nnMWHIwwYf2/2kq6Hu/ZXKTcO4LUqeB6PuXow3o1nyzod5U9A7yyhudPn/VB8Zfs2e+KIZfEmAopdUUa11lQ12CkfWHnsGvSnJMFz0ezZwJ7frkq5rTT0y8Dv6bvqcs5FuyK85hRULoD5zDwmMy3DYZ2q6+rHETj21rXJNX+nCXa9fjEUPV4seuCvtVt6RqRDd12GPCP3PaShxyHbGj8iXwvUAiankd5nzN/Hz4bjmwx0f3eH39D9QTA4e+3VPaFum/vUl4yURFxti0Yirw+rPM5b8Hq39CEDOuccLhlEWh6HuWQvXy/OfCnJ2FPWFFwX/W4weIPD1V2hn8zf6PsO7+UiONmPxR5jdo+po6CaX2y4S+kHN7Aa+sYr7GgCDRPOuV5N9i3JH+MfKrqZM31BuofYFy2yWuqVw7NtfBt3/03RB2HemzSvpNgtq9cGBliwN/qFAHXVw8i60HGHrZD1PZb/Ue7aGy9HpWa/EmKkwfQydrGVYy145YH086SnG9b4sK5n6xV82DRTQP6/HvVovkHW4/DP5Tj7QepcfX4z5Wugsm/3S3MX/MmqWGcL+0rHyI2GNT4+XCnkwF79MuycM/MWQNQmwO64dVyhaBd1/Q47Jq1vY+7SZ48OH+yiHqe+n+R5g92bNL/Yt/00XFMv61hawTTQAPyNcgANwPy9dH0OCPydfqpRD36f7th0WIOwL9iOLM6WOS9TcJ1TrDfV5tE8JphPGdbPDTBgK1r9pT0XGg20UjZbyqp+cB1Vpe6Z08j8r87oSwwYnrMCskTBulTjcjH9a/9DcjHddXPnAOgX2kT8vFFtv2+Wo+vHLtLcdjfJGlKf0dgf+fk3l4T8r91E5lkwC2xWRbN70fn7t7V2XPjqB1yG+1xYBh7L6LFP6xGy9d/yW/B9qjNz/b4Ppq3yx6vDzLh8NAVkscXMry03Mp4FUM+ZrdfYTHHZ/4i+Z0pPyxptI4dUj9K21dZ91KUG60m7404iOPWPaekYKJ7rLKe31vLJI8z5ae5ekxuWVnSUy1lT5dQmdw7OqBlswkffUmyaB4ybzni6I/W+8GbjLV9OeKR7UYMv7lI6Ns2u0qeaMvuvDKUlSGkPhjXXdHUroJgsoZ4n6PH3z7VRfa7FNFr4hAsL5jotwpIP6iGsyvzbatR3UKv7y7Y+wbXneg/idY1QD9aE5fHdKR8xYacLwfK8z/w7zWccMIRXsPaCTMHs9/FxpQsR7cd05jM5SzORUOI4EUZLUCL7wad+rM2/uk+16Lp7ni8W0XBJNcyx6zr2AkNUP3tn+7zxt2KIs8qf3N2wP3PONtj7SucbbH5Gc567OTpjHyOMu2uRPn2r/8Cj9/uWjZo+8oGi7GSGGuefZ0FE0/3Sga8Hj1X8nvCoIdOgom+apoJb2J74an/bIxF87vTc1OnlglD7Buq54nNaZNuVkY+V6w7WZWy6SGpVc88eQ1egua3roWqMU/hqZlC796kk+B+s5dZNL877SsBx404Z0kDtd+w+afdBOap+3ESaLovXB5WXTDRn/8wYL3uvYRn1xHybT73R1v6Dq8h7csV3/9pxOyqDdR+zOarI4NrIZ+viB5Dv6EIgKABtaleadZei+Z3p//c+0OPVWa4q/+txzPLSS0Fd+Hpepjx9nQyRhpJY7YR3jtundOObrFouiv+9GrCxl0Lsk8PVSdrIg+cUY9/3+eBb2abaJzY401UD3kW5YFf+5nQJ3K1Rdu2Jh7c20yMO++9LSgvSSfns6XoV4SHzGD7aujIPMW33gHuKXh+BTR/JuXIGQZ1vy3RqDfiRocwi+Zpj/dLtxJM34+PMOB+d29ka1y21t23qKVg8k8tGxPNK6Nfa1VvSfVfM/W40L+FtK0LDu3It3XCSjc4O2LeaL5fB+rvQ78pcMAyjT3FeHxzobVg4hk7y7rm3FZcik+uEV54/xk7PgNDWXxnj8egeTIp70824MlmFyWdHBMvLDbWukYtvsyi6e3pPwdqmPDgVrP633p6nksfbieY6B+XWfvw+aaSh76jjuVHsW8qSx+l7yrhq8VGycPq5c6byN6rXBfdhurePZ+B5smEkU2Z7pcAkk5ybo9/NDbg74eXWLi+F0meCuXKXRoJZv8oWGIau64P6+tN/72zrE7y0Pf/MWmgde067jVwfVnGOdA8ZL8KdrKOo/IdQiyaXoPy7fMm/Gc6id1Z1RthBW/uYTVsA1qy317bOHWietkmbpI/H/qN64h8Hnt41wf5PLZ5i4/I09eHx0yHfZaOgkmcEysMGJt6GrSYJOfO2H2sHlMuTrJoeg3KplPsG4rvB7pSPfccr3/LxvghHf+7FDVxViTnatTj48re/du/wFf089cXuwomHouPHlNLO0sxWf3byikmjMs4AZo+wlIxjsX/NK+fRdNrUG47z4Tnp/O6uDy+H+rp+65OWKI/9ztR/fJR9m1CuTdcd6S6Uxs2vuKa9ZDGnR96TDPijTn2UnxyL+mHq4YwnmDoSfXty46D5iG5+eGu70ZrP+xi0XQvrLCC8YwVZHz7Szn748CR/O8G+GMsfc/QkfIU+tzeHu28eBxbjPXpTZm9Z+MvcrPLY54+e8gx9Jfy8ceRISY8Od7Louktrdeq/oLJWjy5rQHH3WyB7DkRP6cDMPI1+63/lz/7Uv1I+SqSxwk7nGB6nXHlJN2RckhvtoZuN43vNx+C/uor+jPxpMxi7xm+OdVP9O2lV/oLJp6+g/TYzOcjaPHTKbfobMSpab8K/W5VUneL8aKbvHYua0tYqUGUMydVk3RHnD6W/f2Vdx3LSDqrl3vhBHuGU2XnIDHWiP7WrMfrU16D5k+nPGGpHvu2PivpZKwNxrNgwoEjalu4Xu47r5fLjn/8Caa3a1Bd0h1UNuJxTwdJJ7kF4vH/jPj421vQ9DfQRTcEtbk9EHcfNeH9uuclTzpMdh4i5RaIy4oZcfDZ1hbuqV6HXGdGUZ7sWF0wyefceuZZcaukpOdCr9IjKQcfJrUBR0k5jMJinww4ygcknawfRuGQTkY1h1FYxkuPOxoOsXDPQSO5vtF3XnHfnGqC98wsKXi1nrwnPE70JUOvsWK/I/vRd2SxV71Lkof8vjQO87OMag7jcGqsdd6eH2HRPCMs5ReyHCqVITlMFP2n1/IgaVxMxDEBeuxxtKrw7BpSUvDF++SenvH41VmgxcmCWqkTpHwm4glHAx7N2G3RPNEWqDReGptTMXqY0Xpv1QrZ7508h6nYKluPG+pVFbqbuaTkIc8ApmICGDCpwr+g6dmUJ6Tpsf38e5KeannTbhLl+7fAoukt0VBvBuUnw8mYmonatX4m2pTh74TMxHWDDFgnqorwOP9SUvKTfGbibeu8erzeT9D0bLAJYPvK7fNI6BOB3C/L+5qL1brosU03xvx6Snj3Y/7O+Vzs+KcBG+ysLDxNvpWQ/Kyu7L49JixY9gO4vqjRI9A8yZT97U3qOZqLP64a8dLqyxbN44F5AYwv7ic5hEj5hODPFfz6HoItw0lurpSvr+bv0oQge2eP1gHA/+ob8d9/XEQcw/oSgnOeknmS8V8OD0DbVzLlxCT2XhPhQbY85xBsM9SAHQ+lWzR/NOW/Lpponm4nmH7rKclzMWprksU4P1Gv5rwY543n75Itxuwf/DgvRktpIz477CJta095e2sj/jLKXtLzILnKAsFEv3fagE9OfwXNkw1PaI1Z6/m6cVfSkynPGGxS27gYDb8aaRszgxZRT7kGhyyaP5rynLbsveJfnJZQvUdncv8SinwNQ/jJSb3arlA88cOgtisUC+Ya8MSEypLfHnO9WZyv9YpLOqtDS+bYgIafgOu9Am+B5kmgXKuySc0tFHOu6q3zbaJF84ygfKI4e+/O7Q+mP6hC7qGWq56alN++4WN/OTYBPZ4dU0V4ds+zk/y54Gq7TDDRN/cwYELCB9A8WdB5G/Osq35d0qMt70cxPbE7uRdbLuW5HP+i7/XVxJcjwpDPRemzOZN1fjh+SDLhBvo3rMKlHMLx7QITTtn0Brj+98OLoHlI/HD0WWS91z44xaLpJGYEToozoisUQ/Y+GbveTW4dLpjo8bWt9+DKc9A8mTA7hnk6Pz8v6SMsabSOK18jWeNb171ecwZZNA+t/YKpFYwYfaEYsnfm+L5WWdfU7D5lcduVqp5D9QMvrNeOd7+B5k+HlldZzCd7T0k6q+O696ZJzWEVDgw24YkXfS2ah+QQiaVmG7FunB2ymqh8X5G42zr2m+3IBk1Pg4ntV1NeqTsm6azmqiPyZ7aR+D2T7zcSNxwz4efKAy2an+x3Dc5aZkQcVhxZLVO+3zV4/wD7bQhbcn821Wt8M+CLd7eA+3evPQTatlGU6+zhOazBY8PYGuDqax6H9IE1uPSwdY3x+0yLti3JZx1uWGfEPfTvzq6T9rsOF4xm3wg037xW9G2ib19GfoO4Dpo/BR7cZzHv/rdf0lkd1OKXeW7rMDyGP9Neh0ermNTc1mHaEiO+/TPKom1L5rpoiWPwdGvrNbQLYy3/GBy6yqjmFoO5VY34+eVl4J55ZfaB5mf1S8eKfGKwhAfPJwaX7DXQcXppAM+BzC0xaBNhwOnKFosWxx7TzzI+MpYctw1SPhtwfVn+7HsD1j7Iv7PYgNf/NOLDPheB+4/l7QZt2zDKPxfxfKz6V6IHUT5lvWeZ+i9Zz8j72ogLA/U4Yh9jpuspj6jOf0vdiFmLeA4bcXhj9rxo2aBYMZaJPqOXHr9NuwBanGTKXboa8N7lZEkPoxxHazgEU+6Vy/PciN1rmrD1KFKTc6PIs7ei5WbTdxP9t8t+8ptJHGrrhzjstYfP/3H4JIL/5huHMZd5/nEY+4V/qxKHv27WY2AaSnGS4fB6tq+u73dIehjlxad4znHYcwf/PSUOp24xoctTUrtey2eyD+c8COm5mfLftchvN/Gozb3xODmAf6sVj7kf+Dcg8VhjskkdR/G4piLPPx67leb5x+Mk6/q8xOgLUswEyo/6GnF92jZJp7XssJdao4xwwg223n5zZ7PUV+Ox8xU9vsY1FjnPK/s4vwH9lS2Ud2WRZ7NbpflnK3Y38e9rtuLCQj7et+Iqsj4cc03yZ8Kf/bWce4azmD2+bpE8sZTd6rExXvhkizQXbcWHsQYsdnSIRc6h9mbO2fBlP+csmOEpx0zEN4+t94NlNgGrR8rHdSJWiDGqxyoRM0axefjk0wQ21oJ4/VIWJ2qHtu3BB9soJ58k9X63S8d8O9Zpx8fjdjxvna9evfmUIXua/Mo5GNZeT6Lc8zz5+3c7VD2IsnMwyc2S0eBckqpbaI3TX45b5/YHpzNkf9XvnAPA6+5Olckz7V3YfZYRYYk/sPqlRHeG1b47BRPdONGAmVhD8tiBp9sOwUQPzCP5fLFcrcV18vvvLvy8g/2+NiCT67ep7jfIhDfeHLNoMS0Z1WYzz7WCxxma7gu9e3D2hMHRnN3gzGDOqZb31ThHW3wjkqW+sRs9txnwcJdFlIleYb+nYHJOvU5q/gHDuB4LV6rvVdhcQvrJXuXy9Xx4vHUjZaZHgfdijYmOr8k8FAZld3A9jOpT3pHfa4Ph30NcD6Z60RwdPUerorgeRPX4KTp6vlYu5XoA1Y911tFj8vtKrvtSPZn+HuwJjxpy3ZPqrYoXQPnDzaScU6Bbv92CSc1V20eF4P33YWD1V4meDJsLNCa6ZZsNHZttF+1RdTeosVBj4ul0yIb2GY9bfFtnqr+ILoI7GSWk+OnQrscuwaTOarUqheB68hywmqtET4PJQckq20H+fo2J5808He1j7d24n/Y3pdl86zmq8adFi5MJ66/vEExqsbqF6XDq1MvA6rLybXcoueN0uOXkXYumZ8GmY9sFk5qrd4cVQR3bW8Dqr/Jttytu7W1o3260IknVb1O9x4wC6FbvikXzZ0POs0TBpObqo81FMLnjY2D1V3nMRKVhPR2efPLMoum3Lekdtyn8XYz+17cKJnVQCyN1+Hfce2A1Udk7I82yElROoHqTEzZ8LlVOX7Ohx7DdD+bf1Ya898rYspV8Bx2v8Hcxpo/cIsWJV36bz+PEKx3G6dQ5M16p0sRGnaPileJ9bZD123jl112F0HGAjYhZ8i15thCn8Hc0Xu3bLI21OGV/Nx4zTjmytlAdR3FKw5cF6tiJU86sZeMlJpfFee4xV4oZAGOBxTQau0q6HeWzzja49/A/Fq6vWs/rnRJPPnQYu0ka1xuVurN1GFIpHDRPGIxezTkYTj/kfl8of5pxj1uK5Hem/MtwHZ0zG01m+vEbJYWnkyOZKzco/L2Qmn6xYl8nD2hMPBXP6HB6+aXA/bNLtgFtW2fKve7qMIG+58N1e3StGiOY1TvVYXRnzkS3xeQ960W7cq/FCCaem9N1OHTwLND8nnB7Bve7Uf1drg7TdzaQPM6Ub7RnbdenxUjnIkZRrHNU5J6fFs3vgL611gkmtVKv/1MAC9szJvrOT6SPrRP7LbM1WuwrfUy0iB92lLGxCnk/cI2YY1Pur6Wclj4MNN0R736OFExqkO70KoINRxjzeYnwu3qkb6dQ7hpXAMnD94PmSYbR+zknUP0J7c8JsGM+0xdd3yz5AyD1hsZEP727EBb69JM8jpg8axXlYCRtWSX6CeG2fUg+5L9XKT86F8IV579B8+TB5Gacc6FsA870Hln5llUA9uHvJT+9R1bsGpCcsym/jCHxMykfBMLplI9eJpxGuTqtaZRC+cG+fPjTfFCKGQsjKq2m3GzkOkkPoHzFXYcLS/eRdHKuI5TTWAibqpVGVo+U99sIJf482S995qAYaQ56ytv/LoIxl4iP+/OhQWCEaO/09JWijc0XcM6G1g+4Jwv+qMm48dRrUpxMyltzyfyTTnliaqHaHyKUZWXI9TeFcuVp+dBm2UFp2yhwbc32dbL1CkkPoFxYVocVZveSdAf8ELSCcvog0t5wqe3hSqNoNk4JL7jC3xULV1pvKqLtDTu+QrSd6JN7FYJjx++gxcmCbOHJonqx+jr0v3VX8mRSrrtHp57rcKV3hE491+FK7DZ+rsOVde6F0KjhAWnbMCi/lccPhmeLuR7E/L8VQIe7UyR/AOWEJfnQdOEAkNu7+FWYmJeemTnrsfem5ZR9M8j5WC61d7lyfzz59z+SngMJLzUm+rMrOqz17ZXkyQZPdV9VruyR9CCocTZM5Jki8rHuO3uZGFO974YKJvVmB07Oh8HT/gRWe5b1vUPnlwkm+sjHRXD//h7JQ7ZdrCx4XAB7N30CVpOW+xcrvy7mc85ipWx+EfhEHpQ8NfHonwsEk1qvbSrpsFBXG1ndV6JXwxmWRSq7YDngzOrWetJrtxO+cGJxxqeUl7a1pXx7NR9rIUq8ow16uJLn89yTB73W8xxS4N0JFv/WpOOSxxWTls8VTOrBnnmcD24ejPlc97FDsBgLzS5z3R5nt58r8vl1MWc93nrNOR9WduTbpsMjn7mCWXwd+szmzObzr+fmS/nMVPZ9KIDEpoyJXrosr0PLPEeUGZTHVCDfPk+l7FBIxstUMXYm5DFu9Zi87zNRGmsTlQn+RTCxyTXQ9PZYr+04waRm7NDl+bB6OmPa16a3FTzgR03BrD+PU1pcsFHn6nHKwW/s3e2qT4OoZ7HXHdD8CvpuGy2Y1IOt07gINu3piKw2LM9hlPLfEhLTC+PnjFV1L6on9NZhnWEthT91eU1pWz3l7Rf59WiUMieVcB7lKMpvKFdsRDiH8rWkImi38T5ocbLhn5Y8z844tPNwwaRm7D/W62PIPcZMb4mbB44UTPS06YVQfENz4emxtKbkZ7VnWwTy60igcrpOkZp/oBJL38ElvkCla4lCYPkHKre+Fqrj1LrtWZ3alkDl6RGd2pZAxcaHXTcHfhgu2kJ02zf50DL/LvAccjqS9y8GSzkPVvrsKYR9cc2FnnuhpuSxpVyrtk4dg4OV+C8Fap6DlZdxBWqeg5VfSvH3pgcr24z8OA9WVl3l/WSwMrOMDh+8vwU8fpsyvCYtz2eAUq9RIWzOai7prN6sg48NnkmpJel6ymF/6dTzPkDJjNWp532AUmcX3681ZpAN7th0E/i2TQJ5nViyXTccHtBPysFfObOlACbYtpA8rpSTWhXAjWN1JJ3E91eG5ejQbsRt4PqxS7ymK4/pp/g9zIe9y1pIuiumbu1DebnOTdJJTD+lQ5Z1PRB3D7i+tit5v6Ob6vHDPvt6SmOkm5LmRNrbEjum92B6bkvJz2u36jDpaj1Jz4aXO1mcSmHkt06u++Pk3zsLJvVXq+cVwpc1jLX9dlZ23imArPKtJd0d3y7oSvn45PpCr0/rDXJPDmwsYvx5G3mnQ5HmAUVpP11H5wG3zT5UH5veRnj6ezYQXDWW/KbDOCeNvIvRXo0zAP/ZZBYxL4eoesf2whPYr4Hkd6D82bUAFgwrIen2+LYL4+7078Iyvr+X7Jd7ArHuaC/BpE5p0M98aB3EWB0reOVsO0WbA72UgdZ1zraRHSQPq5t6S2eD9+0bSLoj09uRY+KAeaVZnI6nS0seW8rzMgvhrbGY0CdNInnKubVUQt4Wwb7JI5DVLOX5tFT8rxZBv7wOkt6I8rRrOpxn00DSHSlPaatDz72lJd0WSzbzpPyxyCh0l+vkPb2WUg4eysZJhdBq2Ahk9UXZ8SFcdwTpwwrl7cMLoXq4t+RpRDmiqAhqJDeQdFbvtOtBG2x/xUHS9ZTtlxZBUWmD0HdcI/3QQ8qnkfL7wEK4MHEkstqhPJ9Gyv0AcswHUG4XQHLzp7xuIWE/yrcXEO5GOXkK4c6U63fj7ww2UnrMyId/D5ml+I0oZyiFsLJfQ0l3wKanG0t9spGirCsAF1qXspFoV/GRzPPfVBuhXzhA2sU9U7FqlrtgUrN0gXWeN1aahqx+KdEnYtkb9QUTvfAjudaMw8YFXB9H9Z5/kXl+FFbq1lDVR1Hd16dQPYbuCnoXqcfNXfn3nyJgx81dydbr1OPmrlScVATsuLkrD3cVAjtu7sqpvAL1OuuuFJueD79P6iTlqeCHSQ2l4+auXDlSANvDG0oeVtN1dJEOHVeWlHQ6HynZh21w8gmdpOdAxF8aE31UhQJIn/0EuGeVD6kV5qp6ZuKgWm5S33BVjoyyUfuGq+IysEidJ12Vkw/yoe2W3tK2fjg7uK7CrzWN1/I4nXH+nnpSu1yVomMFMHJRQ7FtQZWSUhx6zVDSrW2Z87dO0nOoHlTfBq+1ewRcd6lPvpevqXrm4sWsWoo2n9dU4sF637ajj+RpRDkmJR9YDWqmh18sIXnoWl/pc8oGzbtthP7fmfvA+eR8Xos1H7ym+Qkm8aN/r0G50+ZGQr8yvoTk0eOU5zWk8VtNwTMFcK64QfJkw947GhN92rZ86BN7D7inXy1eW5Ud/4x9VcXxd8tkemd9V+Hp86OR4Bkd7aVt9ZR/zCmCWbQek4u0Xxdl24ICaP3pLmj6XLzi70zZppDXTWXnemVZpufMVoT+uUcjyWOPWxdUEkx08myBzKtNLnMP/R5E+W8qz81JcXQpUs+Lk/LzKl93OSlfVvP1j5NSbKX1/8fcA21fMxFqlqfsH0bmBEcx1u6lVqDc2q+9pDfCtIRylLvfaCjptpTXpfJnAo7KHxV4Po7KhYk8H0dl41QdOvR/ANq22eBrriDmqIDjZSjPu81rn7Jrt93GsoKJfi/ZBs9FtRGeipENJL8tZZvbfL3qoCTZ8vWhg3K0Cc/HQYnxKYKWvo9A23YixphLUT63n8x79gpf55RYpTHRHbZaryNnW0sed8ofNxVBZEd3Sae/tSvRXvzexF55VoXfj9gr1RfxfOyVJ8ZCOL/tN9C2HYe/dS9O+Z3HaGQ1P3kOtsqng4Vw7bOnpLtj80Tmb5tYV9JdKXs58hxsFcMufn9kq1S5yXOwVbos1+HPGfdB23YUNmttFGxtj+K4rAhiFoygrOWjV8b+UQCrKrSWdFesXsJAedovdSS9JuWvNch5od/BKMnDWV891dQkjS+9kt3UBmdm0u9ZpRzyzbOW6TBndiBlLYd8s8/AApgT1FrSa2KHkgWUPw38RdKrUa5ZQPqtC2WPxiSHLEgaaKPui9xf55vL1i6k7FCZxfl3I4IWh+STZ86hbQnE8+YfZm1dkWeuOSkfvhwahqyeJ88zz/ziZwE879xa0qvhiC9/U37dsIqku1D2DiQ5pEPhjO+qng5E37O3ADwenwHNT/LJNYN9ESSGD0dWw5PlU6bzN8ohlTwl3QWru32mPD/XWdKdKK9bwp/F5Zofuthgg4UnQfOwWqBd08hxm0q55qJCYGuJN+aje9lagnBAzULIHjwGWU1Olue29e9UbolfZ/9OefD55pLHiXKZDwXgXa6ipJN83phD37Bng46TeJw0qg+1rpcmfjkKmp/kmWN+lVUALSvNQFZvk805S+u/NPOx/yWB8zi8XfeVyh7YvtkLM58Df6331KyN9xzz3FMFkLS/vhTTiXI3x0JImlBR0slzmBxzrQX8mXaOufEIfmxzzEsqFan555hfli2EDzWOgLYteZ802xz8XIebi89GVpOTtculxGORz5fWT8x83G3Xc70mxvR/JPX5bPOqzYWUlY4PRB+4/FRj4ulK12NOlNvY8+uIVV/Lxghhyw6d2pZs897uvC3Z5t6V+DPbbPOV7+wZtVMpnkMK1euutM4VNgdAawt55zTLnK8j8edSfrbMOtaOzUFWk5Nvm2UelazD5PjdoOnEn2k+9rAQJjWdjazGJtGT4Xztq4KJXvFrIRyz7ADNQ7ZNN3+w06FLvVnIamxyf7r5dbQNPui+HTSd+NPM+61t9zk3E1nNzHy49JPU7UiTPCnmG5Vt8Pu1mcjqYbL5ZEflI4KJ/qOXDuPHXAHNkw7TQjUm+tF3+TCs6IzkSYb3zw5LeaaY687Q4eqxeyRPBFYbuV8wqbf582sRlL68ElntTaKHo0veXsFEf9CwCAZ0Wy555lL+XluHkf1mSzrJP9l8+F4h2CdeAU1Pp3y6rg6TLqQJ/dHcg5JnFXbW7xJM6m222KzDfhcYM305vlrAPaFUzyhL+kYo3hiTpOqLcVbNbYKJp6Iv6XshOD09UeRfNj1JyjnBXHdsPlR7yVjLOcF8pygfdl89JekpcOvHTqnvJZgn1i4C13LHhGdoXfJOZayIn6FsFTGbHoyXto01L9ppbWPjY8D98T15/c98eNiHzFeMm1Xk9TzZtqFbI6Q4YeY7y0gbk+HBLO5JpvqjDdb7poc7gW+7dDo5nsGqJwF6XVoqmOh+4SROLCwwzFf1WKpnrrWuz6dvAG3bVXgwbIp0voLMoT4FEHBoJbLamPyaHmSeY2ejXtODzCnD+e/1QeYdzWzw5Ls1oPlZLc0ia78K2RKBrO4ljxNgHtCIxwkwR8wlHAVVB49QPeT38QDzp/qF4NJ5NWjbspqZSfS5dASGYB+p//uad8YV0n7+YUZXqc/7mlsuzIdfPcOQ1cPk8X3NM1bo8H7wStB0Vg+z7hYSP5yyz2tyDJfjB4fOot8SfdddHe2r3ce2k/qwp/mzayF4zF2KrAam9Vq8kNRM8pQ8buYbntb7uxJLkdWcJLof5dRg/pzBzbzjryLAaWRbN2lbZ/OYQBtMMC9FViuS6P6U1w/g993O5kfP8uGv7B6SpxvG/FlV5c74pHclyh/TOwlPg1bkODhL+7IzHz2uw521lyKrG5kPpjMjBJP1xsl/iqs8GAMGlFB5AAb9LC1ya1XgKNpoW8qJ8t96HxFn9n+8LiUf41+8724uoHw5KM+brsemLEJWN5Jd06P++Vsw0Y+W0eGRSdMlz0QsSNWZ+bX+TWmTma9J7EoXU1mh/uBO1n5bzUdsO2ktqU3F44Tg3prPvfk8sybkpTe/Lq8e9NGbH88B9X8TTGpLlrlbAM5RXZDVmcyH5VPJWLvtzfue/Zk/vfmx2rP1hGBSZ/LDiwKolzEQWc1JdgyD004LJvof39i59vuU4a31n1TvOV90tP+UKrjkzc870acdYOPUbt0Nb20eSPV+edQGcfRW0PYViLP/iBVM6k8+a1IAlR8x5ue66dF93nyeudj/kGDiOW3d14z+u0Dzj8ISm0MEk5qTi0sWQej5McjqUrJ5r7FlumBal9KuEM50PQyaJxlqPVkjjv+DyLqCSf3J3sMLYGneLGS1KFnfKFutmdRPanh/8mVr1ybbOoh+QvQ+44poPxmX1M+b9xmih1mP56+XyHzOY7L6ljOm6fAWrQdLakiy8VK88HIH3odHpP7VgfefWaPtRf9JeOlMeeg8ci3g27L6ky0W63DW9+WU+b7My2ZS3naZHBOd8J/oV+084bxxdNsMftwMG++0164Xuow3Sew6su3uDqr/7LUNuN//B69Ryc7dthO7MrTzaMlw/5wPnztuBe6pW4Z8M0G+GeCeGpaZRYWw3i0eNJ3EHGE5GV0EAzczJvqIZeT9xhGSJ9pSJss61poy1o5ttOWPN+yalbB3uUXrq9GWYK8C2GazATR/OG5esYnyAFoPM1WKk2pxv1OgzmOplk/ZRerckmrp58jWD4Tz9tvgOy9ef5Jt+1vsWQs/p6me1y38nD7T36A8ZhWZi25b+PklPCGxCHiNyqZFOtwXEgP/7/liubLGet8XxJiPr3NenwQTPbN+AVScESh5BmPX7m8tfH54F/XUwueBB0UPLHzsz+h/36KN9y+WJ2EF8OvZblKcZKj7ONei9Y0vlloVCuDcU8b8nF7r9yflgoVbJD2W8sgRhXTu8rJ9ZdGuoV8sc9sVwoi+4ZI/BGuuzaN8djp5Tkjex8qHAz/GCCbzwPn0IilnOxiQXgAzX3YTnpG3yLtP3B9L+VRIPtw+FCvpUZQreJNzGgbef39TY4ZRfZaO6MEQO1Gn+oOp3hsK4Pr5qVKcuegxz4ly0jpeV5PNDw+HOQkm+u+drPPhrxMlzzi8/489aG1xhh/We/nsuO6SJwWO/CgvmOhFO/LBfTZj3sZTT1kcO9cYSY+ivGhfkdouZ9gbydpFeMRccl6CYPC2Mqo/iOrHyhZA24+BUpyZWPKPasDnw7vO1aSc3cAGCqH+oB7I3rfjebpB9ZpFYGNzGDSd1s0G8o5QsbXrJD2McoVpPDc38HtfoObjBh8m5YPx9HDJT/brCbcWFcLUij2RvVvMr6Ge0NqXvwvkCUvm22DrB4dB89B64/AiswiKUtZLehjlg/15Dp7Q9mgBpERPkjxBEBXdWOTwercP5Zgn5HrtK+XgC3cT+TrBF678we5zC992ko6Pr/X+swAOTTsA2raxUP1wG6nf+sKF0EJIerxF8tD1J1jvUpHlbPWM5zn7QoPHBfB+wySQ8zmC3SmfCybvVASAtoYJgG1mcpzbUz4UR5/Z44crA1QPXW/DmBX5sLBbTWnbaphzaYBgWksuIh9SsKrkSYbsRT0FE/2tO3vnsJpTN9CuBQHw426h2t4AcPHi79kGQPZA3sYA+C+tSB2DAeDWlfVbn1p9pH4bAHrrvZthz1j4/zYGwRdTAaQ+Zcz09pS7nWftJdyvlg36uNWRPPQ+BeIq2WCxw5UlPYHuL/E9u9YQtkkugK2L1oHmiYJvC8aIfpWTOAr4HLJg3CiRc9rBQCnPYBh0uBAc4zqq55LorujoN0Uw0Q0ldegaWFd4OpxzkfwJdB8hD3huwTA8sAB2ZsSA5lHoMS39Vodee3zU45sP/9xwE/zbRxfB6v0jGMPY+/Z0rtzAr1lh8O+7fDhdaj1o/s64/NNKaSxEwYSShTD7UWf1vBLdHecuWiWY6O+t/dy81l14chJdJD+r9Vr+ig2yfKLAr6JOzScKgq3zlVebTaD5Y+HVChbfHNNVPRb58OVyA8HsWVYs/KfXYat+LpKeRrf3sePvtsXC+rJF6nGIBb/wfJjZeido/gQINq2j/MfInmpObH5oWMg9jbB2lTjBtDZsjA12XNZE8rtQzqtlPS89XCSdPouAg710OP/ZedD0dOjotFXk7N2TcwrUm7VZnLuGpTcCv+57tNslmPy/F38WQPOV/uoxZeuBBcUTVfbA/r9tE0w8yi82WOFuc8nvgh6G7ZRnB1eS9Cy675ZKEc3/fSqLufvFNeCeQZGD1OPL1if+q/ep3BJnDtgjmHhcT+ow9Kqn8A9YWFHaNoe2ecxZ/hzSOs/S35GzYNza3czz6TZo/kAse++YYHLs6g4ugHeLGPO1048V3O+FI8odEUw896z9f8HXNpLfCf0ij1Le1KuCpL+h5+bcBP4bShrc+FwAoyo/As2TDbVmpkr5pEPO7zp06TgC2bMnNl+53zktmOgDfQog91x7yeNFuR09Do6Ua1vngU2Ny0meHNpvfgSzY/VL319FDkT3LlUI59NvgOYn+WTC69Y26EHfx8iUcsiEC6V0GEnrgnLdut+nGZR/1isj6Q6UZ9HnwPaU7yTw99wyoe8romdBr218v1m03/y1jz0PL+6UIY2FTDh8gD1P9vBAMRaIXjqyEBzW/QrafgNp3J+xOhykG4Hq33IDMgduendVMNE/78mHLpMVydOecquqJAcHtO9+WdXt8UAs/TtwsGupreRXOYQw+67PX30/2bXLJTE2TyOPkwwH2nFOsM7RnGNhSeoV4NcRm3s8zzB6XPZXKoDRHcJB228w5TT6bmQgPa/PPXS4bvtwdTzwNmZD6OJCGJ/cUdJt8WeNG5RtA4ySzr5RnOXCrr9F47V9da5/C/j1K+nCHZUDaB+a1rMASrsNBS2OL+UiZ55bDlz5XAjprwLV8cBzy4GRPXTo18lH0tk3kxtr6tDUyCjpARB8XYsfkvxQZU/o8PA3ld1g/rQnKjvTfn90fgHsPlcdtDiBuPrtS8rtjpDf4N5QLl65k2D+Tek9ex3mtDNKujMkreJx7GD4iacqf7FUvf+CsjmdfCfF/KntSD3bXODXxMWJ7wUTPSKhCOKPdZY87LvWwlZFUDPRIOm3LV/2vhNM9BizDb7odsHCPU6HyPsnrMZr1GVfwSRm3OlvlENTbIQ+yELqdnLPYPy3N6sV2+8xeY6UD/xaNtPpH8Hk3w8H2uD16O6Sh/1zq1UB9DQWiP+2PXvaov3/AfjvuyLBJKc3Ddh7U76n+e/PrObTiY3seuQ2k/8+z+pU/bGRvQf7opDF7B/4HbRvrFm922pDC+Hq2gyLpvvRuebzNtbuyLtMn1/1szpuiSeXcmhXvua0xdpNbdS1lS1+dNCpa0BbXLKtSO3ztpiCOuz2+bxFjmP4XIzyccf3wOY7fi2wx90pPL49Lv+dr9vt8WjdAqgfOEPyW9ektHYD6/O79nD2hdhqxZH3eeJ/Z73X8FrfRtrWje0rTYcPe5y0yDk8LFmSclsX0k8dULsuOGDzVzwfBzxTvggOuk6VPJ6Q+D+qzjyup+X/49kTN8RN4puEJISQhOpzkOzEJbmXhKRLyJZ9SRIhZM8eWULIzu28x04IWS+uJct12332wu8zM2fmzO8Pj+/zvr6vmfOe92dmzpw+5zMTQesJ795a0N0IB5/Gn3mGnLC8BtHf/p0qi/Vrfq9NePERPEbtkDp32aGIf2huG3nV4W3HuhRdDhv2hQt+N8JJ2yugTH1HQcd/17FDYZb1jD2sl1XdA9Vr9Stnsp+q+3e4cJYy1d3Rr/Xrcsb6n2Tt54pORjLdBeVl11OY7uPa+P0P+OLVWKjHkfAh/l6xPYIZP2DWf5TV9toj/D7D172Rgh4Bz73q8jw3e2+H1M/XHr2w3H8rv/cX/Ely92Dqeee/QFZ18p4SmrjJCh3rSM6D5jHXWq/G+aW3A2LrFvzfm6ZbcvKPveC3I+x/86fyOTuitq3YvdsROVSyUu7djmjrPPaOuiM63pWNbUf02jIv9ZjyFFid/W5Fglp/IOwc2IAz1s/ryuGOY1/uqfRggqz6yftgaPUDK9T4v7ZIeT+DxJ+8QI1ZQ/ZvouuNsrBGiN2vh9RnXBV9vMQ8eK9zxuXwZRVjLTz+xvz5JHfRE3/ChJEFwK675uI7UGN4BafPM38EmG6rjD2DM8qhY5UwwR9IeG7VCkjb4zeu946eI6se8q4d+l9VK3Sle1tEn1FpPM88mScPrk1wEq7lguTb9Dfac68yPZjoppZWlnk2WVbrSZLr/d6EX8v5eTPC56PJu4WEe/zEZ+xQvt0Nv8Pgrvgz5O8mV85Yd3nwE65/uiirHnc09mIrwi9d8XOlh+D3QF8a/4Ck9hdkVfdFRlM7zvh5Y8Se73DT4Ifos4dlfuvUjTOO68Bq6l+7pJmg4/o9UfjCckhOPSWrehLhw2Pp+8Mv7nZQdPJuM9pt+wP07Xsg+rzBYvBCUyLo700qNWV+H6LPmFcBtardWfC7oF9eM48Tks90Ijw+vaHgwWsoL/SmC64Tx9mR5vwE3ofKS4jTCzUtZu8G+6Bb463QVU1PpLzDROo45NiZ8L64DoLuiCZ0YPXYoyuTGduhc68Z26I/oDMfF7VDybtQEPjVWqgnl7Rzw+afSsw+aGYey623kGcfNGR6OVT+eUpWyyYR9vuXxe+LGqypgDzG9ETK2cxAzgppS85mhkOP2gl6VfSgJtV3Pakk6K/I55H8N/0Ny/SE7kR/diIXVE82PNvAYrgGq0fQejY+kwUPjtkXlVb4Dp9+Py+rehLhfk9ZzBL6u10FZHguKf9Nx8i79RphbEqo5zgrFLW2jeCpiIZc8SN8YuBPUPVXhOMta6LxZ14KOj4PxJ8z1n3MP0Hb/aLgwTFLaGTmd/DrdFVW9STCra/TmDcN7EH0zvn4+gF8DP55vCfh6Q4tBL0cxvTswee6/xr34nPL5xOM82Bbi148/ivr6HVr/oL3CGX15Midi3pyxnp2WDnMHvZEVj0ZhPH7bDTmAFRhvhX5bIeEBBJPlbv4s+rLx/W46aysC/L/i7ETWt6pN+/noz4ytidlJ62gvxMcFRHI+/zIVn04Y8+//7NCDY/VEq6VCXH/BXDG+pezVujg5wxQPTmyLoNeK7fkmqzqGYR/q8ba1Re5t8WfeSjh/2bTeWPYqQHCvDEQHdf9gBW3uyC6HqXjcfxBVifdM/bxYFzWBv382p/oD3+35v4rMv47xEAew9GJdP19sHSHrOpJhAd3+67EMxANeWmF/rbBYzeIj7WcpEGEewyvKOg4D0Fo1O9WaOqjk6DqSXLNFtRfMg7vV8z0UMJ/Xf4BbD/YUEvb7yR3RnR9z9ZFw1H+JCtEP6/haLc1ff/W1JHVYxkzUUN5n2zoNIz3yVojGOP183CUbv+D8FHf34hu/f0tqNfKhE6jqO4+NVPQQ+UOy2k9mly8TxrTyW/c0NflFdDzpM6IvrvP1ngh6Dv5vYYj+jeOnrExb4qj4LFHewcHE7ZvU1fQ7QjLn7+TsRO7JViYB0KQ57rvMLjZS2D+2BNnOc/9o7PMuPltHM9oIZ7R6GQ7K3S5QyNBt0ML/qL+bd61BJ38BtDS5+nfnTpX/4Po3zNegeq5TPizjxXS77/A9ee7msqMpQ1sT1cWQxhqO8wK+fVoJOi2KPXeGMI+L2sKOl47haGMv+lvEq82GUv0akM/geq5DHNbhhKuP+YvQcffCYcKHIb6by+HoCeNZOY50Yjt9cpiC0fzLc+kgXMbcv3u1xqCBz8bhqMiHY4nH14/Gkf0JhuLgXmaJl0D1X8NXqdPEPp5OGo2EJd1loMv0BhuN+4oM/9/vdi+r+Uwcbwj57//qcEZx/BkawThtbPwcyvT2V6vVqhwzl1Bx2M5Ep0cj68bSthlTjk0bDtKZh7zafwZRfGxVhw5WRh3UejhFsu6mpw1Rj0BNWpyrt4BP+tH8Ri+96V1RhU+FHQ810WhMPK9WBJh19nl0KvtGln1hMr1Q1jMeExFI+88K+TRpjOi71iweKJRxOYfUPLageun3WtyzquEc0J5VMWnoJbNhR4fpwrxRCPnDZY1O6TLqidJvjoxisfwy/cZhBtvx+us2UIMs9G1flbog7UD12/XrSl4tFBZmin0mdmo6qzv0Ln9N2CeFSFPQfVnyM0iaAyHd+MzepjuiZIOziXc/RLe036eEMM8lFe/AjrvW5/r5ek1BA/du/Vz1wqoPKAYmN7wl6egenLkrbFzOGP9/tAfkNXjqax68FplEfoR8h2KllJWY1iEvKdVQA8323NdP8KG8/Ob5Lf/PP+3Ry4kHLL1saDj6y5CjaO+Q4cpT2RVzyB8gvzm2gMl7qV6kwH4mWCp4nEnbDPkpxLPUuRlUwEt2GAveGzQs6qLCQ+sUV3Q8yE+YxFnrP+WZFmPrf8MzJMWkQOqH8e5FNl+Lofjv+TKqp5BeBX5vZQ7Om+/jOiPivAzS6zicSV8rRx7HAkXnbJCq0z23JPay1rw50FI1DLOWO9teZbx9SN7OwjjPRYNjPoJSbnZgp4jrx5Ey1btjd8ZiRXijEXPu7IxGIs0R+nfKPC7LMPn/ID6rVog+n4MXTthXp/I3pOMQ1tOV1Dij0Now0/QHavP/c0aWAtl6T6ru8/Se8df95Yj9f4Vh2ziysHQ9W9Q/dlg7kHjTPtyQ9BxzHHI9/gPWBlxXVb1JMJb15HfqKGVPVYQ3bkW/u41Xog/Hu3/8FOZ2+PRL3+y/McjrwnfIaNWA+7v2NFaKIvjjEcfZlihN9ZPQdWvwextLIbLRJ9aRvdOWXmLxnDj1UXBj+OPR0ETf8De5XdlVU8iPMnM1nvxqPcJ9j1yAoqJstQznLJ6b0pAZVnfoV6rRoLuiDpdo3V+LrUW9Fw4eCmeM9b1d3/Aas+HoHrI/jao1szvhOtkrSR6b+/Tggf3+ZUCW+oZVw7nUnJl1ZNBOK3fD6VdCWjdP6xdCWjGdNqu6l3UtngVMbZBTZNWccZ7wMKq79BgMGU1/tVosaXvPfW7D0w/FXAcVE+O3CiH1vll2U1Z1TMIt0xha+zVaPhuFttqtHA1XSfjvV57daqAYh/WQHTfV9on3dwShbG2BpXM/AHmwXdA9aSDR91EzliP8bBCN7ocETw4hjVo3rIfML/9VVnVkwhnH2d/E1uHFpyvgKq2/gXR/V3LYdxPvA8qZaeCNM60znUowf0HjK5zUVb1JMKTr9Lvm9ZGJSk6/vvbelQH8PqQMuvPPa2TOGP98ukfsN0LAfOkk+9R1/Prjh5M/XXD8bnK64X6N6JfLfdTu36U1c90IwpNYr9J2YgSWldA869kAfO4rDvAuUrUblkta4sSEinX1+J76yahzk0o/sdPGFCA99ajumnQAc4fDmyS/59/3GbCXzX4b+pbFL0q4fW1cN+oSDjc9ifUW4zHNfOkwg9bWjbr/j5BT5Lb6jchNedbkOu975D9cKUs1r/Kg3FF1LEvY0tOvRhrYeVqyt+W4b1xtvG5ZUHFrcI8sw3FWNZg3eZc4p4Y827Ox8yRslo2H+zyGJM99FBcRAVkX+FfoPuIss96B7r+nP2mZgdaudrS30ZcEjwphEc0tEJZhhRBD5XbTKf1T0nSyKqeB6d9UghP+w//Hn+nMJfutNwuvitjeSda68D+LrQTeR39ocSzE/n2+w7bfpGFspfh/ho1HvvXlAsPbBc8zrL+Pr2uZhnbv5ReNyyScS4sucI4Gz5d2snzsG0GY/yexW5k6vwTnrbZAnT/UqwnEo7Jwn3YAYo7Mb8D0cdO/gnxg10FvzWMqLSLM9andfsJM7/qZObZ+vpblupPhlP31Gtd/mcP4RYr8e8O9ir6csLDyO8LYgjPIL+TcgPPGaysG9Efrv4OZes9hLIOhLNW033qMH8j78AUy4e6sLJkr0iURn5nlyO3ebNHmPP3Io3jd5j77z1ZrVPOCr1OPU+vs31ZaZzuKxjHwLs2+xSOgNJbjIMh6CNjul/rznp0/0/HbUz3hoC/93LGnoaeVoi2cT+61K4CahV5Wqb7qdJ4MLdYabnHfT+TpeoZ8r2ejPE4PYC+7PoJO59tkeleqbT/YK76BtcvZyX2oX6PJGvBkyRvn8Q4VO7vc5CXHbiD6SmQ7Y/3I9UqYydNGnhXD8G1dwPdp1RLPuvfbjNOhI6ehxReDi8DGcfAgl6MI2BrA8bBkG7DOBCMkxl7Q79+jN3Itaxbmwj3zWXXcoC1bVXGng0eOkh+U0+ILRNKGx3gjPc1XTpKB4cfU6Z6OuS9Y5wKxckHFbaGQ+1Uxv4V6WbYlIvfh6X+43q839R+iZ1XPNPIuFie+XeqwmQfXWnPbzrCP3pTT0yNu7JaNhvCnfZyxvuaPn6jhQanKbOzhbvu3SfUuVe6MK2M9IdQd+bJIHqdeC384nhcVsvmgvfV3ZzxHqc3rhlg7ZvnQPc7ZWV3S1uX6CF1aJqs6nkwy3knZ7zHadVLWnDcQpmdbXtm5i7OWB9YpUyJc6fktc1A6i/rTD0J86/Katl8uNF3B2e8r2n0DD0UNi8AusepFnYf/SYzxrnd57eD56HywhTC12Pxc+g2wg3H/5AZv/kPfz+/RWJnyaY+3kr4ieckQY+AZf9jHAyD227lfRJ7/HubCG/pTj31hwUIZYvljiEqE3+GHpbm/yczj3tbfJ/YJLH3CVouZEz2VJd2BpQpc+AmybeGDua0mc39gyU/oaw14U93zcq1Nkk3wmieV0ibhL6xSXKfqoNvG+/IrOy2YLwe2CixdwHWujIme85LX75a+qTbHFA93nCjo8pYt7+ng8SJXoLHmrDXbpMSz0bJ57BZiWGjpCdxZsj/S2b+DKJH/9TB06Q0Wa2H7mv6bL0ZTjlbI7q/KPmdPQo/TPmVz1RQdbp/6QY3Oidce850B4i7sUGYE9ZLF9ON0OlMLaEsjnO9lBbH+ud66XMnsxLbegmZdeC06qDM/BES28sUl7VFNk7reMzJ85J4/wlfu44z9vvam8GmygRQy1pDcjXqnz0dv8u/TohnnTT7Kvvs1kmB77TwtNEdwZMhV+5Jy36Yy/ZH1cL0WiOBMa6n2d9reR/Y/ZBy0xb4b7CrFd0ODZuVSHhfIV4DMz0VVtgkqvO8H+VuB5MFTzC0eEz12BUDQKwT7wU6v7oZPHZTZmMNs1//MmVcJ0hPO5TB+05poHqSIfflKsI/1yUKeiBMeKgy1j9O0cNKj56Cxw6tnLCScJNA/A5FPB9fmDdsLlNiiJd0F4xKDPFS7wd6ZR6Ll2xe65T5Kl56VFWvzI3xUvh2ozIPx0tZa8vAd/BBUOtPhG6vVwrjN15yuaIj3L8J9bjPjBX8gYTlhkb4q5m/oNui8XIcnbvC8bNAnJC3OOl0IstbnBRsMioxx0nrJxuUmOOkIqNBiTlOqjinDHyaHgC1nhioF0V5WaNoQQ8kvGuSASY89hV0G+RbcTkfd3hfzfntdTB5L2U2b2Be9tmkxBkrrdrG4oyVvv1ZpsQZK+1bXwadtqaCWjYC8oYu530p6UUsjyfjbiy/bqOHy/i16mUvJTxtDl4jLhU+36XSHpJzLeFtOhOM6pYmeFzQtueLOOO9Nyut04N7CWWqO6Fmq5dwxjqahON3RLooppO/B0rTQ8rgVpC9ULYc4lKpZ9VR/N+LhM9ukTQ1GMeWDnPmM53uBVryzAi9H6Rzf9R2/LedeYrHHrU4uZDwibt2gm5ZBzRaKNQ/T7rY2gi125aC6smExntUxrr9JRMkhZwRPMuh6JHKWH+8Wwc/ziVwz68zFwp+ts+nEbLuNleYjrv1DefyPoz1n0Y9dDxkK3hsCC/zK1P60mwptsis9J/Z0m0vs/I5zpaCGhrA22gEtawWnu2JIXxw02VBvwyaMMaJsDR6LmfsCW1ghCDvDYJ/OeGLISYyFsYHMH8M0beTNUkELJnD/BFEX7RfCzb/CxfqofuLegWaoVKn5ojuL0rbPmrtLN7emJIZvA9f0jCuiLbFMC6Hd7kzCT+tzfYppXPgZ4cZnLFeJ1ILpxOTBU8i4V+rGpR2RUuPEg1KW6KlOZv0SvzR0tp/tbD97Dhedo+M936MIrw8ku19SteTpiVR/LpP0qfza035fRrPYcnJqTxv8pupPFfPnJnfBX1cFSmMtUjJVEkHt840QXTfVC2c8sDv7TKPhORF4ZzxfqcvE3RwJ5ky1X1RRPtJCvsQ3alJGeHpO5nuhQZ8DueMPaP36WBVt05CPXT/1S9DTfDcwZnrYTPw3M482VB7EuMA1HJMGGe8x+l2ax006ElZvVaYdMQy17kd9hR0urdq+wNmONe+saDj+TlMan3LDHYL7wPTx2Tj789HKx5PtD8hlDPWt27Rw5Xv7QQP3RPV/o0Z7s134jrKxO8pU95bjOMMEeoJkfrIejgvtxN0uk/phNlmkEc5cX3kvzgnlOOf4nqGC/UMl4ZXNIBrt3aC7kLYyXJvcq7emOsD7HE8zIO/ww+Sbt/Sw8kWfRDd55PVGSRN6WCApxvbCroL4eKnOnjyxJnrzVewPUJpnVu1gwk3DMbvAgwU6hwoRTcyQMACD0F3JWwToQOfts0F3QVVODOYf0Zvhw4SPq+B0texZnBq8RSYP3wl/p6/r+IZiOLK+wn9oa8UMMGsxNBXynqL538cQ3/F40F093mY3dGwbFYP3V/U1d1E4vQLH6Dor6BoU1/O2NNhlQ6Oj34NLIZnyWxPUewJQj0vBgjxBEhjhxmUeAIkL8t8EunUTvB7oIlOgYTnbmgj6HkwZ6LKWB+8xvLssIYy1Yej/2ZInPE+ogd/M8KrWMrqmJWkK21NSjySVDhdC59GdhI8nujLyF6EH19oLejknGjpoVYLrhmUqR6COnTz44z3EZ1z2gxR+0chuqconTcw28WWKTH4SmMf6MAmwlvweKHrkzWEK51pJeg2hBuvpmuY62/9if5gDv5+inoqLcTfvfso/tEouEE34bo+Uv2TJsjt5yN4fFDzB5Qff3MXdHIWueU+aFKu6yMdrGWAsSfxOxvME4aOnvLmjPcCfdDHBEcOTEB0X1B2XS8pIc9y/1zow/VFz9wFjy3h0jdG5Vpe0voYtsbzknauMMFwA9trFOuRqHE/T854z8/a87UwOYgy1cPRtq2dOGN90kWDEqen1P5PsxKbp/R3IyOM+cuHlz05t5VQD9131DrUDAOH2Ag65o6EE8h3QEyvSvhrjA4mPsDjgulRaHKQB2e8n+f7VC383ZOy2hYPqRV5lg8nrJljVmL2kNDOMiVmD2lDFQNsGNiVl734Z2uhHhs093A7IU4PqUVFHTy/V03wVEVT5rYl/HJ+FUGvSBg2m8m4nvlbW2GMe0jPt+qgy5a/gfnXn8f7brlL6r3SXdoz2aTE6S71mKGDnWu7cc/Vpa0Fvw3hR2U6qH6kmqBXJBw20QRxvapw/eI5/Lcgys81+Pfaroo/Gt0811Ji8x7Wq8eYlbndVfprl1G5V7pKSwYalDhdpcSeOogN8Rfq8UVb27sRtm/RWtBtCHepYyB5a9K4hfBZu0pvprOYXaV+L0zQvCveZ4+WbfEH26sTe2ajuVebCXG6SK6PDUqcLlKbfMtafUag4A9Ab3s25bkdlE/LXvmjteCxITx1qVGJx0U6661X4nGR2o4rI/eLIVXYdfG9w0WytjyjDXz2CFg9NybgOJ2E2Jykqm3LlNicpK9pWlia0Efw0H0+ZwWaoNDQWtBtCCfMMinxOEmD/meE1Fv4O1AnnofOnxw54z02Hd30MGzhLET326RtL56iMtbRQy1M2dZL8NC9PV8s1MNfG9sIOt3nMy6Zre0dJYdBZng1AsdAPZUH4Pc+7HluR0TXF/qwvfTGsvYosfYXPHQ/z4guBnC834brxyNxncwTjSqQPTa18KQPHtd2vF/NCqvHGeu7LM8asWSvS+r5wvfeZJ+RnRSUZoS8dQ9B1aOQ35U6wlxhK70frye8fKgt0eW0SYjue0nnduumtTljPfGCAcY4eXNP3snWgh9f11bqfNKyFhr7CFSd7pk5+LKB8JyNNkQviZiA6J6W9J41dLXKWM9aqYUQ8j411Q9r3AU/vpaN5RlBB5/LHoGq47muqvR0ip7w3c1ViZ4xeSyie1ey+qtKZzdrQX+lk6C7o3NrqxOO6egm6PhaVaX23cxQcVgOqPpSlDWiIme8F+XACMzLEN2XUgvV9i/hrJyXLhV46QjLi6geueoPweNF2LBVCx2gk6C7Ej77zgD5S1wFPRsGrVAZ69ve6CGs511QPbHoWlwFzpbnNE2G5Xn2PSLvd2jU+Ms1G4tw3hahitt+KDp510Yz+Z0WZhsWCH66x+YGlzIIvBci6Dh+K3Ktyb5egu6Kzv9L9UGxzQSd/C5BY3DAY43uq9nEsg7/o4Ay9cQho97M2fK/mi5P9RBTbQVhtV1azfF4o9IWreZBJaMSv1bj2UcPc2PnC37yWznN0286wmiSkegNfx3JPRkkfq0Qp1az3dInq3R3EXQnws+rmUn8Y6uXKfpl8D1OPcMC8PezzB+PHtoXcMZ7ZlafoYXpjSmrbczXlNwwKO3K18Q3Yu3K14yoblDala/Z3EMPDjBPKDua8NJos9LGfE3ROx388iFY8Hih//1aKnxe+Zp9VfTw1r6T4HFBnt7fCK9o3VjQnQh/uIzz5ki421p8rUwYvI21KxOwLrcwgPdvp0Ati9uYp3nfVQ/3H1FW25unWddYD/sfxAp6LLJr9Yn3zzubGC9Cn9t+1KjjPU8j55uUtudpmvWy5EcOEeoJQX6TaNn4SE9BdyI8a61lHb7bSdAdCW/pgHOeDqg+uxb+u1aeZmpXHcx3PgqqH7fllaaa5V7c6MFKRPfnZO16pXk0SQ8Tmy0X9CjC9ZLo3It5xRW9Mk++0uxfolfa9UpTqaFlfmsaKpQdjd79743Cnsgx4IOG3V/SrjOd7kEa9peecMgsVtYV3T+iMvGs0pHPem3QP0I/f6Vpr9cr+Xml6Uv+DuNIOLujScmDpWxlM7wzHwQ1tgRkVeelyla5mnWzdSCHUVZzlauJOGRU8pOrKdXRfr5WfiKM5VzNxf/o5z6kB9OXEv3hei0EwWJe59WkGUL90Shr4DOe58H3XmjY/e7ESMbhaMxSxmHo4DEWcyosc3nKGdc5O1wHF+ruB7V+3JZszYs/dTAmgrLarmxNVj3WrmxNAplLYwmveaWFtK7LBP9SJO14yGOe+vw+Z+zxrqyD1cnTBT+OJ1vz1t4MTcbsAVXHMVzTHJuqhYculNV4rmnmlumVeK5pdlvGbPM7sYInFi3Zfku47jVNZDsj1P7fNO6pfw7vA3GNX6vwexbhDldwP78sXOuy5s02dq3LmtsHdJD+b6zgiSbsWmyCugFTue6xD7flstCW8wJnanZZ2uXchLJ6rUzNVi27VqbmZh09dDsSK3jo/qu1t5qhjtdUQU+FfSlnhXxman6s1MOt+IOgevC10jVd+hlgyg3K6nXTNUd/MyvXTdfUHmciOZze+qTQb9M1OS30sO/nUqEs3eu1+lMTHPWcJujZ8LPJCc5YPxRkhGuXH4DquQbT6p3WsHvKP1cyNOoca/Ef1hMe8/yYhs1RxgEnOGPPunt6pV2pmqTwMng1fBWie66ymFM1jkvKSJ/M+OuQMNZSNdPf0nvNi+3Mv4jotpu08KP7QqGeaGTbIY2w9ZaZgk72A9H4HzHB6a+PQNUzCTuuL1PiTNX8taYMJqzBsaUonnmo0HGfwrOR7bV9Qp0pmg6DDXBk+wNQ/ZmEfS1rkvZr2f6r1L+89zaezxmFTMd/e0/W/PhkgJtfAFR/JuF+lmf8pM5sL1bqH35uPfcUd1hHeHwwPrOeer754Twv5/mvM2Y1729ONgkK4/dMlmsifzESbvZqBdFbemwBtWwCej16mdAnYzRpcSZwvB2P6P6rWE+GSR+WEt59Fu+hynTsidC8v6EnfM16GtF/fRSH6D6r2JMIb/+ewRnrSVdMYE6LB9VD9191n0T7vDYhTKPe14I1E/vSeXvemN+FvhSsqZymg3jXZYjuv6qFxCdkHyfBE6iRWtP+Nv/KEKG/BWrcHxmgh9USRPdWxfpyeHJwAGesX79i6XvJscA8xe/xvcBb8Hhrvv7Qgs3iWGB6WUO2byrzuGmaP9dC73WxwPTTFdn+qNhD9mTTFLXGbQ8gHECeB5eD18dmxFPjBt6Lg/qPJeJxYa1R12DWmoshOD8hhMd0wjyccHV7fM8NItypGuaBhG3JczfZy05zYpheua615u0dI7hUYvud0jHo0KQKYd+hZG9AfzZGpqeXcMZ6Ui7mGMETjRbHmzhjvepUPI9FoY5LrDTsXnlsS0UNu1dO8KqiYffKruWVeRvLazI9BPUtY/7h6EVzpgehsuPMPxD1LSoj1x11t58QD9lv0L9NLZ3S3mJ/n9dG0iddJhv81f5Z7J/xyQT7z6wBtew8dLdvoT+7buCUl5zxvqlzT+hgaa2RiO6hSuOxnvM3Z6zfr6YnsVX++cmfxYn1bcD+rpLjf/OZiYy1PjtZ/cmAdbdTZgAyZln9o1HxPuSv9oEM/6WVDdD0ayiie6XSXM2cf48z1j96m8k80Kef7K/ODxn+VZ3K4FOXvaCWDUcXViZzxnulVr+jhQm1JyK6byr9jFJWHeaM9bar6Tp24qJN/up9Icn/2QcdhEw9DmrZVJjcI40z1u+ElJG+0WncFH+2psJ7q7prddAtaiqi+6zSPlPSL44z1o/MMSpxhvr7fKDPCLo2i/3VOTbUP2WGAcwFZ0GtZzY6fqmp0Ied/R9t0MP3vpRZv01v1Feox9n/xjETfNh2FlRPIgzd3EboP87+C9It8+THJO759CpB8NN9WV8uKgN6j5P91k0wQmT8PET3XKX9zc0m249dd5FDNVK28DKe/5knBTbcrSR8jrLfjisGcNixV/AkW57YHIW+JPttOWZU4pT9/NbT70CDj1X1V+cr2c/6FO6rMdDybq5STwzRF7vroPLeyUL9wTDb8TZnrI9Yp4UWc0IFTyCMC/vAGeu77+Ex6A1TGn1UdG+ix7zCuhs4hP6j6G5Ebz3Msp5c4SzUSfehbe5gUvJp5ZfaTQevvJcQZnPXjHFBfqwfXvjnMGfs2Uy+A02F/PqH/NR+aOU3zGxW8mnl16R3mZI3K7/q3ixvVn6BPdl3x1Z+l7zZd8dWfgVe9Hvw5LonlTojiF6xlUHJj5XfMx+Dkgcrv5H9DErbrfwe9DEo7bXyq+yC2QGunk1Q6nEgeqi1Hr5+rgNqG0PljOhpnLEe+UYHHp9XyqrHWY5LHsOZedx65mepHrpP7/xhZpbbrBttdJA6axlh1m+z/Sf4qv3NKutogpnlJ8sh3cDyk5XhzfOTtaELz0+WtoeB5SRr/WCek6wrf/CcZFX8k+ckq/UcnpMsz4UGloespZb6swtrgBpbkrzlzmpfxlgPf6uDdm33yqqH5CcreriB5SHrKrlXylmfXP7qTj34PWGrrOmxOvC7kZqllqV7EXsdNYDHCbLHchbrh01GRmQJ4yurtIzlQc4658PyIGf99GV5kLO692V5kLMcR7A8yFlXx7M8yFmXolke5KxnS1ge5CxpHcuDnJW2GbM1ePcNUGKwJvqtPDx+i+XbFc8qOn4vTs4aMl0L89b8J6vxZ8hDVkZwxvqfYyxlg7IETxLhRycMSg7lrPn3WQ7lLN0Fg5I3OevHdx24z9yVpZbFeXOWSzK1MPLZckTLsFw5y38VszHlLN/qzXLlLG/pxXLlLN8YzHLlLB/6g+XKWQ74k+XKWXaay3LlLDeMZ7lylt02sVw5y6sOGJT8OMvexwxKTpzlNDIGc+Rf/1dFiS2H6Ets9UpOLPHfNSh5cJY3f2Z5cJZNJSwPznJ4CcuDs9zymOW5rHBjltreONTxYnPCAU3x3xJDhTyEymkms5KHULnfSpaHUHn3AJaHUPnUCJaHUHnMeJaHUDlvOstDqJy+mOXBUnYNy0OovHcHy0OofPowy0Oo/O0sy0Oo/B0MSttD5Yl3DErbQ+VKb1nbLXoBazv+Z1TaHirP22ZU2h4q77D082lnE7JYG+P/wO1NktX7Y5Lc+xNrY5Js8ztrY5I8eAxrY5I85E/WxiT5bAxrY5I8ZgVrY5LcPpm1MUluto+1MUlulMHamCR7/8XamCT3zWZtTJL/esHamCQf+8DamCQ/rGFU2pgk7xpvUtqYJM85b1LamCTn7NWCu9XZLLVduJ9nyBMbGqHbRcpqezPkg+TesZyw0yLW3gzZPpK1N0OWo1l7M+S0xay9GXLkGtbeDNlhB2tvhgyHWHsz5ONnWXsz5LPXWHsz5GePWHszZL/XrL0Z8vki1t4MOT/TpLQ3Q65eYFbaa6nnmx6aB1eU1bbIWVOfJ/P2Bn9GhH8NwuM6R1bvyzkyhLG/IefIoYFsnZMjt9qKeTg60uqeLKyf5aevyPpBqCcIHXh5lzPW23XSw7y8wYInkbStKNyk5DZHdmtiVHKbI1fdwHKbIxcuYLnNkesvY7nNkUeks9zmyB2Ps9zmyK4ZLLc5csYVltscOeouy22OPPgFy22O3PYLy22ObFprVHKbI38i782GEp761Qh3jW1lNX5nufLnazxv7ZM/Ep5fA99zi2V1rVgsu/9Pr+Sw2DI34vrDkMODT7K69i6Wa+/Xw+OCcULZ0WjX1pcyW/9Xcn0kq88dxfKIyXoYPmSQ4Kd7raf74XymED4/rkzJbbE8fgN7r75Y7ptnUnJbLBf/ZLktlqcdYLktlp+T73m9CVfTs9wWy9EXWG6L5RvXWW6L5cGPWW6L5YPvWG6L5ZAylttieZ/ZpOS2WD65iuW2WD5STw+ezgNkMW9jPctktg6suqYqYB63Bf8dyRrYGhtzrSz67PB6tFlWn3es4X41yzPX5kmCnzw7w8tSSz8cOljQ08FvZkXOWH/sZITfjcdA9aTC5spGUr+Uv1PQUwhvOK5T8mkNDgfNSj6tocUBo5JPa6h0heXTGnpms3xaw6AbLJ/WEJ/D8mkN+a9ZPq3hfRHLpzV4tDEq+bSG0eRZKYmwHXnPJJSw72It9CL7P6i5uv6kDuEhO/HzkQOoz02YcZ3RhEP/1MG+1TMFTzQ6MsEe2DOddrsdZ+y5SNZ1kUjrWh3YeA/y/hXUse8AEKWFdoOChDrJOTKwaKsRflt6AlQ9BT4cqU14RPR2QU8m/G6xScmtA5xyK1Ny6wDVhpqV3FrW3J2MSm4doNkXllsHePmJ5dYBeulYbh0gxMGo5NZSdiPLrQM4DS9TcusAD7+wOdYBbs7TQtPao2Qxh4tuOAjtdYNNjgbocHoYonGw9rrB4HZm8Pp6DFQ9BerNbSr0JTe4NVUL7YftFDzJhL+R2IIJP0xhbXeDzuTvY96E3X1MSjk32EfGhQPh+0eMStvdwBWMStvdQF/FpLTdDUKKTErb3cCuEmu7G0Q9M0CL2DmyGk+o/OsHR2Dz/7ghbTnjOCbc1MHb+SMQjYnlxBuenTAqefCGSA39W66uMitL9+F/QN7TS4VrL5meSvSE3nolP96wrIVRyYk3TPcuU8adN3RPKFPy4w1RO1l+vMFmJ8uPN3iQ+dyN8MYtZUp+vKHaxjIlP5ay5J03nB9vqO7Nfr/jDY4z9RB674ystitDfmL0ArbGdkjwFPIQCMFpegjsMBLROFgeAmHdPZaHQLg/gL07FAhRI/B1XVCBLkDxuxA9cYcWPPu7CPU4C5xK2jm4G3vmDYTNm1hOAmHSPJaTQBj9xazkJBBe3GfjJRDC9pqVnARCtXZmJSeBcHgp6zOB0HKwHmrPw/Mru26x3OlGL2Dr7Y4XuwltD4ajY3UQ4h2M6LVZ24PBpqNBaXsw/BxkVNoeDKPq4b4XQPhgGzMcmdNcKOuEOgX0IfzXooaCHkz+VT9vUtoVDJ+y2BxrqX8dmweC4fA0A1TIaABqWQf4ZfJwYM9cN7X91f4cNYbw3ns45ggh/gjYPYGN5QhYG6RT4o+A0poGJf4I8LCh768eMIQoZV2Jrrlsgm7nWvA6YaSjUD/5uzoMvI7zv5xwy9qYYwi322pWPtMIuBPOPtMIeHOLtT0CglaxtkeAuQlrewS036YHx6jGILbl3oZJwOaljz+mEP79Im5LjKJT/nOZVmlXDKw8ZIQZUkvB44i86kZzxvqruzpwedBA8CSSNjTZxtbPMeT+Qv//GHhpZH9jiYHmPmwdEgO7drF2xcAWMud7E+51j7UrBtoW0rk9+cVM/plivV2qFiYbfwWxLQfqLSasJe+VLVf0AMILduD63dG2x4sV3Z3oX1sYYMZVd8HviNxK5xH++s5R0BNJ2yY1ZevY5TDikw52PpsHqseSyz+XAvub0u9zlhHuXxIqeIIJg41OaftyOF6XfabLYUkoG6fLwVyZzV3L4WaUmfRhl5esfmuiL7ygg7xaVYT6+6L6K+OFzzcRejXTwa/rKGN9fGhrzqWDG3Km820iFO0oU9qbCE+usfYmwocGdN2+ul4cby/WKx2kv8UY7LWStx3rt46w9iaC+wet0t5E+BKpVdqbCMuOaZX2JoK1I7uPJ0LjL3roPrYmqLFZQ3h4gtCuZKj7zgzTwvojGjfWPVB6jfWcsR692XKPbtKWewL+bCj4U0ib/x3I/j6WDEG1WNuT4W1Ptq5Ohuvf2ThNhlHt2ThNhhVX2P06Ger/x9bVyZb7rA4Wl3UD9VrecKrOOoXdYP8Jxg6wInQtsHEae2MrZxzf8/kmcOw8CNFYse6JWg7fzhnrdYr1UOWWJ/cU1mso+C+TdlZyxp9jJuGmPdl3rCnwMAvrqYSr5xiVnKRY7h3s/psCjwLY3z1SYMlAlpMU6LmePWukwPpF7H6UAg9s2do4Bey3spykwNJ8LeSbewCLLfs43ucvFdh8FRK5V2EvdCVbZezR/W6EgtGdBb8j4VkD9HDL01HQs6Hk332cyXf8h/TgOi0bVM816DtLzc/U+J0KZ8LZnrTswBonBT/5PhqqD9crWipEZxmUdqRC0B2Wq1RY9t6k5CoV3rmwXOH3DFiuUuHnbyxXqbB2PlvrpoJxox5WavsJ1w2EJs33AHs2/HrtMGcc09e/zDDV7g9E46P3tbdPDyrsgzI+HeKMPVv3G2Hfyq6C3xGF59JrFXk7cP3RvGxQPeng/ZnW0/7oIUEn58nCcye2ZkuHZn4sD+kwMIrlIR0a/8Hud+nwaCcbR+mW8c7GUTps6MfGUTokp+pg3c3B/Fq+a/G7mpnAnpdD8lgMvsh38UnO2OPyXQ+/f/cV/PaET9UwwunD9oKeSz7vLb3MpJ+MLWF1ZhP93E4DvFpyA1R/KjzNOg5s3nhmptddkrtJ8CQT3jeP3S8ywV3WKW3PhFqb2T0xExrv1ML6hjOEshGQMegUsHvECCO7Vhg62+IsZ9xfexv0kKulTHUJjR10iTPWr8iWddQASfDYo4H1zxFe8189Qc8mY+Dpavq+5bpp7FrXiD76ohEKk6+A6k+2PDeymBMh4OMZhZeDbw7jGMhJyxRivgbzmhugtPI4ROtlcV6D829MUFXXU9DtCDsfNsCzWnUF/TKsMbMYMkl8qV5GwkG/AdGvx5wA1Y+vmw2PR+phAFDm64H9N1W26Hbd9VDetbfgsUOfO1FP0rBagm5LeFUr3OdtCI+5ZCT91PWf67yf7Elm9adAVMdbPG9ZJYwTwXbQHcLvZ8WDWj+OMxfSMrWwvxNlNc5cyBlrhOALgYJui/q43Cf8YYyNoFM+NRNzVcKlGnofd+lzj39GB2s95H0Pe7qn6yByaySo9YSh7ROeEJ5uJu8cCvG8AhvLGK8yp4+g2yC3d9T/T9Xqgl6V8MpMI7nWrQ2s/mDo/ekZsLnupvYlsHsl9g8coYceYX6g1uNGuPYZPGbJu51QMs8MeSPGIPobKhZbHnRpZIbf5vcR9KqEPRqZoOVda0H3hs+v1frfkD2P6H25wqW3wNYe7y+9U7hYDtj4gbD3XnwWIqtnNLqz5wvhhm/YGR90rXLB/V/OWD+ZpIWXg/oKnqqE2zewjJGYaoKeI2+48JmwTRzep5rpIaipZyln/L/FtY3gUIG8qyxcy9J/1xqhokd/Qa+K2tctIRxQr4qgVyRs7Eb3VxnRukjR6d+VS44bIK/1AVn1031z4zvQ91jWLmW/jw9Ch8eUccaeqWvoemaItRHUtU057Ak1kOuenWsm+tGe7NwPdt1y6P63Ec5O3C2rejlMTLUisXqT+25FpPoroj2W+T+2fqqs6lrouLYy4U93S5RcM78lF5axrM88JKt6PunHUTV1cHFOvjKW2BixQXsS2NrGBi2uwJ61bZA+gu2nYYPa5RnhpXeqrJbNh5YDKB8L+KjMI1jPI3y/Afstsy1qO4LVb4ua3GRrJ1v0NEWvjAtbVD/QCP0+4r2PWD0e6Muq2pzx/PWwkQESOrVDdD7FujuaZl+HM9Zn2RqhWZib4MmD/UDrtK/wD6j6K8LuM9k92g7pt7DY7FD96Sw2OxR/h/6t8pgHi4eex1Hub4Z5KEFW6/REckw9zvj+9O9RHQzbT5nqrmhhWF2FXdDD678S7naoieB5BXdr03oqjcLnidgLn5c9SjSxfNojN/Kb8UDCvz8xQlL4bFn14+s6orlVDeD3ljLVndC2UQ4KOxL97CI9LOjZkHuCWjwH1R9BGD1k13VES2sZIezXSbLq8US6rv8jvPYG3g/Widevvco89mjc7kZIvSc6odqWe/rNBDvBb0t4la1B6adOKIF8V0V+J4XarGO/23JCG+bqoP/CH6CWLYe0W//jY8SQTdm5qIR7wj+9F/yvYK4ziyeY6Jtbl0Ezt6Uy88y7w86noDGXe6pxdvrA2AbdbdAYsbmozgumV0Txsxnnw6BNjPPgQHfKVeSDslp/khxTwurxQFmvmxEe35WdW0HHePpXF85Y35xvBtQxW2aefYvxWHBHbL5dDK6csZ5TywDx+97IqkdC59a25oyvXb2hHrZt7YHo2MO6LxpQuQ1nrDdpbplnrnYTPO5o2H5aZ/flLQQdX9cDRV42QNVLH2RVD0AVFrXnjPuQfollDu9FWY3HE93pg/ueDzo9sZ2ik9+iovjFRti52lvwu6J+Najns2czQccxeKILdQ0w7MY7WdXxtbzQ4Rd6+Nq7N6LPZlj3Qin6jpzxv9GZBujUo5PgcUHdH3XgYwrrt4INMGmck+DB1/VCg17rwWR4L6t6BuHO68qUGHxQrwEG6GymTD73Wh044/qXerKyjiiznLE9KjrYmffPUcO8ef886t2F909cz/VSAwy/XkOos1h+UKkLZ6yf368F83mtrHpyCCdUM5I463t0I/rA+vg3hr587Oed6Eq41sx2gm6DvqSxeqqikzm07I2hlQVPLulPX8nfwLMJb9uIx/s1wrY/2Pcdvqjidj3M/7MyqGVziD43wAQP57LzLOjYMWn9CY8ztRb0imjMLj/CvX75AaqeS3jKIQMsWXtP0LOhV1eNwtfA74mfwpfhyV9U3xF9SfBbw39D/ThjfdZaHfjV+UXw4LZIqNp09t2NhJLemsn/b9hKPeld2DkXdEx9n9aTsN1dV0Evh7lPWJ1aeGbXi88zV+8xJr/3RzPi9OD/9QuoZV8R3nWEtr1oKq3/Z/pLwZMJgy/04oz1jFg9DE06LXisCVtbnjVq3LAVdNzGALRBS3/j/O+X3kRv/ZCdhUHHaesRzO+CXlxn7ISaNOrN+3m3T4ztUacz7Lw3O5SyoA/h04drC3XmwfQgtY3XOlKuPBY/Q/UVYu6LDpfjvbNsBB3H3BeNvss+l77Idgrbf2AgemJTBgPPdUV0nUfH18m6/Xg/z/AeQLj0pjX3LP0VP+8O5Nd93oL6b2nw98MDhesORPohOuW6A1HMFva980DUMsekxBCE6nc2QJU+3RBdg9Ix1fr+IMKHR1fkesld3N4gXr+p/iA+Xk6eHUx41Vq89maeDMLoBFvbBKGHx43KdYcjfZgB3rTqjuj6mI6jmx1Z2XJYvGAo74ePXzDOh9+WD+WfS68HQ/nngut5XsFIOPfKMKIP2/8U1PozCftZnoP+7XFK0DNkt0Xsuklyv32/KYy/3xyOboSZwWX6Gln14/hD0LQDWnAaQJn1K8xGsqa3J7yps4mMhcuBI4Q5IQT9UqKHJjcfgFo2E7oPCiacv/6MoOMYQtB8y3rv0Ycpsqr7oHZTKF/rhufm0UIMo1FIkQGcZtgLuj3aeegPwsXV6gm6HeGl51kOR6PChWVKnKNRza86aNA3B5i/+tOLoJYNlWcNGEX4ZkCgzPQz9fB9I0yIJwx5F+gB/BwE3Q71D6H+myNsBZ1yeGedMs+EIb9/TUpsYWjweB2Ut30Oqj8Xbs0KpfcOv6uCfhna3mBx0rMwNh80Qb7cUmae5e44znAhznAUMMEIff+uL+i2qGEk9Z9uU1PQ8fNOODr7lPbDM/njiP6j/X+gel7B5c207NMZdwT9GgwaF8Zj6xQwXogzHB3qr4dW7Rxl5l/tj+OMFOKMRD9blEHT5/ZcP/eyhuDB/yLRMnsTibPHcFpPQbMSUD3ZMLXaRM6kTst6T86/L3ic5ZrdIggfzMHv+lFdfwWvEaIId+thz3nRipqc6b8o1HG1AQydSoHpBRsfgerBfTsK3a9mgGdDesmq7oXKd07jjN+3aFqgg/SkToi+k0H788a2Uzlj3WmUDgL7/so9rb/UFPz4XzRqYWuGDn8XA9OXXc8F1ZML1ivYdfF8ZdE7GkmczWZOJ3rC1wky8/+3Fq+jZgsxzEbLFhsgtXE9rh+9XZPz9n/wfteUm1/KBbUsnidno5dN2HtWs1HWdMtc2niNrHo8UejsGMIHcvFaaJ5w3Xnoxu8miNHacX3w4pqCJx+GNp4r9Nt5aFJ/HTSs8B8wT0Oybwbz03MxToTQ9x/uzqZl7ww7I6ueJDnwdxabB2o0dyFn/H7S8VkGGJDUBim/IVfiXIRKv5rBdNKO63FSDcFDz854WWqG7bYfQdVzCWsMJtjd7qmg58gLgul1v9R9LDP930B6RoZ63aXo1yIzPNtjJ+g2KPXgEsIzs6sLeh6k7l7EmZy1cZzeU8KPL+Hjmvym+iCLbSnqq9OC3408Wa3HHc0fSTn6H3YuBosnFsVZ2qL7Zsf1Vx7VBQ+uPxbtJu+Y5RKu+Kde+VxiUdS4MqjbM19m/pqDcf1xQv1xaM9bIzxdXJfrl0usBQ+uMw65OhmVsR+HQnT0/WqrPSwGvH6IQz/26KDLBb2sls0hvGExXlvidWM8crpggn+mtkD0N28shngUdEoPXxbU4/q1kdUFD44hHrXLMCsxxKP1bfQQ1Oc2qJ5r8CKSXfcy2LyhnHjnjODBccaj5+5GaPKioqDnEH0ueT8Tx5mAGtfQgeMIyupcmoBqLjCRmAPmriT68432gscG+buu5Iz1N7P18HizjeDB8SegbUPxvsR3QNUzIWIGjcd1wAlBxzEnoBcTTBCVXVXQXdGBBZTbJuNnzNWK7kJ4NHlP0onwnU8mJf7V6NQWHYR9duD+FuSsotVCbKuRZ7QRzna5DaqeDvvCVnHGeqSDAWyPHRE8OM7VqLSmET4HVBT0HKLXn0Dfz1lwL5Hod7vivzWtUTxOhCPv6aCibSNBd0QJr2g91Q79wvW5O/F3ApQD7qeB6i+Wc4HW39OM+/waIYY16Cn5DtEJ5eUx3RbdH6kyPhsiZoQJ5n6oheiZEbRffTy1hjPWg24bwacpAPPo6x8E1Z8jD7uylvDmz/gdXqbboY/XkzjjsyF+rtLC25GUybgeh78Poryi9UHOeF4dvJGW9S1Ik1Udl92IRizSgWfruoieDUH7/+nX6zlj3W+FHlzhAjBPnHUaqP4kedu0DZyx7j5JD1uj4mXVg6+1CRXv00JEBGU1b5vQ7gVm5Vqb0NkYE2i2nwXmefkuDVQ/rn8TSog3Q82P42VVt0M5Gsq/pOM6twj1b0G1frIxtQUduoE/x3LIdtqsePDfsLeglR5mmPbRSiirhUt/bOKM9ZeldJ1zOZOVzSf62Qta+NrnP1DL0nMujJFlMOJtpqCnEt46xATGbocEPVTWD9jEGesTn+ihzs1AWWxLQx/GNuhBja0KV0WJP5heEU0L3CLEtg3tW22Ek4v/BXqGBZ0r9tfZyhnryyzxx+48JXhS4d/T1AOr9ws6jm0bct9ihhXeXjLTGx3Az+Y7hDp3oJxvOtjgcpLrS9rv5fxpJl4bMz/Zvx3VN+jB4eBHoGdMsBzuRKUnzEqdO9GMfnoo8s0QPCmE3xw1Qfvy3YLuDcVPd3DG+qIiHVwa213wuMHlpjs4Y73vePoO3so3THcgenGvMoh5byOUdZb3aaknyvyrrOp5oJ3N+BUYn+8S7kG7UVBlPfwv9wXQ8ynYnLkbBR7TK/PDbpR6Vq+0fTeqptcpbd+NVkZY1vaFp4SyKYSH2xpg/Kzdgu5NOLKZAawr+Qu6G+GDm+j7ltFDaJzuM9nZGZZn392mLNWfC4t/V+PMT2B8De7s2c0/I5fk3fxzv9hSja3fS8prfLYAPcMC68mEW33FbUwkvO93+r6ofdoexRNI9EsPtHB8aF+hrDfhPbfpHu8bJrBr0XM0fHPMMK7wb1n1y+TsjMt3TeBQ/WGWGMPsVYwT4VTgPoWXg/t2xjEw7QzjCIhOYRwM9Wrv49dF9Sk/e43Pz9rPr1scTfXa2ReyVD1Dnn0hlfD07vhcvAOER+/TZzHGZaN7MH+SPH/lQWHcpSGTAf+9bgphrJtbBHPGfdK2oerf2oDqdV3ZGRn55HMx+jFOhkXbGSeCSybj5dD6OOMYqMQ5Au7vYxwMIWmMA6F/y0MKe8MbP8ZukFaHsQO8Okf9lb5X5/H4FOH11QHFkwkVNYzTIcTMOBVyNh1U2BpG5THGa4YD0uTq3wivvE/9fc+8kVmdgX3xc/p+xX8ZMpqnKpwjZ7ehPKcvPuOJetb64+/e9yqebNhyifE1iPiwT+EMedpoyj9sd8mq/xWEzdrNGZ9bUflbEXjPeAP0DIt8MqYO7NhDuMoQ/Hsgqp/7A3+fvFPx5MG0Fzv5tYjetgC2Nz8mM4/eCj/f7VA8+TB57w4hJzukdbOLIKbGf7LqyZEHvN/B6+z7KoWwZhh+Xt7GyzbfsZ1w7ab4fWOmk3ufNO1kPlyZ9w3oWRK0P2C+6PgNhlwZJejBECQxDiT6Mf9iaLJ7kOAplufdpHxT+0lWdXwv3iR5F7Dv0TdJvsfy4ZbdN6DnR9Drejyj/O/CKYIeCElHNxPuUthN0HPkfc8p65uek1WdnkPhG/VNue5GyZBXCD2u64GeB0Hbnj4umfBf3aIF3RvGe1E9dWg7Qc+QEy8mK0zWQlK7E5QDmlKPdfe1surH3wmul0K7FSvxrJe2xedDyPgKiJ77QHOyr4RyDcDtZbobzDcydiD6uy/5EPy0geDBMayXSqIK4HzXRFnV6VkS8uRS8JpbE9HzHej36tnn1vHYBo9M4rk6908Sz/+Tp9RzqywM1LIOsOgZ9dz9XF3QrQn/HFWg9Od10v1yGlvQCervGXVMVv22aHT0WsKt/sJ/G1/D+9U/E1TG+qAzJbB51G+geqxh8oO1vI9NO8P0HPnXn2v4Z5T7gXqaX8Fr0dWKbofqvaL86Rk7k4LOPycXJ/L5c999xsnEs+h1CeGlw6lfl7SBl52rC+S824udSZEPDyNw/Ql87sXczK2U8PIIqo/tvErwBMLMp6sIS1e7CbodentnJWG7h/i5I57wxXC8zozn83nmYso+Z5YKuje8b72SM9bPPCmCkzntBY8tGl8YR/iMMzsbguYkKGoFZ6zrtUWWeWk/qJ4YCL1EucfTaYLuTbh3nxJYsKq1oNug/XWWEx7lh9+3ieX15+6iHDuPneNA++FT5+VCf4iVpl8phLjy3wVPIOG1LUuU68ZKPv0L4ZSHp+BxQuPOLeWMz26Y07AETi10RvQcB6w7ouSjKmM9b08xbH1YX/BURa/XLePjpbwH1SPcKnDPt5F4zb+Uxzxh+TIe5/way3h+oudRnmTGe+YvUnQXdHH8EoXtUXCgytjTovM3iFpRV/CXQ0LpYsLzyBkDVG+RewxUTzpcaEQ9b+/hvwPM4/2qX+MFnLHuP7sEgqfUFjxaaFtvPuH75ewMCEsf23AGVE8mPP/KOBHmbljAGXsiTKXQ2Xaj4F8O4zct5P0H601QKeE2waxsBEz2nccZe1xT82H9+XBez5xOuC2zeR/u+UxlrHstK4ZAr1+4B5/zpPq18NvGGMLtp18W9MuQ2ptxMqxfOleYB2ZLJ3uWwqOdWwV/MIxJUxnrn4MKIN//N+6pPgB/vtG8/3+JnMH7EtbvGgth4vhqgqci4YObCuFiupWgl8O0BbRsaTE+44/qbjE7QPUEE96tL4YqUX0E3QUZv0ZxxucybJlRAL9vbYLoGQ00nia/T+cx5IVS9grEf0thnmvQrf1UPk8OC5jOGXtc9QWQcmyX4E8mHPlLodIfoqQRV2kfwLzqcoHSB6KkPaeKlM86SgqeUqS0JUrqezgfjrX9TajTFy198ydnfNZD07QSGHrXH9FzH7Dug/4YPYUz1nd2xGsAL6SZycp6Eb3fykLQXuzIy05Na8zZJxj/jYvVmQqdElTGep2zljnzVKrgSSF8pHMRbE/eIujJ0HTKZD4uOl9lsS2Ho2mMY+BMJcYR8Oww8wfDsT1Ufx+Av+sOV3QJPbaZRHhPD09Bd0K9l6iM9dm5+XAP/sc9x6vh9weYJxv+dJsotCtc8pKKYfn4Q4InhfDWcSWw68wmrrdpi7/rDlM8AWhY2wkKe6Ixm1TGHhuPUiixaif4yVn20uG6JWCq34jr1j3YuRUsnjCpfW4xFDY/IugphM96fyO59Z42XuhvYdK/oYUwedF67t92Csc5mvDDbh6caQyjpRSbb7D8vCPXh9bBMYwWYhgtPXAuBrv2hwU9hXDjrFLluqOlL6nFcLnDGu7Z35WdkYH9Hqis3h+csT76QwEcaNVG8NAzMoaEfIN1vRy5/joef14hQjwh0uDLhZCmPSjoKYQf/VGixBMiTfhYRPpbowmjhDk5RJoamQ/tIlcLZQOQZshIzvhMja07i2FCtV6Inq/BYh4uFa0rgqarWgu6E2GTY6nlvuPIdfM3djYHi3m4NHJmAdTef0DQUwjfyitSYh4uRRwqgPYN1gueRKi7VI1Ns2Ao4QiE4wwSYguSKr0tgXn/uAu6E+FGrYogKqQR1099wN8bBgmxBUnFEwug080Dgp5CeG9aIWzotUXQk2Fbk2GEhwXg9zIGKnpfFDhgoBDPQGnbBtw/3dGspMGK7k70e6lF0D7QTSjrQvifB0XgMr2xoDuhjzsGEb41Gu/Vz/RcyBk1RIh/oNTFowAifh4QPCmEt0+wrIGDdwg6fqejr7RuYwEcSR6A6BkfWHdFUyf24/HULmOcB9Unqoz97/8thJ8TP4Na9hV8uzxAYuuNb0P6ccYe3M/vnz0u+FMJ17Ivgq6wU9BTIPdKf4XpmSPvm5XAoNLBiJ4JQuMfEtdHyHOA9HgNznM+1FrGPKSvSNvW5MPluZTZWmVxl96csW5+UgDt+p8VPOmEN3uXKHEGSBVDiklsJUd7C7kNkEYdzYcblXcIZem5JNvrFcOVqb8hep4IbUvDzz2F+VCS+hSWKPFL0gX3UhLz4Ba9iOdk36+glr0MposqY32tXQF4Vr8ieDIJo46lSvySdLdhqRK/JH0KK1ZilqR1/+RD3sntvOyS6+xME1xPCCpr7sfb8nmTRlLvlb7So8QSJX5fqVlEkRK/r3Tjc5HSN3ylp6ZiiE77BGqdlwl/X1YErmOyBD2T8Dufb0rMvlLQeZZzXwnNK4J2bXcJ/hS4Nt2f8Jl0/LskH0UfjcoTu0nqvd5H8t38TYnZR4q5XqTE7CM1WF6gxOwjVf9WQGP270rKXn2M37n1EWL2kZ4XF0AjdEXQMwkbxrM8+0jrG7KYfaSzNoWwI3av4A9H8qjOnPG5Jxf+KYXpNSMQPQMF62Fo0o0uQvxe0vAJLH4v6cR0Fr+X9LM1i99L2r+/ABbG4XfFvXjMl7fRa41efVHQMwm7dyxRYvay3DuKlZi9pD41CqDGh33cP/rqZETPOsFlI1GTBR2F2DylT24sNk+pQeViJTZPySGmUInNU7rdDsdMz1g5sv0b7J2IzxLyFOLxlCLPFsC1kjOCnk7484kiJTZPqdUsy/PU0P3cE1EXv0/hofij0IVj7YTYPCTDrlIlNg9pbwcWm4c0zK5Yic3icWK/RfCQCod9I3PX1Dxa56VN7DwUJc6ptP7OjhmCnk44rVehEqeH5BuRD47++wVPNGrcqxVnfNaJy6BSuPiMshqzu3RtZYkSs7uU8LVQidldinRi48tdmpNTrMTsLq0wlsLmcPzOkrsQj7vUpjQf7vQ5JuiphJueyodl+/ZxfYQvO2+FrZ9dpe9SqRKPq3Tkv0JYtMRL8HihWgsYe6KSmZThaTvB40G40LKer7eYnZnCYnOV5lnWG1ZL0gU9lfCECQXwYtherv8+Cr8D4qJ4ZqPiMU0ldU3iIu3aiuOUCH8hfdiXcN3SQtBv8RHK+qCS7S48Nv8jzQj/cry14MHf17hIJxyL4NANymrM1D895oigpxIOySiA2bf3gBjnsxXOnPHZKEFTCmFs91mInpPC4neSDq4rVuK3eO4UwO6nvoLHFxnXUL46vrWg49icpJavCqFS6BNQ9VTCnS1r+8ot0rgeNGof5zUfcX9zVPwS4b6W8dVgti/X3V3bCB58LUep7Gkh9L/yBFQ9FT70a8j78+E7DkLftpcG//INzsVNRfT8FNqWbZsaCH3MXrIzFMMerQ/3LOFnr7Dr2kvTSgrBKecJqDo9e8Xf6RvhenPrEf38+D8RPUuFftbW9X8VxpSd1MqrBLQ7vQQP7p/1BMa6ZX17xEPw4BjspGeZhXB21RNQ9Uh0+GxtwjGt8DtutnxcTJ9chzPWx72nc84fp2vx8YL1V+sLYPWWtkJZD9TiGa2zbEwbQccx2ErHIwth2AfK7N6xJ7cmYXMQfjfQRqjfRhp+sgDkR+24fvOtu+DB9dhINwZbnnNjKVM9Fn2ZW5UzPktlpTkfavanTPWlKHV4Nc5YD1+L56hFyNqfeRYRfW9MPjjvWCiUDUPpi60J9/80RtA9UbUvlDMlT0F3RxlW1QmPXe8m6LkwfR2tp4rHY1D1OLRlQUXO+IyVtVYF8K0lZbVdFSX7Wd+UOCtK0Z/xfDsPbQyupHjmEX2pZyG4dI8Ryo5G3epXJtz+4yiuT4vy5AxuLQR/NmB+W/kbhMU8BFXH8ZRrLoz5BvrBKxA9S4Vdt1zTaXwJmTeCpvzUqHNIuebaywKY12Km4A9BO8l5LpSx3jiuBPYuChY89JyXtjO/wZKBnoLuSniRZd3o1M1V0HHMFk609LeWD0DV49F6Xz1nKyutZm3bQnjgT1mNX6vJSi5VYtZqanUpInPC3P46jTo/aDUO4fnQev10XvbHkuFCPfRsl4vTv0HT3p6C7orejjUTNlRvLujZUGxi9ZPfHGuKYguhS+FtUD3k98qaN17f4G5L/L5VvhBzvsYz+psSc75G8mbvb+Zr1m0rgPMNpwn+4ShpYSFnrL84ablPZf8meDzR2v6lnLE+smYhhJxoJ3hcCPtDEbw/0+z/qDrzuJ6W/4+7LkmurDcJSUhCyJa1z+cgCSEkIQndbgjZkp0oCiGyRCJ7CNmj8x5da5eQPQmfPu275frqur/PzJyZM78/etznfXnNzHvmzMw5n885n/cR9DTIaFHBY/YyZ23ha6Ribdd+FVB54yqo/k1o9cFczuQdLntKYGRPyuqc12mtEiqUNavTelpXKvNfp+22p0oZB512flM2DjrtjecVyjjotD7hZWS/LV/G2gokettVxbBjxVyhLfpuF9OqSnhRe6KgeyCvmYXCmOi0JzpWkX0vW9Jr1X1YpzVJLQGniZ2EsjbI+0SeMG912s1xJSDdshU81oSXVJSTsTp1M1+rnrt1WuulFdBz+1lQ/Xh8srRvh1SBzW+bEX1PChurLO2Wl2XKWGVpTcl14yrCQa6VylhlacvqVihjlaU91ZSNVZZ2SV32PHKW9mNZOUwMDRDq9ybsZ1OpjFWW9uCeYnC8NUnw2CF5yCce/7bqHMIJCfj7N+qJjsUxZ2rV/TZTWxrOjmOm9td/WWyZWpNS+lz2uqFvtezcsXrYKy3bk70nvuCxxc99yY8jbGB++r6VJ7Fl8LqCMtYfpOMY0rXquSBdW7qPzat0bQw594UQ/niSPZucrn0SUQrsXSo1jtDPpJq7j0k924bha2ZaZ8htXH+acFzStGdeViptpWk7GLPjkqb1CSgB/7+WC/4Q1Nr3jpbtn2s33dWy/efjU+oZuGeB4E+AVOO7Qn/TtCFxxXD9EGV1zqRo/1hl2EtTNyP6bhQWW4o2biuLLUV7VF8KPqtXCZ5V6HrmTcJuy+YJOq4/RTu9Tzkc+N9JYPpNUn+yUH+yNrmc1Z+sHTurTOn7VWEOJGu3/1EMJxeu5GU9R80X6kmHicdUxrrv1WJo0vkRqJ402BF7hTPW/zcGt5sC4faXtepemqwt311K1trJJkxPJvrUhSVk3tZ0uS6sQYN/czms0uF+JQpzJlF76FuFEn+itmNUKcyICRE8QcitXhJnrL8oLYX+QxYLnkywjD/PGevmF8rApvANqJ4ItOb0Cc74nSaDVpfAkHaU2ZwZO/s0Z6xb/qTr6ONMpi8h+ql1lUpbCdo/31XAdb+XoNaD64zVBhnqj29OmcX2/li8MP6x2n+7lRL2/496srs9ANUfgfxy9hKWL7F3ptDj8uDxHuFYRGsfTSsjvEreRfRVBy4D8599iOdtJD9GS9vsFI5LpPZKPv3u4uDIKD4nrzhtFeZnpPa7G64/FrYsYvXEEj37dDE8kvaDWv8m9KIqTFgvoYZ9shI21wxH9P0pWI+G8PyNnLF++1Q5PFgfBaqHvktl/r1ywm8mryH6lxkbEH2XCvZEwtvdqzljPW5JBaxbHQ6qh75XJdu4kvCV5MV8TbXznSesL39tnUllYCStRfQdK1gPhfp95nDGev3xpbD8/DpQPdjvqfVYSc+ts/f5ET107ipE36vCynpqPTdUgn/sGmD6iELscSF8xwzrlNNi8e8AHAlfvIRzpDnytn5YdxHatdV2dS4B1Icy1vVTVgFj7Ek8YU3Y9AB7fwqLx1zbZ2kZbA5fB6q+Cr1sVpczfqdJHbdS+BFNcsDysst2NCH8dB4eZ6bTd51ohtFzUMSxGny9xLdhHIRWrflFy64fPD0YB6CJwdUadm7C9dSpKIbE75TZeQrznVA8D70J5+vw3PAiHH0Kj78H4aIxmN0JryNM8vdqTmVWglE2vo/A6oyEB4NZDLitDE3R3GK4P5+y2m6Gpo7E2s3Q5LVl5+4MTcDeKgicgec/80fD96YFQl+SNAdPlkHIsj8RfVcIqzNJE1dBz33+1tc16lpL0qCp5XDuzQlQ/bEgt3mkYWP1V1AiZ/wekH/CK2DtkbmIviuErnGvYbs5Yz1/J/4cfQlUTyIsm3pSYfws5SGBozTPvDHnyMx/6fc7slo2CI1ePJMzfj9IbpcS+KChzI7vsedbCFecwM+Q+/Ax77JrKWeiNysH6cJ27hn5eIPgJ/nVNT7TWDxUD36SJqse+v6R6q6VcL37YkTfG0L7njygvTAOVprNvUvgz8/nQfXEwrICB85Y/2dvGfi2iRc80VCr1gTOWC+cXkXWQvdp4zXqmrLS7OhZARlBy4WyLlDh7MoZ64OySqCF5WjB4wgPu4zjjHXTNvi8YAs+hUy3JbrZfKybw/nNgxXdnOhr9mHGz1xpFN2Y6H19MePnA5lOcvhrbnmzsbXSjCFjK8tqPPS9Kq5fKiG3ZCmi7xCh47zbpj6fP51eN+KMPSeX0PmcOauJMJ9lJ98e9FmO2SubKbo/0f/7WUn4nNcXpX5PmHfDVOiX7NTlQ4XSF9npxUMWv+wUNJ3FLzvJhJNk09/rKWXJexmcFukwR8ntnjCdvJfB6eIwvJZ9ZLehFopO3tHg9MgYt2Ul22z5oMRD3tfg5Ny8FAqDG8vqOOC9sYZT0PEKOFgZQpiNm4Oj5KSOfw0n08llSsw1nJzjWMw1nAblszhrOD3VlCux1XBaPBvPKzl12P1xSj3k/RpOC3wq4PjZPalqW+QdLqlTKstBN57Ek8piW/8u45YQQ+rpY5UshtSNPqUshlStRSmLIdXR8Lmm14zuqWo99J0d/kPZNaecalZYDCYpaxCNiY9/6pmOFeCW3DZV1XFZK9nLrgRWnVqH6DjSmP2nZBJPn62aVKafaYPP0T4yO19P3DVZZvU0OmVLeNt891TmaT2RvR+hGH48DExlXDUI60lKWS8U2+MoZ6y3/lgCTyunCB4PdHrXXs5Yf7AJHy935Bu/U9HdiT48AutuqI50UNHdiL6ybymcmDNSqBOPQZLs36MUHJaeSVV13McMw2QtgwGBlNm5IOavNM7EE1kKwS4zBY832nruImesp26tUPqVIf8kn/vcUNXpB8QTNdxNKIvHOENepKsgsR2/SHNXTd77T6rq2YDiWr8l/PMnPnblsnocy+XwZrisH5oU8UoWztGyfkMFjDr4J/c/OjFWKIvbLZfHNyuFyy+ayGKdt8fVAMzRj/C8MgZ1PhvDwoelyvoyhtJZ9Dtel7m1gJ1TsP70Ugn4hs0TygagDrMrZfWcaAzlvlXk2BVvrBKOozEsnl0BDc+NF8omknXScDm7Z2do93SZEr8xrN5ZAvWWN5XFOK+1/w3YWut0qTGwtf90XlNQz0fmgL/3w/zbvUbAzpU7nVlZDxTeqDGoc88csreWwPSblNXYzOGEM7s3Zw7u9/H4xBJ++q5SidMcdj8ugSZXG8lqWVyPLbw2fLaKdJ2E6PmD1WkL+2axe8G28IrMDby2bCHqEN0Dpz9uQ/w3P9nJalkvFLO6E2d8rjrZvxzePpuC6HmL7WmOkEz2sSjCDxpUKvUb/GtLIGXiaFn1e6NjHQZyxufIhy3LYPIiH0TPl6wtF9g4uArenmkv6NbIPravwpZEP1y7ivDkIiei93NuKfjxHHSB/ncrlb3LBf5cTJ9P/vOlM/Hc9b8mM39S4mlZLRtF+FlKqdIXF2hWsxT+ajFK8OD4PeHu2TJIXzQd0efVWPyecPMVbtcGpZPn8IqBfpflCUZ/V8LwEFvu79rHQiiLj6cnbI2sUvZzT5D/oOcUt2QP4rlXB+e9Yf4Med6wEYT7WFwUdHxcxgjsCcEhrF+eUHcVmwOeYP9HKeye7CqUxf3yhwsG/8h5lNV++cOum2XKfPOH9RrcRzv08MEsxWNH9CkXisGjj51Q1gJZTpnKGevmo8uh3v7mggf33R8qZhg+X7vVBVU3hpbVs4S++EP4ohLYfeGyrHqiCPuQvdGHcOmbMgj7MFjweKMpE/7kfem2ZSHh6U/x95bBwjoKhm8jS5Q9JBim1MXr0Y3q6RVKH4NhXp0KuD+gEy/779/NhXqMISBsNmesuxnOHR031ATVg/sSDA2yisFYf1FW9SjC9N60D2G3z6Xgf3a4LMa5vPtyYHtdfb91hO2M8J4cCuo5KxRuNMDHy5XwmwlVMMa3M/d0adtC8FugEbNCFMbthELDA1XKcQiFp+5V8O3ud1n1J8nu21YSTl5wQtCjCLdOLVfiDwW7A4ZzOpos///YIqF/eQl0rTca0c8GWLdHwY0iOGN939diWDDYnnssbrcQ/HhsI2F53SoYufWbrOpRhOftKIaMkmiuz5ciBI+PfNZygxBPNOxpWwYp3yhjfVif7pxr1WrJme5n0fDCDI+PLeFWieXKHI4G08elSmzRcO1UMYzLrw1q2Sh5xnUaw4ob+LmmWMIdc3tyxt+ZZyftInzldAtBTwcw2c0Z65ELy+HywiegetJg+JG9nLFuJ1fCs19SBY8j4ZDmFUr8sTDWpgQmjLIWPOZwZuQePs7epTT+/AB87yOBz73l9w8SHpzgKOi90ZQgqi9dbMH103p8j4l5UmDssQMKJxN9jWkZmLa4JHhcCJ81r1JiToB55mVQsriL4LGFFyPi+BrfV3SCMz7/Wa6qhIKzPoieC+naDzA/ztdR4QVaT+ChAYKnH3p49RhfF3GmlG8mmguedHjy8aRwLBLh5v8qoHzMA1A9yTB5yVHCx7POCXoi+dtE7tG4ENZ/Zr9fSISP/Uuh5HIXwe+Lmv9xljP5Xu94JVz5awZS7hVB1zUazvieeyqi/msrmgl6Goy9eV6YG8nw16pySHgmg+pJhB3WF+hasz8p6AmEbU6xa5JkCG5JP9OR916TZ288CR9+Wa70Kxn+l1aq9MtQz8kS+NWnE69zy2d83ZtC+FuDIZzxswrHxlxR2IzoIeNKoENPM8GTAjZrr3DGf/vCK+GLxyVQPQlwfetlhWNh3t1rhP/nsFvwRBN2f445knB9ct0VStjlAeZgwpHxxaS/FkY3SNm/7i8Q6vEEs943+Lxt0+0asLU2LJjGuclkFqLjjnVn9PWEzBnr5vGGc+KgYYLHDF2uovXPWNpU0JMB8lm7ieRYVjYuI7x5PiJ67YKToPqjwXjwTYUjIWo8azcUJuxNBbbnn0yhde48gI9LuqK7onveDzljXZ9s2Jf6uAqexoS3tS6DOjWbCHoCrOt7l4///ybf4/EMzrvH48ke94Cw9b7NwMo2v4vndqbQbiaYD66ABy9HCHpj5Hj1MT0Wjg0F3ZTwyD5lpI9P3z3ifQy48ZTw1On4/M/8eE1lQac9hmu8YMpqu1nQ8b9K+NVqlKCbom5lbwjnX6wv6CaE90yk6+JDxAs+N0YtfM3nBvYY2ZXBhJ0jQC3rizb+mk341414v9IBOzf1u/OBM9bXG8a/3RQ3weNKOKNFlRKDDuZtqQCX5b8JHhdYdZK15QgvxrwHtn++SvgIbM/H/kdNSiF0fmtQyxoTPlTMvt/QQTj5PYU3ih9SRDzTjuN8YMVCnMWwZmsppOSOFnQTwqvHlUJRlomgm8PVtrm8LXtrvcLlck5GnsIZspRYQHjDo2RZLeuF4ndXANvP8W97PvYvIZzToQrYeapiajln7EmaUwo8B970ChKbtU0Z8Qz0NkZqfgWan/j9G+xJkk+EsHbxNcZnmDeuhLDZHvoMr92nCFksq1fyZoEbzidZreg1CZu8rFDqqYbRRuUwcfA6WfTk1PpP4WpodecXMl71Zv5QyrMYaqL4qlKYGBwqq/pnyN9dm7CZZxWwPNfUb+COpRDTMkxm+l8TSvixoR4T9EeXUvjpEi6ruj3qkVSfM14Dx2qVQOE88lwT0Y+6deGM/778pGXndsgHVcf1m6IPmgr4fnOtrOoOaMUPlfHafmxaAVaPeyC6v2DdDoXFNiDceJ+NoOugYXFDwlvGfgSmm5mvkBm7d8DXV2aK3wYNWMrKWqPvN38nfP98G8GD14oZKj9j+Jx+gTLZG1vhd3VR9u2AY7NQ/JbI87054cPjWwq6oewB6g+OYPmKi+HNthBZ9Tigf9e2JHyhH8tLTK89jP1aIHYuSHFqRdie5F1mnmrSdp1c9ntqS5SYUQkRc96B6skyHJtWfPxHf2kpHAtL1GB3Kax+vV9mfk0VPr7WiO2x/yBWjyl6jVojtpY7r7BCbJ4P2ci4JupZw4rHNtyF+T/D4i6Mi6FnJmMdNDrDOEN+LLfhTD7z7y6Gfeefymo8SXJFSGvOWM9vXknmZPNJbYm+1wR/xrFBbA/5+2R7zljfvKUY2lZVyKong/D07nitOKPZRzsqOj4v26EFwcXQfQRlqkuoTWEHzlh//S/eOwahKydY2UFEP/5XMfgfHiiUtUO1Hthyxn9frStgeNuOggfHaYfuWJeD+cr/ZFXHMdijBYPLYe4AF0TXIdb7odVJXThj3ed9MdSFvtzjttVG8OP67ZHJ1AoIbFYTmG5+COcrJc8wwWirPpzx2MRepp5fF7cVdFyPA9r6oxyc1vwCTO8bjevprXh6I59nPQjfS+sp6NZobAzVHWq0FnRcZ29Uathvpz01AqYXhuLron6EjY85cCZ5ws+wshYocpIjXy9nzvflcxj7/+lm2CdvNBXKmhJ2HUbvO9Say+oxJuNYVFIGXW0bg+p3Ru0mDqBzTIevVwfx9Rtapz/h75+6CnpjNOmK2tbEc/352il6MYCvHezXRpfCh6F1hLLm0GLLAM4kR61fCdxKsADVY0w41aoKfgxguYXp/hzvqSF8zrezoBuh4mhWtibqsoN6Nnr9B6onnXCXNngtpBG2zsTnTvLbE+Q+t0qJR0ITb5XBzY6thbIS6uVN2SGd5Qem8/xh+WDCqWtsBB2f9wbz/eH3/w3h+wP1lIOVdwmo/kzCc/3LlTidkd/gEjCR7wqeNOg4aqjCKbDwLOW79W4IHvLbH/RnW9YXZ+TZtxwmdLMSPHicXNHmlFKQn1Nma+GqhnmsUSvNMD4PXUoYW6B/S1z4PIxNGC7MQ1eUYbjOX3miqVBnMXj2YHXqYIgzqycL5uwfxvv+atgwfoyW7VD78uUubavVcPy5jdVpTnhdVinMqWUp6LgvbujIkTIYEaVF7FoNxzbrGvOYoqRWI/lcxR7z2yUg+5lwv3cE/jzrJrTlhjIM+2Sz1s0F3Ziw95oK0n70d3YtiNtxRz87lcKXbiMRvSajx7zIejRSj787eh1XRuZVrAerUyL6t43s+X931JXcozdBa3sxjxHq0ngM4aazavL6n1niz77uPOawFdR/qU99QTcm3CuyRNmL3NGj+eXKOcIduQyqVOL3QEt3lUFI3kikPBuqxOyBggMrlDg90JFPFUqcHiigXRVZd3kOrK1qmOo6js//Ef6Mi6FFL8Y6KO7MOAvu+jDGa8EDhZFnljIhtN14Pjd2oQnCWvZAqeHFILV4CGqcybAseAJnrB+OKAGLs8mCxxgODWRtlcsfIqj/dZFeVj0ZhHMXsrwfHmjVPHy8ogj3CqtSxsoLVe4oAb8RIxD9HpmNlRd6NKlUGSsvFB7C5qcXGrCPxe+Fpm6uIOv6fpUnX+NYzx9QQtb43FOT+HrHekE0jS24+UTErhOqTtCy6baHZTWGKMJfk0tJnH3WTOaxPS9jLKESV+YfhK4NYNwPlX+nHp8kfK705usd8+GYKiV+b6SvXanE7I3OkfvOKYRXXqskMdywZO+twd+XeqNrd8sBPobKap29Ua8WPpzxZ0X3DuXQ/XRPRD+7snZ9kVPbCmWf8UU5bcqUeeKLnF9XKvH4omG3K5R4fJHNXvY9sy+av7UYcm7NlNU6cVt+6E+jCngY2gPRe4GsLT/0v5JypS0/5LeAnU/90PHSUqCfHf3Q7EclQK+l/ZBXGJu3fuhqQqkSjx968p3eM1q2hrVLcxe/3FgJ77wlWW2X/GYf/fW8HI5t64Ho/T8WTwB6P7xSiScA3Z7P4glAx61LgPoC0MZEuqZ+z6R1rhtaBGo9WdDCk+pS3eeCnkl4zb+Ga5t6+B3lAUI8gaiDcSXstOmB6D1LFk8gurq8SoknEPUZXqLEE4j6rSkl8ZyopPX8Nwf/W6DQViCqmVkK/T5lct0soa3MuLUTvv4JEs4pOBdxmVJ/ENoxohz6kONBPSfbPQfVj491EOq+oAp21O4sq7oDeh6pMr6X+UBfBscad0PKs/JKW0vQ1bJypa0lKOgD/VxdFMHK4r8lqE15GciJ+cDKnlzxHNR6cAxL0PMOZeA+fYis6vgaMwSNvUl/59juRTDRrSo7I+XZfSWGEHQ9sVKJIQRlV5eTY9otYBnfM7Hu9coQ1+EPwMq2NH4Naj14vwpBfSeye5chKCaWPity0o7Ws8Z0tqz68TX4KjRqcwlhyF1B9NU/bBG9h81iW4WeXmexrULO4ey3savQGxv6e8P/Wizn8w3rR2aw88sqZD65SoltFRp0gu2lq5Df7GJoEBMpq23RvMRfx1ZBQJgNovfUWQxr0aJsFsNa9Hg4nm8mhM1mViltrUWObcqVttaiWeuKwSTrpKzWEyV/Ok3bsvfA9a8X6l+PVv3J6l+P9mrZ9wfr0cCgCmC5hV29S+HHolRZLZsky7No/dsdcZ0bhDo3oNN+FUqdG5D3YXbtsQF10OM4aQ7hx01p/Q9Ph5KyH1Znymo9uM6NAoehb7+UwI277RF9xpS1FYZWGbE5HIb6PWVthSF3B7ZXh6HZrctgEdwCtWwKBGyh9Z/LvSLo5fKUhlTvVKeGoNugxGeUnw9nuYLZ/rAJ3TNn+8Mm5LWF7Q+bkMPSEiWGTajsbTE8/YJALZsMSctonSPKzwq6Mfy9JJwz1stdK6DXnbqCB8cQgazvl8Dy4ZTVeCJQxfUyJZ4IJM1h+2cE6hpSpsQTgZasL4GFgQjUsonw+9jNhMdfPyXoxoQvmpdC2z/qCrrh+nkb5T1N8XHZoujWhH3/wGNiQfgReY7XjPDOpyVKbFtQwnw2VlvQ5vbsc8oWNO9VBaz++xawOvvWOwlq/cZweQyLAc+lLejqnkq4a18t//8YtqEFjqWw/fe2iObmpdf2mFuT95hZENaPKFdi24b+/B+LbRvSudHPSrf6beVzBuuFV0sgoeZ1YHXeSjoBav3lcuxlFgNeO9vQoc5l8LLnM1n1WKM39aIIZwbi71e2C7FtRw67SpXYtiPTIWVKbNtRV7lMicHAmkrYXpkMrGzXtqdBrSdDLrJibSXJfW1oW0Gb98hiW4XSDsJ5Rvg7pJ2KbkF4MPl9vRnhfeT3uZ+h8a0diF3fYh3/Hnl+7y/AyrrOLAO1nmTYOWE7Z6xPHk/va1TPYXoi0b/ml5I9SvKm+pOzM2Uxno45lG+Q96vuEub5LhR2DZethsGLoxWd5CREvialMKv1T1D9JD8h+uUG/W73Wj9WfzHR57Urh+KNeYI/mfAnY5YfYJfhupfeB/fozMric98udMqtChpqHGUxNrM2uwl/7YM/G8YI+1UMCrPG41ATtZu4W9FrEv3c+3JYPOlX7r/hiL9HjxHiiUHT3FmOhRjUu5o+8xNxjtWDr7ViUPb7Ythq1FIW27VPZGyKFq7fo7AJWnSJsRF6XEQ9hR9wu3uFY7QX1ZvBnrPai2aSXCi4rb3IenAZXPBvLDO/xVk8hvuFsvtRdhNWdj86F0fvk/pP2qd4XIj+4kQJ/DpnlFDWEQ593csZ60Y/6D1ux7usrC3RG3lXwFbP9kJZHNt+dNagZ1ysLzO92htfwxwQYjuAvkaw2A6gRk3YPdwD6PzFMlh2cIzgN4etvrGEf7vXmOszF9eWVY8O7q85iNTrgTjk+qMSzpz7ADRPL2s3Du0dxdqNQyZjWbtxaOWTcpi+dbzgNwbTXbRO5xW1ud5lclGq6smCCx8YZ0LOwkMKp8PAFMZ4X41HIaeK4aPnHaD5ddmeFo92+JYocywe+RSWKHHGoxinEiXOeLR7OuZYwsfP4rXgCaVnWbueRJ/VvgzS5elC/Xh/jkcZu0pg76vPMtPNRj1OVT1pkNZcjWdBP8bJMMQvno/b9cmMEwxzjnEsaBodVjgatl1gHAn/5DIOhfhrjIMhqw9jf7izWI2z6TzKru1wTtojwh5+BO29hPsrK/mBy6GwzZ1U0WMyNIFwcMwdmeYHZtelR1HG40oYg7JSRd1s5THCM4biZ12PI3adhjm4XgVMP9ZB0K3ks6+Occ/bS0z3kRtkHufjgPP0LvtRAPQ++HFp6eZ8oPfBj0trp+cDvQ9+XArQ5QO9D35c+ta4AOh9f4PfsUA5jselJUEFypw8LjlG5Slr0KDb5Cnr7rg0brUe6PdFx6WybXpl/hyVXpQUKPPnqNQY6aCY/D4O5/jVkWN3yodxLMyqYBwNNWsdUzgSLkQzPRTqdWe8RqgnmPCvc3RK/Eel3YQ9CTd6plPiPyrFVeugx+4BQllHWCExtoU1/Vm75pBwgLExDDjBuFy2fkb9Rq/w87aUH03C1ydHFE8K2E5mnAz9WiUonAi+mQk85t2dGfvDTO7xhI/3WVkXOFjIOEN+NZt6dl/A71ih+vul+B54vOJJh2xnxmmwrvNhhZPkmocpd3uF7wdRT54zvpcUp3iyILs/Y8Pn0+mHFI6SHZzjOGP/lRA9NJq/VWZlRwWT3O+KRweFgQe4P/z2QcK/DcDfzzAdz9H90imrPKg+WQg017EOYhbidxTu5/2dGbufxx/mG8vLrjq8l/An8iw+5XG18TNse/kxath6H/f7dNsjtBsj3S/SgVRcCDR3MZsnMVJ270JS1vkt1TOv5Mqqh1wbSPcn6eFGcAHQXMRsvu2ShprnkXpsPlO96ztfweMCVksoR8YPFvQMWdNwN+8j1qP25RPeOpJ6an08Jqt+cq0lBYYUKvHslMZa5cKPs4VA8xLTeNIcognn75wj6I7w6hDlBfsdBD1KTqpN/ZfG4/vUTMfXTtulgvbsXcvbpYGPc2FotwqguYjpmPRcvYNwbtCfgm4Lbq8oX9pkxfWQ6vWy6sGfy7ZJ8y/roV+BEaI5hLFuhHq3YlwT7R66jceTsmcbH4fPAVG8v+ZXKZdK3qDWYw6DLKm+tI0p11sNPCKrnihZ/oV6dDfJ5w5FN0U3vbbwOO32buV71MjmWzhj/5R/9RAVHgesrJX3flDr8YR/qign7R8r6MZw3JnVWS43bsX0DHl9LOMk+fh65qG5jgMP5IHZsEaI5iU2zOEg/LxbBN9LR6ZG8v0zfw3VD1zfLnhcIGmnylg3G1UIPZYNETw017FWKoTILo0QzVdsmDOTWd5juicfukC5yYNwri/Nc+Rc+yz5DE73xln4miGM7+G78ym38lkj6I7Q71U44V7uXQTdFBnv3kjY6Q753oD3N9mY6n/vYLmL6b467xnlX48FCbot/LyqMtY99uXBObf2gscEVZ8J5fMQ5xk+dTSXsI3leqLvP1cb0fzDOvB7g58BXM/j2RjLyvrDvYFUr3LxEzy2hNe11MPQu+0F3RrNH7+WM84zbF6phwbrKFPdEhntWKewBTofxJi8u0qyvp1LOKkz9deP+V0oWxM92Uu5y6YaXI+ug8/FzOMJnu0ZuxD9qXsuJMx0557X5wcKfkeobr2W96vTbhpPvgfLe0znUoSXylgfF5gLr840EjzVsPbWasIdvuF3F1E9wPMMqJ5EqF17NZ97n3NWccaebu55MFzeKvhDIXLSas5Yv9y3kMyNub2ZJ5jowz/rIGLOYqGsCwy5s4bw9464LyGEH4aacqb7YYih3Xx4O+QLMH1wSTKonmSAKMbR0L1qOWfsaXyzEM4Y7RH8/vBp5wrCkbemcH3qH3gOLOFr4cnYZYSbhdfjekogzhHNPDTvcQerQniy7Lqgx8L4NypjfdC1XPDPiBU8ntDrSzDh30YNF3Rr9OHwImF+BknNG+ZBXN82iOYipmvHsy/1/Aypw/W79vgeNPNUw3fNQh7nkQ/Uv+3vVMETS7hDnyK49DhO0F1g3o3FwvwMkrKXFJF5OGkqi82R6B8X0+vS/r7Mb0v0FRP0UO1uIdQ5CFXPC+SMcxGbDcuF4dGUqd4PhWbM54z1N5vwXOqNquIWKDq5XyBlr8sHEx8HXrbidmuhHiP0yZj5ayLbg7TOg1qWh5les4UWMk6A7lNUxh6fv3XgtThB8LsQ3uxWoPTdEMMzPTyrYyd4bCE1mrGEGk6dzRnnMb7yMh/qrx+MaE5jrDug+DFzOWO98W09XDrZTfBYou+BKmP9l3IdmN9vxT0zeuJnPyk7jz8Jatlowpcz8mGsz1ZBj4T71YxDYW7KHL5OP2xl7A+JsSx+T2gQR/3eG0YK9bgQtllhWLNdJEF3hODXjJ3RnG1/cMZ5j7N3FkCy/zBEcyCzvvtJV3yLYFb9rlxP+9aCc5cclm8Z+9NhaQd/vl9pNv/BGXtMb+lh0IYzgj+acJ8+hXDWc5ugu8CWlD8VdkVTN/tyxnmP13jlgrUXZarboyH3ZnAmHhc9uLXvIngs0K5ZKmM95oEOpt1vzj1On1h+Zhazr9QooQCe9T4n6JHQdavKWO/2Sgf6wAjBg2Pzli5NyAN/4xGI5kxmsXlLaV5F8LpTJ0Gn+ZmdTQshuZM51y0+47H1FuLxljTz8yF6y1lBjyQ87E0hxC7bKOiu6NOKKXR9WeJnKLwU3Q41vagy1htH6yA2paPgofmZd08vgsYzmnG9PC0dVE8iYZPrOhgakCjooZAxdzJnrNvMz4XCzesEjzNaNHki4b8dWB5mFo+HdKGZHrK+2Qo6zb3s2r8QBsc147p1BcvDzOLxpPMz/LSgRxLu5Uk/78f2pZ56nhsFD823HDgiH+TRQxHNh8zicZeGFhbA3107CLoF4WOr9ODbpjnXd9TGOdzchXjGC+wu/Zugg9N+iYInmvCdBwUkzrI5VG99IFLw0DzM8SWFsHKSC6K5jmnMzcvHKGyDtuSO5ow9k9boYevjdoLfknCkRwH8/m8LQbdAM86zerLgl1qjOWPP0wOFMPL2B1D9mbBs01ihX25Sh+56sNx/RvBEE/5npx6+/hUl6K6oa84IwveC8bpwldj5dJP5CB5nz3ojFS6GbUNHcMb+7z55sGIbeaZB0XXQefsohZNh2XBXzthj984wntuTBX8s4a01ipQ4XaWfLrkwYsAO7qkyxc/pOCt+N+RiNozwRPIsNdNTIMpFZax/eKiD1WtTBE804YoQPTTNj+K6SQh+9kRSPO6olfNgoY+StO91PsxdSJ4dIfrdtghUfzThsTZ6KMvZLuj42Y1BktFdPXyvMQnR3MJY90A5v2h4/f80ofzJGM855kkD+ZXKWE+9qYN/ZqUJnljCRr8Vkhj6j6L1tIDd3PM+HT/H0U/xe6P3w/vz2DInDuTHK8OTerrv/ASqPw0+tKaeYUFI0GMhYzLlnotiud6iPsszjD1+6NuEPgr7om9z+hIe3zMHVE8K4UBD/E8mpnL9v7oHOd9LZ/mBsT8ALdjWk/Bfg/FvFxx4PdqtlPdNuyHosVC1rIcwVg7S72ty4eCpfdwzJAf/1tte8QSi1EPdhLVmL80ZVACRaZTVOWwvnQvPh1ntrwh6LGF/jzyoabFH0GkO3uykXNh9ewGieXFp/ROfdyZ8uBn+bYcdr//qKspnNl4U9FjCvxXmwfzxMYIehPx7dCR88R/clo2i05y6J/bgNeVA+NHeIkCN8DPh1HNBvgCqP5bw1sX5sHRIjKDTHLkNXhSC/biFiOahZdec1tKw4CKlLWup+YZ8pS1ryXU5ZvJct7SguAA0r3C7rGwi4dHLi6D64AVBjyX8z6l88PWIEXTcL0tpVQzlDqctiV6UtADR3LNYp7ltm4UXKbFZSrMu5yuxWUq3BuiV2Cwlr/p6JTZLKbBGPvgk4fG3FGKzlB6MLoT0GhcEPZbw42950Gp9jKDTnLe/Py2AGa3nIZrDlsVjIf1vF4vHQjpal8VjIX2ckavEYyE5fGPXIRbS0B35ZG5ETGwhzEML6SrowOoVZTVOC+l5hwLode68oCcQ/rijSInZQurYIw+al8QIHvxcj5lUsjOfsO0uc6IvOzYb0Vy47PiaSb/8XajEbCZtHJ2nxGwmfd7ExtBMmupUpMRpJtVulQsz97wDtZ5EwtaP8qAZShL0BMKWHwqVOM0ks156CG+7V/Dg55UaS1Pe5hOOnNSU6K+P/oFovlw2zxtL05zZPG8sbc4tUOJpLO2olwvGu96B6k8kPGpILux6dEbQEwjX/SNfiaexlLdYBy/89wse/KyWqdTRvoDyjIZEv3FqBqK5c9lxNJX8KgqVGEylv3U6KFj/DlRPIsRdpmXf/35M0BMIR34wfI5+HS/osWDl10jhtWj1NRPOOL/u6C+58LLzOkRz7erg5afVnOmzdSZSb7IWfNHAIb8RvWvRNMFjT7jfnnwlZoN+wHAN2e4dqJ4EcHStT3jqQfwsjJGir0drvOoqvAqZD2YcQjwd/8olfP8E9V+zXSaU9Sa8vVhPOGNXHRpbxRTBQ3P2Pt9cpMRpJP18g/12hMeE5SkxG0lhy3Sw7jtldl2E+fqvReDyjOXpxfoGtOxLLb6/NY/9Vdjrakrn+hjGYftC7n/0n5dQlubj/bMri6emVH0gV4mnprQ9iq1ZWn/eVJzjvaYQT00p5nABTPBjuXnpHvJeX0PYT6q1scsKyNq8vol5Aom+dpMOxpCcqEz3Qnfv07I7iiYKOs3HC3NZnNXaH7tZnNVaKZjFydrFXK21+FMHswe+A7WeTMIZQXhu0Hy8Zw3zxGTXRkTz37LYPmuT1tN1Osjjq1Zdv5+1B7WGa7kV/oLfAzWq84Uz1u2r9JCQMkHw0Ny8CWEs/s/ajhfZcf+s/fwvu67+rH3yH1vvhhhscmHW3Q+g1pNJ+Cl5biKdcKi2iPSlzK+MeM57keebhL4Ua7d3KVTiL9a6tMwj6z2qokSr7gPFWt/jhutP81m87AKHCUI95Pcr2mFv8pWYi7UeLnlKzMXa4WNx/Tow/1mmZddgWN82XweXLMhvE7XqcSnWNivKVfpSrH0Uplf6UqxdQtZOGuFfDuL6yW9qtT8zC6CjJcvTi+vZhApOMw4gej2tso8ZONs4j+wP/wXnatV9Q2c4pobzbJYPr+d9W0+hTg+04Nd8he2I7jG+SOmLTvvnDB2EvKas9kWnzfxVr/RFpz34IxcedngkeNJhfgqLIQ0C7+Rp2TXe+5tMTyb+uNd62PX+Ki97bTTLtcv6mKX9EVOk9DFLGy4XKP3K0q5Owv31Rh6zPmjVvShLe3VkHllTNdKZTvPo9u9G++Xg85HoKARff2YJ/crSHrvA5luWtvVHw+fZHU8ETzJkN8nRquegLK1zdR702pMkeCJQ0NznnHEu3AZ99VCvLWXWVk6P13xutxnwUqgzU3slwvBZ+zRltZ507ZL7BZC+mLLqz9Cq55107f3WRZA//zSoHuxP0/58UwC3Iimre3uatpDcq1xC2NsXcxDhTeSaMxG6P3sgtJWmfXRUD72fXQC1HlxninbDtwKwjafMziOYt5J6QgjTZwCWUP+AfKWtFO3uTQXkuBzqfEtYRyna4Ja5EK4h64GP2y9rU4XjlaJ1c6LzsDCN6ZlE1+yh62tbAtPTaT3X6VozzWB6GtH3dKXrzv448LmKdaMteeS4x7ndFuZtirbXxnxlTFK0MS8KlXFI1oa0L4QlyZTVcU7WNlrL+p6sfbeW9T1Z+2lAodLfZG23U3mQ26MI1LJZhA8/KVD6lawNy2JtJWqflhVC1+OU1bYStRv3FSltJWo7R7O1nKj92TQPRqA8UP1ZhEMmFUH4dpbnlo7/14cnuef74OPC2CZox7rRfazhPOqv2+MZsLJXp7F8tnTMG1scEsY5VnuCXDOngf016tmSD6D6I1B79xjCQcksny09FuON9gnjH63dQ+7tJ4P+8B4+Pz28dgtzNVqb0SKPrIsjy1k9CUR32GfoX/5hYPXfC2D5b+l12snm2wlHVuHvBJi+CZ3svVlhfK4J1U6slUvYfFUo0S1vb0Q0Py32RMNFuwjC73bg752YTvPTbj1XSHhD3Botuwbbe3clZ+xxMpzvctzWIpqrFuuRYD1nPWH9MpyHhuk0J+1GvyLCM04s4Wuw95LZnLHnUUAu/DphJaL5abEeCt9GLiK8bjXOJesv+D21NdYUQBe/lZQN+rhUnO/Hk3tGxY8n7DsG5/1zIbzoJPa48NiONtUKcTpqG00rgNNG6xDNW6uDym44J5Aj7/u8L3bCONhq2z3RgYWGMtabnsV+W+4ZPtGScNVTXKe50Ja5Vvq9EEJWrIf/rxtrdxj22OszKav9Nda6pxWScW760ISPOdZXjNaDQ/EWUP2hkFhlxut8ucOI16N7VJOvx98Kf1F4CbqwhnEQ+vT+P00N5VrlVf1KjXq+K9f4SAWQeGouonlo6Vw6vetfzlgfM6AA7k/aA6rHGIZ//pcz1peH58E2qaHgKZdP1WSx4eflyjX0WawMefk3Fk8G0T/40mdFurf/puhJRF/ioAfr0Ydktc4N6HL8B844z2254Rr+gQdlrOfsDeVM+5ih6abNh9vxcwQ9AbasfsqZ5M69rAPNwaOgemJhyb86zlj3GobnvDnItbIV3Zzo87R5sPtYK6GsMWHLlkVK3zM0KauLlP5maNwIJxHOKMFzIEp+dZC1FUX0EzPyoMuuP2S1zg3I1fsWP44NF1/ijHPzdt9r+BznTFnte5Lm2Gh6bt0y9I5G3a+SNK3+KYBZuRdA9btAfGgyZ6wft86Fi+YjBI8jHI65wRnrdq3wsbOFyt9kRbcler+CAmV8DLGtK1LGxOA/wMYkSXMrjo1JkqbDITYmSZqrB4uUcUjSyI6YfWTHhulK/T5EDzBcj9X90ENWY8N9j9J4jimCKTfnI5ofWAePl+Lv3KI0bD9v3eiUhq2p3vd2csaeZTVy4aDdJu537r5GKOtCON+wFoK+jxV0R8LNJhUpfY8yHIsipe9Rmr0HWd+jNH0Osb5HaR7w/kZpnrZi/Y3SuDkVKX2M0pS2x2wlt3U4orRlRfT/DOui5Fk9mcXQ6xj+7OmjYet9TeZa3t+wVH/O2LPokg72PjsHqj8BXvw3Q1gLPprKSB18tjoheGKhickCYS34aIIb6cn+cHdNuLBX+GiGHaN72qSeW4Wx9dFItwthRVCIUKcnxPznzxnr1Xt0sDplkuBxIVzaqUgZZx/NgQNsnH00s+LYOPtoquLYOPtoIvg4+2gc49k4+2jqSGycfTTOzwqUcfbRuAcVKWPro3k9SQ+NTpnIagxL0Ki3HTjjvMRnLfXQzJcyW1PtnkwW1peVZtvRQmU8rTSF9+kzGztqeyieYKqvwro/fK3XTdH9iT78bK4yJlaagwcLlPitNK/4urDS3IkvVOK30ozfweK30tR2zoMmfsYyi83KAX9/gnMFGz7vL6pIZdzTB/8+rIYTO3eUBR1QWE6dUxxEOGJOTCrztJ7K8vrS886QwN23MB+rHJTK9Fl1WD5eHewOtkpl3H86Pvfh+Oj5a/SOhgq7I/1uc87Y88YP83juL145hrP5Y5anl+3/PvJd5yKImbQe0bGg5+j2/T0U9kA7dttxxp7aHfUwyGWS4HcnvH0Vvn5zQ53AXtHdiH5wpB46H3DlfvsHa1LVshtQ4scwwrHzcTxRiu6NYv4K44z13S1y4X8dpgkeL1S4y48z1vMn5StxRsmOQYVKbFHya/IdtRvhwJ5Yd0Vd5UClrCvRYz/kwliX4bz+vqt3pjJO68RyEWO/L0pxOsgZ6/a78+CtNEvweBNeM7CI1D9Fv4/oY8NHcE+LxqdTGW+5xHII0/OO/X8POGM9pmEuOJ4JEDx+yCTrImesf21bCC2XuQkeN2Q7/CHhOW3SU1Ud5w1O4+P/vXsu4Z9R+LxfLrNzwQ6nPM5YP9hYDyZj5wkecv0jF5K174763y0R5kO57LMzD6wHu3P/lSflqWrZ9ShBh3+3oIOFp/F1IM0/hffeL2//kxljfVhOPuj9F3PPw1sTOI/vl5Oqll2LSt0aAltfvV83BrY2lxk1ALb/HLWqS3jEZjyHzYHN7c82VM+t/JSq6l7oqJ8FZ7xvZi8ohDizqYjuoeycYgsHTuTDh9WNZFX3Rs/iOnHG++/lvAKoPjgd0b0Y6zZoSHp3zlgPNYzz2kEdBI816ryuI2esz+uFx9wSdTzcU9EtiS630EPp1FZCWRybI8Q+0MGFDS1lVfdD9xKcOePzRPEiHdwZRZnN7d4ufTlj3Y58n2NDOG5WERRu68j9qTVbCGXxvHaB+XvZvuoClvE6OCO3lFUPbssTHgbngvYjZbUtT3B2w2Xt0EL/EYpuR/SFf+XB3IBOgt8C/Rrszpnkwj1cAGZhzQUPnneeMCiKXS95Qp55PomtRf9RxOP4j42s+v1Qda8phM9Pwfca/IXY/MHxuB7OLe3M9e4LmgsePB/9wYlfp/nD/PACpV1/2No/DwYts5HFOgMmzeHzxGH4EmG+BYPP5QIYOX4qouc8Hfwe3YUz7u/qwnlC34NhdFkBaGMsBA+OIRiW9GExBMPeU3pwXtFVVj1e6HzqasL9V+D9M5SvC8x1H7B1HQrnyWcuezSM5IbVAf3eNRTcQ/VgVasrL3vzTguhHhxDKFRtZTGEwvu6uco8CYXO4YUQE+Uki+0aP6c8Ph23Gwnq3hIJEdG58NO5O9f7ObYUPLitSBjWuVBpKxJaL2Jz0uBJxsfdh/AjYz0EJEyUxfof/b2N8MYJONdutKI7IGfTrZyx/u/dApA69+SeI34tBX8m1IzewhnrM42K4OTMt6B60iH+wXbOWH/ZrABaXLoneHBfoiHjnzw4UvBCVvUMOSGAxZMkJ7TeSTjxr8OCJ4pw8ld6zX/4M41nY4vNgscdHQyLEcY2Fg5PzAOLfuMQvU7Fem+kD9zDGevv5+SD1YQ+3ON3oIXgx/2Nha8nCqCy2ytQ9TTQDqRtjdlyS9DNCRv/W6CsnVg4dz6P9L32xn3Es6nsi6z6o+T9lSx+LyT9fkRYLwnQ93AurImbgui1I51LF2YcEuZzAhgtxnOjH6rVg5XtR3RNWC5MGtGPl+0x2UKoJxO8yXuUDZ9rBpDv0BQ9BSzTDhLetveKoNsS7uhfqPQxAULm6+HqwfqCxxj8MuP5PmAVeYIzvg4+/j0fXGfOQMp778j+8D6YlnUfNVDQLVDGP0cJ5xWYCzqeV4Zr69JcGBdBmerJUGfBKcKefS8Kui3hzUks5kTIydBDi1P1uefkIHydk0zb2qHhjO+/nz9zhnDhrWaCng7rVrP60+Ds4guE390FUD2JhM8ajkvzhecF3Zbwm/Xsc0oyDKqXD6Fr63LPlOs4nhTCGbWGcMbPteZtvELX5g0zQU+BaYqufD8MZwMKCN8PvyrEkwKH9uUqxyoFxkzLU+ZsChT+ZL+PS4Hf++HYPAm7rsXsQth6KR5DR8LRpwqUvqTA+/V5Sl9SABn2pduXfwcW25O9LH+s4broyDDO+Dm3D2Nlhc2IfrlKB8N6mQmeBDK+rf1zlTjTYONjzNGEU//F7UZSRjieUMIeFex3f2kwaWKe0q80CJmVp/QrDTra5yn9SoN+r3KVfqXB0zLD9dKq7qDGYAv9AYCta6NztF+zeuN+pRPu9diVM742nn/lPu/X/dd/EXbr97vgCSVzyOyHXokz3XAdmqvEmQ5BPdhnvXR4+IcOWj4aD2pZF8huf09hw3XTDVp/qxk4/y25HwbDRo/iTH+bkAmjG+fDlaFNBB23lQleN/RKW5lQ2ilXee8P9dTJZ3llsd8NFTx6wRnrIw3jPGTgaMHTGI1JeEn4fFhDQTelPJHOpdUBz3lfsP5wfyGcftsXVL8vmj74PeETS1leWcM6/TqGM61TB1ef6sHptqmgO4LtVVYPvW41jcqDTu3YdSvdc7rVp/c9JmSzPEb0fDFmXR5nrIe8z4M5T8cJHlPUvC/1VD//TdBtIaNFLp8nd7rkA9sP91sUADv3yYPY/ZYM2bk5Y/oOlmbTCgmv86X60fW7ZbV+L1T3DMvL4oEcrBjj3w19hgv19FCxiDI7p/y3i5Z9Yj1PVnUT9KDPF8LlD/DvgKoVnbJvHp4PPnKOx3dFx9cV1eAwOhcyXSbJov+1y78K10SfntVQjkE1+X/LDwWw4fxPoL/5Z/XURGfKciF70gRZ1ash+TDjzyDfqk341EqWA5aVNUJ1x+RC5FtPmekjjxUDyx1MPSaoTpwOPiRPkVXdAZVvrscZH7+egYXQt3cvxOYQvt777xzz2BH9ckP6nIBtcH2id+rdUfAXw8sgWv+2nXmg6jgGmr84fMYMmenrXHFbjRWPDcoNbsgZ6w87FMJUy3aCh66lcQ9z4ZcAtoYN5wWvWTLj/13AuZvMFL81+iunCeFND1oLuuFzuBv193POBqa7tlsgqx4HNH9ac2F8LNCmc7nw6lR3RK+/sW6J6qxrRnjEZgtBz4LFin7mJcsTq4O/9FtkxpfW4OtnS8TO6fensLKG9m+3JPxgdBPBk0XaOxxYAHFu5Jk6xNZIp4stOWO9g2H/7/U0VVY9UfIPidVvj2LCrTjjMarMzgOb5l2Q8i5eMq4dtrOypqjqY2vE1shnmZU1Qv85tkFsnm+rz7gaBs9lns/whyPjYkh5xNhwnm7QhvdrQD5ta+xNvazGkCFXr2ftOqPgiLac8fx4MygP5OkuSHmvMOBrAHhvzRnr97fmg/ufg7hn2zQ7ziVffshq2XK5+WZWvyu6TeY0ZTzXj50xXMeOokz1Qch/Ei3b1Lq/oNuh8Biq29S35Xr8oNqgenA99khyyAct+Y7IXtH7oe4nyLuT4fIWR0G3QebBXYR1YY8qGuXBldPtuScz0whUP67fARXcLoT1Z0cg5Z3NoPPpzbnbH2050+vwbgI7oMXNc+Hka2NQPbjO3si00rDnz6RM9d7oyQnqmVC/p6Bbo6hHPQg/edFa0I1JGbvGRbB7TgNQdVe06yjlLjdYbli67uLn9hXWYD/084oe9LHdBY8lyjzQh68jrE+eZfhcEG0heMwI7/+VXltadWZ1mpNxD92ph7FNLUD1O6P08wMI9+iPfx8xiHCTV/accVvyH2r9I30G8LVjLA/kawf7U3rq4X77RkJZE8IOj/Nh3BhrYLpPFP5NlsTXZqtWTnTvcu8k6KZo/29OvJ68zhq+Hvfv0PL1iP1mlnlQ9raWUNYW9izScsb670910OKuLage/F9n1Lx2LhyMpMzmdob5YGEeOiNpF33mSicPJfrF0PaCvyba2Zb5q+HmoSF8T8AeK+9caGf9BVR/GuGfN/E5nvymAFn+we5fOCOfbno4J9kJfmc0YN9wYU9wRVuXk2snxHLo0764Ir8iPZmTN9cP43NmUbYLP45tUlk9ZsR/MTsfEu+ZC/V8hl1OrN1i6C6xenRwbRSrJwuK+7B6MmFmL8bpcOiLC+/j1a5Uv/L5Jqj1pxA+ugkz+e0GOvmefY5wRYFyLpxrbif43VDXGSM4479jlYY+3h+N2HsFsFc30pUz8RwvUMbKDaGJhcr4uKHDEUWk7+8imd9wbgxk9Zuic74jCX9aZiLUnwKXplJ/otMlUPVkwu/75JL4Z+pp2ZbVNoIH/9cd7d9XAIeCxiB6TUnn856ezGOEbsNoYT67o4bOhYRHtxhL9LWO+DrKnY//+WtjOWP9codccHuYzT29brwU/MmETWLyYE3rq4JuTrjmgHxYXLONoOO4PNC+bwVw3WYMot8v0Lndw5V5PsP0k4yLYcgJxjqIns84E2b0YZwOE9MZ4/nvgaKa5hOePGscH+cV2SpjD7pD865UjJgg7KseyHxgPsyZ/DuoseHvlDxQoi+7J+KFrMzzYEnT0Yh+h0LLfk4nzx3CGz3Od+cllPVCJra4rQzCpyzosweYTccUkjo/d5xC/Kv/xsfZW5hv3ijvU74y37xR6sACZb55oyvWueDwTiP4B6FRd6cgdh7MuUi5S4s+gqdcfj5nMmLXBrPrTSVcchnJqieJsMN9PPeiCLvnFZB4zkycTjw7puC16yvsG74ob54OBkQPFXQJrX7A6uyNfsQwdiCex6cVvk7rPHu5u1A2SR55bBrhCeYHZFWPImxfkkva/TTNV6jTDx1rUwDxduQ3p9xfVTFDYXz97If+55oPnZpskFUP+a0u2jihAFbst0fKs6dA/wJQ71Hs+e0ApHXLU+oJQDUN5/dSrwBZ9ZPfL6Oh5QWGc409oveB6BzGvGw5+zwWiC4sYusrEH2MpLElWc0m/pvu+N1zgUKdQchuI33GeHjPeYid17D+oHMudLDvgui9H9ZWEPpfMHsuLggdKdPBktvZoHqywLzxfMJ/L37L9Q7dHWTVg+tfgqY/yofnk+0QvQ/NxmQJupBPxyQ/Va2T+Bvooc0S/M5S5sdlQ1BXZ/qMsfwH1RdX2yD6PB8rG4KKx7L7yyHI/3shBM3tKase7F+FCh3oufLcxOV0zqxth+izTez4rkJmX/Pg/IeBsqrTXKAR3woh7TPJCyHMpbVIqmT35dciM60eyiYMl1UPzfN50K4IKvKtEX1mi62R9Wi6RaFSz3qUr2NzYz36ZYnhM8vYybLqp7k9680rgty31ojeS9Ype8IG5BHNnhnYgIyf5yt1bkADcvXQpEGQrPp95DGRtE7/bvj6M0zY08KQ5+FCZc8JQzNvsHsHYSgsNk+pPwzd89Yr9Yeh3jt1sNExQlbroTk5O5YUwsZ/2iKaJ5PVvwn9eT1P2fM3oQshecDyanZtxO7dbELDtrG9bhMatdvwWbLkpqzWkySXnQ3n4z9+hthuBGo2qxB2nG+H6DOgrN0ItHwpazcC1SR5RRIJX1hUCCyvZmFeIaQOxrnRWNlyec2OzXyc7UbRGMJv4vq3CPVvQSl/FSj1b0GWrnql/i2odX4+vOj7VWb+hMu47Dbh3LcNLTNnz8puQ31L80m7W7dT/zGTd7Lqx8d9O3o0qgDGJ7dFNIckPd/VfL+NM9ZvL8mD0KT/geophqDjUcIa347CnHLhNLm3tF2IZzs6O7NIiWc7ChhF799tu7SNj7/dJ1rP5GeJslrWGu1at4NwiyH4M+VOxK7xMP/RALdTDSFjmB9/D7MTacrzQIqsIfhJbiVU6VkEQ4z0oOpR8tqmtP6aFXg+q/X/8zya8P6T+D7sLkW3IGyzEx+XmijbKhqp1zC70DxPPbQ2/pX7F/2J/42V9ZGNN9H6Gy7uK4t1/tyym55THuDr0hhFNyM8IBcfOyP08sluxK6dsO783vDZc4wR91f4439jZa3kC47U//wCfs+vWufMp4wbo+4X9yhsisbnMjZBK6ZQ7vuZ5YrEuicsm7uHM9abt9RD2ws+gscFzpzdwxnrvkP04HJxMPf03GAkM7Yleaf3C3XuR66v8iG1k5+gO0LJV1Y/zQk56WEBuDew554ZsThPI+WAmXhOHBDqPIDwb/0GzPYTdFtIukn9J1NaCbo54YeO+ZC84HOqquO/ODQ0IQ+y5+cCzc2INX8YFnOAM9Z95+ZCT/s5gseT8Pyj9F5M0F3qP3C9geAxVrgQhi19larqOhjuzjgLlsw7pHAmHNczxt+Rx6NX9QugZP5ToHkXsR4M7twfTPSTX3Phs81qweNPePUAul+FL6L+28Nqc8/8y3+nqv50SAtgnAaLzjNOgfJyxskwaOphhRNh1THGCZDynHEsVOoYR4PdA8aRMHUQ41BoHM7qxHv4EWS0Nhf2llfJNDejYU+wY3kaFc9EyrU+Zsk0HyM7lx1F+b8UQHSTv1NF3cPyGOG6x/F15nHhHHocXd1YAPSZh+Oo38ZCcPzD9P95lhQzjpId3p/ga9z2NGMreVLkcd53nFfw9qWPQO/pHJX+7PoB6D2do9LDFzlA7+kclbYlfQR6r+So5HTgE9B7NEclrx2flPl/VLLJfg82ujZAcxVmkXn1tcsxhY1hZn3G5XK+HfUUHymSVT8+vxyR/E98VPbnI5JJSI6yPx+RrO68V2I+In1t9V6J+Yg00SFbifmI1Lr2eyXmI9L3wTlKzEek2XEflfl2RHIP+qTMsSNSh3WflLVwREpa+UnZH45IDRqxPh6R7lnmQL+QrkBzIWaR/h6tZpwhH86nPOI0Pnczncx/acOCj6DkQZWGrn2v9DHe0NZ7pY/x0okd75U+xks1z7M+xkv9+rM+xksB2VlKH+OlTeR3nJGEtbnZSh/jpT76HLampIB2H9k6kla//qD00VB2ZI7Sx3hpkWU21M/UAs3TmEX6G1bJOEk+ZnmY8NQ0fN+f6STHrHRB8xHCVj0Hmpsxi6z9893jeN93OVH27ndX8KQRfu/HjnWcZNowWxmHOKlbGRuHOOlJaY4yDnHS6KdsHAz1vDTsN7f3CHVGw3OjQwpHQtFZqv/vzAbBE0oYzctSxidO2pH8Thkfg16WBX+nTxf8nvBzJWMX0K9l9dO8lB8afYQOfrtk1Y/X0gEp58EHmLP/PdD8k3Ss7MoO8L4P/usgn+cf3anesuK64E8m7HAoWxmHA5KmkM2HA1K/A9nwZe5BwR8LvrYHeR8Pv2ccDCvWMfaHpjJlYy/8XOEBHvOpfvsJv1mF49/PYzj9knEiTJzJOAFWtY0l7DIG5xVneobs3mI/nzO5v8ZK6jsp90ptXT+B5Qcd0JyZWRDwGr9neS/fB+pc3CuMYYyU+i/l+UZ7iP5swCeguTGpf4I/5R9ni2VVJ9czUnzUO8is+Ag0j2WWMud3Seu+v1fm/C7puMcHEvO997t4zM8nUZ4965islsV17pTmPTXMYd9PQPNVZilzZqfUZX8OqT+T5LTMgmUjfQSPC/i0orrN3X6C7kj4+5xsMpfaraN6QBP8mWKnMG7bpdlNc+DFwzygeSxpPO+P7xBi2C41mfARJrTzFTyOMEVmHlvw7kb1tv+0FzxRcnqEyli3rvsOml3ZIasemifTZxbud03CL87gccXXsdukfdPI73EJG6/PhqKqMqC5Lmn8va9RHlbpKejm4BpHeaV1Y64f/O2UrHpobszXFh/hyFUTRPNYYt0E/c9xC49tUBzjmihLZlwNgdWMP8On5Vv5GqH10OPl8ILqEcdGgVq/MSQWMC6XrTozzpA/mbN6kuRXN7fyOB9eiyA8xg6/T5LyrST82/8Ivl7MG0XyGG59YhwNMlDPBaMowe8C7X6nnsPNtFz3OIHr30T49WyWG5PudeYdNxOe2CBM0B3hXh+Vsb7PLQdmVfcWPKbId1GYMOZh0rwt7+H4rPqI5sPMgm7e+Hkf5gmFid3D6RrJXM31k+3sBQ/NmelO5rYJSuu4gehPTtRFNO9llrKPbZDWl32Afv2PgqoHw8dUyk6fFwq6LVgFUv4twEbQLZGX03rOOL/l8Zbvob9da0RzXWLdAjVtrjLWf3d/B+hYc8FjhNotoDytshbXj1rhfKfM40/Yve5HMG4wh+uTi9py3rAMfz5dq/itUb/G6xQ2QzfOUH3sgqaCpyayf0d5rU0NrkccY3kyabvSNMq/pfgJuidhC392fbJW+jLmEyz16Ch4bOG3cZQdzrE8mVhvjPJ3ryact7GhoFfDtzlU7/cDP2tA9ei1iaB6EuHhbspvJu8U9Egon7SGz5OMRYyDIb/3GmEMV0kp/jmEN1ym+sGOXkI9nlAxgrELhE1j7Ai/faXcP57lyaTz1vGHylj3fZ4D9QfW5557i3G+SuahOTPvfHwPb2td5PrVxfsFTzRkXV/J43k1f6Uw5iHS0rc5sN9rhOC3haapyzlj3co8G8Ib9RI85rDGYjlnrPfrlQ0jfRoJnt5owtolnHE+zLE27+DSS8pUd0CjI1XGumlGFvTt2Z17Sh5Ycw7TmnB+vhnnO13Cx2HwtGWE9auvcn3kvwcFTyz82LCMHwsfgbHH35fOvbAzTHck+tbFH5RxWCLVWfFJ6e8S6XX4J7LHds5fyvdbrNt8zYZDDjWFdvuh7+8Wcsb5M13yciCg9wBEc2my8QmSGq//pIxDkLT83xzYPM5e8FijqJBFhNOqrQTdBPmcWUz4YawR1xusxvd0mKfaEBONwWPlTUFPAfOuVHeLiRd0c8KPt35S+hUkLfvzPTTL/Ckzz/BG+P5noOIfhCL2zReOY6DkGIrL2qOX75hOvg+Xpo18Bz69u/CyW75ZCvUYofx1C/h+MnIqK4uvsQOldS+yYZrzbWD+fwKOglo2AebNnyfM20Dp/k52vAKlW+NylL4ESvuWGPa6FUa8bLO++J5FgFJWQrl2c4WYA6RrR7PBfUdnwWOJ8mzmEM4vbynoadBmHS37OQc/Q0f1xzdPguqJJOzh9QG2/tgo6IZ9puFsvs90dprD9xn4yjyexC/l5MDU49OEso6EO1iwz60B0kqyL5kTznmbBXPimwp+4/+j6szjalz+OE7Xkq7dlcqWbAkhVxJyzoMkhGzZq+smW9Zr3yISUciWSESWELLe6PmO7CGcczrVOa3We7NcXK79d2bmmXnm90ev3q/P6/PMfGeemXnmOc9zvgeGraBxPviIn6mGKLo3quMyRWh7iNR3Zgk02NCWe+Z9d+Bseo7vB9mx2ZD2H+U5348LeirkPJsstD1Eun21EJZ1Xi94AmCfA6vXB5YOnszbVacP8zhDv1TGdpAzhPr96+PnZcGK7otKdJMUdkFbdwZzxp7wbSZYeamN4HdAnayof0tle64nWrF8niZ4NTuNsz4pkvMkGb8DOUEof4K0yqYEzpS05vqmLg04jzyF+4qym0caqMdGQIL7RM5YfzmpCNI7rhI85PcipQKbYjjeeyCi+TBNsLN3K874utx0h8pYH93ADO/u1eee8CCWh9NyvRt8gvOfNotALccXxRwcRfjKCjw2RvKxgfl6EF4PW6HdbUYreiui33YohGnFLQQ/jiGAcKq7Ldevd2O5N+nYwJyUUgr/vD8u6BGEn/1BP9/wGMTqWkh05/qF0DNmNoixVZ3tT7jObZaHk8XmL62TS2DeXieuzzrWgHNRCP4cj3J97xOgHktzaVaJLFPi8Zem/V0Iey4tFjwLodpjyn1jyfsAPJ6u2UMktm6XOw7ljD1DIovg761Nuf8fs4NwrAPaOZ3y9+G4/Uy3nO9ixjro4k3LvDDwpOCJJvzbomIYgiIEPQI2RzPGY8lXWryqCK7cJu948DUtCgYS9gjCv9HC9HIoMw1Q+DEYswYR/pB7VvCkw/lXvkIMvlJbd8vee1Gk4MHPzb2lfMcSmHt+AKI5LWk8SXY+hNM3kd8aJ1xx/hVQPRlwsms/oXxv6cSXIpiwOFLw4Of/ktSgbTF8Je8VSLzeBn/3JvzHXfK7uRJbqx8lqIz14pRC+IayBE80Ye9VZti/eb2g4/cCvKQFz8zg/nU4onksaQxnJmh4v4WP7UXY8THLmWkC51rXQfXHEdbfp5/v1XbTEr3w982CBz8z95T8/yuCpb5jEc1jifUxKPGcJ4/nY/ee/BxhT3O3EuiWS1lto6cU6lQIT9dkCXoC4bmeZSSePWE9iB4au0Pw4Ofk7lLaoUI4YjsJ0byXWA9GvxjceZwliz14DOOqdyN8NgavF+48hlA/qhcOB0FPoOxdDLZbd3F97AD8XN1N8UxFcj83Hs8t2y6En4bhvmN6BuE3tUsg510G1yd22CZ48HN1V2nhAzP07D4D0RyYJjjcAN/jufJyajXtRHjH7QuCHgeDSjoK585VQulF8P1YrOAJQ79I7Qh3zMF1ufD5i/nvM4WQUMkMqp5O2OVkKUyreU7Q46ieXgzzdsYIOs2fOSezBN69CkM0ByYrv5W0v5cZejylrJbfShr8pRj63zkr6HGE3acWw4znMYKOy3eSBqwqgY4jwhDNb8nKd5JenSqC34KLQNXTCdcOKIH9oecEPY6wbUAxHLoQI+i4zCZS91mFhIvHNqPj4c00RPNVsrqaSL7hpXBlQhmoejrhZh1L4Eab84IeR/hVfDGgujGCjutykLr2LCXjZ+EnBz6WsH4PmcBm3BREc07ScXttdWNhHjlIDg2K4PW2F6B60gnvXmjZF/ldEPQ4wvPjiuFk/iZBx3XZSngeHB8VgmjeSLo+1KlnxxnrKaFm0PZ4BaqHPEeUMk8VK/XaSk9yiuHe7xcETxzhJnOLwHN8rKDjuupKm34rofMlsT7RR1wJRjRXJKu3rtQsshDuTiK/WyzUW1eqW8zqrSs9/bkIarqdFzxxhJvMMINrwhZBx+XXlBxeFBO+2LQO0eX+ExHNFcnqrSltmG0ZSw3egaqT56OSc7MSpd6a0vl5Jlh1OF3wpBKeNbpEWTdqSv6V6POddSTXpQlcg7cL/tVoVIefOeNckU1mlEDaIcpUD0f9qtRQeDnRZxhKCJ//SI/tNWKJ4J9AeOOAYsI5O6sTvd6fYwXPe7AfXZ0z1jcft+wJX1NW+8HGEn+x0nYbKbI9bXvDbTSeKtWPC/5Uwod3Yk4mnPSskPSDqQ6N86FdouBfg46kVeGM80wGTi0C2YMy1Rejge+tCdecNV/QxxBet9hMeIN3VaJXnzha8OC2VJHc08zw29APoOrlhAePZ+2qInm4lZD4P+6tpniSoc1BWm/16jhXgJWiz0ejj1UW1iIrafSrIsJD3lHP/bBZgp/mvWw9rRg0twMEHcdmJfVYZoanlT+AqpcTLpzIYrOSmvmUKGuOlfQ9vgxiL+P+wbkl6RpSfXsFYS5/1R6qXUS45P034qlSazL3v60aIByLY/iqvZ1qgkHPKKsxfNXuac5i+Kp9aCwh52hPlQ9a9Xy91+7pa4biPRGI5oqk8xrV+cIZ69UulJC59ir+o1adg++1teYVQtvCCcKxNI/l4n6l8CwmQNBxbO+1y2eaYPQGymqc77U3H7I432tdovF6THNRRhpKlTjLtS2XFJP5NaXxS60618q1sX+boM/dVYjmimSxlWs9rpSQudNp3VutOqfKtR9+FJJzWm3RP1r1/JZrB68sVOIv105Jp5/Vzzr/hniqk9+7LRdiLtd2q4M9NLfkxOos5sfa+YPNSsyPtZNTSpQ4H2svhZTCoGLyzpcQj0U/X6rE8Fi7Y32pUv5jbWZPyz14o7eg+sn357RTNLiuLML3F+DyMwg32FVK4uklFxH/gFs4NpNybCQaml/Kz7u8sIj3oVVcodAuk/aFYxEsvPYG1GPJ+wraDqGlSgwmbfarEiUGk7aTH3s+a9K23cueS5q0W+5gD83ZOMNyPX9cth7RfIysLp120xczdJr/BlSdvA+hfUjGg4nwqjO4Xh1h30llSgw6rRt5bptFeMqlQiUGnfZovFmJQaftPa6IxBB24CEpP2Epy/3IYsjWdjtshpkz34Kqk3cjtLeWFikxZGvX9S1RYsjWyg1ZP2Rr3Q+yGLK1l7uzfsjW1v2JPafO1m78zJ7PZmurbCmD0TLLIYnL/gr74q5xxnq3YHy/RpnNnbr5t4V5lKUtCS5U4s/SuvZhcydL627P1pks7ctJLOYs7SUyTrIJX9Cwc5elHTucjZ8srf1+9v5Alva/rWVQtXo0onkjWWwZ2t6TTdD4FmU1ngztpbgiJZ4M7aGgUmjogo9N58ceavgn4T6f8TqZLhybrt0Xx9qSrs2fXgaHX7J8jNRz5c0pfr469jtBeOMO8v4c4fN7WN5Feu5OfTqqZXu8hzMPK6yD4thDWnUeJWs/ZlPu9Qc9NmH/bWDlRHZmORhJX0LTa0kK475K0H4YT/vN0Xuflu3Zjq7eyxl7jEvoeW+6kpWTSvT+hy3X+i1HQS1/A9rtGE/4+68sZyO9fp1I26Uw3ofEaR2b02f6C2y3E/2G9y5Q/VEodM0mzjjvYvxSy326wzpEczDSPZVuXQxnrKfMLYXefWJB9USikT2itOo1IkIbEFpE+LS8VsvWjXb5EZyxZ9MXE9y9FY5onkasR8Op/ZGcse6WbxkbZ9eB6qG5GW3JvA5HpnmrtWyP9GRhOGfsSXuKY1iMmvks0rJ9BdY/Wq4pthcWIZrLEesRMOvcUs5Y108uhiP1VoHqWYzyiubQPtyHywkljNbiz15Ceb2ffhonxBCgXWyZ79ubrUA0fyPWF0LvkYGcsZ5vudeO2PgHqJ5wZDg+UGivj3aVpT//vUxZPdZHu6hiEViHzAdVX42eve4l9LOHtvG3IpjUMQLRfI/0WM2SPoQfn2J5IOm5a1TUUTiPztqYG4VwMpcy1nc9CgfG1GOnLfxQDF8NaxHN98jqtdO2i6efU4UvdBL61k67xr0MbBqvB9Ufib5WqM8Z53tEHQohOpKyWpe1dsPqUqV8a2305FIyJqtn2Ajj01rre90MTfpsB/XYaOhYkZVvDTsbVOeMPY/qFcK/k6sL/jfymQk1OGN9skcRaDoaZNWDY3ujud66GAq/UFbjfKMxbC9T4nyjCX1XopzHN5oX94qUsfFG88O3UBmTbzTPe+Br0HzCTa9hnkP4Anknh+Ru0szcWEbm+Jp77zRsvmN9c4kJpuxIATWGBJj5poJWXQcscWbRz979+n5UPHZEt3EthOp5DYVjc+R4+6rKsWly68tfie5sEyernkC5eto/nLF+KR7zSu45FBQg+HH/5GikK8VQ7ytldZzkaF59ZP2To2nWshC+eK4QPMvR4oP5GjYHd+19qvB8NG9CKeHN9ecK/jmEN5w2Kf2Wo4k6S+9fHuezcvB6m6OpWasQtnQ7B+qxqVBtyN+ciec+fdY2vuSRojsTvf5DExTmtRGOjZWrj34l9EmOpv9ifL4c5YkPWb2ORLepXAjWc2rK6rG4T9I0d8YVw6V/KKtjKU2zfRsbS2makQ6sryyeS2Zo9PcKwT+HcIy7GYZ1myvouL2WY3WlYCVdAFVfCMucTnPGuk2uCS4ELBE8obD4RgZnrCf54jEZAN9r3lT0AKK3eUXf/yn7ekPRPSChBAltT9PMsiqFDW6vM9XycXtjNVZjCuHJGspq22M1J33YfI/VNEkqVtoeq1mxxLIHs1kp+OcQbqstgRdd/xD0dHjxz1ahH2I13pIZbpjTQPXEQZ2iHZxJfsthxbA5Il7wRMNfXns5Y32NPV3f1nocFvowVhNSjb33GKvR/l2s9E+s5p4LPndy5pusOMWP8wLGaoJOmWDdnouZal2RKGH/NML9H+J1NVDok0BN1bbFSp8Earq9L1L6JFDjZBnPdUuXC/75yP/CWs5Y/+5QBMEXFgqeVIi/t0EY84EazSy6zsQvZccmwKhmm4Q2BmqSPFgbAzWwoVhpS6BmpGUvbT6blvn/MTtqqmjN0HYdZXXuO2quVy5U4nfUHDaayXzvuXwAn/tYf6Yxk7nvfcqXrwNY91leSOpNPaylfTXgQaZa/hqUcsea15VzRt8L89lEfN8n91KvrXKv7VfNSl1yLyhla7Lca89ay1h1yMn8f3+FXjUrmWHQSspqnBV6tQqn59e24x6iPw6JzVQ9xJ95eo0JvFpRpvoEFDg67wpjrHeMNEHYkYmCZwxaf2z9FcZYr/s7jnkk+qn3SEUfSfTSaKz7IzRwg6L7E92huRmu1xvMy/wcNC5TLZ/0Q6bRco6SO1OmeghKtj/DGevLp5jgW1CI4AlGv15qyxnrUR2KlLbImT5kzo4hHEreCRxJ+CL5rMyfsEQ+0/ND07fZKeX4Ed2vFJfji7YtO6novkSvvccEYzf35zEMsR+VybhTCcuxyWJ2lPPyzbDs78mCHkx4U/NiJU5H2W9NiRKno+xFPkMYSThnd5kSj6Nc7FumxOAoP3Uthg6b+/EyY6f9lsl4yFCWh5OOvaKoYUI8gXLrm2Z4ZBsqeIIJpyawfguUfaeweAJl242s3kD5e9sy+NDchx87bkx4JmO5Ncu9Sce/5ku0UG+sLOkLoQ6ECp5gwusTS0j5H08yP82lWcUyHydofLnf849dmYw/8Fya2D8VuUTHc8a6ZLmfLWg/XfCEELbRlMGZ5IFc3993bybjMjPLn0mv3RMuZXLG+t6/CsGxfCb3wKfBgt8Pdbt4WVbX1RxZn1IMwYaTmapnDSrc+pzwzRMsTya9dvyoVswZ6wWxReDffx73OJwfJvj9USv7Ul7XRfSUsHPQ9UzVs9oyL/D3KCz7hAiWG5OuXYuaV+GMdbcFZrhjs0TwzEebAj7J6rpt2bM2LyNjsnvFiqDOd2t4Zi6F0DujhGPlzDF1Pwr9YA05c4pgiPuRTNUTjj4aawBbu67PqA5sbXnfuzZnvEcMttzr7fxlHKL7Ray3QgnjbDljXTfbBEttWgseJ5QT8wtnrFtZrrlzcx0Fj0zyc06sWggP7c5mqvoElPqjCWe83+r1uQQOjw9CdO+FdRdket6UM3l/0bJ2vfvUTvC0Ijy/a4kSgzPsDSDPbSzrTDPF04To/RYUwvPCRsKxcmavaAfCdmMryKoegjpO6sIZ72+eTzJDrzLKbE55/tmGM9atp9P3jgZVaq/orkR/jfftazsKx7oQXlS9GGrXasj1t9WtZNUzFXV53ZszeW9svhlWFFJWy/eBalfMkOXaSdBdCNt4lkH1zg5cD5tSS1Y9uJwAOLXeDJBJWS0zADKlInizopOgO6ADzQcTrgn2XJ9bp62sehzlOcuH8vLr/zaW8NC1uN9Chf4MhabO+Prlhv49PlHR3YjeYIEJ0je4CX5XwlXzikkM402BPB6sf7QrBL9fHbh/8VGcJ1Ot68KkKfwcWTWdI4y3hfDs3xJoen4ionsdFsNCsL5vgoOn3ATdlXC8dRnM29KQ6/8Nay+rngmWa+gywpXH4DkVIcyvCAh9wMqPgOXNi2D5r79yT6u5jTife4dzvKvHVvmT8qg/8ToQLawJ0dAi1KyUGQ3Lj5TCiXNduCc5qxHnuXskWTx2TV4M4YNDce6BOFD3D3GweTq+JrqjFg02Kro70cMqFEPWk67c32liI+FYE8T/E80Z60E1y6BViyJQPToYMZ95suG2Lpbw+fE3BA9ev+PA+AHHkEa4Ivn8J5Cw4ZVl/7xmnKz6R6IfUduFPsGffxXBQM/RiN4PY90THa+wmzPWn58zwR4fT+75/auD4Kf74PiPJvg5nDLVsmByEq1r6Lcrgo6vAwnwirz/lkO4wbpCJf4Ey54Fn6NYwh8am0lb1l2n8T/utF5WywlGr84nCetJMhhiC6HvF8psjC14tkcYw8nQI7CMjJPBe2g58wp6CH4HtCJyvzBfkmF59SIw3rAXPJY/M4uB/AYN7BpUClXfGED1ZEBq8D7CU+GioFsTTjlRqvRDMlztV6T0QzIcmW+C54Nuyqo/TW7dNlHhWPlmk72EV4zD+QZTFd0LPduZwhnrvfuWQF7fXtxj3mkn+HWwrx31j9iF351jejphtzGlsLnPeUG3Jpy6hsWcCh2XsJhTofYRE1wsuiGr/hCkeXSKMy43+rYZgjpRxnq9ZC3nm3Z2nPE497U7wccP1jN2FML08ixQPenkb4pnMQwuOy/o1oTtyedLOM50OHSFxZkO1iEmqD46W1b9IajYcJbwe3+WY9MEH737cCa5OxpTT1QXO0HPgj+OsXIyIO2/c0IMGeDbr0SJIQNWjSyET+0KZPXYHHn7d1rmh834/Rzy7AdM/ftxxu+kvb4qE+5Dfiuc6c6k7pIV+FzYEV6RV0jqHTLxKvH8MsAGVP8bOb8+LSdgKa6LPHOCvTt9OeM9bdH02wrbEt03sgSMOxsIHh9ybtyn4no9COeS50rOhK9broln6zuB6rcDT7ubhOc/xPk8yG+YQf3Vgzjjuq4vIr9nBu7O9QXdh4zRIcPY9wt0cO5CMQwi3y9gHmdY5fyQcIE7y0tpuRZ0HMIZ73tTQvUK1yW6aZQZTg2pK3jo3qF9FH0X99QPPaj9bLluLzTDK/I9C+YPRgGHKW/pRfOdsGtBwJkSzlhPGlsEkx76C566KOUVPTaipJag07yUx7xKoWhwQ1D1Cchz71PCGaPJc1Vg6/bR3n9xxvqRNMs1vdFowVMTTTlLPZUSawi6HUghT/hYdXz4nI+TUSHsNw9z5EMeTLesP9NYPhW8JpfDro2lhDWR1B+1ZK2slj8GTZ5BuWZVnEPxvaIHyh/PvuWM9eVyIdxDAbLqsUGD5Q+EXxRXRfQ5mQlscrvLjPE752lXfyhshSrIFcm5vBOE/1sRHtarq8wYH/djwk8Kv4dxlysTDgpk+SRN4DS4h8wY7w0guBpnHFP/lYVQ//SviH6/yARfKnfgjNtd70I1zli/v6AIlpE87NTzJKePrPrdUeUdKuPzdKRJKdR73RXxvKiWvdOAbszjgrKbVie8omJr7plSheWZZP1ZE5X+WQoFn/xkVSe/Y4tWGcywuidlqrdCP11hHieit7Y2E45BdYiuO9+M+/dcewzqsbiuuih7aDH4mEbLqu6Ono2g/Gwxy0WJ9SYIDtbnjPXc8WZ4mdxY8DyGr0fosZs0RaDqgfK2OvUIWzvOlVXdDV1tbUd44GV8j+Cg6A7on3n2nPHf9RXFcH64veAxwbFnDQi3s8oDVY+Vfz9jz5nqxVAzYouserxR5MuGnHF7rIvNUPF7P0TbRq8X4TMbccZ6YqIZFug13OPW01Xw26LsQOp/sbge1xtNMwLjajMuyKo/TS6v2xixdbvAxZEzPn+DLOe6w88DED2vLE4nNKZiqRKPE1q0E7MXGrC9meLxIjp+TmGT0VM41hW1nUTrPfG9raDXRcuKWDw10YEOLAYb9FMZ4yro1AxWvhUK2sT4KywNYvwektczLofUu4wfk7G4exkek8+B1etlWwZqDCbo8ROrC1/fnVAVMEHWqbuy6sF90goFjyyBQZEDEb3vZe1thcY0KYOwsu6C7oLG7W7JGev/NiqC2FttBM9jsOvCysfX91bIK7OYxBCro/rhmXky87cIxtc7F8XviQ6Q35OgjPWq08xwSe7GPQU/Wgt+XL4LOnqsEJIf58pMr3Ybl+lK+N7SrpxZnkyjtgia9Wol6LgcV9RsayGJ859j7YR+c0U/gkzw+cwdmfk92uPy3fi8/nNCR2E9cUMBt0ug3c1fBU8rlLaSHpsc2kLQaS7N21FsP+aGdnqy/ZgbmmfZNz4HJDP/HwiPW3fC3Xu5cabn0x2F/G2CMb5Ogk7zar5eXayU744aJBYq5buj7VfofLE+8iufO1jH3yfyunNEVsvxRceiuxEeS3IievJ15vEY6gmu10HQnSx9QvWac5oIOmXnZ/Q6i7nfslIlTk/U6RQ7F56o6ybW/56o6QkWmyf6FGiGls13y2qZeP56obmLS2DBbh9Exy6dm+tWd+eM9VcOJTDzS1vB0wT1n8bKcUDPonryNQd7xvxbBMjTXvDXJbxqLvselhda1MQMPuvrguqxhmvNab03X+M8S0x/Q3hHMGuXJZ6WZqVdXuj7bDM4B+0R/LhdErK6Vwi/ju+P6NpE592i8l7CHJTQdcv8urimteCxRVFaDeGJV+oKOuWdO0zKtVFCq18VKtdhCSV+KFau+RI64cK+eyWhqi1pe8870Hrz/m4Mapm4XRqF8eegTM8hfPo3du4kNNzCcrNUweOPfl7SlzNuc9QUEyQNokx1P+TTrDdnrFcLKiRjcms0K8eX6KOKC5V+80Z/tS4m826dMzvWiej7ouh1/PgCWm/Fd45CXXVRt/2szJqoIKEP4bD3NoKH8qxpJqWvvNFP081A91PeaCfpz68kjrX5bP/vjXIs+3OtzgnUcnLkk0NZXWly1HRJ6AdfVDffDL9YDUO0baztvujKrFKlvb7oRwz9TNLcrh8fwx3tfIQx7It+sS0h/HGLD2/jmfUqY0+l44Wkvc3P+PC2Y1371QTXt/4sxIDbzjxVUL/mjK1QwwuMv8LwEf0Ru36VnGdcTuLOsaw55+e9AbXMx4RdfmXvv/miMS3YO3i+qP139i6ZL9oyjr1L5os+BJcCy4Maub4QXoa3EsrEfeiH6tctgoR6wxDLv4/jTxkqtsUPpY4rI2252WwAbxfWt5DnKVYot+tA3kasz+xihod2P0AtsxyK3qpt+VhO/aXkcyrmoeePvuesI+yymIwBwZMNJxMHEf4m3Rb0LMLzD+ExlkE4ylhE2n61NYvZmeiZVqWwO8RFOBb3gz9KLDKDWwhldo4WzPLjjPVVTmXkfJm1g/m5w7qZ/K57OUSPGCycR3/U4mIJaW/QPj/hPPqjdQfYufNHJ2fT9yfP+KttxPoPN5Zvxx91LGTvBPqjxY/Yd5P90dOhZlj1wxnUmC3/fxtG+J+eOJ/rSN72iFjmwWvySLTneinMfOMIzHO+Lb7nHcM9GcNG87Ua6yeLSqD24vqgenC8E9D1iCKYcIKyui+agF6QZ46ehEMuFyrlTEBujmb421ADVD9eGy16u2JlPZyAnmaS78ChEckTieffHPJ9T2EdC0bfHrG9aDDyqF1M6l3WNIh4ahm8BL8nql/O6nJHvSpMROy67DwwkPDLPzoIfmsw5VM9tHMlUHUcZzC6O9CsxBmMqloXAV238XvYJUpsIWjUd8t9wRrK6nUqBG0xFSkxh6C+dmYw1tcKHld0tv9vnLFuva0EJmW3FTxv5D+sJxF+vNooq3oO4QHz2XUkBO3fTHOzYH7uQtfDoQfVeBKlKQpLqLnvZKHeqeibVRk0XOKClN+qJ+UnAD325NKzsqqnEf4SalLqmoranClSyglDr8h3511QVPh0pF6Lw9Cb7Zb97YU2iD53pOWEj51GuGb7g7KqxxJ2iqef32JukFGilDMHTbDsA+UOzog+U2RryByURp4px8r3P88iuucW/Hkv8wQSbvahUClnPgpYgf2t0NaoPxDbi2LdKc5yH3q9JaLPCOmx40dSz7S2Y2RVp3lNDT+Xgm2lFog+dzTBpxD8mQPlLwn42rqccH5JS5kxvs6+v7+CM352uDGsCDr93gzR9waw7ihHeKzkjPWm10xQ8qqRrHpontIua4vhnwrNEH3/g/pv/0s93e1byKpO85HG3isG/2eOiL5HwvpnDbq8thTef3OVVR37I9GuisVw8JUjou8VMX8kmvy9CP4mv00WKfijkOaGGVrNb4bo+69szEShzRFlyvmNQstJvoVAwkfPmyC69hhZ9eNyNqCPey33BbebIfr+OpuPG9CNAezz/w2o06ZipfwNqGUZG/8bkOGwCWaP2SCrxwbK9/3U8k/Npvraq7iujUL5G5Evuc7mEJ6/zASP4LasetLkc47RfKxa9aDlNLyP83vE8GvHuPObhOtIDPrPygxHtn4D1fMe8nM2csZ6P7IvKocLJ9ix5URP6mOG92//4sdmxeF3Jlk5ObLHbFpO05/xONyM2HX50rJYzljvEGqGISYrwYNj24yCPcqg26unoOo58tf9McK524wSrcugwflMWfXgftuKOvYrgV2VmiOa55PVtRV12FECnftV5vqxwfizw628TJ+Xm3kfYh0WFUKdYbtk1eOEFhVSbuqHx942RW9CuFNbuj/Zhpi/CtFTXAuhQduq3O82BrdrG69rViLz47G3DbmsLYRPfvNlsfyHbbcTPvwUf2azQ9EdCF9pUgKbz1bjetEF/Hka84RC4aPtnIn+0ARnCqdzz693ggV/oPzkIasXz/EdlnuoEhj/qY8s1uu1i7EtWj5xp8J1kXSGcU2U2oOxDfJvSv1/ZuHPWXcp+kJ4/nUHZ6zHxpmhXrtlgieU8G4HPP4DoG4g8/tAo0O0/PIdfQS/o9zuBtXvbsHrEtUHbcOfYe4W6tqNQm6ZYeDVZYIeSnjocPpZ/a8b4ok+y+9X7rnWED9DZ/5yuPReZZxHVNabYdpsympde1CWVAgbf14p6KGEIYzeu6WdTiD61RqtuKd6VfxOwh5evqYb5dXk970SFT0CBhzbyxnrrReYoNeLCMFDcvRZ9uEsL0ci2tDfDMkb7bnn0NvSTNX/GPKPMTbBvZP7FMZ7RZyr03IPW9WgMNaj4fzEfZyxvql6IUS2jxU8JKci6vK4hMTQypuW/yOqpuCxJux5oARuDHiUqeo6uGfHOBuutWWcBdslxhkwKIRxOnhdZpwK537ar3AyzO/MOAHmfWCeOEiYrsZwpRv1DNv/E9C8oya4knc7kzFdkw+iJMv9UW7dtzLNNWqCsnUPMhljz6GOlF+dws/LUvg6hrmkcbHlumb1f7rXfcoLL1606EeEte4IOjSWXUeOoDpN2DPxIyj+YzEMy+kt+B3l4Y0P82M9JjM9Vh7+mnGg/CqCsQ+cWHBMoucWP6s6JqE6ehipG0CY6h7QZFkqZ6xftDaScftrDaY7Ez3vVC49v/3YsXZEj/mqg0pzfxHKxHUdkR5u0cH0//oTVss/Iu352aiUeUSSruYp5RyREvNyYWt1G8HvA6NyDvNjh+1LIfyHFc4vmiLEliLZ7tQr5aRI/im5oLta/f88xhGHCMv/sZyrOjIeOiYcUpicd2lN11xYm0rOO9EbbsTv+xzg5ezNO8D960qSFc6Rv82k+s/Vb8nMX80D/65vEo9/3T+M0+QAF8rfW52QVQ/+S5S2dC4Aeo+WKPUbwX6nNFHyOZOvzMFEaXiFfND1DgSaV1NH1s+PuYm835KL9xFOPJYoqx48JvZIx08Ylbr2SDkXdEpdeyRzBwPQ+8E9UqKPEej94B7Jc2UB0HcZ9khrRucr8eyRXn3TQ5YuBmieTB2J7cEixhEwyY/xQkieyzgUKk3cS/izHsfGdJpX8/rcAiXO3VL/NTo44F8ANH8m7Z+fsxIUzgbrEMaWteJv5smAt00Zp5NjO8fq4fSAC7yc24dOCWWmQkQY42RYk8LYsoboGMfB+o0J/FzjYxcn50F60xuyWk6avFW/W2jLLim0cgFYORQCzeFJ+79dQjyP7dcSytaOeLwxzxs5pP0uXtfLC9Rz7iW+P9khjNUd0udnRrigeScz/fs0XNc27pl6cbsQ8zapSWs9zPN+JKueNMJn2+XD6Qr4nmorH0sk96ajUZnLW6XgSrmkHJ+oOOL50Bdk1Z9GOGy8QVnHtkpbs/OVftgsOX/PBcO7YqA5M1n5m6WyJzpoeXKEoPtApNsWPl+cJjPdmXiq/GkZ8/GdBT/ZK0rNnujh54fnZFUn+1jp4sQ86NLkKdCcmfS8DNofI8QQIw21LoA+44cKHmdY84LyfF1jQbcj/D0+V6k3Rvr8Mg+Otr0hqx6ah3PvWdz2KoRvf8R+K8I2rpjxHnijJJfr4XKbD0DzauJj30N24408fpu3lOPy+gseO3Cavolw5rJqgm5NeFEFPTh6Vxb0N7Ju3UY+BoZv26Qw/lxxg1TnsRH6Jv2MaP5MGr/PGcZV0IagaIWtkHUU46/gdZYxfvdng+R5Ug8v3+wHtZwE8BvNPJa1wkT1oAUxgscHDu+inregEXRrOFIULcQZJe19qIcpM2sgmpOT1mu8S9l6GY6B6dFwzHs94V9C1wo6ze0ZYrl+HX7owfWTDvh5dSQv8+yzSKFdkdLObD38uucAqJ4ImDdmHeGE7SsE3QPuZVO9UmxHQc+Rl2xQGevre1jG6lmDrHrS5Lzq64TxHClVXZVL5tH6TcxDflNDOt3cABearxSOtUH1560h/Kknyx1K448Ys5ZwSzPNI8rW4eqLKM+984egOxNu/YtlPJD3XtfwmC9FUr7eGT+vXCPEuUZy75inxLZG2lSGOVCOzGQeco8vBY/Uw9aZw4VjaQ7SmYPwWkFzjVaoYCTjrcfk1cRztEFlRddB/BOWX1QHIbdmccYxH/eKINxiZEtBT5M/tKWc8vywrOrkt1Sk6Vf14Dk+XNAD5dadaTkx51huUqw7IXdjOI+5f9kqhR3QQ862KEBPPdOf1hOOtUKJSZR7QgWuz4/B3/9lnmjw8VYZ6602GiBq50bBEwFD5qqM9VMrcsl5RMeZvpDoDhWwHkrYjuwZnAkvf50HybNaCmXGynIcjf+3Ovhzp+WKXhf9XGcl4VaVagv6V2izirLNqC/A9Pj5qaB6UmFlMeM46OC6Qp37Fk/9lflwjnyXk3kCCLffVgD0+rJcCh5boMzT5dLsqHwl/uXS9GZ5UHViQ+FYN7Rh5mLOOC9oRXc9DK7bGdEcoVh3Rd0llbHuPVsHd5e3Ezyt0JLLKmM9MkUHncNbC56a6L+7SwjXXVyd6+4dcY5QyqsunuI8nOdHZXvgxdJQP9auxdJk0l476O67TFi3F0sj7PWE07zosX++rMLLGXcSP++dr/jdUcSFhUK75ku1nuO544IyRy1SdPJ5ozTGP1dpl8VTJ5esFZujWTk032mMZf232VONl3/hT5wDlnnOC5wOduNpvfM77RH0BGhroPr9X/AehupBl/Dz2zmKxxMFXfpDiHmO1C6uQIlzjnShkMU5R3JoYwD6Oc8caYV9HjzvUUUoB18350jHsvSg2fgFVD2D8EaTHqZt+pPrgccSBc8beWLMH5yxfm+iEcIGlsqqR0KNe4dxxjk8M//Ww0NvylT3QisyZgv9HCbVPcXiD5O2hOrgi18Lwe+EirZQfrSrmaBXQbOusXKsULphJm9jFprN2/UohfIgA34vkh2bTPjtTgM4DDgg6LhdYZJfugFutngqq7o3WjhgKmeSt7O1AUYPpKy2Zao0+2kuPKjcWtBboZy304V1e6rUYKkeZsxqwj0HF+C8c8yfBQ8yp/E41/0+g3D9FymCJ4Kw8Q8jDJm1TNAXQkIK41BI7Ux5Z4cQwWNNOHePkbQ3yoPWNe7pv7Lq8UVH+oVwxrlA4bAermopq+0NkVzfGeGvZq0FvQl6sHQKYXv7RoJO85EuqJQHa0NuA9PDpqSC6kmFy7+F8DYmbphM+MOBNYInAP4dG8rXh5QEpnsQj8/yfMv51wp+Z8Iumnyg+88QaUJfA+mHF460/D2utbl/Uwh+bhnMz92FApWx/mO9DrqdaCl4HNC/Uykvv2Uv6Li9wVL75XposO4OMP3JuxOcvyVGgOr3gAzb33nMMfMnKWwHlbsy3Q/9sAvijHOQ7m1RAL0zBiOaj5TFOUEKyc+FI3815/qXYDvBQ/Odhr81wPv4O8D06utOguqJgJMLaF3GP5YLOvmNRWlZjhG8S8lvLAr1jpG6zSsgc7ZNLNOdiO6yVgdHUpoJfpoHNQry4d2KBoLO8qAa4d+EO8D0xh4nQPUshP4/j+OM9Vqf8iHp3UzB44d2zh5J+N9kfE5HCuN5pPQhLE+JbaRUtVMufPurKfd45jcQ/NlwMyuA8N2KLD+qDsxVj4PqCYXGDgGcsd60sRHKx4+H/6/XXzJv1MFZf8rqeuIv/TW2QInHX/pcqYDMo6tfmKcJ0dFnHcwpbMiPTYux5zzel+VK1cGLkFRQy19I2BRWoMTmLwXtM5J5NDB3GJ9TWA8bqofAesOEY33RwhNDeZw/+/sJMftJmycbYOO1vojmMmVx+klvsui7luOn0mMv1MWfaTKPCbpcZ6yDnM7Uc9DxhOCh+VHzYwqU+P2kwESjEr+fFNzeAPMKxwr+AJj922AhNl/p/XQD1L/eB9EcpzpI3Y7zi/oqnnJ4uXOAwo+hWuwgOn//OCt40qH2AV8hHl9p/ZM8JR5fqdMuA/zeb7rgDwW7LgMk9Vx7S+4385R4vKXzuTqYHNQX0Zyo2PMeesSrjPV/C4yQkEAZ69vdMkH1Z8DZwH5CPN6S0y95UCl4keBZCLWjGeN5Kklbfs1T4pGk4PoG6FLQD9FcqbSv/pH78Bjk+n0JX9n7DzDP6h3XQPVnQY2evXkM4QFUv74/QvDg9xe8pNMNjEoMXpLvHzqInTcI0byptH+O99fwc4H1vGV6aDSfMinz2XXOcz9vBPXYaOj2iTF+x8FTGrwFr+0jCYfEGSCj1zBE86PSeCr95cn75OCOnrzeTocpR03Azwuop1qza5yrTNgGajlx8KOAMX7XwF0aMwHXO4Hw56RcJR53ycasA7fzAYjmStWR2BbJXfl4w/qUNnpYNpcy69v2Zz0I500ErtvW2yF4aM7V64vwvAghPKBjrhKPm1T2lw6+jg1ENJ+qjsSW2aAz76sU1y48hiE2lC8dws+NqH/Y3AxQj40D7YnOnLG+cFEeZD+PFTw4HlfpV8veuHNBCKJ5VnUktkePXHlfNa/XiXDi33gdYHoG6A5QXXf1vKBHQ+q4DpyxfuOAARZ2ixI8NHfrlCn5Sgwu0sZLlr5qPQXRXKyWe4rKuF2U+/c9y5mW6SK5DDXCrdGRgk7ztTbbyspsJQ26rYf1P4cimn/Vch+6nLx/QPj50rOcaZmtpN8lIxxxiRR0mqM1dHuBUqaT9OBaLoSHhCCac5Wei30LWgpjw0lqvj4X5rx8BsxTOuE8qP5owtssa3jisbWCjstvIkU/yyP9rxnSjJ8LrD+sboAXvSchmn+Vjv9Tvk2FOdhEykjXQ8zGl6B6HhM+vLIAAgyXBD2acJJXHshBawUd1+UgdZlpJOe9a7SDMF8cpKZhOvA4GoRo/lVWr4MU6ZsPth3fgqpnwILdjThj/ahjLkQEXBE80YQL/fKgf/NIQad5XE9sLFDqtZVGNcyFdacmIpp/la51D4baCWuvreR/2wD36n0A1ZNB2LW2EXqbMgU9mnD3RwZoYrte0Gnu1tEv6JrQQVOPz0Gst2qqt9yLjUc0Fyurt65097c8cNv2H6h6BuHzmbmw6rgs6NFg3f8XwjuObxL0cPRLaC3OOLdq2B0jXKuxCtE8q1hfjmK9a3HG+rmXBih/sUTwTCA8uG4+WStaBzJ9DNGrhOtg3snRgh/HX1NyCyyALU6fQdUzCP+HDHBmbybX7aLiBE8cnBpGeYkzzj9go+ir0ZSo6govRlkLVMae+w55EP52geAfQ3hZnTz40WcU18euw/e2NjyevDjKjev/KejphP+6hdfPBMLvb+lhw5zd3PN8LsvFiv1r0O7VVRWej5rZW3PGngt/5kPXy3MF/0jCTWIp371K9RVZIwTPV2h/yJoz1rsO1oPxLmUW5/3+tN7+nicEPZXw4Yc6yPzpqKAnw78VWZwJ0E+uRvivF7gtVoo+BzmnVhLWKCvpznY94bRA6glrM0PwjyR8aZ+lb2+OEHQcp5XkMUMPbT5RZrHVOFWZ95vdYJyLlTLOp2qToIfvEIFozlW6dg26UEGYv1+12+fkEw5/+l3L5lf7kq+csSf4tp6M2wdhTJ9A9J8O0bFxOYDVO4bo52obSFtMhyoK8X/Vep3QwevVlNk4xPlUrf6mnJjxnuh7dasQzb/K6nqvrSoVKOW/18YX5StlvteO3qCD2ksoY3/RMDw3y7VqveXaUsucqrCFsjqnyrXxpMxwlHvpuVad14+1uemW6+COlYjmNWXlPNbOcNZD2dRvoOrvCdc5iuOhuUxv+enhxLR1hKknEv012SycF5PW8bUeVhasETzkHTTtlLNGuHktXNDD0d4WxUIMJu3m6XrQ+n0H1fOecJIhj8RQUVtA9GNLWC5TWu/tj/m8rpJf84QyddrW/+TCmL0VBf97om+YnQ/HZ7J8pFjfgOI/3FfYCp38+pAz9tyokAsVXSoJflx+tjZ0aL5SZrb2QUIB2Jey/KLs2Czt4C1GWDKvMtffdGS5PZknQ3ugMBfGDa7M9dZuLIcn9STePc/rhTOUvXJwvdSzPZPl7aRtbLb1jJZdHzVpaVr1WpyqXXYij7Dx0QlFN0GFgcdVtnieluphqZsBWJnXHVmeT+yx7Gs3HlM4G9onHVEYP7NO1m6vlEf43psULVs/F1c9xBl7rj01wLGFZ0EtcwN6cG0/Z5yfs6hVPnz6HIVork66jtWMOaBl60PonSQtW6+wp1OGkfBy70QtW7tOLUrgjD3X9+tgdqvdoJaJy4/TntpvIBy0YAfRz12KRDS3J73WfNm+nTPWm582QGjlzaB6sD9aW/raSLhNoy18fFaziRXmSLQ2v9xAxurK3zcKcyRaa+isJ/Pir6hoPkewfiRSB0mxKxHNEUqv43dGxnDGurF7LvwVsw5UD80FarUUrwPLkW3F9Vr12h2h3fgcn6PF6HbXtVr1+hihrdjRAEu3LEQ0RyjWI2DVnbWcsT5qsAG0ceHAPLW34OvXQsWzEPruXcwZ65GfdGCsOB+Yx3EOy/lJ6y2YMUXwh2o7vMqDS+QZE/Uk3cFtD+Dxx6+bSOeINf6shumr0d8/DxL600e7eFIu1GgfgWg+T9ontT+PJNwmFOcpYfoadHFjb+EceWhjh+fByYy1iObz1EHla/jzKw8e57e7vfh5H3i/izAGnLWxXY0QXHUdork9ab+FnnEV+tBZ+2yxEfyDokD1vJH1h9pwxvpIpAPfqt9k5tm05Zms+nFddtrqUwvgZuQ6RPN/0vEZtMlBGKt22vhOlv0AbAfVEw1Bs1sI48dO23EQ/Wyzbw17RbcjeniEDi43theOtYbpSS04Y/1Dc6MSs522eD3mHHnxV0fFk0P0hmcN0HgEyKycEjOO2VrL5rJz62qcsT7Gcl2r1eA4qJ5k6NKlJmes952J51ECFHasp1XnuLX21k2jEr+1dscMI/Rf2UooB8djrV0+vgC6Xj0tq3oUOnThu0ZdE95oym7ooIcDZbb+aM9/54z1ulIu7Eo+B6onlXDxJ/rs7O6WKkr5zkRvesIIsy+4Cf40ecll5sHPRt9o8uLyCXes8UnxBMqmOt8IP+zSWlaPxbHlaN7Y6GF4c8rqHM/R/G5foMzrHM29GrjM+YT1QfkQ3Rm/h8P8obBl3EPOWK9t1kH969MFTwA4PjRzxvroF3gN8YFLHx8oug/RR63G65gHDPXTK7oH0V+XY3aUR+S9VHSSW0zjcInyyN9pDEdXXcxU641C3rsuE85+gsdMmtDGNM3DxflKG9M0s1rmKW1M04QX5MH9W/gcMX8c9OpyhjPWZ27UQYv0bYInGqL+yuCM9SHzDWTOXiwCjTp/0zSjGtLP8SK/3xLakqapUWyANs+PZrIyZx7AMccKMcdqDs1hMcdq/pzMYo7VfKhTQMZVn8OpwliK1bjF5BNOvb1fw8b/3S0HOGPPJrs8Mv4/fUzRqHMhViOPKIA2vZIy1RjwuhGoeTqgAGIar0M0tySLLVDjMoWNmUDNn2/zYeLO2EzVg4911Lz4xwBj1lNW2+6o2X4rD4K6xmWqeiRKXmfqhfnLHbyWyr3UNVbu5bIDx7ya8pYCpRwLr82D7L4Jmf/vr9Cr4hs9zE2hrK7zFXrFOuByxqBTJfaKTvI69spx00NIz3GCfyR6+rw/Z6zveIfPrz8a13OUopMcj71K6+J7Oj/UxNZJ0f2IPqWDHswPB/IyowviMtXy1yD//o27YX7UGl93cE5IHmfmt124rhAUBw8uUz2E6P3X5MK1maGCPxitn7/GizHW6zfA/TMBbbZ55CXEk+kbjnVfNKdE05PqvkSHIbkQ1tuHl/lk+erM/49HztwbrYMBbShTfSo69+53zlh/G5ALy/Oncc+l6f0476qxKlM9luQglfeH6aFfP8pUt9wP3rLjjPUXC3RQ2jtM8Ewl7HY1D35L9+F6odWiTMbbhuP+DBTKCZTfbtHDNIeZgj6VcFHvfNIPXwt9ZLVPAmW5lgES8ny533bQ5EzGxZtZvkd6HtenrRTqipVDGxng39iZgmcq4Sdn8mFew0Fct4VRmYz3DGV5HVk5abL16jyYsmW2oPuhqzV2y+o5TZP39TTCuEODuWd81sRMxhsfs7yO2D8HvduUzhnrH9KNkPh1nuDxR18bZ3PG+swmetCN8ueeye02Zar+Naiz7XPCOfEsr6OOrFFpqbmcsV4SnAdhwxdxT+mhEYLfBdWxf8kZ6/Om6CB0u4vgaYWyTj3ljHV3ez3sa9Bc8MgkD+Rpy33Wyzcpmaq+Gq2ajN8d10HTsXivaw1sHXuy/ifOWF8EuVDv4ErBsxiNMb4j5YxIGy3oI9Hir2+V8l3RgboVgTH2uBfp4dOCjoLfhbBdOXv3wBoukM8tnRB9H1QH9HmcNbiWYk8TdCGginJsE6JXnK+D/sca8zKrfUrIVMsPR9PvM56A7BPqc8b7m47dDXDoLWW27t2uVk1hT2Q/15YzeQYcqoMasz0FvzsqWFObM9YvWuM1yg1l/1pd0d2Ifs4jV+kHO7Aenqe03Q4eGPKVttjBKoMR6kxqKJQvZ3bdVB/U82gHfp8NMCX6eqbqCUa+/k05431S96J8mLr3d0T3TCx+Zzg8xbKHHN9D0N0J77luVOJ0hr9d85U4naFffAFU7+XA/f0c32aqx05FGYvcOOM9ytpauVDXPA2xHFJ4ff7Tpo0Qgwd87pML7vY9BY874XtpeUoMHiAvx2uyA3pW1k7xOBC9/JIBNBH2/NjY1SwXJV0fRtXXcMZ7qY+PDbAkfSZi+a1oDD7g55wLR6f1FHR3wusPshh8gL7jRPNSRh63zNPV9txv41pdVo/FdQVA6go9bNBRVusKgDNbDNDPrqeguxP+uTurKwAMCbQuu7HDhPYGwIPNuTCkswM/dvEs/F1IVo6j/HHLcB7D6T1jCdstw+ciVDgvobDsOYsnFBp81cPy/j0EjzthW/c8eNy1IddfN2wti+W0nDKFn9Ov0XOE8bYQ8HPYW3N/Q/T+k9W1ECBWD+++dhd0d8Kboo0wbXYjQXeUZ32dwxnrNaL08GdOI1n1BKNBlZYSLgrBczZCmMsWvsTqjQD8TvKknj0Ejzth96N5kGXVWNBxXRHgu0QPX8Y1lMUyR+1bQ7hiEN7/RPP1AbPXD4NSVzScfmCADvE9BI874ZkbC2B81caC7igX1osk/Mtz3LfRvK516ZuFtsTBfktb7IdMRHSfzeqNg9zX9LNTzP+8yldiiIO3W4wwsV1P7p/btpFwLP3u0ClbA3wtNIKq6+DYYFZvNtQJ30pYGnGHe4ZsxN/ZYf5gVL55u3DeE+BQbC5kbJ+E6F6ZxZ8Ab3rlKzEnwH7yzoMXWpy3U/F4Eb2D5f7o6nwvfmzyfgehHPrdp8M78+GeC3s2gPUswi3SdRC/6pqg4z1IAhin6uHkglGyqoegrCf7OJN8lYv0ULyLshpPMvSvkwc/fesl6A7IbR89tscme0HXQb5HImes336aS/qw7YQk3p9YP/ddB/+aboB6bBbUO72X8ICpSNDJZ3pwtBifH7xPSYbYeHoPi3nfvjyljcngMl5v2dcNk9VjcVss9/+782AG+W56KtGfZGk5P/pgx5nGlgpeJvoZY/G7Q0LfpsLmbXolnlRY+xP7jkAqlNqxeFKhtjEXBvw1VVbLDJTDzIcJH9zEck5iXUIVP6RyxnrjbflwOr439wRVsxf8NOdkPLnvziDsPzZPiSEdSh8alRjS4dB9HVSduEFWjw1BbRqdJxzYiOWWtOyXVvXlPGinPWe6X8sAz0v5SvkZMMpy/ZqTsltWPbHy6d/OEf77HF7fyO91QbVn/Tjj9zfQkcuE19yxF3Rr0p765L4M77myYFZinlJvFjx6w/o2C/50M0BLzQGZHdv+O55f5HfCoHCFL2e8D9+97Dbhe772gm5HzuvgnXlKvdng3yxXqTcbbMn3IHMIv3iiV+rNhq4f9RB6J0Fm5YwneR3puK46YBBn+p6YJZZNuVD1oK2g071Are0FwPYjP5bnAtt/BVTWA9tvVlzC+lwHL1brgO3H/7pF+9m77UPe5/h/cJAOVt3eKKt1BaOqb1TGa8SnWgXwzZ7mn8D61mVDOON7gZCbeh7/s+uU//qznuCheb47TjACy0fu4GoAljfdOEwPLF97ayvWb5ZjP7M4TbDpXx186h8lq2WS38WDoXG5hK+Po79jFrZsHFJ+Hw52bRzOGd9TDCa5XTHXRa8+FhPu+aW24MFxPgadVYES52P4spl9ZvgYPt/OVeJ8DPcesXH1GG40ZvPlMUzdaYAF7dfIapk0v+XpvvTZ2X7PZ4o+Eq385anCNYknZLURtCsoY3312sUyY+zZdOQlYakDfrf8PV8T9iaT38aD0wMGyqpug3p5f6FzX8bvbJPnTBBX2EZmTL9zZIX2HtHDvLOUqW5F+Mn3fLifj/dCTK+CHsWqntSbPyn8FZ4fraTwe+KT+xvh5eh/lTp08NmmncwYX7t1C6w541g9LuTD03XdEH3XnO7nG45gHleidwcj4ZyT1Yje5vf2gv89NBrKyi+HIRnUs3ITy1dpiSEH589kfk8UFKUy7t/dY3IhekYPRM8H1l1Q1/yfCVvtb8V139dPgfGd9v1l1S+hdgPqcMbjzO+iDrqRXFZ1ib7pioYzrnfyf7Vp+T26CXor5DyTlemE9F60zEEk5xX1DNnIclfqwLndWFk91hvdQvU44zk5dIEBVr/vh9j6QmOzRYP0BjjRr5egu6Nqe2m+2rYXuwh6E9Rj2S+Ef1nRSNAfw4hIWu9Jh2K+fs2bsERWPYHyzCQWmy96nmLHGV/7N0fowfkGZTVmB+RH7o8kwie24PXWC3WraY/UvYQDSpqrgyWbewrHuhE+FGGA4R/dBN0B9cqm9Z5/YifoJoi5TfX8+vmg6ixPphGqSptkVcdxNkGelvU/8dhARO8nWTxNUEpYLgy83l3Q3VDLng0JD5zeUdBtUUFOI8IFCb9w/RsYQPXgtaUJmp5EvzNlP4nGEHR1n6x6/JCjRzPOeKx8Meggry9lrNfp58kZz50L26j/W1Z7Qa+LluQ2Repa5ITu39PBtok1BY8N4dHvc5U57YRGXs5T1gondKkTex/ACe24naesA05o35h8oGuYE5rXogCejqJ53Fj/H1/dTGivEzpnmS8FM47Lqge3pRW60sQIfTSDEf38gs6drvucOGN9Q6dcCAnzEDw01+VzqQBOzWon6DXR825qu+b5NufrW9AvLfj6dq0d46/QOpDxe5i0hHE5hL9lxz6GbacY42tEK2TzK9vztEIexy3X2v9SZTUG3C4XNLlhPly6NBjRWHWQedmdM/3vgj581kNGzbaCjst3QYEtC5TyXdDzFrlgtWqfrHpw+a7omkcB3PowGNE1lM7xEc3acsa61ddc6Paks+BxISwt10HMLBdBx3W5ovDedEz+HtlemC+uKN/iTxuxSVb9OAY3FG+5522bMhjR+UnnRda8jsKcdUPhDQ1Q+2EHweNCuHSKDtI/uQh6K8ITrrE9vEWvUqDE4IYeTsmFxfarZdWPY3BHOz1zwa/OEETbzOp1R/MXFJB5YSzozOcI1lcf0CsxuKMWoaxed3Q/hH1n2R21PpgHb9PCZLVMXJcnmmTZA6xaNQTRccnWDU80dF2BUr4nSrTOV8r3RIdi9Er5nmhzJb0yPzyRV1iuUpcnWte8gKylusbd+LqK9ZYrdTDTOE5W6/JHMR+6c8Zrk+1WPYQNHIboOsXi9EL/kO9R+hL+7Mvi8UItq+Qp8XihkRksHi/0w1evrE9eKGdErrJeeqExWrZf8kJRW9j9ixfqty8fmqRMldV6A2XHJmJsEnpgmwdLT45AdK1nsUloRL0CJTYJNdtaoMQjoR4185V4JDT0CVsvJWSzQ6/EI6HbVw3KtUhCox+wfBESulAlX4lTQla/Yx3v6yS0aycbPxLqNNuyhn9bI6vxjERJS3pzxtcnP8u+1DqQMrs+YnY4wvIue6OJ3kYlBm+kXWZUrtXeaMeGPGWN9Uaumex7Ot7IYz3bG3ujqpvYntMbBb01KvPdG+XtYntjbzTSmu45O4b3ITH0yN8pq/Hg2HyRMVkHNX6lrK7hvsh5d4Gyhvui4nf5yhrui9z/Ymu4L7rfu0BZw32RVTy77/BFHu3ZfYcv6l3K9vCWuvayvbEv+nsGWyt80X8bDbBTTpDVGEaiR9sp29zE+3M/vsaS33MKY/X6oUuz2bXDD4WNZ/kB/NBDT5bvwg+93cu+u+qHnGaz/vRD3sp3JEnux2SdEqcfqlmb3aP5oS3jDEqcfqhXBz1sLTsks3jCv7O8i+z+yx8tqF8Av4fbg6rbwZLiIQpbw87fBiv8Ru7yJ9Nz5CdfGKfJ2a7MY7kf6T6csifLi6iDs6cbA+Md18h3jngM/5kChHjGoDNT9HC/U1tQPXaE/f/Lhw0rWf5D5p+Ajlnm7I53bqDqdoTtvPJJP33JDST66Dvke2FI3dsEI4fP7HOwYDTHF59rd8ILSvTKWhqMWj02KHUFo1uWe9jM4e6glmNH+PZ5du8cjLpaxlVYPt5HhQh1haC3s4xKXSHoItJBiOwheNzR5rfsdxfcUPJ6xq4oK2MS4en12wl+8p04JB/Sw7DNHUDVyffjUPwCNp5DLPe9bN6FoB6X85X1Zyqqo7Xc072krO5Rp6Lp5WyPOhXtSs5T4p+K8i3XiB9Tugt+T1R90WR+XSs/pDL2OAzNh8CRzoLfGSImhxIedwE/c5gqxDwVVa7CxvZUZJPJ5uBUNHY4WyumIldbGv+K1tN4zDfOz0Bs/98hfQbv89Wfqccngnwvlde1YyLVx13GOXaYbk04eDKbU2Fo/nk2p8JQiZldl8NQZle6bqcMnYnUa/cclPDMAJeqt0T0WSAtUzeblf9GHrJ0NuHS7uWy6skh/K0Gu++eg2oNZfkE5qAqfxSAZxO8L5vP/de8/yC8vfyGrOpphB/UYdfx+WhRAI45kPCJWQXQaSnLl0j94x8vQGyfc+DQIsIf+uLfzWOeQML7L9Hna4OXLBPauxzNidXBNX/KzG9dn3q08SNkVceecLRiqQ4WFFKmOs3BOHAwPqc01+Lbx/mwKbubrHpcUerpVZzxc8dDQZg7IvrMWwf1xrbjjOuqVZX6j4W3FHSas7HmbSNU/uwiq7obmvVWZfz8dXSYZa59oazWuwa9DtTByNJ2gk7zOprDDWC/qjnXv2U0l1WPG2oUo5YTGaQee+kN5ZBAfK8QSfjganwsZd+z+L44irDT4I4yY7cLWN8gnKMNaMzUXHBy6C+rOs2vaGxhaW/PZojmUaTXo2mXozljXd9aD21vfAPV8x6sbKI5Y/3ODDyWyiG7gOnlRP94xHKfPv1v4Vg8Djci8102hjei7b1zSZx/TaHH6uJnyarfCUXHbSI81R3HHKPoViiy2SbOWMfPQLfl/sQ9e/8lOW2EeRSDXs1m9yYxaHp/A7iO3CWrnlh5fRQt0+YHrmuzoldBlVxiOWP92UoD7JhVlXvCs/DnW5uFNm5G7ml62FF6RGb6jVEsHyPdk0Tf2MIZ69+X6WDPABvBU4XwL3fywbcQ/24C1csO4vvErbx/gg/EEV4Sj8/jNqHMbejGb7nQtnZ1rt/+CZ+Lbby9mGMdjYCm7JdVvQnKgu2Ev3rhZ0w7FN2yfxu1XWWLXvRUD5qgWoLHhrDXigIyBj6bWZl4POxA3jct+43xL0H1R0DWi22csT7wp1zYlbZe8CwE553bOGPd6I7PYyi0C6DxrBweKPhxu3agzAWW8+K1RVb1QMJ/BdH9qvMDptuiI012KlwXXTmxQ4h5F8o5YwRNi9dA8yhiPRo8Xu3gjPXQwzqoe2qj4IkgPP8+/R7uHj3z+xDd+pARBjQdJPhjZV+JehZlL5RVPZBw4T96ZQ20HLu6QIltNxrZtgD+Jd973S3Esxu5z9eDNi5G0CMIv65F3wl8eJiWP+NiT8HjQVh3nl4XbneMJ7rf4sGy6nEk3PqnPHjS8BXQ3Iys3j3I5boBlv63RdAjCCe9zCPlH7xDy6nh0FHwOBNe7s/W+T1oveX+6+sXV1n1lMPvDyg/2MByP2I9DmxD9nDGemqmHhZc2SV4SC44dBTRfHo1wvYS/fHHFoLHUXb6RMtJnF1fVvXHMCuZsQl+mrVPYfyXhN4a8wm/Hsr0bPD7J5Ez9rxOwp4ssEpiehbRi8diPQMW72F6BtGr78J9lQ7jENPTid6Y5BlLheu3mZ5K9Ntz8PqZDAm7mJ5M9JN+9Nnmg+FMTyB6k9rsOW0SWjuH3Tskkd/W+rrSAWjOSR2cK6giM8ae1LWUu7/B76QcQOq+6AAKrJcHu/79nCnqIRHJhL2n4VxbBwkfbfsxkzHdR6Wg/vv1cPfkB5nmgdRB/ghrzthjs4TygeY4h+QRYT0/gmqfNcCd9p0F3VH26X+Ye7xjmJ4ml646yuea61nGgXJxJcY+cGbxcYmeNzxPj0vvbt6DrHV+hKnuAWmlKmO9c9YDMq62/850Z6JXPHcPeo9sKhwbAR80xzjjPJDPC7MhqGYU0JyQ2WR9C4xSGesO5rtkrQvcz/RQohf73iNrS6BzqqIHEL1XhxxyvjomMd2a6EkNcwgby1g5b+QmfVTGnvBKdyFrzFNZjScaJrQ4yhnnnDTszwb3HjFA80+ythyR3GrdVWI+InWYd1eJ84h0MeOuEtsRSUq6p8RzRGo++ZFSr0UnseXIofVYXeT8SprR98D9WLqs1hUNcZcP83qfHjnM++r75sO8f/yiDvM+8Zt3mJ/TLq1ShHOXIt3b+gAie3kDzYHJ+ipFsi99yManlH/lvhJPirTh1F0ylmIjWJlpRN/scRc0U3fJajkeMKvoIOEHdXBuzIPC2DgohV+9ByyXZrOpj5TyD0rHpt9TyjwonQ/NhmWLUmR2bPJGnNPvAOFOj/C78QeEGJJ52/Oik4RxkiT5lNyFq4/nAc2fSfsk3Wm/MGaSpOFyDumfQI/9vK+wbjf2EWlLt5T9vK4pwyl3OoXzhiXxc2Gst08YD4nSxAl3IX5BJNC8mvQc+cI+zlivXf2+EmeidO/JA4hOwjnnmT8dbtbYyxnnwNy59n9UnXlczdn/x01M0hjbjCRkT0LIHtL92LKFkOzZksYakhCpkIrSYotEZEmTkT36vI/bvS23ut3ssn7tY4gx9jG/e875nPM5vz88vs95fV/nfd6f8zmf8zmfez/3XSlsL78AtB4mfddg81OVsb6odRlZAxePY3o60Yt8S2B+j/287aofYoU4MeAbQLnRLXxcTMfrwh4pyx7HNBD+7yGeA1rCvbaWwN4jCGh9S/z/50K/khQh5z3SDyvwGKbAyT+Yngg3R1Aetl4nq22z5VW+zIO/790lDTlUDsMuXANa95Lmcz2OsQHGJ+5WWAstyhjjebVLWtXMBHvrP5fVtkb5cATzWKKTM3ZwxrUx12wrgZ4JNRGtk4l1C1T9sspY3z8Zz89vsGQW0/Ezwg4prNAAnVp+AbVtJeFdJUYIInuOHTy35vV2Ej48E//tbqab941SssrVkqR2a8tgVhHZuwp5JkmdQsuVfJIkh2yjkkOSdKF6KRhGfALVX0nYe2UZfOx7W9Cr5KZ5lHf0eSGrOtl7S6OWGcBiKWW13wTplkep0m+CNOd/JVC2AD8TJfBx+NE7Qeg3Qbp+vQS2Od0RPOb1LZpy8Dq9rOrWaEPldt5XjQHb+Zjf7LGdx/ylKJ7w8n04frxwncZLuycZlTUtXtrY0UTm0qvOzEPrf2a8LoHLHzJltS3+XHGbVBZeDp2zHgCtz8limnXPEkirpxH03lDXj3LsaxdBdySct7uM9DUnNI7oMfMuyKqHPCea70H4WiDPhtLlniXQsfQl0DqcNB/7+luFHGKlxTfLzeueJHgcAZyoZ3a+naDbEh7hVKLM/1hpZ30jtDt0X1Y9Rnn1rVjhXEdLKz4Y4Zi/JaJ1Nen42zaL5uMftDian9/HOdH8WMZ0jlH4Fdy8Q/l6Pq75xjwpcGAW40QoSqbs2iOOexyc3AS/LeTk0Tjzh9QSdCvCk8PovC0Yz/RqgscaXR0fRXg6mbdRwroXJT3/2QQHfQ6AqsfARtctdB422sT1Qe59BI8VGPXUM2XXN1nVq+TRWVuEdSZKgoWlZGxNdlv4OGM98DudD4E3WNtsog9rhOdqnKxryvQ4oi9JNUD3+rG8r/rn8bFsItxzBqsvSu8vY602E15tFSbovcEnier3B3YTdJznJimtXil8efdBVnVfuUueyli/vsoICUcHCR5rNN1xI+FbT/B7GZGEveaxeqF0nPU6xsFEL39eBleWhHDP50udBH+VXNSZxhxS8VhWdSPhNwMrzGu8g6Cb56dDOOGcXFbz0wAH1rGan6zfcKl/VCncNa0TdEfCo8xrkW+Jo6Ab5U9LKLvfwmtRuHCOwqWmbSuUMQmX4geVw3LTAMFDPpeT9pnv70Ve5G+jKLo9qlPE2A7FVTG2QTldKFcsbCj4LQi/nlsCpwZZcP3KvaPA2LFGHKj+GEi5xTgC6sVu4Mfou5/y6l/bCP5secGvzGOeYyuZ7itv/pexA3pREMoZ1888N6QMllZvj2gtTXq8+yvWK9wA+Y9dR7hlRj3BY4E236We/WvxfYHp3wh7+pdD7UOZgp4Jc+5SrmFMFvREyLtB4/9t0ZjrEyfgv3kYonhcUOXa1Qo7o7f91yrsRDynHSoI77nI9Dpopx31f6z5sxDnG+QdWUN4zvzPwPQzwSc573m6E1S/LRiBxbSC3mlUb/O6BvfEb2N1OLGnJ8otDubXUYc5VDeeqsU9G2bh+zXlzDGnQW2bA2cnr+RrKdaPWJbD6uq7BU+VvK3xSs5Yf7DMBK4hz2TmaTyc1djEHleUEreCrie8ZqZ5TLazOpnmcVhxHlR/Cgz9nXLo4hSuf5l5VVY9tO7lx6PlkNRdg2g9Say7obyuS4XrZZHktaCCXMuNCphugb49XczPhU8+1a//hGuqsDi5UKPdEsJOulSuX069JqseWqPyn8oyuHliMKI1HmlufUctFOZ2gFT9mknJJ0DK6WAE2wV4H8v8Whg7kXLl8nRBT4fyGYyDid7vLd6D+RP+6SZ7VgqQUCMT9B/0SGZtVxxg9SRx2+GoyT4/nvO4vPlCbn6Sx0KWm5/kHlAK9PtlP2laPSM8WYbfc2ZtMwnv+KkCLC8eEfQIwm4p5STPvJXziF7yeK3g8Yf0XH+FfaBef8YecG4C9csuroKffEcmZeSVkWOM/kI9ibkWgscTTQuaxRnXe9QNLgOTL2V1DsySkt+x45olNUAlQL83nyXNXFoBRb8WgurPhO4hlL+R+pmzhGOcJa0da4JPsWGC3hvKCufy9fD+tjn8mn0+fQ4/lrBh1PPpPP5udrqQ23Spjlu5ktt0KcmqVMltulTvghEON8TvBVP/2/pZnP98tJqzqRB/nztZYvcCzI0OlSlxJksd6xjhwkkch3pqe5wA1R8M9R9PJXxDni/oeAy9JduZFXCkN/m+WIjvLe0gf2/ejvDvuUY4P47Vb8Qe87//TeTjeXKOythT0LkM/hxzXPD7g++JSXxuYH1Tn3LCO3fTtrqMEYIf5+Yl1bUpgYgIyuzeh/nDiApYFIKveS+hXy/pfwEmGDb7mKB7wN5eEzhj/dZkIzx+2l/weKKf14/l11FcuKdw7XtKZ76b4FKzYYjWSzTA5kV4P888lfC8xmiFr8JzNJbn07sL1Q2PMgW/D+EnLhVKPp7S/MWlMHK3JHiGoLilIwnfnoDXwOGEhxzCn+0PVzyvIOUU48dQ0HkU4RB0WvDkwH/pw/n4Y71BqUnJYbhk+70EGniOE/weUL5hJF/fnkUNE9bhIdKSpWVQ/qM7ovUSsY6fO4ZIdv5lsG/F38D0D4/yQPXkwp7fhwrr2xCpy/QKkk+kB/UkD5wv+H0gs/kwYfwlycXFpOQgSatiSmDVd3dE6yUaoHowrntGOflOPme83j7cMFC4riWpMt5EckgfR/VdK9YLfvLOklR9WLnSr5sEy0rhe+RARGsn0nFoae1O+LdS/Pk81a399ZxzUAyo/hioGOPGc2j5zV1h/K6Hq9TAqkKZ567S9YVGJQdXqQBKYOvBoYjWTqTjMHtyX37ew99QfVFr/H0T5aYon7N7QCKobRNh0AjG+B2QntKZKSYlh55S3mT2d0d7SkUdy5QcekphfgZ4EjsM0dqJBjhmgf+uVk8+tldb9CZ84RJw/b8FiYIHvw/iIl3W474mE+7y1ajk4CJZrihTcnCR/M6WKjm4SGnmvfS3r8MRrZFIz0u737rzeY71lSfKYU3gM2Ce7OBcUP2JkHOqBx9/rC+5RXnpEOr50jBa8NO6i/4j8LmYRfiWZ7mSv7N0fEGZkr+zZGpdquTvLM1/Y4AuPcYhWlORntP76xl7ovL4zkLOzlKf60ZoO+0ZqP5caJnSlfD2+ucEPQLefuzMGeuaq2XQDq0VPDhnJ8nuaLmSs5P0354yJWcnyXFPCXwonoxobUYDyf9mGmNvBB86Crk5SR7mZ5Dwzs+B+Vu9PQ1q2wjCR2zL4cPYNYKOc3CQdH1MSg4O0mpPloODZD/PABlLpyFay5H15SBdX1QBmeteAtN/f3IGVE8E4QKncuhC6nI7CH21krIS2DlqJbmUlUHAnOmI1m9k860Nv0ZWzlEZe6y7l8Hxuq+B+Xv5XgC1bQThybHl4Dl2raDjvuylcw3KwWvmdETrNBpg+Ry85tjz8zh6YwvOWHfYVw429nmCJ4Kw5chyqBq8XtBxTDvpVTU6bg/mNSN63tspiNZjpGtsn11NhfXWTlqsKYedug+gerTwcbrKWLfZZ4AZG7WCJwIKFlMeHBsh6DgHG2nCxXIyTyqP2vA5g3WrRPN+bM8kROs0mp+19+NnGRuhLxvp2dEyuJik57qvR7TgCUX/u9+AM6676D+gFNr+tB7RGozm+V8ewpn220BaGlUGyRETuf4qBD9HNBD6bSB9r2Mez8hCrvf7d7vgiYHj2xsS/oRYLUesh6EWDesrHIIuZaqMPY1K8TgEoQULmD+I6EdCDNDu+AohjjfhmC1kT4TqrqtL9LL+EwTPNxhzph5nrI9zLoNJtf8F1aMlXN/89FfyvyKuH1i+S/AkQth0mueMsazeI9bDUXzoz0Ke1tLLlkawfrBM8HgT7rqmHLIvjxN0nI+1VDfLBDMsv4OqawlvqSgz51Ak6LmEeyXSz9trr6mt6LT240rzHumj/X7uP7SS1X7Enkjkg2oqHIjkpypjz4LqRrhYtpj7a3Qax/nvGfjva1sKuVlK5wNK4GsjvaDnEi4/gu8vOdQjmaC2/ojgSYcdPa0IJ/zBajlifRHqWlFD4QCiTxlXRriuRXWiv/Ccx/3TBkzg3LNbNSGOFlpspHFsuuDfFFoIuVlIdoswnxP0HGjqwTgTtuXV4GPV/Pl/GsxO9ViNR7oGvtj8A1+Xnp+oxq/f7JGMJyPfXYy9kXEh9f9yrpoQJxf+zmFxwpGn4yeiG17id77eEx7S+AfO+Ho5W/6GM66veGZPOZhGr0e07iLWLRC6+xdnrC86aoB0DwvuccvF1/5jwfNYc927FO52ri7o5G/qarwLjEpflZqt5ntcmg35u8FC20rNI3sjzBtVQ9BjoGjgPc4kDjLAngexoHoiIHXJPc5Y/2ze53iNDueeACdWXxF7opDzvJs8t3l1b2vYOdq05YaGjeGDh8wfhqpSrgl5XtV0XVMBtpd/FGLi3K5qyl+XQK1l5DfcQj5XNb3fGeDsug1cfzmR1WnEnmi05GSpwpboD9nEGXs63CyDO81rCn7cl1nvWwoWZ+NB1SMI1/ylFL4MD+P6WGD1G1lMraYrMsGIP2sKOo6p1Wx1L4UGk+NA1SMIN7Iqg5t9Q7kedh/HzBVi5mq8Ck3QqLmVoOOYuZqVCw1g9QdlNWaupqGpFIJ2r+H6ob04Zo4QM0dTq1sJPN5hyfVKXQ3BY4H++PGMhq17S0df0Kj30xzN4nEVhFt+OKfor8D3zzOcseeoBq8Jj8G08bSiPyb67W14/a+ERptZX+Tvg2r00QbY0I28a8KPMeNv2m/Ngo2CHkHYZkkJTLNeK+jRqFWvLM64FmX2gxLof2gLonUp6bFvtTyl8FVoaaEy9jRcjI/LAOUp2YpO1hrNW0d8j9NC+U8sPvn9uMbFvA/vvP4SqPEjCD/NMsBir0hBD4a4xGzOWK/73ABfJ64QPLRmZphbBbmO0rod4tcU1l8/MT+zhG5GtAYmXZeyNh3XsLUR62kzKwjvXnlUw9bJrV4ZnLHH4wReK9Ih9S2Lk070d5oS8JqSBmr8CMLdzM8Xc+9HCXow4Ra2pfBozhJBp7U3B7bDY7UJvR27X6OuUSma3n/gZ4FIdGBHioatCVgfvsIAf1yKQLTGJr0/zmxxQMPu41h/dbeMsNwxjc+NEcdUxh44X6LknKLZmcXe/UjRNHpSAv7GBaDGp7U6+5eZlBwSNWdm4pzD0e07OzRsjcJ6RFUprB4ShmjdTtZXoubeN6PSV6LmD8dSpa9ETXpz+p5Jq8Rkxe9P9OuzDOD6ux+occLQ67UJCuN1PkYDJ8oJJz/dRnStfwii9TnZuYjRvHUuV/qK0djYlirxYzT1gwxw5s5cUP0hyG1ZNOEdM/A+J0I4dxGa70uNStsIzZckA7Q9OBeYp0Yyq8/J8g/WBNwrhb8qZgLTz97Adbz9eV+J/RYIfn+Nw5JS6P7jHFA94ejEXR9hbH00/2Wa75saymxM3O9N54z1vBYVZEz89s/m8U+XTSPcon0AqG03oRLLYcL59dA4xRugTRvKbL79qxkrzD0Pzdir5RC0dhmoHuzvranTsgLmxW5GtIYnHf/f/lUZ6xuuGyDyaiSonmC4+F3i10JuZWfhunDU+PUqhTBvymxuW9o7C/PcUfNtfSl8PbIbVE8M3FvaXZh7jpr3vnjeWsHIXp0U3Yroulnl0FD3s9C2Sq7VhLXF3+WZc7ArJ9xqK83txPwLsurHudlq6vxlhPEHKbN1o+F7lbG+LcEA9xIoszUkJqI5Z6wnnMbXbApEX3HQsOsa66urm6DuT82EtraQO7WZwtmyW3IrzthzorMR0o/tllU/zs1Ks+2+CXzPUcb6z9VPAWP8mXO7p7U5Y/1omAmWuToLHhzfShO9Es+xONnw5WdFjyO614QScIqJkpk/5hKr7WmAUyvweksZr7e6h9/c2Tk67vDOXT1fVe7HAw2wduxWwR8BE33/5ox1/xQD/Hk+VPD0hpql/3DG+r1bJXDC0lXw+Mp7Ar8rjN9TrXIvuGck/PQ5zeFpfEOZ+W9lsJqfNOctJX9yxvqBqWXgUS8LVE8KFF++6a6eO7MeUgL/btgveBJh3NQXnLEe39CoHLvRPXtguXKMRvdSD7p21dryl7u6FhndOy41ket6SxCL4wOrfJ4p7AFhA28oLOfda15JeEvz1Dw1B3xc2e4XzHukVlspq8eV7X5yeAWZt0ULCt3VOZzt3vwIvQ/2qM30dKIP/8eoHG+2+6ohJni9JjxPjYnjx7ln1TTC396UsR7yLTSPMfYEBCwmPOl/rGamAVomROQx/ns21lsQnhoYkceYrj/yAKg0wY1HlLHe5qeIPMbUU23A7d7m/U9HyljfOX8aZ/xcc7vJSIW9UXLLrQp7odpBBxX2RHZfEhQmdSAH2PjQzzOf/tib6N9aD+Mx/eMj89T4m9DqzclumH9wxXULca1Itq5Wy7OMLYcre+YLuh+6Xf1ELuVZqMnFRDfK09GqF08J58R5cH91N1Z/ksWU897tLIEzMylTfRHyqnuUM9Yn1yyF3qcXCZ4AVHWgbh47xhntf89Tj1fOqzQ/c9UbOJz7bZPW5KltcV/ma8l8H7nejDLWDcuXcqZxWsjRZUZoOWsk13/xC8lTPbitr1xh3g/DAspUD0RRNV04k3fcr5bC/MnLBI8n+h8ayhnrYddKYPl3T+5J/Lowj7G+ET4XcULMOPm+nxH6pi8XdE/C7xqYoO3/xnB9c32vPMZn+7NalNgfhLYEHeWMdfsMA9SZGSR4AgnXH0W+X0IWuWkym29Y39iiFFY+9hL8DshhXCZnrHuY18DLNdtxj0VWa87DRszNYzwvjNW0ZPkYZZ9lJgjauIrrL4dOEDxOaGWni5yxftuvDCZt7CR4HAjbkvWqFTr6yylFb0X0AdWMsGKWPfdb+x/IU9tGoriudwgPKsT7mSpFD0GbbK5yxvrSOybYlrFW8Hibn1lucsb6/QcmmFDPR/C4oOCUl5yxXv9n87NwQHfB44xiU0ycsa4fUq7kXyV3jsfnxR4d7FuheOyJ/qy2+d7ap4kQR85LyXjBGevD9SUQ95s+T/WEo2/NvihMa2ne1FQQPtbhu6KHoj6v38psLbpxF78fRhn7nxaboMPNKYjVb8LvJyQc/ZEz1m8YDPAh2k3wuKKWTz7LjLE+3IDXq55o+4C/Fb0n0fXLy5WxsoLdufj+YkfY+i79jrtyL81naufGQnyZ1NJ8Yl5X87/r8piemYD/fpAtsPVq5O46Qp62UH+cEa7udhc8doQf7jXCnWW2XHcuep6negLQjnUOnPEeZXN38zk9T5mtmZZ9W3DG+nsX+nm+VKuxkIMjFD0th7odNEJbWscy9B8T2MXbcv3E2Oqy6lmEBjl24Yz3Gd5rjWCfvgTRPQeL3xtCKkxgnaXh+sO1tpzLOtaSVX8gykjuzxnfv2/dLoP5vy5H9LtbrEvIcuQAzlhfDObr2ksSPG6El8yogIhrtlyvvPCzrHpwfB9w+6kMbt5chuh3tCymD2jMz2LnQiVBdyNc0qYC/nOxE3Q7dOfABIXxmu0DNuZ9VOrWRrLqCURDrGYRdt+Jx8dfGDd/qLe4TOnXHw6fMMDkMZLgcSM80rxvr7mhiaDjvvzhYUg5zC6vJ4sx90ctJTz4D/zb32BhngTDhowSZT4EQz2vcqXfYLA0P0e37CMJfjfCDTzNa86BplxPyaspizETb4USbrsAf2YbIcy3COhpVQL0O50I2F5Jj3HvCOqfHKcR/G6Ex3QxgdygGdf3RuL5JsaMgX3tzTHHzkPKZ21K/BgYd4R9FxYDzt4mJWaMeW0xgesKDfffO9lUaIvHMAbCzWP4pno9WdVxX4ng6VwGj373R3RvyvpKBKd4Fj8RCkwmWJGr4Z5XV5oIfvo7LutpJuW/EyGafJ6P+02EJVcN8NvZJrLqx/2mwM7WJph3ej6i+0g6J4+dTBbmZwrctC+Be0ES93zxsRP89PdRkMz6TYHrI0xKvykgHzbA1hdNZOb/3B/3lS7ETwdLrzKY6jVQ0O3QQctUwrWWNRZ08ndYYJgrO650aLO8BHoW2MjMM2UAHsNMIX4mfPWugNTYQVy3a99Y8OD9SCZYfaQ5GxseJfqyvQ4y82wsZLUTDXBRP5hzZUFjzjRODuDf6UyRPGRV90Mh484S7nEH1xvIVfQh6EyN05yxrqljgq4bhgoeO7T4lzOcsV7nmhEapdgJHrwPyoUvf5WTHELOXCC67uEcmXnCf2U1Eg1Q7j2MM42phXmZJnhWvYmg45ha2L7cCO+yF8iqPgsdDiwU5qd5nA6WwvHAmYhqBsgKHcEZ7zmPrNAJfRmg0a4yqIy2Ezx0H/euswm6OP0mqzqtA7GkXwU0j5+B1N8FeqIlkyo4Y93JshReuXsKHjvUnnzGZgCPx4243vXP2bLqwddvJVgllhJ2v3WT6Cf2T0X0c14DaHaM5YzfxXX44TZhn3ENBd1X/h1dE+ZAJXySSuHRinGy6sF7iccwBdH3DWYFP1B0b3Ry1UPO2DOkK36m80IDZNa2AdG3ryuFxhsoq309Bs3KUlgzc4ys6g2Q5eInhJ99wr8vfiX4X4GpdQnMXDBFVnX8e+T3sPKO+dz0oYz1zl/6yYyxJ+oe5U9d8O9Kvim6NWHdoAooG4Z/X6/qsw/8QM7xijP4nVULpK6B1QS2QGeul8KJu01l1WOJVpz5UWGsWSLb/iUwdkcNpHwXAsrfg0PVnMuUOOTvV0FcV5wD87ii9PNWnHFO15+br6+2/RHNm+7BbNszjwuqkcaY1g+cNc8IH+84C34LNHapmsPeajUVfg9//cP4FTl+h8fl4PHsL2Btw2X8/MTiSEhOq80Zj++jIWXm55pBiJ4Pep9aFmLNGesDa5hIbksXMN0JrXlF4ySEOAptX0HaPeppTd6lobpm91BZ9QxBf6fU5Yznzb725eA/1gPROcf6bYCyVpiUMWyA/Orga88B9ZJZ21ZEL+1XBlmXWwltH8P65fU5Y32uef7fCPkfqB5fefCm+pyx/q1vGbzqPFtWPcNRSd1fOePrMNN8fx83YASi9ZJYnjaofRbL0wZ9fGwEuse2QWVbK0ieXzewmPbo7xwa8/C8pjxO2IT7wNipGq6lSXniIFzfhq1ZroTnn2bx7dAVMJI1J7fClngy2zYW/JXgvprqAbms3pMBonZukVWPJ7p7rglnnF+3PWVwtpKy2q89eldSrvRrjy4fKwP67GCP/owrJ7n/e6YZ8T8405C3nfILq3tlgE0Lk2Q1Zpyc8o32+/s3XDuoldBXK7SEjFtPwhYnWV+tkOXqMuUaaYW6xFSQ83mf1OUzwPvF9YU4lWTc3a4bYXYxq8NlgDWD8GeklJ/+iZ/rHfj1iPkY+czfheqLSpW+HNDzceVkLkN2G6SuPw7ovksp3Mv/SYhjSbizzqisIQ7oVuNyZd1wQCkZ5UDXNgfUIb1cuWYd0CDzevIg+QmocR7D4vS2/FiWXqI5X1q8V2aeqSvxPcJJyN8J3bhhUvJ3QrMj2Vg5oQdbjCTn3BnteJ5Dh7QnfM+/uhDHgvD2SLbWOaFFOSVKzk6oZaoBfu3zDlT/K5jf0ZFw46a4dhbTvVDO/Y6ccR43ZAMM70GZrXuYOySUK3k6oy0FdNyeLGRxvkHxnA58rasKYjqt4zdofTlkT0iU1Zjk3T/0U4NSqLpFWV1XXdBNMJG2p/Z0JnrEP/izaxehbU8087ARWruNR3RMDZDngWus9RQ8rqjJHBMsyZ2A6Hxla4grWvrKBDY9QmRV90bXYlTG64VhRxlopk1EdO0wwLSMtTJj6jE/+/lUQKOpPoiu0fR4E3/RCMcuodINpfDvhySZeW67Yf8QxZMtLzw2mDPWX14zQDvPP2TmSYvFOQznnl1DqX42BY/ncCEfT3S4Uwms7k6Z5bDadYSQjydKHlgG3hs2yarHGxmnU/7TiN+98VJ0WzKO7Xbj69eK8NSz7PcIXuhGOWYj4ZQaFUr+Xsj7OP0NWm2PsXRtHJggqzG9UPyr8XQeTmU1ylhf3igku1zpyxtp/iwBu0X/yaqnSp7qOkFho3zt8gQ+JpnNKUclsfpmBnDpiH8XNlnxOMLV7pN4Xw3J3xc3kL7SP9P4vjNYfTOs94bYwVM5Y/11qRGWf+0HqscT7UnyJfxLGatvxvyzkPWsCpgAA4HpLy9jj5+wDvih2zPZOuCHLnRl15cf6vG4XInjh9ZcKwdkGASsbfY/+LPZAGEdDkDzkkxKzAC0aThbhwNQ8NgSJWYAGrEG+zsKbZ3QnivzCc+NbC/ouN8A9Nv9UmhQ6gaq7ki43VWTcp9dhNxtS6DWPMrqPmEReuSD5wP5/Q7qQn6D70Z430WjkrNZn1MCL3f2Ftr2RIMWLOBrTus7rF9nlN+fsQP61nEBZ9x2zpty6He4jRCnNxzRUc/RBPxbxUVC/ovQw1ZlynxbhOr8XU6ORTtLzR8SliC273r/lLEb0jxZzMf8627qX7kaf64byOO/2UP9w57j2hRMtyW8hnzWYUU4YJNRuY4C0ZHtFbDZn9UZo/6F85YRLv8R10ljuhXhEUsMStsgZFHK6icEoU8S3XedWxEsjE8IGm3eNw7ybIfo57Y0zuoQFrNKfrtjFWGfPrg2GvMYCa91LFOu6xD0ktwT4whv3U5/B3ft6Bo+l/DnpGdmlsLD4x0RfQ+AxumwaS3hbhkFsqpnE363uESJGYr0IWXK+hyK9n+k10WQw3o+H/Bnsl/mlcGFpT0Q/ayWzo3PJ0M5Yz1+SrmSTxiaMZ/+XrvPrnV8DRyppzFn9sL11lgcX8L1E+hnsNc7Mx1fU+Go61sj5Bzpg+j3/SyfcFSgjAPmXUsqlDEPR+f28d94omq1S+Dv5otkta0rahOkMv7MPSWuBCY9oKz2G4neRJmU+JFo+D8mJX4kmjbVROJX1oog/rrn8d/OiOQxXUM2Eh68E+e8SYi5CW3bxfZOm1CDqyZl3DahSyNZX5tQfJxR6WsTOlCOx6QV4T55JrBqMVj+/zGj0PNsA/QKp6yOTxS6cprtbaJQjoVRiR+F6paXKvGj0IydJUr8KPTfQyN8voRr0EXx+DU1aszu+7YQ9i7A+4Jo4bxHo805bB5Go+dzyPUoeBzQhmTa9k1oW0FvRXiyBuf2HvwXbEFsD4N1nbYUdkR+AeafH/IX519b4bpwag7DPRg7oWNdxfix5nyMMFZujWjtNbp/c3KK4Yz140ll8E5TQ/B8A89WLM4rCHWkbNMG115jHjzHYtH+tSZ4WdRDZvr70bivbYjtIQvOxnLGuuViIxTcseIe0068p2V+fD1uQ+U/sjm8DWkPlcKlHh4y8/RtjtereMVvjSr2beOM9Szzea9PPgegnstd8O9H4oX48Wh+eyM0XL5QVnVfOW5OHOGGLjh+gqLXQaZh2zljfUtqCWS/qCN4XsHy0ds5Y/3hjlL4fvgvUD1xskmmnufpeE/CdHyOkpD0yQinoyirfSWhDPOzSXi1+oKO4yehTXEmSHlUBaqeCO8fJHLG+sfFBui6OUnwxMCSmETOWDc1w9dCBEw4zPQIoo/9txRSyW/wadtRafg7xiSes3Y8Y3vk+iiZ8NYprKYc1hug9MQkzlgvNl/XwR0acs/Jpvh3W8yfAs2rJXPGetDZEnjQ9IDgSSR8uCV7L8Ick7ynFww1DKwvf6J7ry2FEcd/4233L8D5szjm59pNjG3QK1fG72GP507hGtyFPh41wNv5lKmeAx1Ld3LGuuxngO/HTwueTKjqvpMz1gNG4XUmHY7MZX2lE/1wvVLleHchO/cy5Rh3IdNR+jvc+cup//q6KUJ8H8L2Wnb/MsfPNoKt2yFZ9bwHu2TK99/hZ7E9ip4Lyxvs5ox1C88S6FcAgofUt0Fr65cq+e9B9t6lSs57EBxgOe9BGy+xnPegHQPo7/uOrKD9DkkcKcT0IKwfUqrkvAc1WloKM8enyKrHl/CtSybQLGU16LCuhSUT93DGesHqUth9v0jw5BI+sLdMyX8vGkv2J5mEFx0tU/LfiwyN2Hspe5Fj73Il/73Icif9XeSpS7Qv40J3IX5vwsH5ZUr+e1HZbwaotXC7rHp8CfuOM5Lr1PkE1QdcwJ8vpSqeq9Dw932csR7VpgRqdr0heMz3Tpe9nLHuv8yoHHsq+lzHpBxvKlpA9vA5hLuR30NlEl6sMSnHm2reO5mU401FltMrlGNJRSjEAF8P9BH6dSTcchJ9/vWfRHPYOCFUVj2+hB+Z8NxrQfheNvY/hu92zFMJY8alCuO2n67DuT2A1p1jfaWhIVdLlZhpqM5CAxTU9pNVTwvC7jdZDZwDQsyD6MtM8/pmNQBobToW8yCqEYFzsyV8bj793iFpBo3Z9OQQWfW3IOzXv4yc9y/26cJcPYTsZhvgonEU0Lp2rN9D6MUV1tchlDeQ9XUIuZLvLq0Ih75n3zEdQsPkElhb7CyrcXD8DATLDJDeeAzQmngsfgb6T8viZ6Bz/7A9fAbaHM/28Bloy5/ss+UMtPFKCaCxjrIaxwOmTlJjLjqWwccnd9ARwj/ttAdaW4/FP4q8ZrJ9/lE0fzHb5x9FmttlUOLTTxb9/7VnbAVNnBhXyad/PUa4Sxh+X+O4ohsJu2ezvfdx9GKuUbmOjqMu043w/FaE4PeV7boc422dmzI9W761hXGcvH4iYx+YbIdr8WmBro0npMu/4N+k+gKt0aclY1LwmHFvKOiVpbAjZH1gui3xy3ULCPv7MN0KQpuqjD1dLmohdOIPQvxE0D89zhnX2etQpYf3+3cDrbmH9RgI8crkjPV/Jfx38yIgYjfTgyHUxNgf/njMuEpudpUxGU/J0r6QsG0zpmfLYxyOc8aeIwe10H5ApqzmkAIZ6cc44/p7D2bqwZCVCrQWH8v/qDTtvyIlzlFpXVAxGfPQ/cwTR3TPATrQromQ1bY4ZoY0eFQ+WNTZB7RuHouZIQ2doFeOPUP6u6cO6H4jQ1q0w7zGS2GCPxjiembwcRg/KYOf3zbLM/g5xX4prQim2YwV2uLcMqQ5PsVkLm1OZLov0afuzgfbKeNl1Z8C/7oc5nn6Rh7i58i2D9MjoLjyMO+312jKkTPw+sn8ZH2QAj6wHA5JPR4XKf0ekiabCqDjWbIO8L4+7T8ojM9BaWCEFu7dp8xyyHh7UJgzB6V7S+m4zRt1kOeG9YvD88m4NW16kI8h1ndv1ULjlKVCTA942+GgMIYHpQqS8xjBQ9ZY6a+dBcocOCh5phQrx3VQsvQqVI7roNSgoJCsRVbr0pW2ZF2VNB0K4P6np3lqzFxo0zKNM64x2D9QC7XmXQJab1ALninnOCu1TCWvUC18zkwU9BjCR8n8jyB851mRcrxpUouYYjJnvK4d4HNm4ZMDwtxIk7LGsfzTpB5fC5Wc06SS6ZjlvFUlrC/8LlOa9Lh/PkzocixPzUELaFIqZ1zbMHWJFv7aRVk9xlSpzjI8hjlwyLBfYn+rEOuhe3FfmfClAdPJvVu6Nxf70817AhaH3Mcl+7+1YOd+QIhP6uJKk2O1UHdEkqDHEL7tVqQcb6qUfTlfOd5UyeKqTjneVGmrjw5qrqkmq23lvKhJ+4Xj2iu9M691rfdQVo9rrwSRxeTaeT1yn3Dt75XilhYpue2Vak+i86f+a9YWz6W90rntBRDz6ZKsxoyTi1JYHF/Z2n4fn0vljfcJ+eyRxsTqYf8lymw99L2rMtbfZBaY59JdWfVYoMTWuzjj2ol9PmvhxWHKVP8GTha7OWP9WAec/3s4P5np5FlA2vtFB+4/vAa17VXCz+fgYzcQtkjVQsLsYu4pTMCfcTG/NSpK3sEZ10v84lYA/336CdHaiVi3RFXjdgr97pC6j8Bz5hVczmKeV0Q/t10Lb5v9CWrbq1B7NGU/h2uCboDad2nMj3pc/43pVbJ2J+urDurTM5kzrqO44nghtF9SD9GaiiyfJOmH1YVKDknSVPO17DaG1CEnnnZvb4Hqx3uJJKloYCE8Cf0sqzp5jpZavdIDnKqHaO1ENv4J0oDtxUpfCdKgvXqoU/cNqJ5X0PFYIuH5628LepW83D+Rz4es7UzHcy9BWtEln3BTDdPj5NjhiZyx53CwnsxD3yNM9yX6pdl0rfj2grVtQfRGa/SQevzfPDWHOmhdne38/N5rHs/PKa7TOP6FDr6Or4VozUY2J+Ol7esKlGOPl5af1ivHHi9VlmvhctA7UP20VuSufQUQRf5eUbyQf7y0ubVeyTleajGEXe/x0odiLfS3biirfkuknx/Hcyg9vI2P/5cN2/i5vro5jve7M4LypkH4+2jm6U14YRHbM2yTfhxSSPIJ/Zn6Fy5Lk1W/r5wTFcfHcP1Vyv+W4FoQsYr+GNCZWCF+rNRXg4/FkXDWHL1yvcdK9lP0pN/39bYS//vR+bIah9aBtJ9XrIxztDTEfF3nV6+GaK1FeryWMdH8eAOcYvgcyzrBGK9v0dIlsm4nEq7XI5/k9m4Gbet4rTeoMR3hYEva1rWznaDbEn4rs+siWrKMLVaOJVp6k0bXTEMI82cTvWB1PnydekxW49CakNEfiyBzliWi9RXp8dbuHMXPae0lW3j+rz9Sva8G7/eYJxHyHzBPDFw9RPWsFVGCBx/XFoGjpGmd9NDs116CxxbitNSz6uDPgm5FWGetJ/Oh3RWqB9zD32lGCceySXpkKICuV60QrdOohddd8f1uk8T2OckdKb+ND+d67KMegscKDidR7vDhR0H3lePGbSb8fW5nmem/57Paj+w+i7kAhu4+CExfMWMD52/NXED143MXKdW00EPWmQ+yqreQ7+WrjPX9awtgd9vGggefr3Dp2ZdCuJZBmeVwMDuCcINe+G8sh/NjzwyM4Iz1+4GFUBwcxT3zm3UU/ObctjO/UV5jT3XDDoOselrIjp2pJ8+3k6Dj9y/CJL9CfL7sCI9dS2psEH5RWkTyz4jYQPwn46ojWptRC/+rwrUrKVeNieOM59Vf/hv4dZH9gOoRPm0ET7b8rgnzxMn1VjDdV3ZKZkxrOfazK4SzV1sjWkcR663Q83rreP62HusVtkNDXRnbIN9Y5mlA2m4/ooN57X4R4ligfHvqd+5TTdDx3ixUWjxUD4tjjwPTn45IBtVjvo5iWHxbaLs4lDP2/PesAMpb2Qh+/D1FiPR0VT7cd++KaK1FrDujJ/tWK+yE+mxdw4+9rHANz/+S11p+r8FtR53KBz/POkKcb1DvKGWPbriGSQg/lvl7adt3X3/n+r1bOwSPFVi1pjn8dvwHrn8/hL9nCVI8PdGg+CB+LANCVvF86p9nbE38G6L18HaINW9rPQB/r8Ha5hDOaa6Hvc6nuN7YeqfgqZI/NwsmfMTrnsz0icPw91aBiscVlU0L5P0OkFcI11ogua4xP+9HPc1W/ii0/QY+t5Zxxnr/0UUQ9Oo7qJ4ciO5MY16ceVbQaQ1J3aMiGLt2l6Ab5ccrl3GmngLoc75QVj3ku2mpVaEOrrTsh2jtRzoP++1fQrgiCO+3mZ4LSycv4v3u3Uq5gNSxXCT0tUi6HKSD4rQSWdXJ3/aSutfPh8057ojWcqQ5pGf8pjD+FyClGYugwWQA1ZNOeEe3YthpuV/QjbL/mIWEV17G54XptD5km+4FMLjEA9GailgfguSMeTyffrPn834f/kb1K6PwPdWP99s7lHKN5HRBDyb81aYATtkuFXR/+LyRxfeB+9VZfA9YG8eYvNtg3p8UEzaG+vN1adltP87Y82a/Dn6u05zHv/+putBXlXzzMeuL1oR89lUHSTnkfQw+DuUj5hI+2hyvoUzPJGxsUgxTNhwR9GDw7TeH8N8FawXdFkYsmcuvzf6hc3m/T/6YSfiXMlb70Xzf7Ifn+nShr+lSw5H58E/cca7buqwWPF7IJ3sKZ1ynUZ5QBKe0lLHu9RDveybzmI+PTqX9FmUKejBkNJ7GzwXW//msJ3zWk3oqXWcLfhzfW9o+thCS24xDtAajFm6OI/XOFI8Boh5P5P3+WE65aPxxweMDz4dP4uca67UnFRFefJP6K4/2F/xeaOb/vAif3ILfBfJS9KsQfERlrJduMt9r/K8B85ysdwxUf2+IcxgvzCsv6XStAth3r5vg8US/jfAUrgtPySuwCHbEjUK07qIWBo1gdR2xpxImhY8mHDjvhKBnQs6S0byvIyspfxrXV/AMR/V/HsmvtX7HhxNuV4zf3R2u6Ph5bbjk1bIAPJq8BFV/DO57aNs+KWcEPQfev6I8tb+noHtAxw4j+LX8zxwPwrpJeE0bwvtqfpfqWen42Y3qEx/kgerJhUF/DhXmzBDp++QC+GG6n+DxgeKpHny9ahExWFg/JUky7//f9+qHaE1F89x2ewuMw7ZpOeN/NZMpO2jWC3ow7JAG8hxyzg/mx4VrKi7wK1L6cpPKG+XD08H9Ea21qIWWa/D3sJR/X5rPmX4O4ya1WqqHk/OiBT0C4m6783OE6yUG6IuUvlylh190EJM0ANE6ivQY16X1E86dq/S0TxF8Mb4G5nHdpwXVT2swvrlcRHIYd6i/crzxggf321PqiwqUfntKzq3yobCOBtE6iqyvnlLINx30I/U/e/IxDP+1D+HQmyDotAajl1sxtP47VtBpTUXracVKvy5SmAPr10XyDdDC5GMaROsi0n5bl1A+nIQ/T6Ds/98lUD0x0KRNDz6eWJ9KngEjYMmqbvycdrrpwhl7nM17rT3vFglxyLumUuf4YmUNd5bcjhQpOTtLXpcLlJydpTXf86G01SBEayHSuXHDtyvhQ4k4T6bnwuPMzoQtdl0Q9GDCF+oUkTn26VFnYc47S5WvtTA9fq7gp3UUG+3CuXkTvt6tUMnZSXIeoFNydpLGxeUrOTtJ0YFa+HPuMETrJdJzHdWxIx/bHR06CefXSaqToYMvcX8B878IPw9q22DCz6Ui8O41X9D9YezcDkKeDpL1okIlTwep7cV8+Hn5eETrKNJxPj/Aka+HQy3b87lx/1x7IR8H6UNeIVQNeAOsrcOai6DGCSZsVasQGi5fLOi0HuMl8nnRZMJ/tNZD4zMTEa2pqCW5dfVoQ3jBO7w+MD0XXqxsyxnreR6FEO0gC55gwk+z9BDYbbmg09qMGwNZv/bS+bbm/dXESYjWWsSe99BhU3POWA86qYezA/4B1aOF7L7NOZPajzfzYaUxX/AEQ+eoFoTfDFsv6LhfO+mPgwVQf9lEROsramHORVyDnfKGbsWct4yK4oyvF02/pgqHoP39bTjjOoq+sVpIuEmZrO1NV3Gm59pGGnwxn3Dd+Ea03/YTuMdOh/f5zG+AxX0bc8a6z1Q9uM4vEzwx8O2crbB+2kjLnheBf6sEwROG7vRrwBnXXXwr58Mv9pSpHori7BoKx9JAehKKxyAINXr0q6IHEX1va3yNB6Ibu1nbQKKfMq+pP/ovFWJ6Ez7thz/DHCfo3+CXH37hjPVPsXoYNJuyerxm1pnb/m0S9BTYeVhlrE9/pAX7TnsFTyLEHW/IGeuPfiiGliZWW5LlXEcKfaGD6fJiQfci7L6P8tpkqt8gNb0pz+/OakLSPc+m3Hqcsb7q93y40uW64CHvJ0mPexUrOdeRzkQUguZSGvdM7chqRWJ/OFq/4WchT2vzNVIIO8cvEjxehIvMz0Gde43leuUFVh+S5WMtbfuWD4vKrws6efdLameF80mHm6NqK3o60Y+u1sNPqw9zf59erD4k9kSic/cYL0Lz99fijD3SArymBaBpFcwTQPSi8fnwQ6i/EMcLxX2pSfhAzjiup/asJnhw/pbSBvM9qN7s66Dq5N04aaF53ZtQcYzrQ7ezWpHY44c2v67BGeuTdPg+MgvVv15d0WcR3Zvu/dHHMKZPJ/qAvXqyVjhmMn0y0V9+15O53Tidxfcm+n7z8+/Fl9WEHHD+FtKf/lroiyir+VtIbdfrlbXLQvq8DY9bDuHed4rA+ku24M+EhI4/8vF3r1mNcGIHVnOSxEBLB/7LGet5LfKha3cLwXMV3vr+QOOMxO9GMJ28v6iZuZStpd80p9LxGpVLuHEy3dPW3Er7XTD6otA2HC0p/Uh40gtWl5Ll8F5zqkEh9CS/hXnP+9o38quGrdumr5817D6yNIrpEVCe95EzbvvHonzQemwCFueu7RpQY4ahz9uqCAc+xu8OvyKsO1SDM14b9796wxnr9Rvr4HjSNlA9EYRdkvB8CIaXwVUa9V72SvP6pBbWjggS/KGoxdennHFtzC9xBeBYay2idTLN17XuR854LfL+9ylnrJt25sONjcmgemIIO/2PfVf7WPP6I/uu9rFm46V8+Oq/XPDjfis1M2oXwdS+qxGtjYl1S+Q/9RFnrDdsoIdbxZaCJwVedL3LGesZKVr43xPKap6Vmis9CpUcKjWeI3SQYFrGPekvyN9bVvxRKLjVDYU3oXvZNzVs3vqia3zOYL/3n4XQqE2E0Jb8LWtNs/Ai5biuarKc8DUSgtwnsbbkb25rLs7Twp7QVUJbS8Lbo4tgzTNLQcfHclWTG6mDOV9TQdUTCcf+WKwc11XNqjAdyEnLuGdcD1bPE/ujUemuEp6/xfFynvM7pzJ+LuQ9ZTzPWU1MhFsXWQpxyO/mNX8adfDUOw1UnfyOX3O3NsvHoDlwVwfN8wK5p/kBVvNTC0ajJWcaU6s5fygfPnVIBVVPJHzwKzt3Ws1Ul0L4XH0J91wLYjU/tdBzak3O+L68bU4eZ6z/8aUAFtWuJnjew+KEPM5Y3/ULvnZeQfa1y4r+iugfXuO992N4+emSoj8meoj5GqyRfBfUmCmQNlwmvFK7U9ATCWfa6JVjydUMNT9jlvRdKHiiEdpxljOuz3m2mR5cFm5BtFYnnSfli85yJnVByT3LAnmjc4peCVmrL2rUNTxHk/lXEeFHP1zQsHVs0U9nOWNPPR1dz+sdZX2RdVNTO1sLnZIA1BwSYczPpwlLUxIEPYawfT12vnI0oe2LQQoOEDz4WsvUtFisI9w7LYvoG5psRrSeJ11Lj234gzPW/5uJ51UO2O/JVvQcotcHfL4yYfq0LA2712DdZ5YO+m87BGrMRDhlyNao5yJT83MmfvcmWfDEEB4yHsf0h87vf1d0f6J7huRD3zNzBT/+XUK6JvXnQsLOn48Q/UnXSERre9I9ievq48I8T9c0/aWIsHHbMSGfdI1n/SIlh3SNt0ex0m+6Zvb5Akhc7QtqzEjksvKgRl2LUjRSko6w55G9RG8YswHRup0s/xRNp2tFMP/9ZFB1Wp/zv8Aiwmndkolu6bke0Xqb2OMDhgE7OWM9+Uo+ZBeOB9UTiq592kZ4yli8hscI/hhNgFMB9MwdDaoegi7rowjfS1yJaP1M5o/QnGlSAAUvRwPTW/jg3xgFC55gTf95OqgzZTyoeig6+dCfM66f2W14PvybRpn1O9+0lMexqBNIOLZ8OqieSFQ5YgpnXCez0nztJ/1LmY152rMZfAzXHphN+PgC/P458/jD0Gs0Tn4WntsefM6knxmnYffl/P0jOGPPb+P1cH3ZOlD9USgmeJBw7fTWOMUUQr0Cymz+DGk7QJhLvTUddurhxdndoHpiIGKJJMzz3prID/QenRbB4lfJ/Qt7c8aeKyvywXPWR5nFyRjwkvP+fnhdcuRzG/r0FOa5o6btkGKouesAMM+pTQ1B9VtBfnh3hY1yaHvG+LtvR03hLvqdeO+ijkTv+meazNqO8sT92mrU691W89V8H3xbfBhUPR3qjm1F+Ff/1oJuC8+82iocJ/eNbcEZe6ZOLoRtPYNl5p/pgPuyEvqy0nw5p4OBWw6DqkdAzLJanLHu/1kLye82C55giPxYS6OeayuNX518KB6+lHuu1uko+B1h9LS6CvvKf1X9zBl7bj/Mh83rR8vM71UL54nrVbK1scq9knzGlUl42QE9GZMqm+p8fLAO63TkfL23Y3oK0acX68lcapb4ozCvqtwnptE1yu3HmsKxVLm/2kjXq4VxNfj8x7qpWhG51mw+fHVXr98q9wlBBVCROgrUnGmtzmXOekCNegl6C1luWY1eR9se5jF970tWk5OdF6P7R8ti5biM7l8f0e8Cvn19zuMH2rxWWM7zdHxKeMquxDwWpwWwGphaGO/Faleaz2MSq1ephUFfwvIY0+vR1x1SCqGuhjLWt/qE5zHGnk6v+hP+qmO1K7XwqXF4HmPbGVjHNSrN+v0NeYxTX7MalVqou2EKZ/wcFxbcVmFvNERaprAX+m9KvMKeaGCfKIVpjcoo8z3XLW44j/M0eUOeGpP0lXfb/DxuP4kyOd6Pfpzxc2hMmuEy5VnI8DrqEuXp6MaXDW5CX3lVp/QwIWAEb/tl0IY8Nc4m1P7HWMKfZPzbQZmwW+pizvh5/NqzfQoHILuNownPTRil+p+vymO8fiGOg9+9wP5AlDu1GmesSx2L4O7FZYLHExVHVOQxxvr+BwVw8/IY7rlwaU4eY6fJOL6v0jYIDfjfeM5Y76HJh/bLggSPF4o535cz1hOzdbBpyzjuOZsyO4+xtxOrP8lixsmrNIXgNjdY0L0Iuz0qhJKwCYLugL5OXcsZ6+8d9GBeVAVPKzTi+DrOWP85UwfGiObcE3cpKI/xuhv4fpcts/umxdUjnLH+qHY+LN0YIni80cqInZyx/qa3DiLmTRQ8zuiVnMkZ60dOa0EOdBY8Tmhe6HbO5B33b4VKztly52h8jdsjS6cUxWNP9Ot/62Bv16Y8zvOAg3lqzEi02bmIM77f7Omvg1t5EYh+d86OyyhPr1YMJ46uFXRvwnvHFoFsP0nQXdD0C3rOWJ/1PR9mvOoueJwJBy4sVvI0yhvXks9lUd3rBYrHjugPW+XD6NWNhbZy3uA5lziTv/m9pQCGBr7IUz20ZubgH/SEOw18oehhaHHnZ5yx598SvM6HoonBJkUPJfrLmfRz7P2j78hsbcH6d/M+RH9yCqL7AKy7oQ4BTzhjPXmPDkx13QWPK3qadZMz1nOq8Lnrid5ksn57Er320GLl2KvkvVmFcONoIx5nwqYashpzOpo9C/+NRsp43/DB/Fy5JmwGou+ZYV1Cg7pX44z1Wx7m/aH1QO4ZPt2G84QPNWW17SzU5GYdznh/ANbFcDpxLqLv8bCYttDrcAF4rxvI9awpNpxfyT/Jqn8RCmzXljO+l4+bqoO2/Rcj+p4BXdOmnLQHtq76PBL7cgS/S4VQtHsg909d0Ijzod/qyGqcQOS4rTNnfJ/bb34evPzXckTvqSxmbwhoXAxf/hrI9YPQiPNqT1wDkPmD0MAT/Tjj++ic9gWgvb0S0e/atWDfbRDnhxa2nMf+2kBmTNv6wDjnAphVMxjRe78WCkcM4kzngA/0DSqCGi0bc91Q/ousenAcf2jUKx+6ZFNWj9cfgsYXgf2yQYJuh6yf+xIec8qO6xWbfpVVTxCSpywivHsdHqtgIWYwnM3TKecuGMIbFUGTBYO4p01pE87H3uJxE9tGwOj55nvTJMrqHIiAF4l6oJ8nR8CT3uz73whY9roIHOwHcf/0Xk05n7T5QVbjBKL9KyMJv+6Faz/ECPFjwGaUTokfA4WHCpX4MTArowjC6g7i/gqbppznWX/O+/9xEuHomnz45YfFSPn8RYmZCMvns5wTIcqnGPyXDOKe/zRNOEtl7/LUtotQo7e7CF/7fSFSPutRYqbA5SXFEGIzmOt3+tlxvjHydd7/96fDg4hCsJZ/Q3Sfp4UFusGc8XmPPUI+P4KX5xpzvcO9m3mqJwC123yUcAKp/Zip6EPQyuBDnLFe6KmH7x+HCB479OL4EWHeZkLApnyI6WYnePB+IRO61C6GIdLHPKbP2MNqNrL4OXBTUwz/dvIQdDvCRxYXQdQzO0HHMXNgf7gOSmPry6ruh66nnCb8zzFcUzGXsP7CMM5um5twpnuNXOi4spjE/EM+T/Q6EQ6y6pmFvl+VhfVQC8Zreth8wxdRje7xLg+9xBn/79b5hXCF7Peox8+/qeCne5yZJ4vMz48dZKZHHGO1bczzZ/Qozr8OaMqZ1ee2SC2CDr90l1V9OmrQq5Qz/mzrTJ8CmLRyCqKfeWmh0dwxnPEe77YD89shT8cKwg7nGwse3NdV2GW+N43/X39Z1fE9sRIu/kW/T0ktuQ5sb1D29DZn7Fn7E/7ewQt5trqh6F5EzzLha8eG8PVTheD8pBGi7/RrYWhv/H5ypeK3QfcaPyQs/4Nrwj0mHDurncwYvwuaMPFPwqV6XCvgFeGBfXAcyg3t8G8r3hMu2Inf9X2vtMXvi36DNw/NHlfKbI7t/vZZmG9mT1oB3EpsIqueOmjWQ8qe3XG9BQvlHFsTDjGP22o//FsDUbdEpt+1sLAPZapbEr41t1jpC/93AdR+0lRmnhMyfrfHWvG7orR2tRTuiZY6MHYhHj+rfPi9wEXwW6NpY9S+5s1jfgsUnMX4Gyy4wvg9abPnUj48zfkMapwW8vkzNM7t6nhsqe4tsbqI9N46ZXlthd1Qr8XWPLc7fRg7o6P2zONE2kZ21cO8Bh2EOO8h+gLzvzLP9Z8JL+v+Ephn0JeBMuNm/+C6rA0QW0+6HKvL498qZjEdkCGvPmGHY20F/2Pom0F1/UZW/5DN/wbockCB+dlqisz0zYm0ziG73u/+0FDhVujivF8VtieeYd3zwXmNPfd/vX4P1La+8uYcGnNtcaDMdN8uuMaUHY/TxpP57Yi+4YgOroTZCR7ztTjclnATPathqAVn73BZ9dBahYNX66AgbBSi+dGYXdKZx4bozfYXQUPfRtxz4PU1UP34ecgerf1JD+1Pxciq7onWPGtOOGAN7qsVj9k0vzli1ynWn/UtgqPWv3LPyRo3QfXHyTu+0Zj2Y1gdQvOY/8TqENI4/6a1Qer164AO6gqgTkU9wfOYnO+xLYqhTlolqHol7EhtS/hs+WFZ1b3Qgpj2nPG82emugxY9KKt9OaGzy7XgPr2OoFsTXj6yQLmWndCCGsWgvF+ENqwqVPJxQmM3a6F43v+Ate13Gz//UX6fRP6mLe+rx2w1/ufwToS79K0leCwJj5mjA7rGOKN1+/RA1ydn9Ge3AuVadkYH1+vg9pTXoLZ9BW+mdOJjNWIE7Wu4CedDPb1IrTgX3tf90535uhGR1IWvG22CGL+Hk+OYB88TFxRhPtfDax6X1TjeqPex7pzx+vXURgeGdZTVtj3RI1MhvB1yQlZ17HFFXeyLoemRiYg+UzG/K1rwSg9FdkdlpqP1uM6cm+BxQwuL9BDQ5ZDM9LNvWf1ALRwdhecD5brHWZ1A8zVbfFJmjJ+hE9wH0zWwLvYM53q0H/X0noefxan+5n+sHiDN4X7/UYSXZsbKqu6NOn8cTbjrf3jMvYScvZClQQ/nx22VVZ28M4xOJxZAwGfKVMfPiN5oxlH6u3jMtScVA33u90Yx5He4cfLaMTTOUTgiq229UBvyrpgWrEvxtTZZ0R3JPd6dPLfaEh7rh9mKcBr5XW2V/MzBh/j/rlMdWNtrNXANBBbHSPhKmPm8dM8X9Gy5UTRtmzoAj8F0Rad1/8YM1ZMc+lhNI/r+gZ1B9djC1cFU7/C1tqBbEf5nnhYqZ1cXdJzDdOSUozXvKe/KTK/fE2TVQ95jRy+1hTAoijLLZ9W0GYTdd+K6KLN4X/V81fhnf50hxPFDW/8pMO8DKVPdAzrZzuWM9TrWeugbNgxUD/YHoNAQHQzxp6zeKwOQK3mPFLcNQCl/5UOI03BQPZ6ohvVvhI8n4fvIIsT2CZgbbNbDjr9cBN0F/Xt+IWL35XqmBbyvZdGMHVBlDvU0OtRWaOthfiZZgNTztQj9vqEI+l0aDKpnOHq/Ywli92X8zNbMvK+oX0WZ7RkwH6ivg6Yn3QXdDb31WKqwK7pivYQfy+pSGr/e5NaCH+cQiE7O1MHLtAGg6o6EF40oIjkET1L7PT6B8ixrfFxBPM7dCSsID8rBv60LEuIEoQ67dMq1EIQkh0Lo1R3fN0L4WFW0Wyn4Q9Dr8fkw6aduoHpsCT/w1itzNQR1qluoXL8h6Ch539UZ9T61hp8X/PnUlDOFsP11F0Q/q6LnyCophOe8eM4aYRxC0YfZWmg73xVUvyPhJ+/ylRxCkWUMyyEUJcwvUHIIRXN3sTUkFK3fXUzG3L/2emEuhaELdsUwYlkfRD9To3MpOiRUyCEMDX2nhQal/UD1OBLu/JNeySEMZbsUKDmEoQ5nWA5h6E5lgZJDGOo3uVBZx8LQvW+FytoYhvbuKCZzI6FXGJ8n5O/CTikGtw79Ef1MkOUTjmzmaGFvZB9QdUfCSRvYOQ1Ho76zMQlHtVaxfMIRWs/yCUdNu7C6EOEo+q1eySccaToUknk7bn0En8P4M9aP+7TQsidllk+LkTSHRxc7gKo7Eu6cw+ZJJJrqolPyiURjj+uUfCLRhEk6JZ9IlBGdr+QTiYZU5Cv5RKJe/dnvoCPRy47FJB/teNpXZTF+ptgkjNsmlDaomOTQJiKSz9XD+zbyta7yEuMquWoyY6N8sYT5s+VjVYzj5F901DO8Jr7fsb58CZ/JKFD6jUI538zX8hTKbC8xMnkzZ6z7FeTDlJ6fgXmMoW9A9eOYUagLaCFqtZ+s6q6osjflwIV43kYLczgadXxL5y3m29eKgO4Ho9GwvfS30kXdtiC258H6wHZ6COtRQ4jzDY71j+KM9btz2N4vGpWOo9xlGvXMqP0U1La+8r3BVJ+SiOs6qrkldmTsghZkxhC2B3ztxwprQiw6ckEH9L4Qi95V6ZX8Y9HLKDwPLZFzBotjSfTFowpBWlCLx5nyG96XUm6hwc/FanyXS4yd0PD0rYT7NMdr3Ta+1mF+Pg73a436aZjfmuizbIqgrvfP3N/HBte6p7x8J/5bAGKceKRNNT+btGmHaE1CugcOnrWNM9atLxRATJt6gucV7DPEccb6nCHmeXKGsjo34tGJrCKIDXGWVd0BxSzfTvjEYbz+Jyh6A6SL3M4Z6ztn50PCtgbc0+k7rkXA/KRmArrtV6z0lYCubdHBVd9BMvO0GY/vU0lCzCS01bYI3nz/VdDfQ6lfAmesV4wqgNVnP4LqyYR4QyJnrF8o1MKZJlmCJx0+tEvkjPUXvvgcpcD+IhY/heiBJ+hv+a8+ZnoMRKexthHEI/UuhLLxUUJ8fLxJaE4DPXTMnS+ruq98+ABr2wo9PsZ0e9TlYbLC+FlzB/qfRz7hA/eZboPGxCRxxp51m4qUcdiBVl8pgnWPPwGtYYg9ufBnbDJnrE9ang9LD+cJnhzodTKJM9YblOqVcduBSksKlfHZgejvFyKg6Qvqz3uwRogTTPhabx059r/9aL+3m+DnU+oJvI7P0S7Fr4Vt6Ts4Y338fD3EfyoSPLmE64+j74L+dJj6jx1fJHj8CWc91pF1tfNvO/kai/U9ZTr4JyVHVv14rPagOT466LeUMtUNMLvPLs5YP/1AD1vvmQSPlvCdZfS9hSV9dhPdf9VsweNDeEKVXslhD7LU66BL1VlZ9byHzNaM8TW4F+2CfMJfSlKInnz5BdCagdhzFYZ77eGM9clL9ODY8I7gMRDeSuoa+RCeYp4/FgXTBI8H4Z5r2D5hL1pnnw85Qadk1YPXulTzmlJM+NhKplfCgTYqY4/PliKlr1TULDwfDrr7Aq0ByPpKRTeX0D3AlBr7hOsiFbXPL4SQY8dl1e8PznP3C+c0Dbke1MI/LX8DWuuPjW0auhurV+KnodNJ+Fh6Ey7azWpPpaHADD30H5Yqq22D4cfzB4S5ehCtND/79FsZArTWH+v3IHL9olP6OojKThYqfR1E3mt5bSuUHKyFdrfjZbUtqXOFGpHfbUVAzIl0YX04hOwWme/drpFA6/uxHA6hjCyd0u8hNPxegdLvIfRyOO2rgSuNbyjH38MfEvo6hLQb9Er8DBQRkA/PDm4CWt/v/6g687gasz+Oky0xISQhCUkIIQlxHyTLRCEJSUiyZ0uMrZLIFLKXNXv2e2/b7d7ne7INDSHL2Jes08yEBkP43XPOc85zfn/8Xt7z+X3O93zPec5znue5Pfd7WfxD6MaFi0r8Q+gf8kwaRLheAtuHD6Ham87BAovJstrWHPM5ZWt3fI4fEWIeQbO0bK6OoEPxbK6OoHf+l5S5OoLiurHjcgRNtcJz4kL40Qja7/TxSvy9+Hd/1PipXY/wY7FHe4Qf96T6R/m6etCDsSc8W0bZchR+D+oYUu8Pj6GQh+z+8BgKXcXuD4+hhMvs/vAYGhh8CaK+x8hq21B58J9HeJwf7ZluB94bGVvClkzGZXL764zxO2mZfP9xGJTJ1/ybC8yTBI6NcT1AA9C/oR2XOrXKh8DWvwKtE2gg89+oscpYjzfkk/lZ4c30aKJn3JTJXL0dyfQIovu5IGB1DitVkmHyybE8/vGWo4S+fOHyIsae8OYmYxeo+JexHSx7ztgSDrc8oTCew+NSSLUCwu9qMb1IXr3pOGfsqR1pAn1dg6z2mwYNHh7jjGsP9l+BoJ1uD9A6hFhPha66TIWDYNcrxqfk9TsYk/qQku/lfMLBP9O2udMTZTVOBmR9O8IZ1yEMvms076kHgdYkNJDjvnadylh/rTeC/x5/WfXgtoekryYjHG92EGhtQHYsDknDdIida5LbOWDnmpRmC1DtPP5bwCEeJ+z1AcLh7/D78AeEeTggvT4KQP8WekDKf4iUdXJAat4M2H4i3Uii/U76jbZd9dcqIU4ElH46wOdtxecD/FjHtaA8Lt9H8DvKPvUPcsb6mkoAkRm15P/Pbb+UW9MIUcZ0oPX6aA7ZnhnC2tsvBYyi8zDq7n6ew+qjKmPPPi9E8nHJZW1l06Wk/ZyxR9dQhitpu0xqX4UQdXEvZ1xn7/2ufLjQ9CrQmnv075H1/9jHGetR5FgY4J89TNcSvc1LRHjya9r2/ZLjQpw0wkMH5cPmd+lc3/yujkn1kLq7UmLtfCh9Tll59xzsruzhx3qr5x4h5m5p2hdZGeNu6bOHDJ2XzjCpbQshZvkuwjlr8B6azs+1khYqY332EgM8yH0vq54i2aVYZazPLTWR86X4CdNT5NJJjEktYqkk3Ai97i0T4jgSrnWD5ZkuLe+VD8167zOpngrwGbuTM66hl/M4H2av/wa0nh7Wy+HjjjTOWJ/ZFM95KZyxZnop0ccUGqF779e8bf9pF4Q4eLw7Jb+/TTCj9Ies6qHyr3vSeM6vL+7k68fLk+pv+uLn0O2KboFizm4X+t0uGa7jfEqg9gymlxB9y0sDjKz0HFjb2uQ7OduFfLZL5ksDDMirzPU/t+DnuK2KxwpZlTCujrzitwnxt0pNd5tg27RHoPqLCQe3QnCmVpGgF8Ll25RfeVUVdBt0L2QzZ1wr79ZeI/xXSJnq1uj9ky1Cv5slx214PTyAcU+Y5wHRj3w1khw+d6T+fgMsQI2TIhfPVRnrbh9MECvvl1VPqLxivspYb9YbYOnE9oKHPBtKrxMA+g9qiGgdPHYsNknt/gAlz01ShzpGJbdNEgwBMufWt5i/SB53lvEpufnxVL4GrB8xlkmdvexuRsJzRlL/3N+Om9R+bVCrqhsJx0SSZ2c+b5gX3KTHEXNTqUDJc4M0dpOs5LlBGlyYD6zOXtswpPS7QSraa4I/gpNNYszs5yl8bUx8n8zXRlRTxvjzk2TpXjTA8l3VEK2Dx86vZKnLTqScR8mS/QpQ8kmW3o1m+SRLW26ZoM0a/FtOyfx4HfRO5sclY3Myn6v2F5P5XJ0dynJzQC0813PG9fGmTDGv7X2Use55qBlnnLP9S8qv3uA81ws5r5e272Ln/nppla2s5LxeOjMEwboZ+LlsPT+O28YzdkLhx9ZxxrXsqjTMh4+XKKu5rZNyXuSDyampoFfA59wkIYd1UqJOhv3PP4LqofX3ps/Fx9SF8MBFMslh9QjaNms8/vuXmEOi9O85AzS7S1nNIVGabp4f7y3NBJ3W2WvlUqAc00Rp9UEDrFtdWfBUgMFmrXBdSJSq9DZC5frbQfWkQqedjJOIfr3cBL//k8w9nQa6CX4XiIulbPjPUdDtCB9dYyTroelVquccwM8UiXyMR1PW8HFNvrqGj+VzuwTCP3ricSXw4z733hqe/8S5lAOG4XepEnjOhztR/aNpjaDHEf5nUAF0XeEh6HbwWaL+G93qCrol4dSfEVnD9b2oZ+NZ/G4P9Vzuh7/HF094fRq+p4oX+oqXTrwFeB+whuvxn7oJHkt485nyrlb4N9WZTuvyVa5v3uu6tuZ6kY7V4mP3hLHSwt75ICfvB1VPgmdjVMZ6nTAjJF5M4p5P0zoK/jL5THgc39/kfVS3TMbnCOWAW4Nl1V8dOYxbRXjLWHyNW8nz0bag+setODeqh67fAKrHBSKXUq52vZWgn5IPlqzi+4bzVMahcuoyxnj9L5PS/WVl/S+TnA1Ytye8PQGvMVvCfcbLZJ3Ut1pO2lrbVUa0rp35PupPXAOQsqHaVs54ze+pv4Kvh9RWtO35QfUED/5cN0YqzsfxXQmPvJMPX/8mvyeleJyRf98YnnNT01K+tssMvyhsj04/ZbotsuzH2AYNT6NtvzrVE2Li/SRGaptmAutsyljf9E8mqJ5M8L1J+WbGVkG3BP90Fp/8DUv66yPlU97U43HsL1n10xp68Q3wHuJO+NUCE/w03w3RunZ0HqpOYOyKXj+Nlti1puPpRYSLP9US/BWw9DL1rEtmtfUM5mfPU5xnvt7KeXM7/P41a0tr6EWlFCi5RUmfdpmU3KLMz3cG6Lm9M6I16+g1rtPA+cJ+GCVd6GC+t3GpwT0TQvC9YhTPrVnoPIW1RP8yKh9c+p/lnoA62wV/kRyduoBwwnf8t+koIc9ZUoMIUPKcJf01Jx80u7siWuPOQHK+s2guz227N2MLtK36HIXx/2ZJf9YtoPmMpp4z1bNBjZNGOP8GwLA3O7i+OviKrHrw37MipcC5SMktUuq81AQddOS38PixbjtlOu/3RzTlRQ3xuRTJ+3KsOYPwDo90QQ+CV3dVxrptiAkmFo8VPL6QcnAGZ6zfP4/z8YRXO1m/nkR3GCzD8MquvO1cR/z9gEg+509cZyqM/zYdLg06gc9BifDDkyZlvOFSlVKjMt5wqf10AxxP74FoTTzcFj+XhUv90837ai4CVc8g3OYFgu3b9nC9kcUMwRMBmZZT+T42E03jewX2BLRHhA/Vi+Dn3VOXqZyxp3s4vZ+8OJq2/d4bv4MapngGo1NyGB/jzf6TFJbQk8GMvdG1GMZeqOauKXxcixMnE75/G3+eG8bHNW4BZadFGVx/UB4teKLh2njKvz0g73gouh8yVAslbK/FzyBUP+twGFRPNCTahHLGekh5PrgtX8g9pjWsRh/2BKCeHyi3v4c/m2M6rdHXYJ4Mbh+OCnoE1PIeK6yxYOmhjYnw55nUM7T7CO435rAafeY9xBI/ywQqbQvhea0xdJ8ZfkzQfWH40yDC01f1EHScc4A0ynzdj+xFfveT6L+Qui4BiqcYKi8ZQfjuT8cE3RNSvowkPPlNV0EPQAeeDCNsl4nf4fHj84w5y998vt/Az2VMfwCvZlD/I3RS0DOhvKY/YfTQW9A9YezS4Tzm8HFDCO8/g9fYYL7GMJ/YaFTOo8FSjgWCYSH4N86YpwROPaF8rEW2oGthQyGNWW4fIOi+MPvREB6/Y4NBfA0vLxrI13BrLx+6j63BtdR8FB3fk/tIC98Zoc78N8D0/vtlUD3mddnHl6+H4eDDmXjeALScN0PwB0FhPZaDNxoxpD/hmofwniDxfgdpKf+0COdAefT386B6zOfUwX6Eq11YIejRUPK8Hz8HZ0BfYf/3lt4EG+H1Y09E6+kZ4PMlHJ/yl/cXOA+fsIYzvlf8MbUvzxnXwetRDkpML2nZavP92JEeiNbHM8CqH7TOHuZJGy5wpvd7XlKkJh9mL1gr6DimhzRqoAxv73shWvuO5jzojifhe99pPT11n/SQLHoZ4TfL84KeRHiLJyI5b4/uzvMn8XcZ6fw06s7nCutXPueT4zW0DtMjiB6QnE+O19SVLH4QjZ9ogIGLRgn94vzdpWbZRlgf0QvR+nhs/bhLUT1kqLyQMstfO6Qr4bBsJOgRhH98Zp9Ru0tT/zLCldvDBA++prhJDvNA6ddNmr3AAEdzeyNa+471i1mGzVMYs2u3m3TwKYDeGwQ9iPCOYiNEnPAXdHwOukp/VLBrmavkqjWvwyUaRGvZ0bEPT+tAuMiK1cFjfblKs2oB+JHPtlyFMbpKXiEFpF9YT/WermMED97fnKX4P2Vl/3GWksgxGkzY51cDtBo3CNH6dTRPzzlt+Pxs39mW8JOp+J1VZz7n73a0kdT14yy9eWF+Rsg8L3jI/bE0N6pAydNZsvcxwoJTkwUPfufRSQqeA9AsKADRWnY0Z5eJjP3Qhlat+Z5TcJHyt5u41qWTkIOT9H6jDG3XXRb0aCjuqzLW01fkw3fnxYInAuw0rYV8HKSGW/PBodMoROvaYZ3WyguubIRaKz+AqheC/wtHzljvqTfCyKRrgicOHBNVxvqip/lwYmC84MH92kuHL8iwPGQkojXxaL+Wwc0IfxyPP1tgejHsT1QZ6zaxBojOKRY8hYQjPQrIuVx5ZRPhvLaXdNdkGPDzRu7fchB/t9RW8cSgab/YKbyQ6Ld7IMLdpzVW9CikOawy9pSl4DU2C9ktYfosov981ghv4yJ5/OdTAjgfdMfvEtgKY7GVLKxl8E/9Q9DToNrhRpyxXuBqgkND9gieVFizujFnrMeR84LV4pOhycMVCmPPMtQ9t6GQp410YxvOPxK9O9ZA0SOJXveuAaIcpgltA9Clzw04Y93LfJ8ZaOEveCoAs2MJAueyz6DqD2DY9/qcsT51Zz54SI8ETzHh211w/hkgP2X+DKI7LTJCU9+Dgn8lKjtej3BoKKvFx8ZlLW0pBWUs1lJ6JSNsSprKPfOt/AU/ztla+muJDL3e/Qeq/oDwsCQTRHx4IugZhGM+ArRecITry3Lx+3RWiicWLe9RW8jHSjqZWqDkYyXV+orv8cLRlIpaiiec6GOG5kOdrZOEOAEotm9tYc6tpP8yZXD4OFLwVMCrG5Q3T8djsRLyt5JeBsowM/AZ17fUOSZ4aC0+7AnIjUO09h3Lp7pU2Aiv/zDUV1NT0cOI3swTr5kQJE+0VPQQorfyx+MKRs19mR5M9LWbTOR8/3cqixNI9NkLANJb4hqD1YWcq0v7ImTInPdM0DNhfx1LzlivYzJB8btMwRMHb+arjPWr5mfnablxgica6oysyRnryxYYoeecSMETj+zeVyEc0YvVADTASftKnGmeFtIt/Degac+A6dWOnALVE0d41QATPD+QKOjRhC3WyLAkeJqgx6NLbysRPu3KavFhndbcO3gcYNCkyoKOc6jQxL3Nh9bNnoCqFxMu2gmwal2WoGvh3bofGrYfdo6oJOyNFRorN/O1e16y4I8j7BWAlJwrNOZbBKDXNdY2guiBS833n02mCm1j0VvvT4S/2+Jzs5yPZU7WZ8L3L1oI+gPw3Ez1c73w933KhbGUazolsL29XNP7N3wPRt710UxrlA+P9yDBb36W8PusYfvhGZePnEndv5b5cGb/ZsGfRPhKNihjLNeMiGDX7nJNsLnfIc2nCv6V6Gi7MsI1gdUGNMCN0iqcSV3EiA8adj3qPPedhl2v/Xt/EPIp1QR3BIgZsRPUthGEdZtZv0xfhmbNf014zDtc06mEcPdp1Tjja4Rf1z85Y33NaBnel+wF1RNBuOluAzx2niroMWif9jFnXItvl3k/fCUvQrQunwGSUmpwxp/t9Al4pmH74Xnvp5yx568yI9TNPQSqH/f7hPC1lxFcf7+R1frDnkRkVX5L4QQUcPmOhp0XJz9RD0qKE/wLCecWyIS/T/lDw67LKd9uccaeZen5cOflLN725JgaQpxM+P5NZawfnWsAhzTK6riKNX+ZbzcPPo0QdFrT78JeI9x/Tn4/nK//LXFFfM1UmsV08nv15nNKhuGmFYI/hnCNOUgZV6HmZghS8i/U3Cik9xjfX9zQqNeUQs3xFUZYWmc6j/OlS3UhJs6/UNOgKB/iP54AVc8g3HADglqPIgR9HZqz+zJhlxhWG5Dm/PfVSzzPVbep7nkxWvCQ7yhofj2Zr+R8TnOkl1HJ85xme0A+2P0TKfiro3SfK5yxLr0EODnOQvBUwMnGFzgTzzUjLBpYWfCUQ7DmAmes7wLcbynMjTqv6OQ7uBobC6yXwMo41raE6FMzDWAwke/4CvNmzv9iPlyIPyXoGYRfLwWynjtW+k1Y2+c0f/jmw+qd4dwfZs9qIdL5edQJ8TX56yOZH8d3MSDMg0Hzcgv9bP+JbYFG3f8Nmpj1WH8AUjKLg/d/g+bVbLxfFYNkZDGLiR5K3nUphD7/5GvYXoT1d0Po/pkYwHTyPqhmVyt87Azg28KoYXsp1m/YYV0Ls5qZNOw6gnXfp2yuDJoTPfOV+TFovpzB8dMIhzRi1wuDxrXcBN2WTAJ1TtahlRPzCLci78hrhX61mrG7kdKXVpPQA5S+tBq3NJPSl1ZzOo31pdU0GYjnJ5Xwls1sD9dq/jXfw19fHApq/ES0z+Us4fUD8HcCMoXjm6k5uqZAiZmpyX2JoLlpHKieBDRbd5Tw5q2sriDWg+DJ5QOcsf5Te/Pz1NpAUD3xaNb1PRq2P+C6fzEHzNfohnGI1gBkbdM09xoi0F4aBqoei+YWbCbcfhu+nqZq+N5i5mMTAbZ+wJ8/q3rAoV8JH/2Er1NJGnX/SdKsvYTnzRdyVm1UdNw2SfPHCyOMn9gfRH9p10Q6V53xdSdOo+5XcZpHFfmk7cBf4oke+RXHET3Rmsx9Rij6ShnrCd/x55mUY5fjPTCC97UzcxbhhhvwOmF6EHx0mcfn3y1wDGdc3++7nxHC/CmzeW6yfjyft/Y7QvmcFPwUTnjuIPz5LfNHwMJ3k/ja6D/ejzOu+1f5EcDho5TZtXviwUGcsf5pWj7MqaBcSbmvSP06jDPWYx/i9RkHl5YEKHoc0R//Ru897u8LJPr7Vfg64kk47Qf+u4yn4qc1AK2LAEY8ZbX+2LXeRdOjlhE2pm0DVbeDr1facsa6/SwTbHzQWPBYwureHjy++71uChfJe0Z2VfiUfGi+G+Hp7bbIrG34S1b3j507dpqkmUjJx04zbKOJzI98rakwV3aanLcGSH+YAmpbF8i71YQz1i0umUCOay94UuSdvZ0Vxu/A2GkCRpkItx5K207u6S8zvxOwOoEsN0vNskrsvLbU3EhCSj6Wmmn/0vcADYsbCMfLUuMQWECO0Y30+ooeDT2eNeRrBnvWjqD729Fv9YjuPGEMsH6Tpa6ch37Dvw9OedUSVhuQru3zdWpo1HOwrO9lUtvVF1pXr6TonrBjQhXO2LO/Lc7NUZ7kUo3oEdXemljMES44fpESXzbdsXlAePfvR01M/+Mdq61ngKBXaSbGEXpWW8+sH043Mf68nNXTM0DdoM0mxvgcCdjpSnjFK1ZPzwDxS5NMjJtuY/X0DJCxZo2JcWA7rFfqQ+MEE17d0AieQWMEPRAltpIUDkDHp4Uo7IeW+NkQ9iG/90T9xsh4E2O/u6xungE25IVzxs+227reNlIOQ//8VkXhELQz+GNvls/AzBferC/bhFjOOM7S7+bz3XIYj9nvcqxJjY/7lU2ZaTK8+Zky1sc3nc0ZX/dD3x5TOBKFrxlrUuPLpjr1CiD2hD/362/HmtS2CahudVznyABPXrI6e+b9udYCzvgeY+KwTyY2bxkXr3DGnv/yAd7sGcX9OY3XmhjbbGK19QywQx/NGd/DBOx0k9lxGat35ow9fzeXQWo/RvC7ogm1x3LGescNBrg53FXwOCPpjDtnrBtek9/9QDGP2yu6E9GdGuDzwgHV3jRK0R2I/vG1AV5NasZjxq7eZWJc4z98jU6R2fWo9ZulnLHe54sJfOOWCJ5glNw4ijPWx6w2QlmPcYInkPDGAfgcdEMRi9cruhvRnx8zgL2/m+B3JXxkcoGSc4o84SvA1EJ77vmvTo6JccOmrNYfvSY2q3KcM9ZHZRhg7bhlgicELSR1ByhjPcf83Ho4NkTwBBP+mXxW6Y5+X5Cp6O5Eb2+ZD8Gn3AW/PeFV8SbCd4buIPqtbDvBI5v+vb2JM6kx6Ahwqvcnk+qJRzElZwj7uuF7niKZXYuDflzijHW7vfnw7+JVgmcZ4TuTCpRxFcmH3IwQ1CVU8AQT/nIG78PeqPu3K4ruTfRlC/KhXZM+gt8LdZ+BOGPdWUPfZ6gxwaDoHkR/51YApx/Y8rYbT9SR1Tix6M6X6zLbQ2bJbzjj6+iy+QYon0RZPS5l8hMj/TvIk8GPFF0iuvGRDEet+wt+W3Qv+QlnrJ89YoTVQxtyz8YruPZUmdCvJTQ6IEPllVMQ/Xu8Aa6uHcCZxrGE9WEIFl1swHW/v3Ec5olE80Pqc8b3DfeMRvi98gxE7yHo/hm6qiZnrJ8OK4A2AwYIHlqLL+E/GVpGNeR64VZcR455olCvey0542t/vx9G+Kafh+h9AN0nHc41IdzrTn9Bt0XTujkQ3tKzEdf/adJIVj0L0ccwN8742rnoM8AvOdGIXkcNsGBhf84P3Bpz3jTbXmaM9wqf1n0542tz9kYjHLpJGeuWof054/MltUZfzlivXpgPPyKbcE/h37iOk68QMwjG1zVB7R+UsR6c0p8zq8vnOk0GY/OmXN/cDtdoChLiRIC00wBTPSmTa99PAzj3aduEc8fDOIcI3rbL00jCF9+Q+t7CvEVDufl5RGo7QNDtUbsaC4TcouHrdfO1/nxj7vl3L/69XTFOHDStMEL9laTGONFPtBrAmcaJgz1nDLD8XGOuJxyqKauehehZyVrCpVn4epckrJ8k2G/eV2HcAEG3Rz71VxNelWbP9fltv5j+v20q9K1vgsAD85Dy2wAgFQ7gfOy9PecOYx+bGOO2JVe303UYgmtFpPF1i9l2BN67fJCN5RZF9yG6ydcEh/f4cP+2RfacHSddMP1/nAzo9c48J4GU1TgZsMSxAJ6cGyjo9oQtGwJUT7YXdPM9xfJ0zlivMUeGrZf3m1TPLLRfptz2GT73M4V9IBM6N5bhatNBXG95qIngkUltvXVPDJDtkGMS20Y/O0741hlWcw/rg9GnBac4Y/1UbyP0ujqYe4pfNBX8ssm4lMbZsvmRSdXDUYK3jrDzYLwHGoSYBvjLtQBerB8q6A6o08pczvjfwbvMz1xRDoKH3gc9eozg1+qVZFUPQ9M2MqY1V6ZkUE4YV0D0H9toPRjq8UOH0xFnrPc7b4DEiX6Ch9aairptgqFvmgs6rXMccxPgXqalrOq0Rl/9RBw3GAXuvgzqdbAQnM3PVmueBCHlsx6l30JY2w5Bp7r+gu5AOMR8Pb15yEHQcb+FcHW9CX5uaCOrOo5fDImtcL+BqF3QNUUPJHp3R3yfEIDetL6q6AFEH3ePvssKa6mu29wUKZ9PKWu1GOZrCpR+i6Homvle7khT+f89D8BxsgmehzVBymdeiv8BXNshg+5bLVnV7REa/5Tw23/xvUoJqNejEtg3GpS2JeDbAcGMUktZ9NR8+pqwfiW+PpYqug3hpDYsz1Lw2SRDypqfZNHjcew94Tb78Hut5UKe5fDSSYYO1+rJTE/PwvXhKgjXHoP1CsWPvx9hgT4+NMC1rpTJ9eI6vvewQMzTdyblo61xHTvyuSE8OmYnM6b3NlaoVm32rqYVavYJHwsrlLawpuKpTvQ2BQgerauJ6PcxsG5BOJX8HbmCtGm7vACON2orqx5Hef61GgrjexhrcxwTzO7fB9Ex0Huw5gN+4vk0K6ilsAeKTWLsjtZNqq2wG2k7oW0+XD/mJsSpjjqE0jhpUhVBtyB8cb5BydMardVjLif8oxR/NlVK+GkumJ9ncQ1J1hbvnzbI84wJnhX2Q/QY07FcaVOX55M1nvldUfNvTHcmftSyAHzOughtLVDsUOavgLHTGZfDv18Zl8KST3UIL7N7CWrbEsIhrwH+i8WfYzCd1vq7nIqgvb8PouuY5r+H3FfRfPzf1VfYiXg++OVDq1+dBH8J1PxKY7Z4/Bi4/nyKrHpC5R5/NBD6tUcut0zgct8H0fOQxj8VxPwOKGNKY8IrYpoJngcw5z87erzO3gOmjx67WFY9OL4DOtrAfE9bOhCxvZj+/w5owD9G2HWyCdfX+N/h+/XARatl1U9r/f33BCkxnVChyfxcrBmE6FzQmN1CWiB1H3BCf1YD+DejMffUH3UHGF9rgL/jw9qmyO0yHIW+nBGaZIJpO4Ygug7oWAa2bCnEd0abAozg97iR4LEhvCEZAd2rnNFfjxBoVv0BzPOp50FZ9dO6f3u7FMDdFsMQfYakOYyPc+F9tblHOaRrQ8FjQzhEpt9HG3GCegrTH4LqOSX3+ceFM9ajm8pQrdFZWfWQ32ZFk/8xwPXD/oienzR+0pYOfC/C+ujPJpi/s57gsSKcG86+2+WGGh9CUHKtBFRPCbQ41EHIwQ2lDkQwZn+OrHoCkONeyiUr8Huq7rzfKrM7E97V/idBtyLst9Wo7G/uyHeerOwV7ggdAWWvcEcvqoKyV7gjz+/58MeLMlDjlMKhA52E3NxR8SIEJ0+bZNVDawY+/1kG34qRiO6zNIfxe7vwvav25a58fzhr143vD31DmF4OH664C315oB2+BRCx4ZysxgxEM/71JFzgSesQqn4vtGk/AqsVF2RVx55eAnsjQ5oBXu8dheizMWvrjbz6ItDXvSKreiD6PKAP4XXJuK0k+CU05grA659/k5k+vgOu2+dDePcmXFuPsuVJrA8W2g5GVukmuPCfSWZ6ZBr2+AkeP1TZfE8VXeusrOophB+NLFDGEoAW9pahmeNoRNcobVssDSdsysKflwQIbQNQ2Uzadlq/UUQfosf/BvK2O1cHCDkEovr9AWamyLLqIe94o/eRMhRlj0D0fgjr+Pk7GBW8pd8F7j10jBAnGG0MNMGa8kxZ9QegypXHE9Ysx+dUiKLjZ9YQ5LOGvmOP+VqVAiV+CHL7CykxQ9CT+wgiIzfKrK3tKDxudu+Ln1nDEP6uIo0ZhhbUz1dihpnXPD4vLAlXuW9S4ochn5H4XCgiPMeC9RWG6sbIYG3cKLP4A9/jvShc6YvWD2zZhX7fId5vMtGXVeoDqscFtA9YbnZwfg+ri20Jo5ZMIZzaq4rgx/mEo3ej85V88P29UcknHI1qnA+RfxyUmb/lZZxPJM/nn54RhHuuHwqqXiZ7OkxVuEj+t0YEP0at2jEdr7VZ6E07IwyIpoz14O9dOOPz/p/CmYjdG9zh7Eo8U1yN8OZOe8HvTLhKnQJlrmah7y8RXBk8AlSPH8o8THnSBHxORPFrCuYNw/Khuo1G0L1Rbf0chb3Q4aGzFfZATbrN4vm8O6zm8Gb6XHpebG0txMH5RCGfpQB2T0aB2O8dL8Y+qKH9PIUlVGNCFI95K2qeMMaFyNXHBF3/pqzGX4hmr5fh+dFAUHVPwgs2FZA8PSFamMMYNKs6QMzldoh+loH1IOhSsogz1vevMMA3zRhQPb6E11qAEj8GRUTQ73ZlV/2FHzv8eSLyAfiwtCuiny3S4xjRZYkQfxkKPmWAkeljQPX4El67ib6v3r3zCj7/+LPLSScQDHfthejnmPRYRP+6jMcs7Uj9n2/ieVgpxFyJYjfQd7C7ljEd78Gx6NZagH9W9EH078TMH4tarDGBU9ZwYLpVM1yvMl7wxCO7aPMzlN0gUHVPws8WsPe9E9CNQhMUfKXMrkeJ91Zzxvq3VQboW/8bqJ5yCNm8mjPWrbPzIS2sTPD4QpAX7bf1l96C7km4XWOjsi8loAavQdmXElD4ogJlX0pAnbaxfS8Buf+GlH0gAQ3YBco+kIBWPQBlb09ARckFZFy5j2hfd5fhY5GI2DW38ocEzlgPvmGCQfeqCh483kQU1JTdqySa71toLQWbzbTt/Q8vQfV7QnmdNYSDLncWdBfCX4xGZVyJ6N5YWRmXud/KsjKuRJTZ1KiMKxG5nWfXi0R0tXm+Mq5E5N7dRNaY8/C1JL79eHz9X4fYfcWGpYmcsW4zF+Db5Jrc0202vtdax3O72mUt34cv3WBsCe0OMi6TK35nMYvk6oMZn5KXTGOcIju0ZH78N5Z1SDPSBC/eL5fVvjxQ0EPG+Lxbj643kuHFDcrsHsml/zrOWB9tvt6VDf+Je1IW4Tlfz/tyd0wivG8Armu0nse3D6IctRjfJybz8xpzfc98ZW9JRqv+w8fUGt0IZW2tif5+I4I6I+vyttVq4Vr+lGu1wn+bUmNu6EV59xYcc4Owd21AaeNwXzaoU+8URbch+tOH5utClfrcf3ox/pyAtS2FB8NZfEd5Y78UztjzMt4EJ8psZbGvv4MoByzAtQo3CfvwJvP1AsHsJQ0FvRyqhW/gjPWFpxFkWHwB1YP72oTenzRBSb6VLMb8doPy+6GsfiDWbZHb7E2csR74C8DOJXaCpwKmGjZxxvrPTUzwPuM7qB4DVL2Ryhnr++rlw3+f8gWPFhoMSuWM9aPkfb9McH3J4meA1I550iDyKONU4j95Lx/u9twmxEwi/K0+UtbwZnR+BvtsZzPq6mKE61vqyKrfCVWPYuyAtvTYorA9qti1WRjjVpSZZoIuY78DrcuH9UJYemsLZ6x31pv37QeFguccoCObOWN92HNap2hTvJpzUD6N81K7VmgbR3j3T7Kyb2xFs4+ycW1FsTEmaF6vo6z6HeULPlt4zume2wgfKMbvvW9X9GL4e8E2zli//SMfrptuC55CwiHj6TsSbhepv41vrOCJJrzujAysZmD6OqTkuR05GPOh7MESWfWHyn14v+ZrTecdwrrdiYpfIPi2+y+gtf6w/gD6t9vBGettZxrhnMVTwVNMOKRvgZLPTnQg2Ahz9CsETwTh8Wnsvncn+u4sQw7aJaueFLlJKcuzFMI8mI732HS0rxqtdbNlxk4hn3S0K4H1m448LIzQbdcKoPUAWb/pKLeYXdfSUdheGXpoD8qqB7fdjfQ9TODaKBZoTT/WdjeSkhGMcNonq3ocPPDZLayNvWjvTiMkk7+Z7BVi7kVnZwMcicRjZHoqVC3YJ5w7+9GkCAO0/0aZrcME772csV7lu1Hpaz+SsgEiP+LfndsvxDmA/p5ghA+k/sYBoe0B9McOdh0/gPxem59Pd2+QVQ9uewgdfJoPXi23Aq2hx9oeQtsa0bVk2Y36tb+ukFVPKkQeo9zfbT3QOnis7RF0tJjNzxHUbgQo58sR1HRuPryYOEkW/Z1cj/D5TP10hM9hg9ij/Fg0K2GM7yGPoQkX8iH6WRjQ2nfs3uwYyiF1QjwJ78yXYegMVh+Ptm3fXfV392PsCeF7GbvAx26Z/DoetZ6xJdzVMS6Tv2YxLpJDjjE+JctJjFPkbX8d43MV64Brx2mVOT8uhU7XQ9VDm4HWlNOSeegwh3EcVI9hHA0PpjGOgAuTGLP6eNmEt9gx3ZfohnU6ODhxOI8/tU5/oS9PsAlmbH5+tD2hsB182cvYEhxeMi6TrycyLpK/uDHG59RxKXhlFmHrgTSms8MRWe0rA0I7HOOM69pdy9LBhDzKVE8D7bJMnn/pc8YpctkP6hk6Y47M/A2b4e93H1E8obJTwlHCzSPw709S3akm9hwivOEWrn9ySMjhgLQ5PxuMkw8CrRGnVc7ZA1K1N9nKuX9AGuierczzAakGylbm9oAUtTYP8D5/YPtB0nb2T1VlNU4htKqcwRnXf/O7kw0z29wEWguO/pZVWa8MzljvOhrHNMD8VOYxEN21eg50WpAttM2AqT9Trpu0X9BlU9l2yosd9phUvRgWbdvHGdd/aztED+lfbgGtBUfe/wXbAcyTSfSYjGzCnf338n5fzt8nzOFe6aKL3vxvJdNrD+apROrLLdPhtpX6NJ7M9T5YfxGlh5t/aPqo/RbDvc+7Cc91x7VqdwtxdkuZz7KVtrsluyp5cHnY0T6qpxySytI549pumX/lwIyXn4HWecN6KYx13sUZ629vZcPq2JeCh9Selb7/qYc/fvld0C3BOEJlrPc7p4Mmu2oJnjI5NYdxkWyXzPiUbNGCMd5706XprbPBfdRhWW1bidSjiz2RpYwxXULTsiHn4uo+3CPj+5ydir8CVjRPU7gEUr1Vxp4XRVmw7vQTwV8ITxypx7vDZUG3JNx0QjbMu2Ij6Cly9mYWM1QOvMh0fM+2U3p+VA+fSrrIqh//PXqnZCzLUcayU4pangVvdiR6q55KfSpmM8bPhtultdv1MC6gMqJ157D+ANw9VMa6aYcWjk28D8zzm8VvoPotCR9Znw3a3fUE3VFuumcHz23coe18nt/nM7ZG32O3cia17A7kQhOog2htOqxboZONtylcHY2rv43nv2LXNiHPrdL61zmwQF8MrG146A1Q4xTC+9ytQs5bpe/mPScv25p7Ggbj54jNiscGPfHZws+LBU+2CG03S6arOkjJrwmq/5T853SVsV5xIRu2Hs+XVY95/8xnHCrnxG+W1GO6WXp0M4vw28ZUn1jQWGhriw4cS+WM6851uZ8Lp440RrQGHc2t3XnmMT/bXmJ6kXx9Wio/FqteUn3M6jiT2tYebbm6kTOuNdc7Ows21WyGaN051u8GafpuPSjPeuZ9mO45qV2ZpxKpU9c3Twt+y18a1bYO6POSFM64plxG42z4aYcjovXlWL/J0lKjHvx3NBJ0W7TtCWMblBTO4pjXTDPGVmidP/NUJ22ffc2F1oWWQhx87idLUx5ngeeH5bKqh8phHowd5ettk/lcPfRK5uM6dZP15YS6uv/KGdedC1yVDYnnWiJag46NZb30a98ssK9uJ+jV0aX+rK0FMgRQ/X1yJe750SJXVv2nZJSxnuefcY61dUYOkes44/pyLSbowCuRsprDOql6txyIr9ZI0Cvg/eQkYa9eJyWPyCK8+mfqqT3iPah+vJ7XSXkTdTC65hlZ1XFfiRLkZAMKdkG0/hvrN1GyccyG5LqNBJ187iRt1GYp/SZKnu7m86iY/K6E4kklPMsH72Pk8yWpSpNckkPpk7V8Hh4spv5Gq+JltS3OJ0EKPZoFMwe7IFrPjR2jBKlXgxxl7SVIfStnK3kmSFea6GDRT40FP61Nt2x8Hmj8LQTdArm0SuBjKbRbw+fwVDrjNMD+ts/0ZCytx1N/E90WYHHyZ28ENWYS4cOzs8l4jxZQvbBRZ+7Re9sLfvL5obSzpo6s25I7VK82a5CsepxRl1nxhN3P4DUZL8xDvNQemWNWdRR0B9RhBGN75BG7WpiHeOnKqyyI3FlV8KdBjROUjTXwO1bxwljipXsFejDc/pXr1mc8BI8dVDxi8S3hv2Sqd+/+VWae3lb+spjz8rQ4IZ9YyX58NrRvXg3R+nVaOPcY50D56oQNnK0/d+KM98NtOSxOkVw0hTH5TRkpokse4cNfmD9Fzr+rMvYMI/d9ofKH+axtKNHvReWAUy5+T2OlotNaeTb98sDbKR1UPRUCr6uM9QtOWfD0xzbB4wIbl1L+c15LQbdAfb2XE77jyGrfsb6WSRV3s8hxqXBaIazDZVLAcR2Z87+breBzjvUb3bIIz/mTxnl6HdcqZDFp7bvvwXnKmomR9u7VwvjJLRCtKUfXzLy5S/iaOdaf6bbEs2aDHuZ4NBb8NoTHRecCWo33AabTendZ53PJWF5fpHrD2ge451HjPYI/jfDhtjpyTKdb/0L0AXn4t8+Yh9a1+2sTzt+VcLugbIgfR/5ew8e4MoCxE8o/uZjn718ezXN+4L9I4tcac9vODbKg08U6QpwKGD6Ptj3RDX+mtFAY10Lp5i49OK8/LOhphCdU1kH8r+mCXiRv7r6YM9aftMiDQheQVQ8eV5SU3TIbrJa6IlqnTkvGWGdRFM+zxu35ErsmYs+t+1r4Pt5K8OP5j5L0Rdmw8NoXUPVM2H2J8kvyXeAoIecoyWu/HqL+2sX1hOH4vXLmIb9xJq21zIGSkW6I1qyjOa8IncXz0aK5/FyOuzibr+1Uwyye24I+zIP/N0v6+5Ie9nmdBjVmGmGvIznwSL9b0H1hz9DZnLF+zPzMGPrCX/B4Qg9flbG++okWSpK7CZ4ieYTfbOFYzJI6nTLPudsfsuqhNfe82uYpY4+UrNJ04GbVGdEad9iDnxkjpXmVcshYfgycQXSn8CxgHqsruzkfnj0R1LZBYPlyBt8TsO44NI9ww1Cmm/fSZZGcsafnUR2c215XiFMmb02Zzhnr0TE5cMy7iuDBYwmXXh3JAq+oLojWx6PHNNovgo8ltMtUwhdz8efV1DP5+R7OPY9OB7VtBFxaO5XvOTVmTVMY/503TFrbGJ/vPoTLr+H5kQg/aYF1b8KNLDF7Ea68PgvWn/BAtMYdzbnyIcb4mT1M+j43C9q0JvU7hL0xTLrwIQscN+4XdForL+B9Lvxcda6g47+Dh0ijVurh11FDEa13R3M+6z1BYR80+jPTJTQ8jbE3yjjM2AuVXJ3Ac2vQIZRwxV1cNymE57Z4xUTC3f0OcV3ba5rgoXX23F5lw/U75DcieZ7dq4wn/GMvfhaj+swBR0H1RMAmeTxfS2NrjSXcO3OE4AlArccH0fO9M6uzpwWH/vjd1UDFUwg9/xvN94fDdipjT0pBFlwuyBT8vpCwnno6DJO4br2X1dzDnmLctxQ7Wgfrwm+CqmcSDvk7B4whJwXdk3BrmxwoCPIW9AD0eLYf4b9N+N0SP0XHz4N+0kg5i/TVLdmf6Bva/AGqRws1pquM9XpvtbCwQMs9q+oOEPx4bQyWzk7WweUAylTHz/uDpe5zc0m/tYYOIXrTEQ9B9RjgWq7KWB9or4eHd/O5p1Q7UvD7wtImP/N+f9cN4uuwUfOBfB3i+ni/F+qh5t2BiNbK0yrnkY+0ZVCekpuPlOeeBb2ePALVcw7qRg/kjHXrqVlg9+Qi9ziVThP8EXA4lHEQLHYcxHOo0XwA73dgfj9+LtSRJMLPYnGNNUnRaV2+tDiWmyR9d9bDn/GPQfUUwu+J/ThjfcUqHQx5cY17uu5bLPij4WEUYy/0yaYv4Qyn7ojW4mP9eku1WrJ+vaUVO3RQ48/HoHoKCaNperhX57qgxxH+PjILHtT7RdB94ciSPsK1xluqvEAHt+eNFDyesEHThzPWvzbVQavb7oLHA7Wv6Cnsw17Soes6+NKiG6K1/lj+XtKP33KV/L2kDtlaKH7xFFRPIeGyNnroc71I0OMIv4vJJnPV+k0vYQ/0kr6GZZHj++RQL36ssb4zOYsc6zd7evPjjvWHHdnnrl6ScWm2Mi4vqfZ6HXza2EXol9YkvL0vFw4O9EC07h8d462nHsK4PKTYE2xcHtKh+VrIinkGqr+Q8LIVOpj/7zVB9yVc9XY2VP7qJeieULalu5CDuxSSngUV7T0RrQfI+nWXnoWw9eAuBRzSQnTEU1A9hYTHmZ8Nl9UuEvRzhO/qc5Uc3KUL47JhZkpfweOFIpa7EW44FOfgJvTrJg1eyfp1k1Z10UHXIY9A9RSDZ6uOwj7pJtlO1sKwC3cETyHh0np6JR83aearHCUfN8nvig4W7hgg+PH11FXyWaiDo6G9Ea0ZyPJxla5sYfPvKrl8pvtnm+fthL3UVQoJY/m4Sk5PdEoOrlLJniwlB1dpWWGusk5cJddyOj+vP7YncWJPDge1X7x3OZvnLQvWlvVDtE4g3UOCqrXhOf8c3VbI01la+1OOkqez1N7AcnOWnq1kuTlLve7pldycpXP2OWQ9D/Ji8Wl9whRLPdS4OQ3UfoOgzygX4ZrrJO17nQPWa4cjWj+Q7sPFa1rxfdiU1YqPJcO1tZCnkxRpvuevHvAC1LYlcHJ+S8JXLZ8K+gPCa0+x/J2kop1ZSv5OUoX53rLv+pWCPxq+2bJ+o9C/lx044xqD7Q/oIHTAPETrDWJ9Fnpa3Jwz0U/i+YlE1/oyPZLojcz74bKhU4W2AWjuKEd6LcgfIeh4jA7SyT+08OLcK1D1B4R91ujgzsangl5MOKx/DsTrEwU9DoYXOSq8EDVq0JQzrlV4vl8utOwQjWjdQjZGe8mYkKeMxV5alJKn5G8v/bUAH+twVNGzmeIPJ3qDang+w9CSX1icMKIXT9FCzoiJPH6/jyOFvsoB83tNjjJee+nObHocJ55uIlz37SWbX9jY7aUjp+gz+JzuLE4a0QPvacFjO2Wqp0L0uCacsV6jEz5fkmDBQjoPQS74t4VtFU8MSne0E46XrbQnNU8Zo63U5J8sZVy2knapFh4Pmsjb/vrvSCEOHpettH1bljIuc9tINhZb6fwovTIWWylqMX0e/9fI2mYQveZ9PSwadQBYzB7VWK1F7FmG6nk0EObfRhrYMEfJzUZq/0kHMVYTBH8gat2yPmesL5yhhQcvAwUPrbtYdDlbyd9G8q7L8reR7p1h+dtI28zXpi73jwBr638Av2NorcRZiQ4driPkZi1FkM8cwgh/6objh6CZP9VTPCFE3+mN5yQYDbKvq+jBRN++TafkbC1V9shS8rSWzpPPKnGe1tL+G3olT2vppodOydNaCnmI5yQTps9n+WQS3TpZD9afKbNzpMFPdThjfWyxFsrOxgueaOjTrx5nrN9dQq/pg3awthFEX/yvDmZ2mCS0pfUbV9XVwT9PVyFaI5GdI1aSa8c8ZR6spEnPcpSxW0ldD+coY7eSUl2xB3+eYCX5z81Txm4l7bDUKWO3ktr+zcZuJb1/lKuM10qyqpYDNRcfB7XfJPi6XGWs156jhQJdkuCJI2yzI1sZr5WUuyhPGaOVlB+UA1vTxgr+WOSyrSZhy494vNUVHedcXfrmmgNLq/4Lql4OwxfWILzf7r2glxLOvsvGUl3qUJoLPfocFzxJhEeHZsGs5ymCHkE40Dw/dcePEXRaa7FifA5IS+IQrYvIcrOQ5prPtXb6j6DqpYT/7qyHTz3fCXoJ4Vpfc+Gk7wlBT4Xny6sI+4yFNNlHBzUnbhE8SYRPJeYqeVpIXxfnQdnMYO5Zfh/PG65zyHKr0Cx018E2UquW6aWE31TJggzLD4JeQvj2gFwo/aIVdPx3+m8atk9qrFXGnvi5WhhqnS74Uwn/aZsDtxqOE/RYFHDuE+ELP7G6i1intRYXNcxVci7X7DhNj++2vv9p1P2wXNPmEsu/XPPqYZaSs7ntZrzGHhB28M6BdB8TqPENsLLhRyHnco2XLguO3tvLPSO7jRf8K9G+IWWE3yewOoosz1LN987ZSp6lmi2bWW6lmpYd2HlUqvnpm17JrVQTdc58rf/9IahxHsC+K4yLoc7fjAvhnc/fGnbv+njROw3bz2dPLuOM4+D7xtjxB4WYaYRTzferX9aOF/RlaNnGN4TH+ON30kuEsZRotsl6ZSwlmtHhbCwlmgwLNhazf5oWfrx/C2rbEjhz57WQT4nmRs9cSB9wjHssdocI/hgUs+q5Rr1neKCxXZhN+H3hIw27Z/CLf8gZe+ZcxTnMQoM7Ms8soj/5jvVI9P4t80cSvfcgHbSRpiJav1ELR6dX54w/wzxbm/ktkM0vLGYFrOz3hK8x/+6MS+GLN8s5EyZ8fcYZxxxpvgZ1vHAK1Pi0bmQThzxoPXSioNMakj1X6mBJzhpEazNiPQG5x97WqHtLsebrLD3E+8QLHloTckISu3cq1kTVpfdOK+zvadTrY7Hm4GUd3AiazNvemFZdiGO+z+h9hzPWH9/SQeRSPageWjfS6JEHQzaFCnoi6j73JuEV0ayGJM25aPNNDTuvW6y6xs8d7LGvlAvj164U/JGEP1uye6FCzYnKWRDgOknwVEcbu17njPWYxrkw4VFVwVMBQQN+54z1A6nm+94nlNlxbLH9d85Yf2feS3WlZYLHAD/aX+WM9TcjdWD/3Ch4yDmpyShj7zUVajq1yoMCj4ncs8iF1aLE3nXoxpfzfB76br/Mz0G3eKbHEP/8o7lw/epSoS2tP1m+mc3POU3OGtxvGDrV74JGvdaf07xdpoUv2yYKbS3QtDcXONM4uWQN75rMcigBi0+XNGz/wZ4JbennYMv6Mr0Y3B5c4Iw99R7TZ5wnRSz/QqLHHMDn4Dn4MZW1PUd0v3K9Mp/nNI+75yhzeE5z4XgudBk+EcS5mloqcza30UzOy4FvueT9fT5X3UOZh3xHRxOUpoVDYQsFD/nej6Z3XJZyvhg0Lvezlfk0aIadzFbm06C5953dexs0HVdrYe+WiTzO5EK8Z1I2Hmf1Hmm/A2PzeF+OK7PVc9NGz49d36PMHyG0JTUlNEtnamHi7CmCHoakg7mEa/bH126mJ6KJVU4R3i3hvSKTxzkTcVbhIMgZeJIz9nhV14N/eCCofvy9kAzNtHQdHJlAGetv7/sBY+yx6LWLcOgt/L2ZNI26F6VpalvSzyhyeqUrOv68Ik0z03yNW/KbD/y/P1WTM0IPuU8psz0B87R/2GcvqRrrOnlQ9JcGVE88cu2YQtj2MPYnCW2TNDbTdUD3kySNqzYHKh6x2o/U02/eWn6uaXzjCR/YhZ9x4vh5h3ljj2zo/wXXq4zjY7Fplyh4ojUfTToI+50ym9vSN8uEeY7WHJ2bDSvdJ4DqWYmmbI/kjGtCHrqSBe9nUmb76l9353DGetq8HLjTch4wz+DdrD4kPS7jPo3h83P36Hg+3mHyRIXj4FGn8Zxx20L/bHCfsRbUONFQuHwyZ6zf6JkHp3/G55cvX2+ztAEKp+J50Zjm5oL/sWRQPUkw8vlIfp4+GuMlnLOemrSZOpjSmLIax1Mzg7z/mQQb+3jxOFh3X6TF3+8B1Y/bumhWZ2YpcVyEOC6a+3VzlbYumojDejLeucGuwthdNNfM95/Vaq0A1jb2SzNQ49jB/FbtFbaEWYXdFC6Tr3RgXCSfjXRX+JQcuLuDwvhdAheNrWsO4aXZtN/ri1fLanycs50Gv0ucZceY7gmlNvacsY4mmddnv+mCJxxFDHHgjPXTTnjNh6GR85tq1D3fTlNeoIVXO0KFtnhO7DTLtuUq82CnOXYrhxzr2gZn4bjbafbL9HnhW6/mwjq00/TUZEFExARgMX8/6QFqfBeY/KaFwqGy9lfa9nijfrLqweO11ESP1sMgO8rqeC01TjN0MKjlTEEPJ3w7UK+My1IzxksPD7eFCJ4g+PlyfeG8s9RcHoavib6Q5vSTRt2LLDW/kM8WPCE/3VbRPYm+sioer6O8ysVK0fE7e5Ya39t6yCR1pSyF/CsR3vSS1b1k+Zf19b+nA0efmYIeTth3HMu/rO/BhnqoeBPCPRf+qywzTtnBal2ymEV9h53UwZurMwQ9nPDfxTolZlFf41EtyO0nCh6Z1MasaZUNE3S3TUy/PArHPyXEP9X38AUt/LF7uqCHE65rXnvSjCmCHoasyi8J8U/1vdFTB/sLL5iY51tVHD+Fx59fez+POTTxmNA2pW+bq9nw5t0HE/PfzmQ1OZkntK/BvEeZrD+bVB17HPv29syFmDGUVb9j32yfLGi59y+Tqieizksf9MHc8SWr28n8ch+bP/VwZ/9rE9ODZ7EanlqwvBfEGX8e4rDWSeEAol8frYMG80YIHlJLs8+3yXlK/Ep97LL1MGLDSxPzGK1IfBObn3X2aUb1WFQySVF6eO09XfCEo4Ev63mz+S9qs0rhECRHH1Q4GFV7+MhbyM303nyfvPD9CCEOyceUdlYPwy++MjE9PozV8zQ/+xyYyxnfq2gtJpnY2Dt4p3PGnsYDdBBSHCj4AwiPXUrfKbrhpVd0J6LPmm++d6rbkvv3jGwhtCXHwnS4UA+Rdm9Nqp6ALqbjmk1a8OZ1Qen91dxR9TljfeXLLOj690LBE4UmfrtoYvOjfWErM8aegFtauLUyWPAHEq4SRd8peltqr+iuRJ+/SwudhrkKfmfkXHHPxBjrV2/mKON1lPeQv+U5oJLYj4rHgeiuQ7MgSN9EiEPWrdx7Rhakfn1nYnpFX1azlN7TbsgexhnrL7pkwZOKGMFjXg81R3PG+qhHWti/OUTwBBNefSsXXmd0EHR7whs66Am/bdGf6OnWjQUPOR/laj45kF4P71dUvyqxeqT0vuhc8DrOWE/sqINum5cJnjD0o2oSZ6y/PGy+/i4KEzwhhMP/zIHeSZ0F3Q2Vu4cLOafII4aYn/WyGwkesrfIFyflwbfduJ4V0+PRqK+bOeNrdszAPEDTYhF9R5Dej73pd4Qz+Z3pIzpIqbRK8IQRdu+XDXf8pwi6B/Jde5gz1i/nm8/9F56Cxx2d99xEeHiCLddrv8XvgTMPrSlqMSWP8OejOpntA29r5nDGHv/OeigzTEX0HSaWW5G8pzdeexKSal5SdInoVWdmwZjV/QS/N2rxNldhL9Rp8hmFbVG0toAz9vf318Pysw1522aOuKZZkZBPmbytdjb03jUN0feQsO6D+h8u4Yx1q9d66PbKR/DYootuz4W+ymTpmg5OD7flnusbcF/MH4lePf/AGd+f6admwbdnMxB995HfM4D3zDylX0twGZYLc/cMFDy0duisvua2FxtxfYIO98U8USguz5Yzvi+8bX6W9JpGme2TZ3W1OGP9+44cpV872PlLNgTZDhT89mj0/QacsV6+WQttntgLHlpr9E3nXHC5hfNh+kI0OKQFZ3y/NaVTNoQ2jkb0HTI2zy5gb36OezjTR9AdUIuFLThj/d/hOniwobngsSe8yJgFfZ7jfpkegxoM6cgZ3zPtq5YD25ctQfT+ifZ7bVFnwgN/GyDoTuhI/W6csR4QrYXnQ5wEjwPhXGf2zrYnuF/LhYPvcQ7UI/2GP/fwJbxs9gDONKYvPN+tg3YfnATdgfDPt/GxwHtqX0XH7AtnVpj32/otZebv/BjHDyJcET6AM40fBFvMObfo4yToDoTf32Xxg8BrVxbMad1SZp7MATgm+c0GiNkygDOOOd9nDOF0fwdBp3zxBMszAh5HZ8HMwJay6iG/OwDrErOhaZ8liN6va+FO4QDOOE78Y+a3R79Wn0M4ObKR4MHxo2FPph6aWraUVT0Gtb+3ivCXi4sRfU6gx/d52XJhjcVBxWodPO7twz0NZVvB7yg7l8UQnhuF6wEyHa/bJGjqmwfr3aIRfSZhMZPgamvz/d51H0GnNU7n9MqFXz0bcb2bD74GJQkxU6F9A515XVFWY6bCHMs8OKkdKOi09ml2SRakrbLj+pp6f5tUz0J05gtlI6nfmybsA2mwsmEuNMz1FXR79OXyVsIzujURdNnU/d12zlhvdDoHbOufNIkx943fQ7hGH1wLJ0PRByPry/s4Y32kzvxMN3Qw99wIb8a5fVaSSW07Cw0jv/urhbGb8P1kphAnEyJH5MCGwUMF3QmZso4Kaz7T/MyhhUFfnASPA0o5fUBYq5lgzMiCLmtXmlRPJHrjeALUfVgLF2Po52m7p5+h55o0GdH/H//PD001nuGM/117QAujlvgJHmf0LOAUZ/xvl7p6GLe6jeBxIqzvn63kpoWJ5v3z7t0/TKpHNvn+dxrUa6UBbpHnxDDk0Vqv6CGo+rYcztgz64IOajcei9SaDbSOl8WLbJi72l/Qaa27Vy31sHl8G0GntfcGnc+GLf1qyKqO78fOQb//sgh/rmB6IBpWaOSMPR8a4/wCUOWB+YoeQPT6T/Wk32RE/VtIXYtzQr/nIKRcDxve45rD54SYhdD8S44SpxDe7s0lfu8tF4jnl4rmiH5uq4W6G3HbQuG4F0Netg6ujqGM9TfWVWXG1PMAVr3WgsGXMtYnv/nTxBh7Dl15SNhmK66hWiKcmyUQUCcXVpa+MYn64I5vaJzx+JwtBfVaWQpWW7Phsfs/JlG/FvoP4eM+uFZJuaLbEG5WkAMxR/Eeoup3fD4R/u8krp1SQbioDj5elHcOxd8LsCBrK6kurrNqoaw/a/TOrxrhrlpc76U6Yf98XHOjuuLB7+dboa9bc6HT5lqI/jfbh61Q1apZMCnGXlZ1/E6XNRq4h70jbY1up+B14oHodxXwcXcnnHY7i8R/+rg2aTvJqabiwXGqE264kX6+Ed2uFtFnzusgqx58f2iDoi7nKP3aoH+b6GHj4Z6Izhe9P2yvrauwB/rXoY7C7qjJGcZu6Gf3egq7krYzb2eD0572QpzqKHoC9VwtqiroFoTn2rO/LdqgvrswlxP+mMvetbBBYa/08Ht1XPuUtaV1RCdvzFPGYotaJGQpY7FFf0ZoYduG3oiuFZpbdlJ9pJ6ztqjjdS1YhToLHguUcZ55KmB8qwYKl8PJRoxLoTCVeUogNrEh4ZQGz0GNg5+TbNH6arlwsa2frOq0BumcxixnezTX/Ay4c4Y3oucAWwN2PM/PfVhbJzTgMtMdiH9CYS58vOMotCXvLKGB5nuquBsPQdVxPvbosI0e5uhHyaqO83FAXj1zlXwc0OMdbA6bCvk4oI/m+QxP743YPkv/dUAL/syCp6bmgv4AknrStkVP74Gqm3MYSfX++6fKqo5zcELdO7PvCzih2KEsByd029zvgR29EdvraTsn1GC5DmaccRB0e8Jv4/Lg3ZF7oOr4WdAJjf2YA41TlsiqTn5DGXUewb6z4IxODMxWcnBGW2fq4UayN2LXHpxPYaVWPIf7Z1sSHvqkqeCxJ9zzbTakb70Pqo5zcEZdr2hhxNkkWdXxNcUVVZ2aq+Tjim40y1LycUXRjfRKPq7I66QWnNf2RfQcY325oo0/tFBrtb2g2xJO+CsXHGY+AlV/AD9nsH5prdSPW3NJbvHnqd6/a5qs+nFubigzPkvJzQ3lReuU3NzQ3RK2h7gh/H7vUm8Not9lormtN9E4JxIaCbot4Q9r2HeN3dCZdfy9WdRtWg4E/vkMVD+tp5q8KgsOLjsoqzq+frmjDsYcJU93lPBdr+TpjgKs9Eqe7sj6nE7J0x3tM2mh+dW+iO6hNJ9FjzoS3vpXfUG3IRyWrQe6X7qjFd3zlL3IHdl/0UPdoW9B9ZfAwDNqznWGdCb86eJpWfXgnD0Qff/Ej3DNcyxnD/RiLcvZA12bzo67B+o6Xgdza/ZF9BpAc5swowvhclLXmemUm6xn1x0PZEXee6lOeF9ujrLfeqBVTuz9GQ+04NdsaPakHNQ45VDD1I3vdcPP0fzHNcmWVQ+t3XqY7L0BhP3/zFLG5YUW69i4vFCPrmw9eyHvtCxlXF4o6ayenFNLHHsI+4wXOj1VCz229Eb0+kfHNcOT9WuFyvTdEbumTFnqidi+DfMYV4DmPPUcDsC1T1kcnKc3+q8Om39vFBHB1rY3qkL+FuxDeEIC24u8kdX1bCU3b9QvTQ8L+vRE9L+18PPUizJjOicSmlGHzYmE+n9hcyKhx+9ZXxJyKmV9SUiXz/qSULP37FosIUdSG8QLWZ7sg9i1GOvWh3Qwe6onom20UNPzqsyY5uCD9FvYPZ4PWvC7TsnBzNPZvueDrJ+yc9kHSZvZcfFBNc+y8fqgrMPZSr8+yClfD2k5Hoi2wXGK5Lga/ThjvVqlLPi2u1hWPTifwejXjjo4PW4UYr+RgHP7Nmcg32ca+TH/YJQ6guk+aHGhL+HaDyShLeXeUWzNDEZedjolz8EoLkMLLc96Cn6c22BkVyULNjW7I6t6IHq1hHK9QPyZvx+Pv9uXebzRL+cZe6HYX8SYfqjndvOz2+nrMmt7ohWumxvAPX2OsJh4HwtA00Pz4MLMC7LqwfMTiHL75cGU80GI/rf5WcgCH9NAwROMllhmQcCC0Yg+P7CYwehVQBaUzTwjq3og2p49jo6rP57zEGH9h6D3J+n37i/2Zn58bTI//7ylf7vs6jWe6M6N18r/3zYM+dXKgh1DRiD6HMXahqHCiDx4GjNDVnXsD0evDeZ9w4sy1fHnOuGo30xWByAcpZJrrh3hiB+YLQk7k7+n4PjhKLZZDmzcEimrcQJQK6ephK/Nx89ikYqOP9eJRN2q60lfh+2nEf28pwT/o+rM43pa/j/udl2SPSQh2RNCSEJ1Drrp2pckJCEJISRbQpYUspWlrO19thYh0XnPta/Zr/2LLNe1dG13Eff3mZkzc+b3l6fX43Xe8545M3PO+XzO553mcYQV/4SqbAt/H6SeDdMaCh5Lwiuv0t8jY34x4qh63sPQhpJj6viHob+8j6l5hiH79kXQaM4qhcWxsMC/NQjn86eP72xhLYejWmeL4Pb6PoLHFS3InMUZ64/fFJPrjHYs+R0u2vjgKOxw7yIc6wPJy2i798vwOx7hvC8VTjNVrlAKK2j8HX/+pmge8ntYVLybzatwtBsVwvFbmYInUUn4yuIMRXE75xK2aoY/T4jga6fPqnnCOo1Aewcfhfn1+wseD1S72xzel1FraHyfdU6Ch3LzF+xePQINaY/ngz/8N5nlgz9vi0BjM4rhn4ZBoB1bppybzTwm5ep2xr5oZv35fG+p0mG+0FYksm15BL44dkL0cyUWPxK9mnscErdPBU13RnMOLBLOxRL0h3nPvLKuG6Kf05n3BEv8N6mX8PM4xHeZcE6jUci9Y7CqzA3R70sKyfmd7EX9z8ix0XysXB/HcMbfT+xqcxheeVJmc6nB4Wgh55XobPhx+OQyFZhnxu/4/mG14FmN7Fuan9H6BwLTS5fg+7c1iF1DXY/Gcsa6jXmPvdy/Cvc4ZX8Bze8PTQ5Sf3vyfhHVy+bidtchdr32gbWcsX4ooRDKZ1QTPBaoZ/81nLHe/gX9jcB1B6bje7B16Fvto4SHR9CY23q+Bi2OD+F8fO/hPUTQ8bjFoXP+h+GXgZS1fOLQC79i8MmpwfVjQ/BvYeJ4zL4264V9LA6tKj0Gkk9/weOBXnZk7I58yN83LYQ+8/E9Tjxi9zBJneI4Y731h2L4EF2be252w3+/JV5oKx4VJRZCY7vegu5I+H/k+d2WcAapmWZJ+Hi94+reFY/q57C9Kx79Jh1R13g8ur34iLp3xaORs46R+flDOotP69x+/XSMcKVNAtEzmnZBtG4tvTeTBsdzxvqbGcXQc1097nGPwXVoN/K+vHbS8j9+lcb8I7G14LElfGPjYbUvG9Gtq4Xw46wfBE+FsiAlga/3gNqMTYqNLeNEJeIaY/z8uxF1KzoGre8nKFocWl93B/m8xRldWUt1w56OiNbLpffbZ6ps4oz1wAVH4I/wBoLnDdTqspEz1uFYMbx49wE0jy1cmcE8llCr30ae281rNH7MPvx3Jpmf1uP979ZRwp89Eok+77MjonV0sccGbbqUyBnrtfYVgvUvNoLnE+ySN3PGetSKYkjz+Qqah9bp7X7yCDQf01HRdFqPN2nYYcL3z24l+k+r2yJaX5e1uw2lxxXDhL9tBb0SArps4Yx1q/rFcORbFcHjoIydSj2N7+K/ZcZ0/Iy+A70rOUq4mNTFxbo9+panMfYED8C52aH929ixdkQ/1oA+77xuz/wWRB+64DCk76dM9VOw5eF2zljH9VUyjp4GzVMCR8uZp5Dof0ERlHQvFjw6wmub4jWVRvjEQ5x/CuEYVAyjm+N3B3bwfBrWTiLs5oZrvySr+k1w25PEGeuvqxbByKjboHkuQVTyDp5PnUNaDj0m0mMdEjIEfxrhhbsK1XySUe9faC0jzDOn0XfwMH8ac1ydD8loQEIxfGpUUarFqYTlVXYKc2kXaj35MOF/z1I9cOJ7oLVwsecB/N5oJ2esl1w8AnavngqeNCiKofE916YKegrhGVMK1Tx3obbPDqt57kIF63DOsYQP7TyurvFd6FhRsZr/LmTz9TBsqVtP0WLitbkHRbSkz/IR3ZheDiWtNcaeFvHFJIecs1Tv3WwX0Dq6LJ89aHwTls8e5DvjiJrPHpQ3u1jdV/egtu7Fam57UJP5R8CjrJOixXFQug7ZLcRMRYPMz/tX6+wGWju3UI2fijqmsfip5md2Fj8V7Rt1TI2fiioWF8H+YV6KdmwKuOWkCuO5D319WggDsvYCrbXL2t2HpiYUqW3tQxlVj6lt7UMbdrH78H0oYjhrax/qOPcwTP42RNHi4PgHUMddRXD994NA6/Gy+AfQl09sjh1AkdtZzANocN5RGLV4mqL5gxSfDfv53Dg25oAwhw+Zn0GKIHprFtDavKzdQ6hbQ3Yffgj91PoYfKgVqWgeUo8UBRcUwTuUBbQ2Lzs2HSUnsfFMR7V+Pg5jHi1RNE8a2KVlEN5/C/crUzg2EwXNPApusfjZRNPrWWcR3uuPa89mC+OQjXo40hpfKSuyhGsT9hyF3yomKKJ/b9tsPgfS4xnHQsxexlHg1zBH5VCw30Y59yr+rVwuj7/WlfqfJK9UNN0fHO0Y+0DRAMZuIBsZO4Khuo5fv5oFM7aEF9sZVyjLCxiXKUUmxiblx+WME5UrSi6PU+ZklOl+ia/1Rjkq2QB3RjQjTHVLuNBVY6y/lfJg7eYfuMfDBv/eTa96tkOlLeMEGDeLcSyUZDCOgjZFjEPh8ALG/tDWjvLOiSN4zC+HZCG+G0SOYOwIiTEGlSuUWkWMy5R5nRmblJP9qP/Xz5kKi/P4f3hPzlU9aZCtY5wCfQt0KvtAzH3GicpvQxnjeZIrd3mnJ+zRnB77zHWCosXUQWLnbM64Tu/0zXr4HkIZa16A64uKnizCkIR/k5VJeO9O/DfyMlXPJWjTPp0zrsH7V089jLx1GWg9XqyfgksOGpP6vZ56aP8ccc81zyzB76Ccdc0gfOFbLUXTH8BUh0OccX3dhZt0UG0pZarfhHfBaZyx7hdQAPgafcaB6mWJhwU/2Tfkn10K4HKfLEFXSkvmUN5bfXOppuO2DsirU3Xwdi9l9j237bGDfNwqGjKuUjpuGfNU8ZTnUt3JfYOnduwnKGm/jzOur7u2hh4Sz1Gm+huIuagx1k92NUGTgheC5wFMSN1POHvUXUG/SXjzOvw9t+J5ZjrTFVLLdzEYYOfg857Mf2MlvvdLVT3lMHfhXs5Yt9TlwbWxjwTPTUCulE/E3BB0WrPXYqYB6LNGqjxztB7os0aqPGapEdSa8LLTnXw1n1Q52UoPSePPeLI4E35kNXhxzEoIz03h/d3ZOUU4L3vkq3WMcKT+HcF/ifDEAXmwSn9N0G3BhR9rS/RW+/Ng2sZWgscSvH5jngrFxLlMQYmMTcpriXGiUu0BOzZIqdeU8uBZAYoWE7/zu0e2Gkj7a3GBHnvIa4Un86Sl4/7u4mN7pdNu4Tzuko/1Naj92iV72ZvU/HfJE8bkwcjZbYRjHZQkI2P8nskuefhGE6y8+qOieaoQ/ZdpeSQ3Xz+qb9mT58E8wzrh72aTVX8dtPs2YyuUM3SnytUQymG6BVowOVnIOVnOXleg5pksy+2McLpTC9BiKqUHm+7k+bzaz3Qb9GbzDs64Lu7S3XmQnNUY0Rq5WLdGA1ESP48ZvlSveRi/o7eDny+9s8ZYv/VEDws33VI0j0mxrJXEz6NtlSR+Ht027uDj2bU55RthDYVj7dCNuts54/q6Kc0K4IzUDNFau3Qu9cxkXKFc7Lid971sHuWMo3Kp5rdHY3/cyhnX1E2ZnweBqS0Qra9Lx0rXgHrswmNOanortCxqM2dc8zbZxgi7DZS18dws+37OA/W5VV7SwgANpLqCpw4a1pWxFdHxubvbuJbgwdedzXKdzQag99WbZacZeep82yx/+5IH94evLNX8VUpzGyYStgX8nLhRyGejfN3WBPHFDQTdGmW5buI5HLzAuBrKKWceC6RrQrlD/A/82OU/4fdVmceklNdjxyYqh9M28fw/vmDsoHTJYmzOP5xykyT8TB2v6u1QxZ0EIed4eeTLPLg1vYHgqYQenZnnEzxtSvX5jvg38pQjTuF3bJnfCZVvi+OMa9tmNDXA7I2UtbbiZLl/PgzZYC3ob8BUY4NwXYiTA8PzoUf4c9A8JuWU/wbed6z3bmaE0C1JiubBba2TDeVG6D+qI6J1ZVm76+RdOSZ4Pspa0GmN3I3hBaD+LS35WJER1L+ZJW/YZ1DzWSeHbNeDruwlaMduJ1zWFB9L/k6W3L+zkeT2Yc16YV6tkxcuM8LOLosU7Vic5xrZPUEH23pRZucFcwzKV9fLGjm5d4G6HtfIfvdMal/WyPIbA2y2aiAca0E44q0O7o/7QdArwc1yLT+PFiPW8nGelMwY3+evkYuqFqj9WiPbXTORfnkMp55UQ1fQYtrCqG7sWEvouorqUcGfFc1jUtY7aYz1Odbma2JUqeBJVLz0GmP9eJRBHbc1ckLTfDJWg6/FEs/Np3h8VgtjtVpGU/Tq/rBablA1Tx231XL5EaM6bqvlY2f1cPmkjXCsDdrpsZqPW4e9NP4Erx8FDx6T1fKvo/LVMVktNz2cB6cedwLNU6FEP43le3Lq7VieW9Mhq+h6mYjfp1gp7GMrZRcXo5rnSvn2fAOMOWoneOzQpijKa3pZCDrOZ6W8qTWdbz0G0vj3M5vA/48fLQecNcDR760RrYvL9t5ouai9EWJ/biroFsj7TAzhxYOqCLot1Hkew8/v0wMxvL/Y83F0HuE751cQvXj1PUU7ltbdjbDKh+qurRGtbcuuKUvk1VtMcGOxnaBXwn/+GmPd/ZIR2m37CponjXDI0AIyzg6/LeNjjvVfluVDpF2povlpvdzIv/Jh9u3WiNahpTmUb1rM50DZOqZbE88jizz4cXwj7l9eiv8GRKSQQ6TcPSUP3t44omg6rWdb+mMBVKvaHtG6sjQHH9/5PH79TMZ1iCfT/IzzPagu948eyerZYo+OsMvqArXdCPnd+jxIybygaB5aq3b8uAJ4essJ0fquNJ+Xn8N5W8e6zpPZdaeG2xyZXXemz2YeC2RyC+fj73Z9rpBDuFyca1JzCJc9bmP2h7mrmN+f6LVeGyDl7TjQcvCBG7VZu27wZCyL6Ug8ofUMhAvjqb9jWGt+7Heft4oWp0wp7TWP93f4qDDCAyXc9zBVx8/bYfKt6Dw15zDZydqg5hwm2w83QX/fYND85vu3jFl8bmO9snU+4bjfZ/J5fufEbJXxdwQhcu4LE+iCuyJaJxbr+J3WEPlLMHvHN0QOeaFXcwiR7V+yORMiZ+/C4xZK+OsWIzgETgUtDq0N2/NRPnj07Y5oTVfa7sulU4S2guX3B9j7x8HylWnsHAXLO731wGrGBoUVqG0Fy4dqGcHlXiBoMfF3+4HyqBV4rLwJn3iGWSY8cCnuiwfhGdaY3QlfHGCEkVXdEK3vSnP+b8AklfGzcKC8Tckjeb7dQz2m/BLQ/IWw8GMQ4Y9ynqDrCE++alBzDpStyZz3h5bdg4Q5FignfDSQeZW8grXrQ/RvG/VkjpV2ZLob0Z1j9TDhXhehLfyeQoBc7bj5vnfIEERrydIxKfUZr7I3mpzKWEaj7zH2QBcnTFDZHf2v6USh7wEycjfALlsFtJg6wjfNz2JvCvMF3YdwUXsDhJX0EXQ3GHGHMX6XwE9ef1oPqfEjEK1DS/MvKRqn8iXAujV53jkFaZXUU8PqNGj+QtiVP1ZYI37yryYd+T0J87h3GSj4R6J1d0cTdriFcxgptDVS3tfVAPmtz4KmFxKuZn7+3ZtWLOjmc3R3lNDfkfLBZD0skHwFz0g0aM0wwudmsfq3WMfPWUPlS+Emtd2hck6AnvRx2q5hwpgPlbf9RtfFvJEjhDUyVH7nY1TbHSrbLMyDp5+HAItf4y6rf4v9+FnbV65rU6C26yvL0Ua1XV85KdOgtuUrFySYYNHHIaAdOxR1ajZIWFPechdFD/smUdbie8uVMflqfG/5zFvWL2854Id8dc57y/7dC9R57i1fCaP5/2rvI4yhtxz4ic7zCYe8+ZzBuud1HfRf0QW0dn3RkPyBfD4HZfXn89nUU+bzGdehnVSeD8NWS4jWpGU5y/KnOJazLO89izmK8NIgtrfIcmyaSc1Zlv+NNal5yvIlsre4EZZnYXaErACWjyPR8w4aIe1xE9Da9UAdIr34+tpyy4Nw4/V4z/EQcvOQo3ey3Dzk0Z9Zbh7ybxVsPD3k7vPz1dw85JE72P25h1zcMA+8hjQHLWYg+rN+H864Biz+3KZD70mI1oMl6xidgz6csb7pN3wu/FDjEcxD3hWUd4Xp4Pn8McKxrkg3sy/hV3O7Czrui7v8e3/WF3f58Zt8NU9zDosNUL1tG9D8wei90ZUzrhn7PFoHFxZQ1vJ3lVdXM6p5usr3/jaqubnKC8eRutTojxW9hH3GVf6yRg8PJw8T4tCat8MnFcCrId0FHefsKruOYzm7ym0u5qvn2lUuWEjzr1zoRvyXFzqDdizO00V2r6WHF79MQbTeLMvZRbb5zaDm7CJHvmE5u8i3bxvVPF3kRw2NZN0te9lD2M9d5PZ2Bnj7xFeI6Ur4zggDtOnVU9Bx/i5y1Qcsfxc5tVoByb9xOvVAM3fQ/DhnZ3n+FB0kn6as5ewsm8br1Zyd5fpFBjVnZ7nIw6Tm7CxbRpjUPJ3l6zuNZG1++r2rsG84y/4perJOlaUsvjeNH6KDoy4DhHZpPd667/LA+M5N0F3R4PNdhT46yxmJBZD7tzdoHpy/k/xhow6MAVMRrWfL+uIk//2czW0n+YezerUvTnJBLdYXJ/nY6zy1L07yu0qTmr+T/LnAqObsJHf+YCD7zOzpnfmeg/Wq3Y10jZd0EvYfJ/nRUHqPEeXJ/P7QYbETZ+zZaB6f2svHg5azDzgeZf4w9DimHWdcF7dghg6sl1BW78XQP4scOWO9Txobk3ay/hobh3byxz/YOLSTH4ewcWgnB+WyedhOnkl+6zWU8pV8dRzayWsd8oHVB+4ylu5L6VPaq+3iPaqd3LyREZTpMaDlFgr1t7HcwlHQ09acce3cefeM0MZnLqJ1dFkfW8kH15jUvrSSazQ1qn1pJY+7o1f70kpuvIzNz1byhResL63ksArWl1Zy/hmcJ/48vJWsS8FrIRayp7ZR24ol+rvnJuiWtxZYDrd/WYBoLVzsiUCQ5CCMrb3csm+Bmo+9/M0iT83HXi58zPYle9n2O1vj9vLbs3lqDvaybL6+XPFZAyz+jtH4HTQ7NX4kOvagqTBv7eR7NfLVmHZyx7Q8Naad+dkK67RubZdQ9pmGnRzqjD0JhK2S80gffb42E/prJ9dvYQSrKtGgtYvfWbORi2z0cKF4MaL1Y1kONrLV0zw1Bxu5dDXLwUa2sGDPbjZytDvLx0b2IHVDtxN+Eq9X87GRd6cb1Rxs5B1HTGTOLA23FeaPjfzllQFqfg0HLQf8Tpy1PHyUAXo3XI5o/Via8/Q9jYQ8reVnowrUPK3lv9Pz1dysZZ89eui6cC9ox6aAf9cGhK8/2yno2wkfvqpTczbHmctytpbdH+apeVrL0zvR+4Q8v4Z8nmN9QwMTjI6ZLMSkdW7Tjxjh5ZAYROu70n6N+qOerN1L15E3BbKc68gBC3XQYst+0PzbCe+6rof0drsFPYHwlQZ5EPTaX9BXoiM+tQj/XIJzsBLaspIH3MlT27KS+/5Jx+TP4pp8fLC+YSZr10p+HGck+1WN8bWFvctK3ldhgl8ujwItPq3jOtI85ujIKkTrqWIdf95YTZaWF6g5VJPnLmP9rSafX2ZQ260mXxhtUNutJn8lv/n0Jzw2Ix9abhsJWszVKHNeVcJZU3C7FkJbFnKPf/PVtizk5p1YWxayBVmnKYRXe7H4FnIhyoN5R0eCFmc1Gn4W1z5l/aqUuvyrg5z7qxCtccraqpSe78H9Iu/WSGfasz5WSqts2DhXSuunsLYqpbo2Jvip5mhgcU73xOfok6Td53+Srt1hv5v9JI3YZFBjfpKcy4xqTDNfYPeBn6Sv/xjgb8sxoMVZiVb2/yhp6+iNZE3iRCO34W+JPrTmckRrh7Jr6xup/jj2vPBG+rARx79EuE6ZHvq9OQ+a/xRsIvVLac57E94TfjT6sOAh7+tIN2eyufdGOuHP7qvfSNcXGuDFwTGCn9YsnWpfQPhJq1cS2xs3bS3njD01yTVuAaJ1R+k1pXruc85Yrw96uFI5V/CEoWGfX3LGuudaPJ4haO4R1lYI0feNo9edRAfmDya6l/n+4WLSJCEm3tvLpaAikzqG5dKyzTrYh+6B5rkJB1qyOJcgxPIPYXzKpTd3dNDU6bDgJ3Gl4OnsualcsnuF3xMYK3giUJPYZ0LOD6QbYeza9EDqHYrzCUQ5do8kbZ98IH0w38O3zZiIaM1SshYJux/C59qCcCxgxp9VPpBexxWo8/yBNIxcT98QHrzZSPr+YeVDEsfm7HPQYj6A4fIzoY8PpNXPTHCO1IJnHn/ofecp4UvxEwUdv+d7U7K206t9uSklTWfX2ZvSs9c6mNNnIqI1S1n+N6UhA1j+N6X5Uwxq/jcl13N5av43pRN9TGr+N6VVi3Ww/s5r0OKUgFefu8IaNOvXjTCgGuKeel2mct5zAb//e0n1x6FeGVd5/n9uuaHyGrR57nWJ7SG7ul4h3LL5KuHYYMIvlXy1j5ekd6sMcPGHCYLHgvD0KKOa/yXJvh69tzFUsHbLiR6RYiTj/73hFX4usD50sYHMw/2dLvM5ifWz7noyJ50HMP8log/4l34uUbqI5X+K6JfInhkK+cksDq2VeuiRDj7tngFazrRWaqYhD/ySNyBaC5TuS3++Oydp+9IpaVwVE9z6Gi14AgnfGmaElYfHCzpu65Sk7DDA3bxZwPRB51gdURrzdk0kaftJiVT9rg7WTV0ieEh9AMnawggF9hMEPRTqJpcSXrofn2uq1xxH3gHnMX2l4xLbi1p8Yjr57YJ0cI0RvF0XCn7y2wXpIfkOl/y2Q3qwlq3TQinQmc3tQql0kQ4eHp/Ijz1OajuzOHi+6aRtrU3w6wnKrN0uZ4y8rWEj9YR7/zRL8IQR/qkDPqchhItv6uF6lymCJxi5Vur4+JzwL+DrdAkyEK46He/VOiGfNOlcbQO0WE6ZteV2P0di+9I//Si7RODPl9KEY1OkdoF6sJpIWVv7KVLL9Xh8fKBs+F6i36vLapDSYytSkgl3SsXv8m8Xjt0uXbhqgsxWP4Oo3+u0kZ7Hvfh3Bgl8bWL+vJh+tmNos03V8ec8CdKQHXnQ3GEkiP46sesJP/LB9wOxfF1jXvuB3e/FSh+u0+tyUsh6PoZYr3fGCKkXJ4F47KbPqwgPC8LHRvE1gvnpQj2Zk/cHrBDmf5Q0PdMIE/rNBuZvdwXvJ6GqJwqmTZ3NGeuen0xwvGw5MM9BNzxu/nx8fvEJ4H1MzwvkuY34I4Tw/t207ijVY+GvteP4Gn/caJCw3n2k9530MM+OMjtfO4L8VMb3qz5S5UT6bDLNdQyPifV3bQ2wMXg5sGND9rJao3ReVdbqLcxnN+mt+T75VvWZgicEfavehzPWf5XodeTQyr58nmO9roE+S846yfyBRLf20YPTt/FCTJybm2S5nd7/5zsPEMbWTbKbaCTnZd4Jd+EcuUn9b+ugxoCpwOLEbmH1TumaffjViTPWw6vpYebjCMETjubKPThj/fQ3o9p3R+li0zy1j47Sweb5ar8cpV9es/3EUXKuZ4LnP48XYuKcHSV5M/uc01Gy19P70qziLsJcdZQiQwxQOG0osGOnLWsFWhxbKP+rs8qWkH7eVeUK5d/uvVQuUzr1clHZpDw+0knlRKVFTEfCR434XVYas5Ufq6dK99Wp9s04Y/22px4Mf0cKHlLLS+r9j0kdH1upO3lXIZDws7A8uDNjguDH/bKVevbBY+UDw/q0krT1bit974bH1g1M3x1U3Y3oO73o56tD6rVV9SDlejH1vLHGf9uXxnfuzGqispwtpazDRri+Z7GgRxC+XitfzdlSstnLcraU8qwKYPCiCYKf1jIdvcAIhs+tFU3HbVV4wQoTnHagzK5Ni49XlbRrX4WXvFkPfyYvFTyRhF8cM6r5VHjtu5yn5lPhdXwHy6fCa+idfAj+Ol441kFpePEnEn/LrZqKpuMcyrwm7dVDvSaUtRzKvG77GSCifJmgRxJOsTGpOZR5FdRmY1LmNednlkOZ1+zpJrD+dzw/tvJRFUWLE48CU08Tjr3A6qOydk1euycZofb25YIeSdjBO09t1+R1dxVr1+T18iFbRyavnHlsHZm8JpmfNRofnMjjdO7/dynnSFY3ld3P7Bc40avJdB2UDYkWPEsIT44wqvkketW9zcYh0WvKf+xcJHo9Cc9X13uilxV59zKE8MfIPDXPRK8//tNDj+VBQvxAtN8ll3DIIPz+G9X/rI/zDOK5td26jvDNLcsEndSl9EqqalBzC/Ky2cnmSZDX06VsrQV5DawwqbkFeb2+zz6vC/LyvmmArp+DhZjBaNjCBXz+LF4Y6aXN7SCvJ156aNCpncL8XTJZbViaT/0mzoTHZkcJOqkX6nWgpV7NzcHrwv/0am4OXmvIZwhhhKNGGNTcHLzaTKDXguwhPXhuWA+YqgOLoZOF+Dg3B68BxTp4ta61ouk4N8Vz06U8+LU/ZZZPz/dVvdgab+f6kuj9F88RPOGEty9j1y/Fc0Nblpvi6X7YoOajeNqT7+YC0eix3z21a5Piefl3+plneshFVQ8g+phIHbQeP05oy0EJ/PQTyefaK1ybiOlxqMOrtYRf5rJ6uTS3onoLCN+YPlvQSW1bz1ubWZ5VPA9OZHOviqe7PXtmqeK5eC37rLKKZ6gfXr9+hP/8xQCXRvvxmHDaVmE8qwOrqUtzWDf8tIc2VlVKi/xMcGP4PMFD4pQmXDBB3F5/QW+F/iqffJIx1kve6aFG57bcs61uC84/rcVjQrlzOKujS8+dtLslZ6wbhxaAf+ZCwROAmrxcUSqMf+mGuwZYHTRe8DihAfGFnLE+5aAOho51EjztUOnuBpyxbrmavRenlD4bRd/18l7WgngextrxY5ufx3WtWZx16GyHqgo5pxms1i5dOx2/2nHG+lPQgfeIJYInEl08cL6UzbE7h2wVbb45KCPv62DS5EDB74wqNthxxnrAXh1kD3EWPHaEmzwwEU6KukniN3Wy5Z7E/bg+JOU1ufg+PEhh+9LuPwI4k/ezj+vgVEC04MH10v05Y/27nR5+jQ0WPM6EA3sUQFhYN65PmGXDedsZnAPzr0EvPKM543uUhh/z4Ore1Yi+t0fvyefuiuOM9e/peqj7x0rBE4I25MZxxvqiHXqY9CRE8LigdjkzOGPd3nzd73Kop+CxQVkjV3DGeucDepiR2kjwOChLyldwxnqY+Xnq8bDWiuahNXLvr8knbLEvSWHrukf9XM7k/Xjzud4bR1nL36Ts/4u+M9P5qk7VPYg+84R5327qKfjd0ZvGBzhjfTF5DnJFR2pu5X05+kM64buyjXAszt+kvKptglrV2ymaTuqoKwffmUAaOxvR9+Gw7o3sh5/njPWQ/QbIe+steGR01vmoMIZlSs6RfNiz01bw4HbLlLhsE6AZbRVNN++Ht+9wxve1858aYGenuYi+I8hyq1A+bCyAjgcGCbod8hryUFgLFcqqAgP81aWZ4MHtViijhptgUvU2iqZHoK2vqoBwrwi92hkgeuF8RN/lYvlYQlcj/W7uzy0/qLov0Zvl6sDJ21fw26MWMf8pjLG+coABkuo6CB47wk/IO07knhNCR5jA6xG55wS2V6x3t+aMnwFO7DRARtQiRH8zwHKwhefD9RDyu6+gt0K32tXjjPVt7gZY07u14LEn/KJmvpqDLWS8NcFgu7aK5lmC+lm14ozvy+MXGSGh9lJE3y3A+lA0y6MdZ6wfCdXBx2VDBY8v4WYVBjUfR4jMz4M2/7URPDgHRzhhzIO/zrZXmF69Lb6fdFM9I1HNRy6csf5hqh5qJY4WPEMJJyca1HbdoHge+07ZDTpHF5D9f9L1HqBdC9zAM8F8LXZtJ8TB+biBlXl87JQOiqZHo/7HBnDGzzM1u+jh766U2XWq6cb+nLEe6aCHvcbxgscPeaX14Yz1exkGtV8+kDzBqPbFB+rtZH3xgXFrDWpffOB1bL6avw+8Qzpo1L8dj/9kiZOitYVzG0640xU8nv7ArjtbXw3jjPUM8/PLA+cgwRNA2KWTSc3TH357zb7H94cWySxPf/jpGTvX/hA8n+0V/kCfl9uhfed8ScyJs9vw+E2n4jwpv5uIcwsFdq0JrxnMGeu5J83X01fBgieQsP0x9r5HKGz9yL4LDoWzjuy76VCIM1+L610fLhw7FM0fO5HPzy0DJhAeaD1I8HgTdiHvL7VCtc4FET2+SgvuGf0Mzw3K9dvje/soIeco+NV8r9v3ULCgBxKu6su+T4+C+g30kNZkrODxQ1U7R/J5/sxplpBPFMw13yMtGjBI8Nujnh3C+N5S9nYOaPtwFBzwMxL2arOQ6CuaNuLH/tEMrzUWB6/xWDiQmQf3VlJmfVmVsoTn/2FvDJ8bu/ZGE9YVDRL8tL5xvZ75cPqWtaA7KHYx9Nhqg/F9TSxv92iXtYRnpLJax/S8/PtyrbCHJEC3P3Ww4Jav4LEh/OIi/k2NNdfdfKsqjJUIVuuYxdkOfSoNMH/RYEG3IbzNPJ9rPmnA9exHV0o1TyQ6NmoH5f6s1jGdS0UDdgv7Twp0nWtut80wweNL+KNrHni9tBN0O5S/dg/P4ZtrsspKafAT2lZak22lmj8CfTi8l7DjLHxtSuPzZGvoAc5YP7RUB+vzRgmeoYRvH6T7cKtOzN+K6In3DLChZhvBb4+2l6Ryxnr6vXwo/iu2VPOEoy7xjMnn3tDpG31WdfbMBHZvE+OQzRn/e+8FfTb83jBHWC86GP+FzjGr/5g/kOgXfqXz7a4P0wOIPjOXrpfr1zP42sH/2vTUq+NgnuMDDWrfdTBoLL7mtkOGPiy3dkT/vskEYQMcEdV0kLQjqZQxq9HVpTV7/iqEHPJOBa0HtrsO2xsL4fp7tucUwhk91p0QqsXeJaf1HSeEGAAVs5qROljc53upVg9DKd05xyj0sQRWLGXPdyUw83m+Gr8EbiwrIDHzOtO/JTv7WAdEv0vTwfVs/HlRCe9jlhcinB+Cz+8pwm+LcN3dU3wO2N8+QziqG6tprINhrX9SGIevZnWMdTA2Cv9eknLLUdj/gPC77R9KGdM5Uw7fZxrhUQllrJ+TWL1i6tnq+YKOgzf+Lckbvi7I73vPGSE95GWpqBvt3vH1Ylj3kbBrEd7TPhFukYpz+KR68J5QCSeb6GGORJns1XMrSxmTmsZ3KL/tg+vwWJB58GIx/tzJQp0T+HcW1VBZ93xY9oEy1u8Mxn+3pBr37PzdkuqpuDaRFeH0TnisrFQP/rcOSvwrD948rIloXHa/UQfZ/W6Edq4NFE3H9/bWyCOR3ttj9muI55UL4Xvn8VxxJhxO5qcVWrm5Pjm289EaiPYfx6lGuB/5TZaD8s+RekQvkPD9v7XQlg16u82ktmWDfv1BDyOjeyC6P+pIu3uMDVV2RpdtGyFtbps9zgZY2qGT4K9GeLH5viW7oLqgWxD+YMRro5Kcyzmf2XfH5vN6A/Mbwi+/4nzI3+ZG3doWgOu2XooWh9YBLkkqUPO3Q0/NY5gd64roHNKRvnjG2fI869dujNi66NWrCdL2QDsk/22Cb3fbCMdWQ4nx9NgzKVUF3YLwtRXsu287dPCTQc3fDs2Ywn7rZ4fcL+nV/O3QkNsG0Cv4nsdOGHN7tOy7EYJKXBGrF0/zsUergvUQF9VK0C1QvTnNCP+19xtoeiXhO1N0ag72yH6yTs3BHo0lTN6LQzPJ+5nk79SjLwY8Z/BzuT3aUJkPX2o6K1pMnFsrVMPGBLvOuiJW7x7/u351C8IDBrUU9EpoEcSO/QShBxm/gZ7PKIeR9xaYn7wriJZFsHxaoS2zWT6t0PW1JujSuJ+i+Wlt4Yv8XLdDHy1N4PC3K2L7OM29HYponwdz17cQ9HJyvqVluKZEOWj6A8J95hao7bZD1qMN8IffEEXzkPdL0ZfT7DcsTsg0zAgzO/ZCdN7TdqGUXj9OeTYX9HIy5wal6qD7gXLQdPyZgRN67ZFH2u2xiR5b8/0sRfPgdp3R5i95arvOqGCpAbrN64Xommf7pDMquq+DrH52gk7rA5f+mQcnK1+ApuN2nVFd8z3An1NWK5qO23JBV7uxPrqgYQ8NMKtNL0T3GtrWmAHMb4PmHutGuF52I+5599fvoPnx5wouqPG8AtLuaVvqrzllm6J5cLuuqOoG1q4r+lDbCMsteyG6B9H9+duGHoSjU+sK+ieythv3LYCjae9B099AaUx3IQdXNLZ/HqyN2KdoHtyWOzoz3ASm8a6I/p/u4aWvmMcKJd91E/Yxd1T7f3q4W7+64LcgfCDJAA7vv4GmV0Ldc715nous3IR83NFAawPYZWUrmh//64E2Haf7fON0prsSPcTHAL61eiA6XjSf0ElaDnf2u/P4oYa+hO/8i2uceghxZJRGfuPjgkrvePH9HOur/tFBsUM3RN+x1oFfR/w3lGThWG9UNr5A9Xuj4FgjJG90RvSZBHtoPdvkDXng3faUoun4XsUXVZ/HnhPNPA3vh76EnTqwZ3Nf9MiSXeN8UXhyvtqWL/Iqp9e4yvyfEbvuYD2iVAcvXToj9rc6WN1a6YgeXM9dVph+rT5+thqK2P3hhC5DeG7ShF9UHorqF7E4vqjbPqZ7oz5WzC+TOEu36yDzuSzE9CDsM92gnsehqN0Xg9qXoWhJkR62PXMR/C5o/L4hvC/Nbmj51xhC23VtgWsCM38Aqus4gjPO2/pHI4xfQZnlNmigls9dx2F8XlVNZOyK3F4OFcZqJIraYoDqV24oWhwc0w9JASYY1288YvfT2F9z5yjCo0fizwL9BH8AGtbcPP9PUcb67l0FCmP87yf/CYQfjsTfmwTyc4H56dZ8Mm+35zA/ra+7u04e/PRwj/L//cFm3QB+/1Fm/qnHJxF+kBqjaLof8jlA3rmBnWfwZ0Qhqh6kxF2dyhnrs9eYYPScMYrmweMRhr5Z5MPk7FGIPdvQz4HC0L1h7Pc1YWhUb8y2hHfMY9eRMNTewQSOnX5WtGNxzHBU7boO9veizM5X89WzhbkUjmz8DfC5xEPwuKOGu9jfp3FFtzwYu6CBe8i7R3A+tKvgx5/9hKNtyTTnm2Np/B8b9QfN4whNNlC95tcWgm5LuN1ZzJaETSF4DeLPTcNRime+eo7C0aIDeWp/w5GV+RpnvTpA0eKMRC2HUN7th+ddBF9rpA5tnB4+7R8g6DLqQX6fwNZ4BHprXkevErtwj9t9/Dedmd8fWjSex/srjdby37OWsTn/DjTmj/mfFO3YCsIRi9laiEADLhrU/TkC/TDVqPYxArWerwfrmXOEY4OUYa3n8r7s82S6L/q4aj7fN86djeDnqOPehcJ+G4nebdLBsSGUtf5Gottr8mCi1TTQ9Aql5mQWp0xRBizg+7zOj8Yse4v/BgHzJxKeOoXm2S1rPs8Z66936GDkB1/B74qiFi8W9vklyHm4HrZuoqzlvAQ9CaXvsUydsUjV8edeS5CV+R4ylnxGtYTn8DaKerZ0wnXhlgg5LEG/LtRB7V6DBd0dpZC/K8aug9HI85r5eVzqg+hnl6ytaFRSswDSKmaDpuOY0WhjuA6e+i9UmN5vwBDOldb4e5OVfH05BsQIMVeif61M0H3yTNA8OOZKBMGYYxSm1zIN41w7Dv/OcTVi1+LCjqs4Y934WA9rL1kKHgu07N5KzlhvaIPnWCU8N7Fj8T38anS3hR5GXfsXtGND4eNo6rncOkTQ8bleJfBqVGLO+WDwHkXzxAgcJPhl9GlCLGf8PdwkbwNYd6PM7n8+pKzmjPVZ583X1ga1BU81wu0um9R+rUHPhxdA+W58b8Y8/oTfoXyY9DVQ0BOVmz1X8xzCZlDdthMe23WqXgdNbbGWM9YPzNZB4Y06gseK8NgaOIdPsGYAi/8GsO5daYIZjStA8/vDlhIa89QVP65fs8TzJE5oKw71zjLAjBP1BN2KcI/4AjV+HJrtaACvyHegeXwIH7xjgjouQwXdAwXnMsbzPB5Nss+Hj/X7IPpOD11rH8nfS2brLh6FlukgYoOL4HFGFc82cMb6grU6eLuus+CxRvurb+CM9YmeenjeuYHgqUO4uBfrSzxqeNEIT1dWgOYx92UYjfO4/wBBd0cT/Bmb94rseCGfjWjfNlpr5dLYBFV3InrxCT14xDsiWk+Y5bYRbR+XB4ujGwn6J2g0LIEz1g0r9TD3y2fQPG8Ie6ygv7vEnJOLPy/tLXgcCd+QCtQ9fyNyuZWv7vkb0ab3JnXPN/vr56nraCO6Pb9AzXkzuhdHPzNsdXyTGrMd1c3PrdK0tojWH8a6DTo5eyNnrO/9wQgn3G0FTyVsStzEGevzzc/4TdZ8A83zifCKNrRf19prffmcwo61JR5/8317o0/NhWMtCf/92LwHHq1UNL1CKX/Iji1TbhsZm5SAm5STEzMFfyJhPOZqPSuUG1Kg9n0L+jcT712t0P78RNXfiui3ZulgwxUHROshY90Ohdomcsb61lI93AtpJngsUPUbiZyx/m2XDub1txA8eKy2oMVzaM20p120/h7tpOV8MZRxkKK7S2P+vR7fk2wR8tyGipri826PHsUz3Z7o164Z1Dy3mc8L+43DNrT8Yx6ErayKaL1l7HdQ3o/YSnh9qJXC9AcK/vtmO1QPrY3s34zWWsTsHlMADksvl2oeHD8ZHQvLB5dnVRGtG4z1B1B4NYkz1m3N90t7lj8CzXMTlkxhnkvwPDiJt3vyDOXIACT4SwiPGsjqfiQj3+rss+lkFHEqH3ZvP1Oq+S3QP/V38vFf+5npnyDiMmO8BnehjJZ0D6ksZXo5HF2gMfb0ncfGYRdask0HS+edAFpnWKfmswt97Ms++96Fhv7LasXsQpNG5sPzATdKNX8JJD+kbBOJf+eyR4izB+mTWe2UPeh/T9hvuPYgZQDubwrh+CD6WShm6yv5sHQ9/pvaYpxU5NdPD7XrHAVaH1inxkxFUxazmKlo7GQWMxXlbGIxU1HMbhPMv2OhaMfimPtQ7zV6WKc/CrQOMIu5D1n0Yv3dhzb1Yd/L70MnWxihLLqWovlxnANovvmZy4fUsj8gxDmA5jVlv4M7gOz3sOeRA+jtOpbbAfQKzHPjf3aKdiyOeQhd/dUAD8nfaj0kxDyE4iPY53KH0IJ1edBoQXdF8zgobZaJcdLRs3Xme5jFRUBrArM46SjxG3teSEcTXhjh0pKBiuYpBId4yvYF+PxlCsdmInkWq0uTiaa7sH5loj9a5UH1ZUMV0T98JOM0WD8vi8acjL/Lylb1FMKHv2GmdYZX+eJzulPwbIfi8iyVE6BkpMbYc5N87xMLJ6+xtmKJnl6DvrtecI/pUUQvz6Pvrp+tweKEEj0pBK9Hf1jmwnR/ojcz4f76wPo8pvsQ/fVmHey5Jwt5BimDl2Vxxvp7lzzwMExXxP7Ws8sW4ueiOSsL1Ji5qNpeWnshdCnzuBG92zxat23WI6Y7Er3ffZyzLewuyRGuR7moXrEOph+1BlozWQejLm5UGOO9OnoM4wpl1nHGZUrGZ8YmpcdTxonKlWaUfy2yB1rHOI201b03Y0sI60bZe72F4MHnFNcQxvVrE1VOI+cuy5ZxLMxqwzgKhk9gHAqnejH2h3zu9yFxcnwyCddrwnQ3mDGGsSO4pRtUrlCub2VcpqQtYB58v6GXx8VkQ9FHUFhuES1x3FzVkwYyYpwCHx7oeL9avdTxODuXMU5UKpowpnWPcd+Xrp6msJhnnuAxzZbZd7dvxmZzf427OYTdW7sqoofWNM6C49MZp4Hjra4KY3wNgn7pnHFd4vsbMkBqeBtojWKsX4LgA4xPgbKAsoenInh04GXIoOfxebagOyhuf1LOL/6nlOkNO+N6+IdUzwNo6JKmcgmgWYzJniYvKc8k7DKQ+h/JRn6sZb9cIY5Sei+JHVuF1DdemJ5N+Pw2rntanzjEGXs6umaDfu1oTy3OG9j0ywHOuKZx4a50WFLxFmh9Y6yXQ4nzQc5Yt7aj32G736D609abPJm/dCauHbdP9X+CrTX2C8fukwdMzAF6n7BPjrfDTOsY23tkwqshxzy1Yyth/+VUzriecKf1OVBx+hvQ2sJpapxUuXJpjnpOU+WtW3JJzIq+e4lnh88FT+ZPm4SP3SPMgT2yZUYOLAi0E3RbyGvF2BL6pTCuULJuMy5TXl9nbFLschknKoXzGJO/CyAv9MmBz52XKyx+4475nlpbiqeuWQrhOhG4j7v42pxhsZsz1tfFZkPcTmfBE6RYxlHP++/4u1Gmk7+PILc9nK6e913yrh9yIfVOlqfmsUaebZM541q+r5tmwrTFlNV6AyjFeqfKVsg9hHE1NCuEecg9odysJAueu1Tlx7ZKrSLEwfkny51fZELze86g6Q5KeQGN2fTzg1JNVwi/P5+uzu1kOd89W+1Lsrz+Tjq8WOzjyfzjpuBnlh3qsTYo4tEOnpvfjiSew/AYpuP9f4fsOTYX/h3QFtixHX56rmhxzM9cNxiblIt7WBzz+U1I4uMfXz+J92Xw6x1C/jtkm7R0cInIL9ViVik9YMv8VTxdd1N2aY2/g9um6nao6qTtPM8LO5huCfNXMTY/HyVQT/VdU0vZseVTyLOM6rFHV+K28nZblVD9vxp7TzLPqTz8juVm1dMKWX5jXIfoP/4vB34asa5U81QpPTkiUeV26MLajZxxnd68VjkAiLI2rzbKB25nkZgQTvXPX+sIHis0/T3jaiglgrEF8ayZlANZv/8o+MuUvg4aY93eJh2unrimaB6Tcm3xJn6+6rxkHKQ8O8fYQRnlwVgp7RtIeXsSfi8lXsg/Xp5wJAssX9QVdAv0ZXsC35e8jjMdPwvHy8uisyDf6zNo/jLl4AHqb3/itMJ090e4Tm+c6nFCrroNQrtxsvHPHIgprCN4PoH0kHnewJPmjPG+GifPzM0g3KEp9XvPewbasSYlxkjZfjZ+z5qy7SX8/sM6od11cuNVueR87TvJdPL5lXzwWhpExtUW/LjddXLDZjkwKv4RaDp+Hl8nZ0SlQ+NpOxSmb72G+7tGaGuN7H0zR42/Rg5/aF7LE2sLHvK3yeSB1bPUsV0jv/DLUK9Ta+TAwjRYe/U1aP5ycPmNsSPRvTdlqut9jexyla4jzPduZYDD9UuKdqxJWfDfGn4uHi5fTXjEWDwfVvO9BXMC+VsK1oTvZGdB+tg6gqcOWlLImHx2Kl/UZ8IYqYrgqQSrPxl/grKYWH5OBz6MFfJfLaeVZ0F8nB1ox9qCsw3zWIJlD8YVSp3nzFOmxN1lOl6PK+W7i7Jh5jtHROvl0n0G8+f5uWq/Vsq3C7LUfq2U/SdkwPWMuoKf1uN98zAHogxVBN0WNpxbJeyrK+VpU3NJbvenruJ5Yv3Ch2ySp7PNKp4z1gc1zoSJ3R8pWkwntO1MNGdcXzdkXhrMGE1Z61e07Dc0W+1LtOyk5Kh9iZZ7bc9U+xItF8xIg4X76vNj9RPxPUA0H6t4OUbYT6Ll5lHZkJqqKJoHt7tEPvk4HfZad0K01i7LYYm8sRnLYYl8fhwbTzNXZsASUwPBb42++S7nc+DO7mWE1+z7B5jnaPlhRfOTv10ov/bNgJv1OyNad5e1Gyn/YL6Xe9KxEdet+7OavWmwszG+V2d+Z7Rg6XzOuI7ui9A0aFZKWWsrQg65l6GOW4RcNykT0MQG3LP5Mc6T+X3gSTeNsZ4Umw6RvQYJHjd42VNjrHv/Yb6PvdVT8JQpkDhf1sY/Qv7cPhtyPR4pmgfnOZfwpig8DuF8POeensvX3U8TmW5FPG8KMyGpem3BX43wOCVbnc/h8tPWObDpeBXBUwlz/WjMtxtZXV+s+0PUesaOcHona5d8/yg/iaH7TOcuc/icN14M54w9596nkzn/eDk7lnxHKXeSc2HsMPy9YZjQ31m8Lwn2s3n+7T8x3QItH0X1WGv8Pjg71hXN6jCdM6nHO5uMP6J1dzG7oK+vpnPGeuPcdNLH3+On8/5i3f1QOvR2HAXasbRm73+DMuDnDr0Rra/L/MHywIpsOjcGThXmRrDsVJhF5sDEIuZ3I3r0v+nmfdgFWJzpmThmoOqhdXQv7MZrqpDw4xc5ZPz3+AcJ+2SgfFWXDV9DW4B2LH5PIUCOqIfz8SZcQ4/PkUx484008zOlhGgdWuz3QDNWj1fZHR0/PFHIIUAu6p2j5hAgT5Nz1fwD5EeTctUcAmSLadkw8YE9sJiTZ+Hvjv3UOEPRpyl+PLcH9f1V9kZTjzKW0Yqz41Q+BfjY97Ny1Rz85FZ/0LGd8MJPGFs/edLnTFgQ5gtaW27wZPRYPj4HmrL4tLbt4LgsKCkcjmhNWtbWSPnGjRy1rZGyISwXehiGA/Ms8cP+oYQdrbBOecF9VleW5lO322AhN1/ZKiab5LPF7RfhvPvKnXUZ8NXgBNqxQ9GrTB/CT/PxeyXePH//kkHCufaWB3TIJWvt52FMtyX6x4bZZK3FL2LHWhI9YGEa+P1ZDbSYvqhqygA+/tP9ZT7+uC5r4E+50NF3IKI1Wll8WQ4ekAsxHWuDpltCxaSBKgeiX/7x4ozrrNYzZkHQwcmI1lzFegC66Shxxnpgc5yzH0qx8VR1P6IPema+d6ozWjhWRmURLL4HmnWe6eRdLHnO3ixoNaWv4LeF7qMo/1Ad15tlejCq2NePM66z+q0yCzpcnopozVU6T47+1leYM+5y9tksco5KlzPPUKLb304D38FDhGPdkf4EO9YVOURQ/ZcVPblnlAE/czF/CIoZ68YZ101NqJcJ4+OnI1pDlbXlKjepmkvO3f9e9xLWuKtc5JEJS094c/+qUS6c3R92By2OI4zy6S205SIvSMiGZcYZiNY+ZTFd5O3kOu6Nui/ryecJ1j8cziLnYqx/d2HOuMjF3TIAHfEQ4riiFaM0xvq+K+nqPkz1Hy7j91uYxw3qPu2hchjKHt+NM65lmhCdAf7rZyJa15Tl7yz/3D9HzcFZ3h+RS+aGcpQdS97JlB8PyyHn5dxxptN6qpPScsg63fa5q7BmneW9fXKh7yI/0NrCOTiR57hJI2cjWo+U5eAkz92F242Cf5SOqo4/Q3aSVzhlwuz/VoLmD4VXZztxxvqUf/B4+kO3ks6qHo6OvXTkjOuF1l+ZCcvy5yBaOxTrsdC+TgfOWH/xKQsWnF0LmicCjfurFWdcw9Nk3nPG7qSM9aOtcb1NyqgGfj/FnscssWwpxLeXB7jnwJCP0cA8ZUb8Toqd6olEliea8r7PtWwmjIOdnPzKvN9+mgfMf90f/27IhvDq3/E4UN61EL9jYq0euwSdR4zx5//Wsit5LguFCTGNiD6rXTBofvz+SB3ZXUmHlqHLEa33yI6tI79cmguGrRNA09XajyOy4HPNGMpqnEN1a8vaNd1KbtIqAxLzxoHmWYnmRFcjPKAljlNN8FeTT/RJh8N240DTaQ1G36/ZEL98JaJ1FJnfQh5Rx5zzXcpabpVS4BbKj27iWotp0OF0DKJ1EemxLXr8QPyt9axeIjv2k5RcM5f0xd7vs6SNzydp93Pz9eW3ZYjWQkyDRnfw3wT8JLExx/UGdz/OJJzc+0+Jnd9NyjvO2DNdl07m1cYlTI8geuaKdDJvHdtXSNocfiPV2ZNB1tHQf1jMMKLPnJRF1tHiQx8kbU29kZbI2WR/DgliejDRpzzA/kBU7bf3knateSN1qZYJX4oDEK2XyK7pb6Sn73GcEsKTzJz4YgRoHpxzuZQak6vGKZciTuE9IQA5BL6WtOtUufTX1gzoYOOPaI1BrOPPTsulBm44/iXCN3/NUNstlxo1z1DbLZd2NMyCNo39QDsWx3wgndyYCdvbjEW0vh/WywHzfSuczwPCl9My1bYeSF/GpqttPZAsmqSrbT2QYueyth5IcX1yyBppuZHFDKXHZqVB24kzQWvLH64bnwr53JSqNsuChDI/ROv4sXxuSqvis9V8bkr2sSyfm9L8KplqPjelS/9mqvnclH4rzyH7RkjcLUnbQ25KXZakwd+PKbP94WCru5yx/t/5DDXnm1JzBxyH1hLsVJkOUQnrEa2hh/3rkMuJqyqvQTCQ8WriKf6WDvcnrBb8AYQdqmVD8zd+go7zuSR9qZkOS0atAU2PIhw0JIvkMKfPBaKveoHzOcXb8m92ka+7LUepXn41RvAEEN40OAumDvYX9FhIrXae8FFbfI04JbR7Snq1LhM6RLLafWz9lkjF/dIhbnO0oAegpgknCT8cMl7QzfvwzRPCHCiRvrcz7+EeC4F5/t3JavfR+CPdiiVtHyiUEvMyoNaNpYInkrBLP7peHC4VCWuwUKppfpZM2DVJ8ON2CyVdM/MzzpkZwPRZRvKOEm/r5wgj4WH9ogSdvPMoNR6doa5TndR6A56H5F1Ryf19DoyMniL4g1HHhUbe7uEd+XyeY0/M42yobUd+E0x0f/JOVhpvy6V/JuH35+cLegThmXK62m6a1CYecxjhegnmZ+TIGYI/BO2tlcXb7bY+nfCN6njtU88vj3G7KTy+w7MDEtsnwy8xDkN7lx6StHuSFOlRixx4UzgMtGPxPNwuLV2fA5a9NyBa04/5t0uR5uemfQ3GgKbHob43NxJOX4TXUQJfR5i36HNIztY+W4RxS5Am+mbBkqkTQfRvdVxPeMJI/O5eLF+DmN/5pJPxv21YI8yBWOn45gzYmBUGov+v31YRHh6M12mUsH6jJKst6fDQNgL+vx4qBdvkgs/yWETr9bH1EirdlTNg0ckFwHT7TFbHj+Ys9Z3A2/3ydCpfg9hTvClXjeMvHfs5k+QcmhQg5O8v3TClQd9uU4DF3LyW1fHDnnj0bvsQPs7N2o7l5/H0Cx/O2B+91nz//0+YcGwIunZnEGes13VMJ/O5dNMvfG5jPXtcBllrH3OZHkj0gxMyYMavAUJM3BcfyeKvHDV/H+nHMfQ+89XrocL59ZHcvdLheftRwI492Qy/x+fG5+fkq32FteAmfVyfAdN/my94wpH1/gGcsd5lBr2GYv5jOOX4I97EE3/NTzgW5+Am/dyfPtffbuYuzGE36c+YNOh+aiAw//smODdHvmYvPezKGeszd2fCzilRgicALfTpQPhB/wBBx/EdpepdcW5u4HafxXEj+u2f8Fg5QuhBZ1V3JLoT+Q7OFoaM76bqljDKs6fKFYpU0l3lMmV/PjsWvz/gKB3fkQGXvI4qWg6JhEduzoJd11l9P7ofyuNbcsb6mHGZsPiHZdxzcP1EwW9SnM604TG31HVQGX/3aisNL8mEyHkrFOb/eIDV4qN7/uR5dTiTmnu2GfCr1QrBs4Rw9Fq650+51kCYe5aSxWjzs8nsSYI/SOnzc03COavGKUxPWM9q8bG2Kryqd8sGU2iMoNPaelX+zQC/5EmCTmrCeNWpmwmje3ZXmH5rIaunR6+/Z0PvcMb6/WNp0KzjSsETTXjshxxgNfRqbcyA9B6TBI+Dknv1PuHNrrjmE9NxWyavQYeyoO0gylpbJq+5DTNg6/qVgh5NuO4WOm7/lhURXf/rRO6ZEox/023i8fsN2En4j+esbh6Ln+i1wxz/VMJKQQ8kbGGRCfNPTxB0B+XGuhRh3BK91n7IhE2/d1SYp2IOq3fH4gd5Kd/TIdGwUtBJXSmvkPM56v4T5FVhxe6Tg7xaOWSCJbnfpv7NTQYojLd9ZHXqaPxp6R0JyzdiBD2acKeZWeocc/D6HsLiO3g5VqX7Rl7mGC+2lrE+MQnvz37Ixc1J1f2I/vVdGvwTMIbHnz9FVhhX+rF6dKxdxdO/VTr4vokW9CWEn0/PUvcTxTNnXo667ymekd1y1bYUzwNRWbBuw2jhWDzOiuftshxwTuyraHocOm61mLClidWUozm8eLWD8IqcpYK+hHBeYrqaQxXP2LlZag5VPAMW5qh7bBXPnak0nw3n3MixQyL9hDjtUN2a0zhj/ZVrBuQ/bC94WqHbvZM4Yz16LR5be9S7ZmtVtye6cjUNGi9rLhyL+1vFc35wDvSp7KMwfdTf+F6iSinry1zLHScxX9y5WNBJv0rXncxk/SrtOjIXmmwYJ3ic0A+2V0sYY33p7gzYsqGj4CH9Kk1fnsvyLO3tmQvOP9sJHpJnqVVxDkQN7Ksw/aAdq2tH86zT6JdSYQ6URk1Ih8k3lwgeMh9KDZG5MLj/REEPQLKHg8rO6ELcQc7Ycy08HRqdcBb8tE7d9Yc5hM8dbkL0Kf80FjxkLpXurJILX3/qp2j6OuQ09hLhJk/xvRb20blU7XgTzljfeDANnk2I5p6x9pMFfyCqfHRPjemCTgXYKYxJXbs9aXBijAv3l060EY4ltR+Val1y4cPOfoqmr0GGCl/O+BpQ8EMmrKkei+h1iO4DM3qO5oz1xHnpMPvESu6plTJN8Juf/Yd2VtkVdUwL4Iw9L5LSIDDIVfC7EO76mn4H2tLCR9VpXTuvGxngfLmR4Cc1NpXhrrlgddBD0XRa1y59Vg7h5N5zVD0MzWqZwJm8VzEmHTK3UaZ6CFo8cZrK7iiu1jrO2HN7eAbUe9ZH8LsSrjmDfmdaN2W2kHOicsc7G2yrNOb+69meinZsOMr4kMOZvIPlnQ4vsihTXUZNmmVwxnqUcxakpQ0QPB7IbfpOwu4JTbj+cRseE+aJQKUdL3PG9zen1qfB8SGUtRzKlNtP8bj5oitzmd+X6OfS0qBwqK/g90ZrJh1W2LoYF17IGXvmbMuG0v3NuX/CeVzroEzIoUK52S8bjkxbiOj3iKytCuX3H3PhS8chgm6PvsF1zlj3XZgNP0a05J5RBbg2FPNHmsftC2d8n/dz3SzYHxOF6HcqWB+KRjatwhnrH0amw7LawwRPK/Tb1M+KtsdaQnerbBg8qA33vOqK22X+Jei/l3U543vNiPaZUNh9KaLfwbC2bOHZpCyof2CEoLdDJVsacMb6lch0+Ht9O+7Z891RYbygGv6M1BHYNXThtJacsW7f3jxXh40TPCPRycAmnLEeR74TaUe4t2c2DDrYnvt7ZeB+sWOj0bP1PTjj++wWD9OhWV/KbF+qGtyDM9bvmdfXXvtJgicA9ZnagTPWX13OUnN2g6R2ufDgf+25PyYI1+6gvG8eq/lG95a+eRJnrPt4ZkBjwxTBQ56tYMyoHCgpacd1Fx2r1cb6gp9hsiC8G2O6D2yrNYIz1nUDM+BYwXTBE0z4S2oOGcPTdQcT/dHzVtzzoQ3e//x5W83ajiccYM9qr9G9yDZjCmfy2YddOkTfCxM8IYR9f85W508oJPrkqOslFJ4+yyHz88jpANDWSChkvM0iXL3tVKKnLW7GY3Y64q4w3r0Jz88oIYco+H4kA0Y+mSXoIYQX3c9Wz1cUpJPvtUcSvvaJ5RZlvk/JUnOLggrynZcdqtUiHLS9MQquH86ElfdtePxRW/C70KytJSjxfyuFdRQL0R2yYGuDxYg+87M8Y+FbUTp89Jwl6CGEj7zLVM9RLLR4la3Oh1goIZ+rBxBOWp2j9iUW/BZlq32JhWoLs9S+mNstZH0x+3fQfT7TZgVpa9iLhkK7+HoUC5feZUD44NYK0x+PwftPgpBzAjjPToM6p8IEPYRwjk+GmnMC1EvNVHNOgEETs9WcEyCvPRv/BPCKzFJzToAnjiznBGgegD3WyLphvBqf1mrruygLiqLqCe06KI3qryG82B7/rorpkWjrPxrj9+BHzaf30psebQVtD98O1ssxz0X0NwCsj9uhZUUaJF2dJeghhJM+pKt93A4H9rA+boezMayP26F/Iuvjdjhkzc7LdjjRnM2x7dB+U47ar+3wwR/HqYOe9tystlWH6HZb0sF1Qm2eQ53790q1fHD+KZAzk34m+a7FDtCugynwW1qG2pcUGHEuQ80/BQ78zc5RCqzakKXmnwKXp7L8U2BCHMs/BYr+YfmnwIkquWSdum3YA9o1JQV2l6TBrEDKbP1+b7hbWMspkDI7i6wjx6pMt0F7l+7i5/fAkx2873/8lKSyUhphk0w46PKOUi0+rWVnR743IZ+FQoML2Wof08C1b7baxzRYPZitnTQoesL6mAYvStnaSYNF43Gcdij+5n7Qrl9pEDw/C+ImOyKqmWONWFzKGD8XjPuUwRm/i795VRYkT+uE2G+JcP53fXI5Y926YzrcGXyhlHmib2F/IeH8Ylw7ulCIWQJXWuRA5XXK2jo9KnAJHLJNhwYDWiuaxwkNW3uC9yX/Ggjn6xTU6J5O+Gzyr0Tfu6Mlot+dsJinQBqdDhtatFY0HZ/HS/ChK92Tf3c4T/R5x5sh+h0MPfbdvjOEx3zFn11cEo69aX6Gy4aMU80Q/f4mDTq8slEYY8/q8HuE/4+qM4/rKfv/eEJiDMaaLQmVEEISqs9FCCEkIQlJ9mwJkbJvMe37vlgbO4PPfb/t62AsX8bYl7GbkXVifp9zzj3nnt8f34fnvL6v8z7ve+85566fd+u8iP8O5doFVVTOA4/zunD5cNCC/K2Bx6Lt8rhnlDscJPFfUfaY+83ImYy9yYP/FmOPfPe52H4buEZZIfu2NR9+P/KfkTPxbO36mXJoE7JOlrMxMOWdkTMZt82+mbFxNoF832hOeUzAdSPnS0/IN5wWlBtkXTVyZnO8GibV3wrbG9ZE9s1cPrTs88rImXlqYMnpfAjvxJjon5GsdTWEJ+MS45n0t/a1Nb0a5bkzt2nHtDZ+71kM1mutVN1D7lnq46dAMhecKFdau1VrWx9XJRbB2oU/INtffGzUx+22RfD3gB9VXWf100bSb6WcKYcuLdJiNkLHzgXaeDbxskJtfjXCtv1YX+MqNaRxqk2qiuz6m8S0oPyBfvdF+m2E37aWwN9eZqruYTXQMqvwfq0x8vcCMNLaJtaaxwlrdmyMfF5sH8XZDhv0aUo5xbWV5LegPMt0f3Gpj4WkmzO9vETLxxpPjCuB38PMVN3D6p4dv7tVy8cWh0A+1IvpiLxuJvvXFle9L4TKC2wl3QKD+ul9dSlsTnlaVAXJU07bn4oj+7aMcveLJJ9XbD5n8H1li1uvFYG6u5Kqt2V1z76t4rnZYeTifIje1xH5eke8I/OZHy42k/RyWDqI1frMz/oEul5GeXNj/k24Hd79pVjLwQ57ry+E8O8Wqu4nOTjiqsk8B0f8Z1E+xNIcHJHP5TOj2Zp7K7SJpJfB/RR7dryGvQVdf0V5yhSSA7mHdkTfE3w/OGLndQXgVKmmqvtJDk74Lpjn4ISfTMeo48aOyMYrWyumBbYVTPQzF7bCzHZWkucVnPVrR9ljy0vQdZKDExa9L4KRlexVXbdR1ZrtpByc0RN4Ds7Y8k4B2B7ogOy/2fpTaU97yr9OrC30ux95zTTiIffizjij6TatX2ecuMw0btFf1T2kLxcc9Yj35YKWXQtht08HZP8fW8feeXB/Daq/3cR+MxL/c2eqn5r+g/Dn5LwGve0r+HFzZykfF/xzVxGcprWVXMQ+KY6U83HDfQl8zrrh3yOLYHj/9sieU7C1a8Rp3pbVUlv6ooRygeoq5kiHc92kuemGrej3vWSOkDgkfzMRM/PxV9Djl0GtLa4i59FTWZyrXUgtfO4hubnjJPqbPifsNayHWE+Ivq1tAay0aIfsGy82R54587bkuYU7BpZtheXr0lXdQ9oquJ5edznig80GsS4RfdMs0z1XUWtkz0p4HAW/ZxdDgyN5qq6zWmrj6HMbR8qbfi6CmsV2yL6T42290Od8Piw6ukPVdeL3xht32L3ztJh+Yj0kunN4PoQdaYXsnoHFWXeWtU35QN4fcZ1cO/mgfSG/PvTB3hlk//tQjqDf4XhTXnuJrFdelKtb8nHog02mbtO2xQdXxhRrufmg44V8eB7SGnkNYpLblUm8X/IMxgd3mG2FA0tR1T2svlm4XyEUZI9CXteY5NnlwmCNffH9L9zvg8OPcvbGNhe5xwubWA7VWMG4o5zdacyDrQsgMsVTiu9GecfAAljv31XSXfDRSd7WGad/HCKO3bVvvC9HfDzWR9ouXxxbqxjmF55X9TgB2NCPcXIAec/iJ/JZPVXP4c4MXxEn9n/DpZh+ePZIAdyKv6LytnbPSJwA4SlpN5LywNmk3wBpfwbiq7Fbwa7aGOTX0GxcBaISVQTK6KOqrhN/MBbuzocZboy5f/TcIGl9CMaQisWwrzBP1T0BOHky44OvSC4h0hgLwdEf6e+y1YVLJkprbAiuu18CoYkrVNk/fjP9HgKenyLvYsKEv7emf+09RuV6u6ekVhu7l/jT2VMw2beXN0wT+7ZCDo/jgtN6c3bGslPM07tjR6kted4zAx0+s+/k6d+r8N4Gnh/J8wru8cWJybMoV5pFxgX9zgNuze0jmIy9Cq4zKb8801HSyfOYcHyWx74dJdzfoUjrNxwftijU+jXxBMJWlH8+TDyWlP0Wl2j7MBzTYtj1oeo1C/VrvHAcalcE41rWUPV+ffBe8hwxX/LrzBXzJX0688zcQM4D88X+2TdWznk+rnlRoOU8HxND+L6ajwET87Wc5yP7fsOK8iu6LZaU/8shTJ6PzseopsXa2J6PTvZbtTFpih/Gr3Xn491hWyF7zV9Gns+qYWS9jxTH8XT2Ao1ZXbLUI+z7hGtOEVQ/cnMM6P5+YJPP/I5evSTdlXKPgAIt/0j8NYrv80hcuI/nH4ldHvP8I7F0SZGWfyQevlSs5R+JRxy2anMkEt8P49sSid33b4Vpva4Yeb9tnci5KEqMz9M7F0nbEoVDgwrgb6dJoHtcKVc6UQAvJhsk3YHyxJX8N3pRuHJNsZZzFC7+XKzlHIXvOpVoOUfhlC4lWs5R+Ft2iZZzFA5pxnOOwkjcCrkOZ4y8r6sjeF01Nr8cai5Dfq7/ek5n4nH/kg8fb1aT/BbY/odlgonecCHJzRzv7VqK+jVANG7oUwI/tCa/L4uW9kk01ltfAIG5IZLuSrmDdQGc/KeHpDtQtkvh+yQa91Qo0fZJNCoVS7R9Eo2/xfNxGI0WF/hxjMZ1dflxjMaVaXyfRGPxLvpbe9M+4dtCOBqrma7ZLKIPGXkOB+fxenHseizk72jBRO92qAjurflJ8lSjHFeX9FUOfZYy//Cb5PdizLPPbiLofleYZ72c8v3YTpJOf/OIz9z4GI7BtNt83YjB4e35eIjBsL5822Pw+CI+HmIwqAe/Fo3BGpv4tpv0rcXwz4vHRr0v1Vg5hOW5pTOvI8fWveVTYzWujwNH6kw89XwL4cinBpK/NtaxixFMda8SbV+twDHh2+CnQeTaj/nHfwsEva0DbItn8dOO2ko6/b0qbulWoG37Cjz6vwJt21fg4C6F2ravwIuZhdq2r8A1U4q0474CG14u0vbDCnxR03S/fNNB1ePbqFZXYsX2fljE9JJBvJYdu++4dWuFYKJX/VwIXZo3lTz1KXu3LtG2fRWenU/GGLkvW4Xk2/6VCV9B9/tTvnKzGO5uHCXpVlAtjvdlCX884fxODXrI+bLa93+cS9UxnznHqROqrBTn2Zm/M/29wuvjEd0aJyxYJZjo1umFELOgueRpRNnNs1jbrjXoW41v1xr0fMG3aw0G+BeDe/FX0Nv6w5USFn/MweGS7o5LzzK+/ZzXzePX9utwgekcffy1k6Q74feTa5FfmxH93Z4iyp0GcN0O547XmXiW7GTP084M5/3aUj2sQqG2veswmMZpRPlzB76N6/AlfVZcDu/8eExy/7IOU+fnQ5f1jJlOf9uOuensWzXCa/qWQM0GPpLHDVc/4OyCFTesF9ub+WSdlPMGvN+7RMtzAwZtK9Ly3IAfGxRreW7Acb/yPDdg1IRtWm4bcOnjImjYwQxZ3Tx2fkzvy/oa8KIX6DqJvwkPHy/R4m/Cq2b8t7qbcAB9/mOOFrM3Smv4JnyRUwDTCxjz9WrgDe4ha9QmLHbbCm+jXED3kLm5CT9M3qbNzU3Y6l9+bbAJl63m32lsxqRa26DwWSVkdd5YzCjbODEXsuM4W8K+FXEifrPpnC+ru3dyLlVtHnImc38zHt5OOFvV4wdR/q0NycECx7znOjmX/Yx2W4tgcpUqyOrCsThHG+tt/3rHmaylP6ObWwG0+dhK1f0kTgKeG74N3g+1RFYvjvlTWzJPyO27Rl0n/iR8e7AEJr2ugqyGG9FZ7bhzhbyWSxJiZ/77giTcaU30E5THztkGHjN5/TcW03VjMuUXm8i+TZGOaQoOeFIID/2/g66Xg9eFZDG2b7Tl/AqKn/CYj8HytZ5blyTmqRR8U4pzjfLr/flanil46Uf+W4AU031RCQx+fsYo5/N1s952ZZdUyp83XAVWz43HScO95vz3FGm4eTeZC0cov3XfBjne143/35+B/YsL4Hb4VWA13PK1thnYfBJvm4HJp7ZCh4mvjbqHtM3CkTEF0C7hCrC6bbxtFn4XbbOw2l9b4dFU8vdBsqS2OXhiVAH0z/sNWH023jYH50/jbXNwZnvTmH9NnoPliLZjJuVSjtp3Dlh9Nt42D1/0LtLa5qHj261Q/Ii8C8gT4yqpOFf4Kw3Np7z5Oq3RpOlHKL9ZzupfuT/MF2sF0WsuJDxE8rtCBOQLJvrDf9ncbHmd6w5UX59mWuePNhdt73uTb6v0fk8fYjyn8j5gdd6Ivpfyo1ZkrY6FV46Fmh5L9cLJxfA8e63kj4DQ/QWCiV6VvrsMhYlDuB5K9QXTie4Pa+247k/1p3P5Wl2Epc4l2nYV4Tsax4FySEgxXXPGL+dtraj+YS27dwg6x/O0pHr+pHwY5mEh8kx7OlqVt9GlHeftEBJUrDH5XwnW/K8QivYWAqvzlg9t5iUJJu8VLSK4fz3c7VwkHYsS07Hg97Ml6EW/S7SiXG89v18owewYdo/z6jSPQ9bkElw3LR8OzXqp8r7WXlyl6v0Gqd9FX6Z76QFcT4c/00ukbd+Gf5zbqsXchlb/sOvPhz9sFWsy0XfTe+FStdiX66VUD7tIcotT20bwmHFUtxu2TduWXcqH0VlaX7uU+o+zgL1P3qHUCc/WxskOBSdkaeNhhxIclQk7rWcAq8mWTseDQ0PO/vDXEM79YEEoZ1fT2ONsOu/c4GwFXy7t1NgSok5yfqc+j+Eeso07lJe5OdDr5FOV97v0NBnT2xT+frT2VM7pELd3u8bxkPqU83pwu885Fp4+4RwB129sl/rapsRMyIBOQ26pPP4C7xOq3lepunsd5zg1NIXx+41LhOfuJF5Hjv1NsliHEhG/R95WjYPUgwrjqakGVfabmRVLTOrIZUMQ/b1rEdUPtnBVOZ8JuwWs5hvxX4OyFZwvQOkdzifAL42x3fxjwm/ouVVqa6POnMXYS6mg6vpjeJScJ5jWi+uQA4cvPQNWz43od2DIoXyNj0D1Us57YX5unrQtecqNdexvqs3+i+uq8eFJ7jczNnki2MMOmKfsvo8H78ur/B9gNd+I5xW4Dsml/CVmoQfXH1qR6+QszVMG/Y5nM31XigfXKzUh5+UMzVMOux0yeT60bptH9SzYffiQB/dc3kOuA9PEuCU8pmeeNndMevtsbZ6mKelLM2BR/3uq7r+sxrTlXEr1sB8zIKPsV8kTR/l5SBbNwWdbupRPmjJ9Tw5EFtz30P3l0H1cqmBSY+3riFwwX/AVWL21dOA13HpWy6I59y1g+pPXNpLHEu4M4XHeqb+dTxV5XnuQKnJbmcY5SM39g7VddoB8750i5ZmiHG6UC+n1P3tw3aMFqeWSpHlqY7wf5xpY1yVZ42qYHsvZAo1BzHMdKklty2H4Fsbd5pJnHUliG7c0Z223z2kn6aXqv25J0j5PUgb9kQl3BhxQdU+ceiMoSdr/Scq+wVkQVTJT8thQnvJnBtRq4SPpKq0Fd9E/A0bNuOjB9YJPvC4c8dTH7CaJGpvjlqGJ0nFJUGYasmDA/Nag+9+pLTroTHS7cZlwq+cHVfdcVn08EsWxmPSE8bOZilH3mBmD+wr2+D0zQeTc5hTzm/fh9d+I3giXrokXuSX/xtkK1t/gHktY3YDp7okrjbzte1tyP7tZ81jjL7lbRA5Ef7MtA14NrWXknn+nkneqmzSPLZ5bESeOUVDDTYp+vDYpheEZcPzDblX3x6mn+utM9IfPc+h+eCza0lrcysItmfDLiaGi7Yyh+42c52STd6obNL8d+lluFGOS6EpCLrDnSxsUp/8ygd07bFBmlWeZ9sdtVW97We2wj7ON2qOAx1GNlx9zdkRD+3WCSR02ny+ZYNOdsd7vOuWCRzZMjfxB0quh90fOFvjbovViLAX9yLkcmrZknnY5ZO6vE7kRjliYAcc6XFW5Xu5F3vGukfpdo7ycngvv6/wg6WUwfMxascaG3+U6Wf/XKNWXZ8OJGk9A919Ww//k/lLVtjnTBzQj7+AYWyWT94arxHYt26sz0Te4ZUDP8VUlz2NYeXk15Yoxf4Kux6kOmToTPXQnGwPTFnM9iOrW9pn0uHxsynUbqrtPT4emFZuoPGbxfV4jjuezQjm+LwseTqki6WTbVygrp2WAf7tHoOv0OZgyuk4mzWfvGKYfLUlSuafb0nWq7qfPx5T3KZlaPiuUm1sy4FJBLcnjiHvTY9ga68ZrwfHjFaNkbsnT8oxREgqy6NhInc899O9rKPVK0uH5ispSW3KOiFFu+WQDe64So/TZlQ7bzv4DuucVvDsUI7Z37rVYsQ4Qj2UQP9/FKH175WprVIzyx3852niLUbwsM+k+6eHD2n66gKoeP0g98SBGHIs+tZmn3kqyjdHSNkYrpT35HIxW/J5kQMjNKpLHAqsvWC6268gvTP/lMjmnc08ZfL/NPfR5tTJveQ54We5XucduCBmTUWKfe+Ytk3KIUva/zoLyadUkTzXccD5K9Dv+WpS0b6OUM1UyIWjDv6D7S9Xt45ZK4yRK6VY5A+zKd6i6xxn3TF4kmNRhi1uSCUeDuiCryUZ0J0ybtkQw0QeU5wB7ThiptPgnR8s5UtmRZ7quGF5dtP1jDPmeK1LkYNOLxal2h/z9Mq67oUfQAsGkhltJdCac/qkHsnpuRHfBv/MWCiZ6Z89sLef5ynuXHC23+cqvQ/K03OYrNW9kQZ/MGlKcGrjAkfXVoyf5robrl9VNG3Qm+g+mebFl53VV9yiY0ztcMKnV1irSNH76M2a6O54vmiuY6OZKtrZd4Url8zla/iamfw/YmXLrAbnAa9AtmZMNlXvVFDFbOPMadKb9Wbk/6H31g59dObvCrxfnKPr5PVwpupJFeXwI160ga3G4YOJZbptB59T4VK7T95XK1YEZdH4138rb0r/HpNhWzNa2fYaCpmvO77/0RlYvjm/vDGXRklxte2coh27lats7Q1n2hG/vDCXMP1c7XjMUi8w8elz6Bc6kcTr+8KOIedrGTIpfDuefzdSY3O/PUILn5MB27+Gge0huYcrkxtkwrlIfZDXieG5hSvd7PLcwpXREnpZbmPLyhzwttzDltjNb38o+TRPzffRGzuYY8XKalEOYsvWXbDBkDQG9L5JDiPKhWiZ08e+FrI4czyFEmdSQ5xCidEvPo8fx2+XJ4pgS/fOTLJg3qQfobYPUVUU6E70wIR36Pl2ucs/MTH9V9yt4c8IEymt6k3ccwVIOwYrzbT4mg5WWNAdX+BIySRo/wcqxI5mUJ59mbU+GtwQ9Tpxa3HOiYKL7xqZD48yfVe4Z3nSxqvuD1CO5E6QcApWA05lwoIYHsvp1fO4HKjGb8+j4vOfLdTJWA5XFr9NhnXMD0P1x6vtx4yknjyQxA4Q/ZvsYyte6kjqiXGe16RKakfjelJXrmdCk1AtZHTni8cKBbn5iH86MGykdFz9ld4tcYM9n/JQ5ttmm6/l2oLd1gGvn/aS+fJXmGzKg5k+DkNWUS6f9tk4ZLmImXWb6dTtSy457XKHz1OFSHB8la1s6OKuDkNWgY207xw+RcvNR9r7MpG3HB/mIOESPK0yHqOQuoLdl9ev2xWfAsDODkNWjY/m3xIHSGDDpU9ix+Ov9AOlYmNqG5NK1YmADrltSfX/zLEh/YAY8Zp808jfcvSin9fxH5Uy+YflpSG/BpL7cueM5sO17ELJac0QPQP9qfQQTfc0U0q8fNvbupel+VI8syIQ1n32ltt74XwXu8aL6jKG5sH1SP8lDclYUq4pZ8GdYJdD1YLS3MAgmdeTsu+ZByuiJyGrKEd0Xa600CCb6//7Nofs2z99D2s/uim+7TBjjOVBq64WXIzzFGJu9m+vu1POtSg40L/AUfrsfG4Pe1gq+xbmL/Ks68hxCcN/t7oJJrbl18dkw2GsysrpzbJ/80aGHYKL7YRa82eYledzxpR/3uGFZBNfpN4RKTF4u7OvfTfI7wIGh3RV9zLgpPdfkwMEP7YB7UoB8B+Qitv3njG7ScXFRkpvm0f3w7H9dpfXTRfELyKL5TJ3qIu0fF6XHapbbtMCuIk+iey3neboo4bEZdPxPiuUeMhdclLZHsqHx/3qCnk8YpuR3EUxq05X2zANYOA1ZnTrer7MyZHGe1pez8nwBW7f7x3eS5qCz8rZ5DrReOBz0tjNwxK/tBZP6csdM615ivZnIas0RPQJm1W0vmOiPqmTB/W5RoHtC4afMDoKJvvUAGW/+8C6uo6Kfj5yUn+flaX05KksO5cKgx7OQ1aMjnlh4F9xGMNHn98+BDUkrQPeEY/Rze8GkvlzbA5lQ8Ddjotf3J37G7T6T75JsRcy08JZSfFsltm8OhKVEg+6Zj0t3NBNM6svZzs6CPbsYE73X5IXA+S6S74Aaif2TMrEp5TpnZwHXd+/k9eXS4ZwzqXlVX/Oz+nLnXbPg92MLkdWOY/uw7DfGldpNBl2PxAXjf6I8fSH5xqcGZe8qE4Ez+76mmrLbMwvykhcjqxGXDisDSG26apqH1Yj7a1We5rdQYjwzYdHXRchqxKXDnKbjgTPzmyte8bma31yJ+ZpJ83H9bC5ti7mSm5sOMZsjkNWOS4fz6aTGkbmUW7nh+oNszV9uKDFk0f38bLeZtM/LDU9HZtLjW+vRd4N+rMsNDkUZdPykZHJ9BtUHvsqgc2SwJ9fDqO50IoOuObvVcoO+/pQbNhxOhxPpE5HVqePjs9zgdykL9lUdDbpO8iwztKdr+3zK1UflaPmUGX61z9FyKDMEP8vR+i0zfCrJ1foqM/iV59K1unbMV4O+bpcZrm4heiB6fP1k0M81ZYY3/cj+CcAKv5YZ9POLKeapdDg8cBSy+ngs5+yeHymPyCc1nWT/K8M++gzWD/v/9Nagn49eGWp8z4Cge8OR1Z0z3WvYkLpMryTPY0OYaS3qNnQYshpxbL6Md34mmOjmnzLgRcJa0D0RcCpXZ6JXmM/G85bNXA+levMNLP+chc+l/f/Y4F8/V8vhjgFn5oKxjy+yGnHEsx7uHnkomNadm5QJTT9vBN0TS7k2vZ6PoDyiL495zTDyeC4M6+eLrOYbj3PNcOldJlxM3gi6Tr4fuWDYuYGMwxWUq37J1OJcMFwynQetJw5HVp+Nx7lgqJFjWn8WMWY6q8823icDuhtXI6urxuLf+HJW4xUYtYtzDFo3P2nQ590JQ3+nPJixZ7nUNhhnn9WZ6LdD0mHX6gmSJxC32J406OPqhKE7srFx9dEpaZycMGxIyqLbtWvjWbEt7Yeel/bnCcOZQdkwYNJK0OOvwXG7kHLUQ7KNR6Scjxim1siAT72jJT0ESz+r0hw8YvipTgYsrDdZ8gRT9hyWpeV8xJAxMofmAEtBGldHDE5NcqBP98XA27ZaymvHsRx+WnzIoK85ew139mbDyanLJE8IZf89mQBvJkt6MOWYN2z8XPnC4qTbk1ph3LMOl6bsEExquKUMy4SjzRjr/W431J2eAWHPoiSd/t1ag2NTvj5sN+zPyYabnyZLnlAILN5Nud+YcaDr9JsdQxfIBdu1jHlf3lBMuWrfxZJOvw812MaTcUu/ezUMmJQLpQmhkscfZu0voDyqBa8Lx/tKN9TcmQvP1jPmMTu8y6R8ZWiEpM+n/Kc1W7cJn3lBjiP9/amhhule5qnTNMkfhh43syhXiiXrT7rUb7zh2tQMsLdjzOOf6pRi4OeC0m9JBr7+1z+dIrZl69RkwaStRXQ2tGg3GvQ460zzbgvl4Rlk3K6X5ul6w6at2XB5CDmf6rr5vTWUu9uTNSFWWh9iDRmmNXl242mg66FwYdlq4Wk/I4byy9ZkDYkQ851w+Dnm3zF2sWhL9CVOGWBsMwn+vz/UsPlYDvxivxJZTTnuDzVkTsym23v3yFRp20MNkX0zINZ/GOj+NbjBYbS0vf6GR6a18ft5xjxn/0PBUhx/Q9vhZKz2gw4bxml6P6q/v5QJ1et4AG/7vozXoGP7+cHXoeJ4NX3aTzDxPN2ZDndGhkv+GXh82GDBRF93n51PL53mcULwwUlfMU/fLRxm4Ovb6ptcZ3XnmnbNo+x/iMUMn+gn9UXy72fwakPiu0JpyEBNd6V64vV0+Pq9M3C/yzpeg46Nw8W9e0pj3tVw9+8ssNixQPKwmnIHzXIo48A+VE+4P1zykL5cDWVdiccBuv/OYzpQ3SslEy5Pbwbc/zqa15pjczCwcnvBRPeYlw1DVyySPKy+3Ptt2bBnyyhJ98OXfTppbAX/nu+ssSUkPOmg8TvVKqedxuR5o4PB+3k6fG9zTeVx9nQn+VgZ+Ppzt00TwUSHQ5nQ7UyU5AnEuuebCia6i5ILk4YESZ4AXLPPTvQ7bxRn8nzYyvBkfCbEfD2s6v44yit354ChCsnHkurqqWWCyTj5d+RPgom+y3Tv5uIwUfKUqs+u1qTcKC9X1fU4yu+zyJoWRPnEqDxo8TevHcfONZ32VDLo5753nomm69s6p6IlTzBly4BsSM2dJOlx6oO9/1J+P3+lqutBlNtfyYKfinhNuXToE75cMDt33Jf4smdAmOnaOyhE8gRTvjQom8ZsuuB3TSfvVi577jFdo5aeDVC5f89sXkeOXYd8HLtPMNHT0tLBuUmM5AnBjovPUr41daKkB1O2L8jUjnWpZ9LaPK3fUs+5M7Ph0tZuqu4n/ZJacNng05Az7zfOc/efGTA3PEbSgyk3jUiHb2HBks5q0CXPzYHL48n76DgR/0XCOsoTR/Faczx+kGf42iworBYr6cHYach6EfPuz5MpXxk1VnjeBPipnPck8/pyPKaN5+HhmZDwMkbSoymPWcPWpTWL3D31tcLGc9TAbNN5ZKTkt8X2f7YUTPTwqHSY8put8JS1bi54bekwVW+7BoctfOShr/OqRzfbLGhyZDWyd/Msz5ONv1B+PWK5pEdT/vgXuyac/p85jVlp4gjJY4eN2//gyZno50xju3hwa8ljS3mPgZw7rPGnhpaa35rqW5yyIPV8Y+G/OnOQyvmPBrw2Hc/HzKOWmg77BkVLehTlhfty4MyIkZLuh093JmjsiFEl2wQTj1XjHGhk2U7y0/psHv9sZewcYE/14WcbCk/XjQNVzuMMvKYcy23irgM96fhfv0zSaW7Gbz9naeuzmbE0gR33a5OuHNPXZzPja2uTZ3CA1NYJL93r7c6Z6J2OZcGxQR0kD6spN8l0X/kl1UroPWJonkZ+Hh943FUwee/+ySoPttNv+VUpT9VY90YW/F64TNIDsfLQA4KJftAqE057BUoeZ7TH5YKJPndRJiTv6iQ8vS42ENz+K8mNt2X14urGsXurtpOqqkSfX0rni8r3rf3U+0Z9DNioLpgJxkXLJU8wTqtkJZjox5plwaCEYMnjgn9BZcFEN/pkQuXDXYXnx+wGgus1Jd9F8LZ0fVArvMuh3L5Ba5Wve/cK+wsmHpv8XLj9z2RkazfR3XDtGU/BRP/6OhMyNveQPKwWnDIiD26ctxJ6vZEkB8b5Lcnfd4jT/GG46k6Exgp6jVsrmHj+mZUBvut7SX53fBs+UzDRvZNz6PjJMl+p6mPJ5B+YAS2PNBJtkx4OUUWc3bORnYPZtZndvQSNvfFM4HbBxFP1i2kuxHtLfi+sfTtZMNGHT2BrwrePvK011XFLOhwYYy21bUS5WdM8+McwQOX68T2kxtplzROOT8bv1tgHX6ecFkw8h45kQHDLwZLfFrs2uiiY6BeS0uGIYit5rCnbTcyD53ak5hXX52PI6quCyXXSyle5pu1diOwdJNF9Uan6l2Cimw/PgOe3fSWPD+UrublaDu/UYXdyYcfmlpLHRr3o/1ww0Rd8zoBB75uouicSjZPKBJNrOI/OOXDDZzGy9wdsPRxtaSGY6GO2p8PRmX6Sx5dy0clsup5vPV4B9LXdEvq8zYT6p+0kP8nHEo5Wz4SVT5uouh6Fq8/XE0yuLw9vS4cGnRnzde9J7/qCib7kZDrsnhEgefwo76fPCX0p+8XnwZrmDpKH5GAFvvUywZnmYCX16wDJ7bNg4GbGfB2zvN5SMP2bVbcz4PT9QMlDr5mh1qI8WLvCQdJJXw6Q8yUDXn9oonL942peL46tPxuSOgkmevjlTJjeb4LwWHywk/w26o+z21NuX0y+pWf6zc68Lpy2zlQ1CCZ6389Z0LlGqOSxw8e/9JSOVz/437wcqLimhfCMuGWv6v4ohOAB0r7yhxMBubCz8RJk93tsnUk57SOY6ENDsmFB2jTJw+rCRdzJoex/YxDVtyvNhGf2CFIbmXGiO7k3CQW+hsS8GSuY6C03Z0Hxt1mSxxqtdo+m/HpRI6F73iVrI/dEopfLTMHkec1/aex58t3SOaDP0wiYMyODrhWlNacBXzeIfq4ef0YRATvv5tI159mjqdTz63UrZM+b0sHKjlyfREgxY+HusGwtTixcmJutxYmF+qW52toeCyu65oI6pSGy52jpsPl6F5Uzi7MeHKLytDjroVo6f568HporPM566GSfBaGWDZE9ZyRtWQ20olB2XV136Vqq184m9VO5h8SJh3upeXR/Zv2yRexbott9TIdlZs2Q1RBj621Iv02Cie5enKHlEA/9b/J+4+H2K7K9rC5ZWkQ2hF4uM+px7NBleZo0Jk3nhCPpcG8mY7EO307UWDV+35ZM+eT2JKPucUTff7IEk2/Ze3nkAG7hdVPS4ZFLmJEzuV5684vO5Ftqu7AcmFe5I/K/Yx8zpczImfTbUdkq+fdC1Nts6ObQAdnvQ9g8Pd10l7QO7IXYD7lQb3MXVfc4oftfByk33kG+lztC+Uplco9zROT/IuKo2CdrWqpiP1j8y5kclxNQ8o7x6sjjVK+Y0BTZ73BM9+B2bVXO7BhdAL+OGZSfGs+xMRbbENlvgXjOF8D6fSZ0vtlC1fVGWOJ4hfKoniTONcl/DSrkZ8Pza21UXWc1uHLf5MKU2k2Q/TaM++/ALtO1WZe3bVVdZ7W50l9nQYhbU2TfCHL/Y/CxzYDJvVupXO/Xl3heSZ5XYMR0MG/TQtV1kmcZTL+RAT9MZKz7y6DH8XRwqNlC1fVGmHuFc318EfUv5cyDpO5uuWj7edtHyl86kmtJrtfGnIMV6HhtfJrX8jJde+wnda4Y9/2T1/JKh5FB5BtFxuM38/pd6fC3V12V89PlRK9BuZ5ZFZUz+7c2vn+ZDXv71UQ2x9Kh+ZnnRs7kPDhqYz3BZHtyxpuul+Yy5tcV99bUFUz04ikZ8LD6AMlTg7LbrnQwdK4h6apx2+S6gol+4EoGhGQXGnWPL2Z8ZbxwJqlT0UjqqxH6PyTj0Bs33eB+b6Fv+b2v5K+BjwOY513BD5JejfKhHrlaDo1w6+xsWFV/vFHuq+raJpRH/0e2y1rqyxpD6mZAfK2+ku5EuUJYjraGWGO/atnaumSNc3LZt5QZk1jMKwWWUluSgzXuT8yG0sb1jXJf3fY3k+Lb4sC6WWDc64i8BiLpa9js5sjne1V/xp0SW0oeC4xNsNHYnOoWP+bBw4hKkofkYIudZ5Ccyb0d95tRPWFBOtz3fnpM95N87NCxfSZMmdcW+fpL65C1bEHZeo+1pJtjnwdMT9rzDXS9nPKm+ZlaDna4c2I21LdyNuoeM+Mh+xZSv45Y2XSend2zHbJ9zdaBg8nc34jqr/5kbHWsNdVPlzSU/OVwoYD5l8eVga4zflPO94kjfjWdG/bOHm7UPSQH0/3zuwyodKMtsv9mc//TrraCiR4dmwXjjtWRPGXQ3ovFadLwNej6K8p9I3K0dcYJZ9BvwEgOTvhoVBaMbhVk1P3kX2fcOjULhvzYFtm9MVtPBtZtL5jo9/3Yt4UXlI7S3HTGUNO8q/B7dantKzitta1TyOt98XXP1NeBbC0fZ+z0Ph16+BQYdQ/JxwWbX8yGsEptkN0Ds7m271Qnad65YB96n2uBA7CLGJ9EJ+80J6VUFm23xfJ6Xyy3Mb911pjcs7rg3f3ZWm4u6BmYAe/NLVTdrxr/6NFJys0Na7jn0mN70qKbmDtE7785HVJo/Ss3MVanlHWVxqcbLqTv2cvh5RdXcRz7DeFM7l/dsD39TiyIcmHjDGg/xVvVY9qoi7K7Sv26Y9dvWbCupz2ye2Yexx0Lx2fDljHhqq4Hqa93dBdznNyHJ6uZlFumeFD9d1onT5HiKLinuuk+rt46VddZna7qrfLoPH03sY+Ys0RPPWC6P93ZHNn9M4sT2qcXZfvbiaquE783tlmVDsrZ5sjWRKKT+2ZvPJmWDZVP5qpc/5hE+vUROdQsGCTiXPeS2/pgB0iH/mU7VN1P7tF80TotAzo4D0NeE5b8uxiGirWa/PevB9PhevMhksebMjiRazsvysHXydhTKOeO4d+++qJtTf7tqy++bpgJVyt2lOI44aR3Q8Sx65Q/WOR84hDL85SR1Chj/l9fk79H5qd5AvD1oOFiW+Zs9BU5T+ul53k0aJjGXrirLvcreD2cszvOXcvZDQf4cXbBJ7G8rTO2HsZjshpcjo9y4elfJ1Q9n0AcM2+UYJLfgXTT3FEY87bP646S4gRgh0VZEP/xqqp7ArGg1xjKn8+Q59WBkt90D1wvA476XlW5ntuMeIOFZ9iZQNSPezAeXpADuX2Oq7onAH+NnkR5yA6SS4jw/xA7SRrnIXjqZA6MTtmu6h6yrWG45m0u7AodibweMfH/kjhFWkPC0G9cHnjW2aDqHj88m0jfH4OVM3kWzeoaz7X3FEyOxZX508SxsD/K27qgGs7ZGbe/nEo5pKS91DZIbRswnfKm0+TvQnCdHLdw/NggE5qGMCb6jM59BJPx4B82k/Lw9e0l3UY9MHQ25Y0XGqi67ovjpnH2wT6154nx9rNgLxxazDwfh9LfEYj8621mnruznxq57jmMzJdIsb11dyzUmNx/R+Ljo+wdLuE7M9j5a0kw96i0ltSl1Zlgd/qQkcfxTiBrZJTYn39OXiLFjMI7DjlazCjsZeTXbFH4eE0uPFiaZ+RtHUaQ9TJaHKPa55dRvvSiuqRXw8SOy5Cfd5ad4f2aY2gp4zc+vI4TzyEaH5ZkaTlE48ioHGjRLsHIPQ8+kbERg/yce7xwuWD6futNDtz6VFvy1MDto3j8crg2m/m7ppL7hhip3xjccjJT6zcGD98nObhS7leLXxvE4If3WWC/utDI26505nWN2JhJzoulfD7TStLrY23bWJHDXP8YwcTzckU2jHrzDXS/P+VXUzK0fFbgf5vStXxW4Cl79jsLwtZD+Du4Fbi2B8vz5jUWv9zqrVHOrWgi4+PNeQ0idi03C1cKJvoP/2bBxhxrydMIG0WukHJehc+658Kscf+B7vGHC31ZnHkX/SW9Hyxz421d4X0d5nHf2U7yOFD+kEa214ryyBhyvWFJudiNjEnyfHQVIn0mc5ny7qGZ2pq2CudtyNDWqFW4dlwGlM9cqOrxg9Taj/k22qgvGjP2aM3rF7Hzo9+k1YKJPmRDLswNayF5yLavQcfDufAw0EzSyfaythtbjARdd4D7k3kOVnC3M49vCV3Hc36nVvyXey6rtqM4l6q12nOOU+/YcXbHC89YfNco8t5hHfLzJuH8M+y6i3D/0Cyo89xe8thhFR/6tyGhZnwFoZ8cQb4f5h43/LZpvVhzSJ2fS+XZsOSkK7KaP2y9IlylXxbtN/Mc83c0OkkeR7Tew2OaY9tknYnnYXXTNfYTc8lPxvkGLD2YDdf+Hgi67oLVjHq/v11gfGE2uZ/aJNrefcU9ZI5sQr82eRDZygC6xwKLIE4wqdXzbFEGeLow5m2/NOMeMiY34yUlE+pdbQu6x4qyX1c+Pjfj8eQMqD7KTPK8U+s/4HHIWN2MzQdlwoqUu6ruKaUcXikX1t7idYFYv30G6315hHO2BK8mm0XMpw31OMuEP05dEsQ5SO3bZQtly03k71aw+ENbkd+cJoi5UD+B6elfvhi5nhdEPEmUGw29beTM9lsKhjfJhc+/V0FWb4fPixScVIWsP2WUew8k++cV5XvfyDh5TNn3GdHvUG5sui/+Y/ojox7HAh0GpLI8b1dEVnuHj5k0rFg1U+srDd3HZGh9peHOsHStrzQcNzND6ysN/1cnS+srDUM9yBpyjXLhpjyYaE1q7Ojxq61OE9uipnEugwtjGWeufwOsng/vKwMXXUvX+srAM7sytb4y0Kk+7ysD7VLy4N0dUvNfb6uUMA4bRWpKZGn6Y8qRPTK0OFlYOCRbi5OFFYaxdT5sboY4dkRfNT4T8iy6qHKcBjcZG2PuA6sFlK7FzMFGYzO1mDnYhX5DS+Lk4NM72ZDzuY8q+7Oa5lKusft/wOoCpWtt87DdAxLnAuXrdnlwOIb8Fkz3XNnP+QIMDMunXPn8SWA1fIh+grJvWxInFDpDvqaHUn1WjWz47fYMye8P3uvzBRM9LoRd/xyeznVX8P6b9+sA/os5W1F/8s1cypFBXLeE4bd1Jp6NH7Lo/PW8zGOS804B1gk3rTl7X6p6PkHqoIQ8wUSf4ZkJ5b4LVXkb/7LnfARW2hVSrr1gP7B6PulQ0GilYPIOIT+vUOMIKJ1VIOVQhJuj2LnvWjD3XKb6A0/TvafzYVWPE6c+mloomOgdO2aAV0q+5AmiPGosGVd74e54rm+HWynFlL1Pkfo7JZoeTzlKzYYZZpskfT0kDymW8ikxHZccui7dNfCYpVT/oUW2lk8JFo4mxyIfCtfxOOlQ2Gar6MvpMtO3HSPvbUgNnHg6NvIbcvYHt6mc+8HB7Zxd4bXwONC27l+SwOZRFxHnfpNGUkwrCLXhbEl1j5WEa0kesv93KNOb8L9rsk25eysJatDfBmxT+DuSCh84x8PnxO0ar4fOv3COhdJDnCPgxPbtIs/q7baLHNYFM355spIUn9ZEUuzmJ2v7c5tifScBTv+UreqeOLWtA+MHV9ZJOqvPEzU2Ffa/LgFWe4f9jZk7cVul+CVK2x6J8O/cisKT0Oa+qvsvq/E/cy5Ve1/jbYNU85NMt6w4QPgdk3gNHxY/PrCYcvdyUv+H6fbbrgOrvRNP142hrThfAJelnE+AzWzG3T8ahf95x61SW7KOFShNzJOh2k8OKtenHfwLWC2deLo2ningfAdKZ+RrfAQGLuG8F8Kn5In9NtsqX8QvPslZNW5cx9nMOPeWYI9fe7K2Pw6v78H73Tz9PbBaPcTzCmyjcymPnT7Cg+tHOvEaPsRTBmF/ZFOOiIz24HpZT3KPkKF5yuHyM8aNfyz2kPVqf6UJJvVzPp1Khnn3vgKrpROvzdM05VwhGc+qx+bq6VSftOG2B/d0rkx+R58i5gjhkZ+TtTmSojTKi4cWEZUlzzv1Tk6KiL/oM+dS9X+nOMepl0dwJutPitJsWRIknVyh8jgNJpl5cn6wgtfSIf7aeHc+5xp4bWyyxtWw4jbOFvj7UubJj60ktSX7IUnBn1Jhb+kX0HUHyifpdlnBlLlMf7a+seSxhGnXk8V2dXZLkvahqe33eFh3/HdV95eq8z2SxfYmbk+WtjdJ8VucBrlXHnhwf8sm5Dl5guapjw7dEjU2x+r9EkX+j+cmSjknKJ+qpNGc391LkI5RgnKsbwLNeYx/gsif6HdLE+gx+qE5j2NG6+e8qJkK2fd3u+s5mHk0cOSsevwVxvyrPXn9HKI3wreb46U4PyvHbiXAxLHpx7hnbAdeJ4d4rDE8e4vk36zcj0qGnPe3j3HPuaO8Tg7x2KLzljg2j6adU3W9VG25e5PYt3f/3iT2bfVIzjbUH/w6kbJPZ66rxtuKzsQzKCKF5vPgN9bXyD94nRziscN3nhsph4W9VnX9supygemVBvGaNkR3xHQPztWoXnIkBdg18zrFrX0CWM+vKPnNMdeWMxmf65SvD1Kgxncz4bnYgtTUYtwmmdex4fHXKGtN8YNrVZF0C/zee62IOS2FcxkMtOD8CpZNZf74d2RtXCO26+NS7jGdu3dznZyv1yjtDjKOb8T022fXqnpbJ1wVuEowqTMTMDMJmgxgzHOLytaZ6Gnf4iE5prLkeQz5bVdTvlR6D3Q9SL0wb7U4vj7VGd+Y8cmoe5zQMn8l5S2jyL5aIfW1QvHqlwJnDlYUepMOD0H30HrOyqctaWB94pJR1x0xmtaZMY3nibwuDTt2LWfrTPRLSgJMnllB8pB7hBgl92YCbLnzAnT9MRQsjhX7meg1V6RoOcQoTXsmaWtFjDIXUrTxHKO8GJ0CRYnkb12xOF+fkW+ZoqVtjFb2TEnV8olWmnkma+MqWpmRlAB7bzEm/qvJX0FvWwZFP0eLnOueWS7lFq0E/pmq5RatbI/j61i08uc8wp6qHsdGfeHMeHA9XmeG7cPLg5ZJ4zZKGb4yTcs5StmWlqTlHKUM7ZpAc3bawv0k5yglzCUVDmG+qseMU5Mvck+Q+v53zi742/NIwaTeS9OIVFhfgf5dAE13xuKxi8WY8QxcIuUWqTw6zedspDLqUQJ8Lq0otTXHvwyLRW4rNi+ibHWW7E/mCf4Mqu4vVR8M5353bPNxvmBS46Xb3iR4c8YDWb0XorvhwaoLFX6OI7rdqDQtt/nKB+9kLbf5yviKCbDwWCXRdvl7cl7jcSyhg7PORK+1hXAtyfNOTc7Wmei/f0yg60DrnyOontCUPg/XPAruyJ4r5RauON1J1XILV2ra8tzClYfzEuDU7xWltuUQ/7vOtP5MrQRItfwOuof+nQtlyrxUeOLaS9JdoaIr79cBru2dp/DzXZfjnL3Q/toswaQ2S5uLyTBpcV9kdVr48Z2hlNzjx3eG0qNXMj2mEXN5W3OqfzyZRPP55sj0DhPJ86gZUvww5cKbFNj4oC+yGiws/4TbYdK2hCnfHBPg75FeoHvi1G2GqdKaE6bU7poIly/nq7onSC3pO00w0Re0S4bl59pKHpJDiAL/JYB7MWO+rwa7ThZM9I/BKbB5UwfQPaVqyfdQaY6HKMGNk6BDNKi6h77rUUavTqPz+qfxPKYN1ct2x4NPcBPJ74U1/55IuYcZqc8TLMYM4cnOqfTYJaUwz7+VrUH30HdSyt3liXCv0SFV14Mon53NcrB6ztqeb9dGleOnNxtHuVZP8kw7UIyNLCemjzlLvl0NFH39zzqIcgmQd6aB0vYGKuXWyVq/gcruyETYtMFHeE5e5/VeTOeOl+RvFAeIvsavGS3i9P5hjMj/lTpGOl5+il1gmrZP/JQ/FiZCD9UTWS0XU/5jeV0XNs7jKo7UmL5XVX6onQSHDvVFVrOFxWxea5i+nz1HSGPPVxljWvemtukJut8Ves4cJmI+rjuY8viV9O83CU/7GUMoD/uL1GlkujKCfJPjLXK7fmGQ2Pb/mnO2hJ5TBkrribfy1Z1dc5r1Ym3dLrxW9TiB+O6hl2BSp2VShSSo6jgOWc0Wogeg6+6+gok+YWkK+M7zE54liQMkP+nXS9lpSAOX+fdUXQ/GA269BJO6K1G7kiGp8gRkNViI7of3oY/GrK7LsNxUyj2387Y+mHBFEUw87V4laMdIUU7dSdJyUJSVhab7o1pvVB7/FyTvUd2lY+quHFqeoo0Nd+WaeZI2NtwVp2cpwK7n3ZVfOqVqa7i7sjaFbePNDAONE7LAAnjM4a3J98NuWvwQPJPTUxp7bsrt0XzsuSnnuyVr5yA3RSlMAvbdhJvS9DObp4RXDUmgOTQd2Z3GMfzdEvT4lrBsOI8fhlUrdBVM6pzce5oCCQWMiX5qfHfgTMZYzu+cHWBaTjfKr9PIe1pnaQw7K772CZBzrA9wfdIc8i2xk+aZgcNmd9SY1TDxD02ACV/nge4JBcOn9hr7w/vVHUT8g2a8bTgm57URTGqSdKmdDEO/MWY6q1uyd1gK7euvxe2o/l/EUtA9DjApv41gog9umgAjLnYSnljHZoKbmZH3vXZSfDvl6z8pkBscBbruCg0CWkvruZ0SXS8R7MoNkseBcqvqSRBxpaGkz8fyty0Ek1ooI58mQe4TxkTfa05qnthK8W0V7+gk2DbaS9IdKH8oSoIjHo2F/s8g8jtxa7H/oxc1l46FtbJhRSrsezULdI8r5dN/JkKFDn0k3YHyd59EWJtlI/R1zuQ9diPK0fXIM8BGUpxGis+XBOhSxSDpDpT/MF2jzhtlJ/TP50mc+mI8lHzUmehd8hJgu18I6B5XyuaT4uGOmZvQS0O6SB4H2GzfUGPyXr2uxLUVp7gkWOjMmOjxq0jdldoivr1NPcp5XYinBuXHC8YAZxLnf5N/lGJWU66+TYTnlSOQ1XuJh/Z/kr/tUk3yWCjT/0qhx9r1f1Wk426hVFESIWbsHGS1X+Lh5Q1Sf8BC8pgrX8+l0vE/sH1laS6YK9sOJtO51q28oph3RI/akkTn+2MLrodRvcvARKj2JgRZfZh42NGe9GUu1iWrfRWkdbjcsLZNKuWlncwUfi44E/jNoJ8Xyg1XPyTAyJpjkNVvYXN5rx/3sxova9ukwOvTA0H3BOD9tK8GvraTOiqfbyVRvhfwieoXtg1DVl/FdD0zlNQ5LDPo6/8rg/e+BMobW7yl+h2nochqqhDPetiF/wgm+jvTdWNKnS2ge2JN6+Y/goleG5PpHFGfvTHo8+WVwW9qIh2TM3/lbUOpnns+Hl68ChIxAx4Pk+KTPB8bLpnubW12DUZWs4XopvWl6V+CiT5zZgJUC04A3bOe8so1aXQfPun0Uop5x/B7WBo0KfdBVoOFx7lj6LU0EWruTQBdZ3VX/BangsX1IchqrTB/ysSblGvOJfuE62H4dtpVwaSmSpRvEhRsnI6svgobJzveXhVM9Lm+yXSc5Ly/YtDHj8lfO5mOk5xul6Uxc8HwKCyJjoHZNX8T44HoWe8S6RhwfMt1Vvvl/J1kui0zq7B+7Zfzei/EQ969nzCURJPtXkH5VDCJE0N595tUbVtOGDpAMuTPmo6spgrP/4QhcUQa3efVlp6XxsMJQ+THRMoPNp+kuuOpaNDbshosY/6Ihy5XVyOri8LyeTsaNV6BJRWA8t3tMZKHcVidRC23I4ZrAckQ1Gqa5ImADqeN0jg8YvhaKwXcBk4D3bMG/+v9K+VqtXk9Fhb/lxP7NY6m+kTrVAjav1zyhFEea58EAW/DJD0UZocclsa5ST+VCs+PBwD3HG7I664QzzqcdW271Nd2w8GriVD5frTkCcNzIbsot/KdIun+0PGXXwQT3dk1CbzzfYF7Ou7kdVd4/HyD+QLTmtwiWtLp37gzuH1IgY+RU4Tefgr5TRVj59O8pgqLc6hKHuX/opdKOv3uyTCkCjku9Jssw40hqbD012mSJwwjw3Ipt6vH66jEg8cGXjuFxakxOMXA1/8e8VyfTz3mtxPg4tMI4a+/b47UNhyDXnKegQ3PsTh925K1muv+4BTM46/DbmM2Uf4zgoyB9aKvnq+2iOOY+NtG6ZiuN3zwM423ZtNA96/BCZtXUl7mSsZzrPD/M2il1DbWcLdNIpTGTALdswoLFiyhfG45+X4nQuRp02WJdHwjDDvvJsL72QNA96zCC3tnSnM51PC5RxL8XMSY6f2gU/35gome8jtZE1xhWGiYQb82CDUoZ+OhZXoX4G2jN5F94i+2MalPkDiOL875Cyae/V/iwXbuVMkfKjGJ728ITiPncQc4uWmUpjtQvUZUPJwosAPu396BfHfTTxyjZeYjKPfPnSfp4fg6eog41q8i/Qx8XXrkMtLA19KxRq4HYoV9Iwx8zfxq72vQ18l+hsDgVMqLAgZQvTsMl/oiefYzjF2bDJ2mNwSuPzrFa62wsRoY2k0w0dc4JsAfoyIlz3z847UX5Ypvh0m6FRj6eQkmetD8FPi3rDpwz9jDvKZKPHj/ukTw4r6jBJP8F4d31NgSQkM7a/xO/bLdkfKwMS9U7m+7mddFMV2XhiwTTObgJrQT+7DlyUaCiaeNIQniO0yQ/IE4385G7NueNXlb8i7JynDEdP845PFDlfubhvH6J2w9eRNfSzDRE+ulwrdd0ZInBH9IrimY6AmTkiHRP1TykL4sDWMXxkPrnVdVXS+lbH0jBSq3I/2SuiXx0DB9uWAyhp+OMZPG8zvPqGTTtWX8VMkTQjmRXldcVleNt6D+F7/tUXVPKWWnRMJxlFe5p0Io8Loo7Pyy2P6hYKKfemA6j6yLkTxhlLe8T4LFA6dLeqm6/v1Lyi3qkbr0XI+jHDiAnMeDKC+anQY3e/IaKfFw2j9WMJkvzUsPCya60+R4qDF6huQJo9x0RJK27aWerYPZM/PfO5yjHiv3GaruD6K8iT5rXYeRDfM8+fwltU0a9EgFt7i1yOqcsPN704qJgone5Ew8VO2wQvLMwL9DsynbWE+X9DDKf9HrlhDKS+bwZ1xxnk5zksCh9zSV+2/lkuuNIKmvIM/DR5Ph4cSVkh5GecXGeKjjOFXSac0EzyUeidr4D/LMyGPXZrQey3gyHmxxV8AEzW9L9atb4mHkPFsRp4rRRopJ8gzy7G+WCP96TFB1fQ328vMQTGqkHL1K9v8qXJLI9VVUr7uTX7PZeI4MT6H5P6k2TOS8M7O7J5+zv9W1o5xnMx5Z3RV+PWnjeeBmArBrSBvPnVVIHDvcaG3QPHZUfzE4BeyqtZbaWlPufiuFci+/EZreCI/62gkmntrx8fDLnoZS2yD1VWcvyhP6kL//ZSNtl+rx5TjfLtWjYTt+Lap6AH1eFIjPHll68nWmqet5D8Jr8kchq8fC13PV45uB+B1xd0Ydze9I9V/upELA+HaSvxHl8KJkaDnUSujH6pAaNdxD66h4LM1P1HIz82jwN5+/Zh4v6iVDfJ1RlJnfCWu+2SqY6MZWqZDxtIPwOMRaCS434zVbRF9G592pvC/jDgu+H8yMPw5P0tZJM2Pr/1IhfeFoZO+e2T7x/edFT8bO2CLW3p0z8bw8nwx/9+8s/FYfrAQvuOGl6nFY3ZV1NVP4/jd+9EjW+lWN5DnkixJeX4WNpTrjizR2wZCOCwUTT++vSbD7W1fh33S6oWDnp+RdG4/Daqq4dU8DywW8Lgobw0rVhhq7YYNJ342ciedGH9N52buH5G+EP7y9YZTGoWprug/t1Lex8DhXJDVRGLddwWuhsLmTPMNHY3fsdKezYOK5bp8KBwoMkr8R5adLU+CFa1Oh220l3wIxHhXJ66Kwdcbw9yKNvdDs0XKdTR6bLilwYmc/ya/gl08TVD7vIG62YOIJ6pcE/t1shP9qU2dVbxuOa38uEkzOH9fXpMK9NXOQnavYGjvi7haNfdCvxk7BxJN70rT2evlIfm+0ikhS+VrnciZHMPG8GZcIrQa2EP5W3R1Vve18rD31mGD692bapQHERSA7f8eD776hgoctbCWYHKvNl08LJvrFkgT482oTVfdE4pjtfwgm1z0rnqTChKmLkT2/jofX3iMEk/tih6irKl/rug6+JZh4yPOuP/6zE/43CvnelbeNwm2/kW+jGZPrra+jk+DRe8ZED5zhL5isSyeffmRtbRyE7mxDYjLedYncT1lR/nXiaMFkXtcaWIvyNisHoa+sSNoydllN2jpQLv8zUDCZm6pzS8oVetsJPeYrqb3A+OVOXhvEdE93YYJgMu9Ou3UCvk9gRmvQ948r/LQ/BRostJX85Li4QmhwMtgkN1Z1PQrvTfOU9lU/OPA1Ber1WoLsnoTNi/3HvAQTPXZVAlxbHSZ5TNeBvj1BH2/9YEBYCuVZ5d2ofqhZM8lP8ukH83xM91y07grTb24hY8Mf+Phvc3GIYKKvqpUC9n/PkjzWlNc9Tabs0s+H6k0PNJE8NmrksEHsuJy1U3U9Eu8fCxBM7gOnT2bPM1Mtg0CfC6GwE5LoPD1SeTToczYUChNSYXhqY2T3kPEQ+ytZW0JBX38i4IPp+qfFlsbInnfEg1M38rvRCMkTC5e2pkJ/26bIntGYrnMO9lQ5k+1aF7JS2t71cGlWEkyvb4PsmRqPsx46VEjT9u16gDmpEOfTTdU9tqZ78E3SMYqHPWHJMHFwS2Qa21fza8ZR7tSpiqrrjlhhWKpg8u3pf9MSwep/bVD/VtcODYsTNVaN14+lUB59Kceoe5zx6sw8weR70DqF8VCzB2N+Xnb5MVMw0U8Fp4Ht8QCj7iH+7dA/KQVsCzsh+940Hn5eb65yJjkUj90q+fdC8voEWDqaMV3TXndVOZNtP/tyh/CfvbdX5NDx2mHKkUvJdz5HKOe+IXVpjoh9Um3nUbEf1nYwiv1s7c7Z2nQNwJkcrxNw9wjj4LXHqV5tZ0Nk36nHw1E3UoOC8SIv8nvzC/rc8TwlzaMLUHdOCjR81kDVPawWx7KANJjcsgGyb+iZP2vWJco+e0n+1yT/HSh7FQ8fShsi+3Y/Hla0Itced4RnxnnGPcPI/HpMeXY4GauMH+/i9TfiYWk++SaW8Y3LZPyXUX7xjNTrKBMxDdc+aUy2sRweVUmFY7UaIPtug+X8dcdnykOzydpVLvwWA79pXBuzZ5rRcXzZtRay7yriwb5jfZUz+YZkamplweSbjOQL8eBx/Edk32fEw3vz2ipn5qmGMRkJ0GTFj8i+54iHDX3IvKgmPBUr/kB5vyuvy0G+ASC/YamB/PwyrvtPgkmunqMSIKr/SOR1cMj5rsXjmoKJvqgqWdN80HI3132oPvAo0b3RrCqP6U11/2cJED65n4h55kVNKb5qrNvuJ8FEb2DKodveg0bdE4ARPvUEk/3ruSEe3KYw1vOvj36/aDmY+OoEsuZ4YdvhdTWPF9VHVU+Eoed7i7Z/NKwpeHdosFGPGYAZPRtQvh9IzsuNpL4a4a7yBG2fNMKcyala/EZ44L8UqOajSP4aeP0DizM2pbqkmxktFzQUTOuBdE2Af0eSehd6X+1aN6bsM4b0ZS0dC2uslMj3vzX+G8lzsEYlgb3j/l80j6NQvbpLEpwo95DiVMOSOk0pv6hXVdLNaD2QgF2psPfJ4mNyv7X6M44ZTvq1lcaALa7bzY+7LWYM4PnYYoMU/s7dFuv/mAIDhrhLbVldkXL6TYgd5V3XSFvTPNhpQz13AioJf8KSA8fkfifOY/ylhHz/YCeNPTu89ilRy8EO2fcDCuVp39l7/0lzWmh+d6pvOB8PYYt7SnEcKfcqStZys8O7dRKA9W+HzUuJxxyf5LM4Q0rLQW9rRmuJTBucCM2rPDn2/3NzROc18bDMh7E+Ph0xpH+ylqcjXujMv08w3ZfOiIfNpT0lvyPlESmJMOm1vaTbYYcu9sjX+dUBvF9rXPydcyNsXORA+fyiBlLbcnjclXvKaB+tD6VSbqYyf+ed70D3m9H6JHc7JsOqL8uP6bo3XnBqS3nF5v7Izpd8G53Qujf/xsMJG7dPgvbL3CWPOw651UbaRicc8jgR3No7SJ76uOkG76s21ZPeJ1GOa9qOzes5tSQ/q3OyPyeFcq2xLLdz8c9B95jROieHC5Oh+zCHY7pOjlEHiZ3xaXA8vB3NWN8uZ4yKTNS2yxkN3xJgwB4PyeNIebF3MpRH2Ut6DTwyrr2Yj0R/UTWRcvX5Ham+tE5V4W9RRH4r5yzl7IwzWyZD8chzPXSd5OaCbz/Hg8WiAcjuq3meLnhzboKWpwsOsk8A42xPyeNIuY7pvvXkFDtJt8B+NzppbE51l4uMy051ofr2xArCPzyS11Fh+9/Bvwvq67wL1jZP1fJ3wfXuSbDlr0k9db8PTurRTVpb3NB3fDycCGWsb6MbnrLlc9wNr7vyceWGL3qb1vkkd8lvR9ndL4HygFldqd7fp5XkKYc7Z7uK8T/vImdyPeOGb2umavm74f+GJWn5u+EwjwTIf7zimB6H/v0pvJcaD58vMtZzdkc3syQtZ3c83IjPd3d08kii4//HGt2ldckdrzVKgNkze0hx7Chn/poCZzJbSDp5fuCOR+j3WjaUW9JvnEjO7vj3lARYGR5m1P1mxgNde4ic34d6Uq5vILVSFClnBdcfStByVtBhDR/nCp5vnKjlqeDG7gkw/IOb1NaWcs+ERMotN7L4NVybSx6Ss4If6idrOSsY0sa0veGVVd2jGssfeehrS43eYjzXce2D/By3ROkj9lvdLOapV5GcQ7w0nTzn8MLDNVK1fr1w6XzTffTLkarusVFn2/TS8z/eT9oWb8wOSYV62S2Q7Rce0xtz+ySC/acVqq4HqX9M5zEdsWujQdL88sEuLRMhO6YtsrHCjmnxhAEiZo+njBeOJfVluYec933xSbU0OrfunB2i6ayejFteIuxq1Q2ZL56uE59/HiyY6O/pudUJJ87kMcmzFl9sNz4ZrlQuUHnb1QvI9ZUf8muh+zAC+TXJ0lXDRT6fNwwT46fXz5y98f+oOvO4mrP/jxPSZN+SjCRJQgghVPeDJISQbMkWGkJIsnNv91b3dm8LqRhb9hCy0/28jwaDwZjsDcNgbF/T2MY6fvec8znnc35/zMPz8ZrXeZ/35/M553y2+3l32I15gtHTWYwlFPQX8wSgPU0Z+6NxPcN5PhPdaF/xnfG7EiWHZ6xWDPZEIf2OSIVprZhHQ/JgXNMzsujB/90NzYPxVsqqPwo9Ds2Blr6XZVWPQpNzJhAe/TOrG5MNR2tgzyS+H/Azhf8l5MC53pTVfRiDJjXNh05HyO+HuX/IZMo9LrKaMNQ/b9gMYfzE2uZpPnSvu0dWPRFooWUW4cXnWU0YtibEodpV18CGpb0F3R/NT5zJx8PeTox90eQ9jMnf/UTnuuQQDmxH4+tntRXiWOQ0/1nC3IxDTQflwe5og8w8P67Exy2esDaqD2d8fKu/n8PznK+JE/qNR0N25dLx32m2MBfi0c2WawGd8RTiRMs1DSwOXhPi0Xc98uB9y/6y6glHy2GesN4moEvL18JRRFlduxLQULCtz/oBgh6MHjycx/cP1qXV+UqeCbbr6hwltwTU42M2XFntJbR1k2evm08YDcN1ERN4Docnq/3eD2JMa9eEzshX+kpC/ZeuBddSH0Sf79D947V4Ed8nXo4L+bqHPXtsY7vk3m2r6qe1a1pszFPiL0PemdkwZHFXRJ+X0e1aYV3M44SELqHH+r+9VtVDa9c8+yEP3jbrhejzeho/r9sKnv+cfszvSDxeAWvhzU8Ogt8eXQlgfjv04uNywq2a4boo1NPh93VW1R+AOl6k3Kghq2PDruVWo5Z182BQUm1Br41Cr63iOcyczeJ8gXX7qD4pn9WxyYbtjrutjGd3ZHVp6Pjs/pNWYSeiN/qbXjf6p1B9t1cD7r+Qja/ndbyv7tdpzF2fK6yqLlsjTq/m8T9FU71jU1ZbBuu0hsyfv+Hj5UK42qc1JIfEfsnEI1V25v6ndvh7ENaW1pCZ0RWPnxDC98/g82l3wn/q15E17fvwZGF906NDmesg6dHvshqnSO7aJ5kz1gPr0fezLj8yndaNqZ+dS+ag3S6mu8njalJu5MlqxbBzYgoK35urbGMKCl6VDZUnNhM8Lmj6NZrDha94u6g+YnYEqJ4QWHaM5dkd/OwMCnvB1QeMnYl/79u1sPiAB2+rC6shxHEAF+6vkN3OspgBaKdzKuExjnjNTEPsnIu5wV+5yrakocbnbfebNVoIHlfUMZzGr5xaietP3HF9mzSe28LJLAc8N03o+oW14BZFWV0DTcgana+sLSaU2YXdV5pQ4bc1kL2+peB3R3mFLD6tD9NPvwaGWitzT83R+LdbJt7vy26M/dCCe+nC+mZGB+blwL4FXRGtA8PyMaNPm9cq+ZhR1O/ZELiiteDxRFPWpPMc/o2h8T89shM8eEyaUb/6a+D835RZv6mn1L7Cyhl7o0lTGNOaM6fq5cNkh6qI1oShMf08mQeP8ww0uOkaMPfvAczj8jt+N8L8FfKyJxZh/GegGlF5hNetZ3qRfEJg7Plp6Tr4y7hWiIPzyUKdr2bDvyerIVorhuZQ5sY8XhDSLpMf97FVGTtAjRjmscgJ3zOOlvsOoJ75Hn1kNaY9yhtEOWk4/nZ1DZ9r6zpkE96fW1tm+slIvN7mEE5c7yAzzh+J9VzCclX8ziJX2JZ8dPSnHJh0lzLLzeNGnjDf81Gj2fj3IRtl1RMtO+/K44z1sgM0t+3dcnmeWM+pS793+5xD2z4tx2NjgzBuN6C4DPo9I+bmOdj/lvDX5vQYbTm6Xjh2G9Dy3Gw451Mmq3GKZMd++Ug9dhtQwj9rlfw3oBRv9q3oBjQgLkfJbQOavzKf5HBhKIvzBa6M/ZHwoef4+e5GRX9L+EpDHPMl4SP/5Sr5bETVX+Df0j+UVX8R4deZLIeNyG4hy2Ej2uiQS2Jqf6T+JIRjblbaUsa/G6HPpzejiLJcMob9j7D4+J3hZjRWWgMbsyoLba8S/XnrNUoOm9Gtz2uUHDajHXEsh83ozgP6rCPEjbV9BEMTthCedgXXw9mq6OWE55yi3/7n9doirLdbUVZyLkSUuQt+B0gdvJkz1h/2zFVy3or2Pc9R8tyKvpxdq+S5FSV8ZftqK+ppx357sxW1HJpPcpiyn8UvA+ukAoUvQeYexrROzpyN6wgbf6J6w70AtM4M9tCaOT/8gccVrY2zp2qeskZtQ6VjcpX1ZBtqWZINm0v8hLZecHTmVmE/b0NTxucq+W9DQVHrlPy3oV9zsH4KvphZ22LANWR+IL9dL4ajv2wn+utzB4HWmcEeLeGQEpxPIuEP5BnCdMIxB9YoOe9ADz3WKDnvQKfismFunWAhTneoH7BNGIc7UO94vA8LoZfDTqK/6r0daF0a7DESjvXIU3LYhW6tW6vksAu5TM+GQS7zBf90aNhsJ2LXHrusrN8QSJQYF8CH4cy/HuoN2q1wNvT9czfvN+fubr7tF1oxToRRHWnbid/NAlpbxkj6rdmBcSSU7WMcAicrGHdX/Bb4n6mH0NaZ8OE1WbB5Hq4btUdifyfggz/jbCh0KFTYCK8HMdZC7amME6Eir5D3ZbjH2IvErFbJBF+i2gjxnQn7FVmUubBH+l+DLGWc7JH6rrDA7A47gNaBMZL9NuL6Lh6z1ujdhLfe8hA8zoR/a56hxNwl3euYBY5b7siq56rcR8u4SE7+c7fCFrmklHG0/N6DetLmjuNt7yTid487eA7LIncK27hDun8sHbRTfASPM+H20VlKPjsk10VZ0Bq9kVVPhZw9jnJYv3BBL8PzS0rrlAn0HeA2qdYYk+3f80Dr0hjJXE5uQjn4NuL6toa7BY8X4QKDBYZt8hN0Us9K2tef5bZNqvu3BVJqfpWZ58i0oZyvlOH1dqvS9hGMcGFcDhXyVp7z6iUFCl+CV48Zn4Jd4xgXw8xE5i+E6UMKhDy3SmMy02GZfxehL7KWSk9upEOXwNqC7gCuWxm7yTM/M5atJe1YzEpW/72cSS2dmE5mKD9xN4DFOXPvH6D1c8j3N9DVfgvPp8Y/m3kOK9pv4XGmb6R8NKdXIGvruQS/z9yoeN7CzJWbCLc4PyNQ1cl5XHojWeDC0k9A6+0YYfPm1YGMHdfjc2s+2xZSS6f3EDPk9NgbyPSlcficm8vHD+b/RmQAXXtzpX1+FmV9s3n+tChzKleSr2SSmE5t80jbSe1xrR4aJzSf1cnBMeujJ1rGtVHNpesUdkSh5Yzt0Zcj1KN5VYW39Rr5DtQ4zoRdnmYqYyxHmjHDrOScI2V2tsCJO9cCmf+GHatjg9s6oSld1ypsh46PWcv3YeD1NcIxXSP5JWTCzDXTA9W2tm1cTf0/uLOaM1h3QbW12bxt1SlUX1H7twDm2fsEP/PMUDyu6I/0TMLNnrQtYXqDOqzODPa4o0kTLXxt8b1t5ow93mcz4ec9j2XVXyR/1TK/Re63hXG03NCZsZtcdRXz0zozh/TpsG31dSuLs2n7Qasas5L1l0607YZN5J5I0T1ReCLjCtkwK10YMyZprWcWfCzE9cFMvK+XT5iH1qXZMzED1jZtg2gNGXosMGcOy1LipEm1S8ygH4p/n5XG2yaZU+n+78JqztAxg7lu10wlToqU52eCHL9KgucL1J3M+C009GKMr/1SpBd7LfBt2mtQ/RXyOm0q3+eJzVP5fvb4O4Xv52NZlJvrZsis7a3+rLYM9vigxoP0wjbqJctSExTXqCx4XkK7AAPhyvfwesh0yivu0+NY9sjAj+Po/6jH7/xbq9hXzchkwssG4HduOqFfneSjtUDzYny/rxPi66TLdulQ+dwjQZetbv1Uxro5Kx2mXzxuVT34OK6WPtRKh8EBlNl+dr+hMtYPnjDBiHcfgHl2z30Bql+2vl2nJby97x2rqnujg6dXEa6xi9WTYTFXSi/mZZHjWNFlFd+HMQ9W8f2DPQNHZ8GajS+trO25y/iZ6jIef8K55fw4Yj37swnoNfAyyTTerMRZJv0xLwO+Fjy0srZze+Ln+UlKWz807w5jX5TbaAk/FoP2LxH2f5K06HCmkn+SdKt6Flxsj+sisrZF8owzSTyftn/Rtun7ZwmeaMJrG5mU3JKke2UWuJT0wKp6JNRhcgJnXDvlyBsTPMykTPUA1HdYosL+aM3FRUKeCdLzlxlKngnSnmlsjU2QWpdlQsEXfI/P4lTI/aIYX5W7jEjkeYY0oHx1WZjgdyMc8086DP1SSdCDUetK8zjj+ioXRlrg9kXKam7xUuxtnA++5oyX0Ip0uLenPageL3D7mbEzfO3IYjpAh6B5Qg7xUrujRhge2FVmbftXceZc+0f8filO8eNr/jhp7ysL6deh3RyiD5geAKrnqlyapDLWtYtt112/3pJVT5HcLU9lrLf4jR7rNoGzhXEYJ03tlU724Zvjc4TjHieNirEo+cdJ204b4XHfpjz+1F9wzrGEB6Xgb8Nj+THa9FVlrG+KMULE0jey6rlK2KPcrOQWK528mqn0FSu1n5gJ7/vZc3+L6bjWR4zStjt0iZ7B9z/Wl7UxET49iHq2FXqC6q+Q18dSf9I2fP8eI+QQI3kWWCBmk52gB6NH0ZMJH+mM3yVOIvzgG74GmMTb7mpAPecG4ppsk4RjPUmCHhlw2lhb0PFciJLej0+HW8MpszHTJGIiYa8HDUDV8T6JkkL3m+DToYOyqrvJ2T0mEJ6zpI2gS6jymvGEbwzEz2bH8PiYvf9Oh/JmjUHVi2TDhvF8DDgEMT1anhhM2S4MvxeIIJxW1hYYk78TeCyCx98mjxbmUbg0dXAGTAvvg2itFZpbpN1wwu+/4fs1pneHK6cZ07or809mwjn//ojWWqEx+yYN4f6g7sOE4449FsKP+1K/U5EHqG1xzFDpws+26+SLIYjWWqE5l/YYzOfp5taDhLEaKvU9axsPhrcy89ffh/9+d7DiiUJLPEIUHoP6k3osRqj2eJTgCSV83dMMr2oMEPQKeX/SAMKrB+Fn8lSfuoXVXcGeSajLir4KR6DIUMa0Bkvfnemg9xsu+GndlbOHLMDqrgywnfu+nhrAPfcel8uMG+hZ3RUas9RLw+O06q3h+f96USPskwCpdW0zjHT+U2ZtTwbgbx/8FU8MmvJ3L2G8+UvbQ9ka7i9N/JqhxPGXfrmXDqssD2S1La2LcvdQOtjnz0C0LopRWW/9pJvFmcqx9pPeNLAo8f2kobXYvbafVPaDRYnvJ5W8N0Lyz89lNU4sGq7rSvj0Xfz+01eI7yvdy8pQ4vtKtQ6Ylfi+0phwsxLfV1q/PB3e53yT1bYV8oCHXQjvbstqsGA9Dm0o7qgwfp7jI41ti+NHEr69KkNZ232kNZfZOcVHWr2PbaOPNH1cppKDj3ThD7aNPlJavBFG/mIPrC9zP/ze0lvpKx5FH2mrMH6e4y19656h5OAtdWlmVnLwlm4cMis5eEuWhRlKDt6S6/ospV9v6cN9duy8paErjRBepzqwvkLXsDotrC9PKXgu68um8748pdDPrC9Pqf0xtl2e0qzlWeBZ+TtQ4+C+vAj3WIvfeboregJq372Vwo8gsdidM/ZEpRnhk/YxML9ceB/UtomEe5qylNzcJd0Slpu7lDvcouTmLl3KYdvuLg3fmQnOJTV5nG+O+H2sq9Cvq9R+te2+fuszUPVy+LeRG2es6wxGeDbmruCZTtsmWpQcXKUbH9n+cZX2j2E5uEre4RY4fa0ub/vpAqv9wnJwkeyy08HY4i9Q9XLC3Vub4OC+O4I+nfA+U6bSr4sUcJH16yL5z2DHxUUKDzXBuDuNeNsVP7FaMbTfx3cbE574z++g6uWEHxYY4an3XUGPJOy1hu1nJ2lvEJtrTlLf+Rmk3wE7nYm/1f7vhba0VswrQyY8vpCIaK0Y2leLiEZC/PpS4kcWv77kt9uijOf6kncym1P1pfev0iHu1xagxqF1ZoaMz4Kd0QmI1plhMWtLTppMJWZtaVs6i1nbdi5m+deWFi02gfadB6htcRxHaWOtDMIdM2vxubl3mCNn7NEvt82j2XMRrVfD+nWUYkKylH4dpcwbrF9H6fQGC4SPbAOq3wuq/SPGtJcW7sA5x6FHnRz4WoT1/A/4WMci4157Yb21lzYNMYF+3HRE696wHOwlz1y2RtlLvRux9cFe6v/aDBl924HqpzVt9IFZhN80r8bPX5Wyq6hs8/RcaYZe2VGI1r3Bejb8tl5lrMdNtt1fS6T2JdEDrmaA6o8kXHGD5WYnLeS52UmfP6ZDw6EdBX8U2nC6Mj9H4xo4X+wzCTeNrMTPrfX7/KdhjD2XTemw8Fw4ojVzWG5fNM0bp4ProTxQdSOU/cviGIleowPez1rY9fmb4tES/aU9vq5OhHoRzJ9I9D0lRgj5uECIGUI49hw7L3zRZPRNh/51OgsenNtbTdDKDMKe/T8TvevPYYjW6mE5v9Vk/M8Mc5vmg6obCfcYmKXk9lbzg5Sl5PNWY1puhph/Zwv+EMKtV2Up+bzVTH5rhFLJT/Dgfl9qHu81EQ6YVUH0yO8HI1qTh+XzUvM+KRNehueBqk+HernUPzV3jKCHEF4TnQ7fqvYT9O7w9/bXQr+PNJ/dLbBl/CBEa/gYoaQXjv9Iw8aMWXrBY4Y1ZhyHzFm/c8Z1e9CvRsh3m4NoDR86Rzp1uscZ69XnmMg4D63O2sYQ/dRPtuvtvZOFtrRGUIwt/4TswVz3M7EaQXTO1k26zRnXAjqWbAK7bfMQrQvEcivTrCy1KDmUaY40zVL6LdPs6pVF5teiQXc16lwr0wQMzSTjP8PM4kcRPemUhYz/Bik3Neq8KNNkkWcOEWjP9hvCXCjTtHEykzGWvIb5aV2jjs4ZZBs1zVm/2fDHG9rXP43xWC8TtuuSxulHE9T5l7K6XZc0R7RZZExurHVNGJ+XNMuCsmCVVQuqPx79O+M84Zw3+BiVCnFKNTEvMsl4Dlh0UaPOr1JNBDnXJ0L4zHNEXzYqFtS2+PcgpzRJG3G+OsL7sixKzFMax2YmqDWQMhurbpPPcMZ6wBZ6PnUOsPLxhvWM7ulQ1i0cWNvBfvj3IMWKJwU1b3yY57DF5zjhVf10gofypWLMqwl3/Juu7Vv6nSSegR9jBT/ut1iz6Y9MyM4KBVWn9YLO2NaTfdGpiNb2ofHPpR0kHOukFfTVhJOb0vEW1PEA0VNXTeeevIY4fiGPv6/ydsLTOrF6QSxOgab6ZSPU7rSa62fPzeA89xj+3pFyYSarEUTbLrywRWHyN8o0834yw677KwVPHIqatEEYA+s1Nxub4XX72YInFn1dtZVw+QZWL8gIjc+xekE0/vzIdQqT37Vpzm4xATxeJnjI7+w0AfPw/qd1hCb6psPEswmCJwHVX8o4Hr2zsJjr4UPRGs7Y/2C8CQJ6bAS1bTacC1rDGetr7EzQfaKZe+48iRH8kbC8KE84vkbNpEMmMLpSZtuy1CmL5395cKaQg1HjHWyG+1e2gOon72g1J47axm2YmesHg+MFz3RIHpPF+602Po1wM188trV8bGM+sMVE+uq4zsDjhzdK4XGitlD/2BeslhFtu+rbKsI/P8RzM1GYp4mafc70HioydKVGPUckanzr0Oul93ErNOwccWjXMs7Yk5xiBtOwtsBiFt/Hvwubrni8oMfy+ZyxfmCSGa7VbAGqJw3l3xkt7PNIjX+QGab4UWb5D/4Qw8fk3WpjhfFp89iudfsemCP4Y9HjeOaJIXrouQzCloZjNGw9r/sukjP2FCWaYeG9CUIcZ1jiOJYz1v8LMcGDh42AeR7PZTWR6FjNdQ3jjPWEfzNh0tBEwROP8mMiNOzccbzVKA07X3SZH65h54iL8wYS/pQ1QmiLcwjR5IZnQfmJWsB0l5us3pER0jct4YzH57uxEuGlzYdz/bzRERhP+oXVL6Jju/3dTpyxfrVuFri6rOCeLUsjBX8Eiqrno7ADhBWztvhZgZemh+1eu3ZV/LddqF+fzuoa0fXh7FVXzlgvPm+GlM0ruefY2SmCfxI6XfN7vt/G3m/O95vHrx5Cv86a8B0WCEv6KrO2xhasrhFdA+sv/I4z1lvusF0rtlgteGJRRn4tzlg/NNsC+S4zBU8MKrZzEvp10FwJM8HWZ29k5ik7jMcwrkHE+qoIWpWWAV2baAU9DnWdXEkYzxVBdlPN8M5pjuCpkIOcqyke/Ey1IqjO8nSYMfu2zDxuTVktI3oOqtaljDPW1+UYwaeVTvDEo1jn25yxntfcBPmH4wVPHOFj9lmk35Ut/lL0ItnJ+Rphv8c7ZNWfhsInXuSM6w71KM6AYw1SEa1HxPIpCioqscC+oGRBJ3UwgtJnm8Fh/HxBt8hHx/9MODt2gazqeD20BAVMNxH+6/O6ILam7XTexBl7rFK6Et8S1LWmBW65LkC0BhHbRkvQlowsWPFPgqzqtDZRxd4MJU50EArOVOJEB7XLM8MS3wWI1ghicaKDIvIywWN9K0F3R+5DlinsSvSjaZmE+8xbqegu6Nf5MzljT+4jE1x+48zjvEmYLqsxcQ5uQQNt12AL1y5AtFYPy8EtKPg2u6Z1C3pyMUNZA92Crg3KVNY6t6C6yfiYeqNCS0elrTfRHR9aYH7XtkJMT5QZOI5wQh8nQcfvL9yC5tjuZxs4/iCrOs5NDly5Oh0i5y1A9HcJLDc5sPCiWclNDgy7aVZykwPbJpiV3OTAWMKkjk1gtyoZQK+l5cB4C87ZB41KfKHE9CH67j0Z8N3QDkJfOM9KQSrLgQkHbNdIpY0ED85fDvwvzwS1h0yWVT3edq7sSjhkGb7mqSTkXylw/w+YZwp6LHoe4BzI1oRSqVUgW682bXcl3Oy7iYI/ivC9bJOyXZUCd/+Dt9EXnS0NUDykLlBgw51mWHvdV2jrhKruLSR8UdNY0KPle+lFhKsE9JfFnF1k/PsV2m/pAZ8SzFUt+G8642/qsO6HWiXdLmGM9Tu+Jljm78c9l4c24bzBp4PMuNFLVmuIxn/mOYywS0gPQXdBW1714Yz1Kc2y4P6lptyTMBfXOmB+Wl9oxVcL+EwldbFkrP95pBdn/H5zxqjfrWxO+fVqJKvzy00eN8YEHktcuX9lIo7P2pK6YfK4O2Z4e3MKouOA9lvzcTvCW7cHCXoA+jC8mxA/Wl64JhNCZrUQPG7y3c49OWO95IsRbi9sKqseUhtNDo83wUT/GYi+F6T51CmerzCtNYSfsf+T00/wSGhUH+ZxR+9rzOSMPb8+tcDPCR6CH+dgkaGuGTqXNpJVndYaOjLRAgN7zEb0HRgdJ95nd/M8m+zNVpjWF3JwyYKS30IFfyiq/ttunvPD/ZkyWytKD2zmTP7+wbp0WFi5tdAW51Yk58Za4E9TQ5npnaazWkP02umL8SzPedrrEzyfw2fOEYb3YYLfk/DHO5nwP5MX1582aCAzHn8E17SpUPxJaOGNG4T9V4QLeji6fuU54S93vbj+sjGuC0F5FrkWws/T6TXSd6WvlbYRRO9gOx+Zx43kHuTvxbl3X5wPZcM8UtcR2DUMZnmAhcRZ/HMNoqf8N0rweKIPJidQt9cZLGeMcGJXK+5Z1BPvT8qLa5FrNlDXHBvPpmtpwRw3on+5Nlbw0BpE96ZmkXH1bLsnqGPMC9ZtMMLJ/S24/7UGjyvK5h6sThGbv93hpWwi/X6r2oHoC+dNFDy0NlGBdxYsHOrK9eFPcb0O5lmGmsX3oNvVBn9fFUK4uMEPnPFY7XUnGNg8MpuCeA7duvUAdc6GQK1uGYR/+Er1EMv3PE6dSbiGGYuZhLw3DOKM74u276X3p04Fw4GNT6yfrGMm49M0fhio8ysS4l5lkDk1ttNAor/4hdUjYuM/EkYPM0OXFU1lVXdFY3ZPFXKeDi12G2FUd8qs7Tn/KMLNzK1lVceeRPhoTrdd4zVH9BmNbYxtwL+FSBQ8WjB4ZcL8Y26IPqM0wt8jA2XG+Hjt65gmjBkjlE41wryfJiCq4f/GCeyO7u7QC8fUNmZPmuErtOQe//2jZNUfg2oVZnLG9647Jhlhwgz2HSc9drd/MAljKRvCBqYD+37UlTw3G4P8azIP/Q7VKz+dzJ3na5hOv2dtlGMi8/qydwawOY51H1u/7TOHCf16otgvZmEuZMPmUgv86NtG8NC6dOO/N8Fm8ndhsoVtWUe4fhp+/7teyH89lDRh1zPrIXSdRcl5PYzaZFbyXA/uM9OV3NZDeKptrZgyTIjjg/ymruOM9RPtMqBu/U6Cxxvt/VPN81oyY9k6bSytBd569VHr/8+tAPYdSYcWXyYjWluJHfcCWJ3B8iyAnZdYngVg3MHyLICnU4wwZ+Mw3lZ/r7MQxxft2b6B8Mw+KVZVx/0WQtpSE7i8paz2Wwh+rVi/hdDA06L0WwjuR9Ph9K1wwR+O/r6ynfCtc525PvUcXkMK+ba32LZD6LcYYqqkQ+3YyYh+S8D6LYaeuazfYljzL9veYnja0QQ73owQ/L7ozpWDnLH+j+069llyJ+7pK+O5yfxu8q3D+4QcTkHDGyaYsH8yovWjWA6nIGGEWcnB5plkgv4HIwVPBHKLOsLHwPsuxwkXyd7c88EPX+ec4n3F35B5/LOTEJ8vd/uW8DHzPoP5PRH0YLo7CjrJ2BXN7c7YBe16ZCVcbx6+ri4l7OvGalXRa9S5p1XGv+22RtvurZ7WR/S36Wwe2TgoHRa1bCmrOvaXwXHb/cu3Fg0R/V27EeI/4rlWxj3mjrcI/1aBr4HLCduVdZQZn83C15aPeM7uLn9Q/2Afmelbe7JaVUbYOcpTZtzpNqtVZQT7Dlh/y+NMavqB8JkbtFaVui1fYEglC5j9PGRVd0IrrzOuj+4v/aYw/t7WDrW5SNnrXGWyVnYsqYXo7+FozDohlQgfP4e/NaP6zy/wd8H2hA/Mqiczvidh3ZGw8Xh1mTGeI51Ta3HG/RU+NMH/8kcgmge9ppoeV4sz1v+NSoeQWgMFT23CK8daoLhJTa6fr/nIqnrGoKd163LG2xw62wJumeMQ/d6YjuHVA5g/FC3qzTiYeFYFWgh7+NA4j6/3EdrWRgXL6xF26FZb0GXryA91CLs2zbWqehR60LghZ3w83GqmQ82PlKkuoSJjQ85Yj/pkgq3dNYIH99VQYCe0IcgE387V4h7zlx5W1Y/juyD7kyZwsJ+AWG0+uk9cUFJuptKXCzo4PgvqDQ5UPV9rCP5K1nM+TQhvWf6wRNWjkKXP94SP1MLXb65CfFeUvJqd+1zRkguYA5De+3vFE0D0cQNs9z5PegltHVFQIvVkzXTgurFR1xIxfnQ/xhHoURDjcBRSldYizDuKa2C4C325oy5xWXC91F/Q7VHjx80J331ox/VHdexLVE8Y+m6aB2F3T/yOz1PR/dGpMA/OWNeFmKBBTA/BY4fqZbE4tE6U9zP6G92s7bTtwcb/AvO3nFa5hPHh7fhdp7cQ3xulrEyHj0u7C7onYbdbGUDz9Ua3z5uB7idv9OOzdKDHyhudeY71t/D0PcvtJVlzm7yh/LO1DdGXLXgBLH5gsyun1b7wPZcP2r0qC5bqBiN67mf71ge1TMxS8vRBR0elQ+IP3QWPJ+Gd9VmePqionQk0/zYXPK5o8vl2iK1vsz+0RWztKk9ien3UYX57wt8O1+Vt34x+DIyfDtadVmOGoYltOgjriS+6XpgORT2HIHq+ZPn7IocxmUr+vijupu0+a24PweNJ+OR1lr8vyjxuu5fv20Lw1EYNO7K+HNGcpx0J902pzj3pi/F6T/n14j0Balucmx9yep8BSw8NQ/TZB8vND/l8y1By80P7m5hs16A9BA+t12QZk6Xk5ofqvDXBpWFugscePT3E+rJDzmu6EN7fFv9Wn3leEj5pu6YaMf8F10OsvwSonnDUOkZlnFNMbQs4txmBaH4sZ39UuJaNB39kv9sM3oO6CR53wnOPpcOmDm6C/gWmrGbx30KPX9Xc+vtSHufWIkD1R6Aqvr05475H/267x1lFWc0zAG1OZPswALVpn0m275ftPRWPH9F9ZqXD8NudhbbuhGMXm2Gi7CbolUg9pXtNMqH59J9OqzruV0KbP5jgauIoRNdWloOEWhsylGMtoW15bP9ISJebpeQgoUvfLGSMHIsKUtr6Ev35TBMY9R15zDa1Wgjx8fMqCZ2OzFRyk1DAJNs4H4nrs0lCbsFo9AwjXJ1CWc0tGA21Myu5BaP+I9nvS4PR7z0zlXNiMNoXmaWcL4LR5+VZyrEORv7hbFuC0aotmcq2BKNlzTKU/G3tW5rJHN18ta/Srw/Rj302QmZuWyEfT9Qwt58wtoPRxrlG2G1oLXjcUcG0PsIxCkZRSex7imA0sEmGsk+CkW8VMyxy7WtV21ayXszqy/dJ86nqfvjwIoRwowy8PoQKczMURZ1ga2AoajE1XdknoWjnLrOyT0LRXLLfAgjj6w26T0LRjHCLsk9C0cOuFmWfhCJ78rtWH8LXTpjJuitvZ/l4E/3ZdrOyH0LRaw3eLvwMLxQd78V+qx+KHF/ZxoN7dVnNWbaarCE8/4WpgxTG/4YhdT0PQwcns2ueMDT4L3btEYYCb5qUbQlD40PNyraEoVhyHvEj7LCGbUsY0pLfKfkQXiGx72HD0PIfac59Nwwm/b67O1VWc3CTc3eo+3nvpjBhn4fbrsFs9+8NhiE6RlnO4ajC3azkHI6yPdj+D0dxwWz/h6MHv7P5Ho48Mlg+4ShimxGmZ5hkFjNiKqt5Ra8rmpaO5GPD1HAEHxvHolkO+BlhBFq3NYPELAuj+uQaO2UWZ24wvtYag9g10rYxkbztmfejCLcrOyIzT6OvrFaV7Zpn9kmZMf7XGejzjm6rWX0qIzgnyjJjHGNn46mc8f3/1OcZcKflaESfBRhhRCWrzJjmGIvq3adco3AG0WteGInoc2G2jbGo5X8ZkNr8hMz0M3/h/RGH1GuSOHSpHhvbcejjmHRlPMSha9dMwGpP2a8zKeM5Dl1chD3thDjeqNrlWYQ3ebYR9CL5redMhcl3KyjJLhNGxm6VmafNRlaTio3beNT0FwuMaxwo6AFo5pS5POddpbMRW/OX3GN9+aJ6cxj7oC7dGNP6VI9Dswi/ecx0d1QxaS5n7HHqaYJ3i1sI/VpkrzpzFMZzNh59am+BXQVJsuoJR/O6zSfcsBqu65ag6MGE13+k23UqbR7R/zT1EzyehC80ylRySEBe+UZIOt5C8ETLjZPm8bmG9W8DLPC2kZ+sesJQu4EL+fzKhYU8h9mhCXyf4OePjedmKccxCX29b1FySEL7okyQ5dIK0WeUdJ80npvA++2dQmPWSq8qqx48TpahyTvZGrgM1WqbDoejyTd0fGycHrCUb+/PVtZWJvWsXqSZIc/hilX14zG5EpWOMMOXJ36Ivsunx/rg9RW8Xw/fFXy7MhotR+waCfsT4nE+doRDg9NJX8+bU//Si8VWFvP5OrzOrOZjrPzoKp7Df8tYv7SelY48x3YknHc0nfQV0pf6Kz+oLsSxQ5f0tG2DC+TbRsSuiyhbSD7tD60U9sNq9MsjMwSMu2FV/bT+lXtZBpycqEH0PTe9fsYslWQquenQl8XpUONKDcHjiPo01vJ+/SxiDjqE2mRA2NtPoPqvyoUuWs5YX6s1g7Xshax6iuSRuVrOWL9XOx3WWzdzz4zZtTnXc2R1tOj1P+YH4zOV/PWo+fJ0uFVaR/DURqcaJwt56lHteWbYP+YTqJ4KuZGvjjPW0/6xQFQzO8FjkSsWMk+0HPSZsZs8ZznlMR6sFha9T8HcqSxDyTMFdZ5lhjsH6wue+uiJ3iDkloLCl5lh14SPoHpCCB8JxWOjO+GznfF5zYvwtQ5ZUKVPPcHvAIOfsJwD0KAm5O/SwbnarM4V1l0Jf3mXoeSZhpr8ZFHyTEM7bGvLyfaNBD/OLQ2Z7dKhW/ZHUPUQiF5A+72ujRD07rA2neXjBXNeMnaGGisp/5fGamGxddKEjhzPVHIz2a63WW4mVF7DArPGOQl+J7RuslHIzYQmrDTCz+8/AfM0dx8Jqt8fxY1njOe+GR1ulwm3P1FW10wzarWY3SuZkfefGUo+ZjTprkXJx4webEmHIYMaC21p/atrNv/b1zgfM88t5hfa74CBYYLuh47OYuyLnty0CGtpBto723ZPEdwJ0TpU7HovA925zq73MlDcr2YlzwxU+Ry7r89Abealg3GNi9DWBa09aRHyzECD7pih/gt8f8c8IfDFgXq67goSdDwXMlDwnkz4K/y6rOpX5etPWMwiOfMu5X8ztwoeH3Rkq5p/j2cZfD+ntcjkx31Zf8au6PbzDCHPLNT1mhFeTaiMaI0sOq56/cs8ePxnoQatTfB9K29QPc6EsyqZYP7ZhoLuAJNiMvl2hZtZHIvsHMg4Wq49jXp+bIP//gVri9f/NWjZCQvMH1kF0RpcNM8KcxbP55eWag51PBnjc+sadCjcBOdreshqWxwzB70dYoLNUdUQrd/F/DnouIMFLjfpL6u6Pap4TXmaFrfN5flHr1vHGeuu5SZw+X2DrHqiZZ/tOZyxXuLH7hFyUbeULFjgx2qC0eMb9jBPWLfz0aMrRvCJuCarniL5XnouZ6x/G5BF8gz0pZ6T+/G+2sD3+eUz64VxtQGN6WiCvCNvZNVjhzzLGeN5tBEd/s4MIQ++Aq21RY+j690fOWPddbMRtO8cBA+OvxFF1csicYqGMP0tVE/fRLjBd6RGihBnM5p7JhNiPzcU9JcwZS/jR+C8dAvh9K34u6ethP/80oIzPu52M5i/HF59z/QyeD6S8SUIiGZcCt27McbvN7ahN79ZCH+3mOnF8Cq9gDP2uKQZYVSLg0BrVRmhSVVvzngcnljG/IWA60HVWJdO+MsT6plxaSfQ+lFG5ZyyA/2MLPA1y1vQ8XuwXah5XAZh+3+pPnTORqC1obBnOuEZh9k3ZbvQ2Lbsm6ld6K9g9m3OLnR2KD1nvR61U5i/u5DXNCO83O8pxFwP/pmMs+EA2q0w/m8PSrqdCXPJd6R7FF1LuEMXrCUSPlNkVnLbg+aMSFdy24NefTUpue1B8SUmJbc9aP4jI7z4vqMQ0ws8ftzF+12er/Z14k/GiSA93MP3w4qdjCOhC/eHQOyGPXw/O06k/Fsv/JtqXKtKS9oeHsE4EgIuMg6BlHLKb9f0FPz4vegeKdhPD7Pc84DWnqJ/gyd1EWPbfewTxlqoGFmocCKsv8K4O9zKovzqfgchTpF831llqhvgvKZYZh7vs3s4N3TfBrSWlJaMk5jQXTzPnmW7FSbHWtrrnwqmb524v6fpqay2vSq7BTC/RT7TmXE08Thkp8Keqgu4/7KB1a2i27L+kcpY33szGXZV7y148JqwQ3r+IQWe6h/Jqh5N+PhGA2RcTRJ0Ul9OyrNLpfPo7DZFLyR6qwXJYJq/F2gtKXq8Gg1TGeuetXRwrlKo4CG15qQqS9OUfLZJsd46qPb7S1n1WOTydJWxnjRBB02+5QqeaMJ/bkwF+p5wq+TzLRWU2n1SymctmGrcBVoPSkvWn/JSxpcgaFQB38YdBxifghIj42KIqlYgbMtWaVJTPSz7e4gQszvhqy3SoHKRo6A7gO/orXyfuz0o4NtSqsSsv2mlrPpJ3T/J56MOClAXQXeTz3RlLFtHSCxOJetH4EzqX90r0xNe1or6n0XXCmRx7m3Ef3dgs+J/CU1DGT+CrZotCpdD0eMtwvZulq610cH5dYOEtt0JR3xNVsbzZsnOIQXo9cZmqeyyFtLrNxb80XJCFo25Y9+UQKb7VMW1pDYqnrdwPmoj7/fhlE28rxvnme4Fg/YxdoZT96kndU9SIItz/9h7oLW2tJDffUYgYxx/S998zrjW1vpyLSSY3wCtu6WFLcWrAxnj+7uDzrmccR2t2MV6aLqfMtaXGr7jTGPmSqbv02CvsQJUXSY1uHYEGuBNr02BTB/RjdXjwp76aP0UxrVR7yXrFLZH+uaUE1/YCX7cV460zzsVXMdWgKrLpNbW49cG+NV9YyDTl+/Av0leo3icUN1GaxW2Q+P2MP4CK7ev4fEjDlOu4hkdyNo2isHvG7MUjwsqGZpNeMK6SwGqXinQeRLlkvf4vVWGoruiw60y+Vo6t2cGZ+yJKk4G4/GTsuq3yDObqIz1wLM6qFo1jXsSa2SXMH7Yk9ynKH53tKcL4wo5MVdl7JluNcC5E//Jqv+qXG6x8LF6di5jNznhEfPQOl3dU1MJB69ieiWrMZv5aW2u7dpUksPnaek8H6yH1tfB9eotEK3HRdeHh63SOWPdv2cqJP5UF1QPqcMsdcrSK3HSpLVnksn+XDcsje9brL+w2M4j45ohWqeLxUyT7tnmpn+HusD0bSvwPVSK4vFGj/uk8L6Cfk7hOe+amcLjN26cyscJblu+NVUZhylSsJRG+vKvlcr386u0FL5vY3YwLpKbHWZskX3CKf94eIWs5kNrdu1zTgF9bHtEa2qxfvXSmJ4GpV+9VOuODuj7OL1Ue5aeHLutmw382L3fTNsaJleXWRxtKavHxWLqpIqqbFt0kmf/ZCWmTvo1J5kca20X6n8KrO6WFt53wc/fVgvzcbV0uShFabta6rkkTRkzq6VfHybDlpwDVtXvjax/riR8sjV+lrtSGGMrpd9W6gEiNluZ3vorPl7LeNtO65cL/mXS3pYpEPA/i1X1+KObvZM445pUt8cYYO0VylT3Q4W3GfuiNdMX8/1f2H6JMDeTpG8jU5U5mCQ11RiUfm36SwPscM+1sphST/y+KEFpK6FIw0KFA9Bh+0XCHEyQaoWlAb2fSpCq1TAofSVIPc/plL4SpL5JyUDPiQnS7N9SlX4TpK8eyXB8+D4r66vTRVwbJ16JH4yWTJzPzxdYL/iSqpyb4qXU+6nKvIiXLr9PVfKJl7Lfpyj5xEvP81k+8RKqZ1DyiZfmTTco+cRL39bQfALrzyN9rVl6zspy+PgdrjMTx89fmMecTFHyiZPmxemVfOKk2c4GJZ84adWbFCWfOCn1cirUcnllZXG8D7K6UixmrBR7K1WJGStd+1unxIyVUk06JWasFJxrAG9//Dd+aVvfTPzMPIafQzHP76qDF5Nqgao7QOWRlKMuVhN0nFuM7TrHADNGvbOqejDa/3gK4akWPAYmCfEnSbd7p0GOpQ6oeoX8MYX6f3uP76OZfpXwtNbJEFRQmevbtaw2lG3fZuMaoVHc3+jARMIOC/HfQ2G6G+FnIwxw8qqToEvo3eDxhEfnsHpQtvPXPfzMcAwf89b08XyNGhLAdHzcx0gzMlNg24BkWfW7yVtdqX/ly+Fc792T1Yli4zBCKmuYAv0WtABVd4bevpE8/nepo3meuB5Uw+V6cGqtQbQ2FDvu4VLkDTqWRkWOILrb3x1B9ZB3lFI/kwEOz+6LaN0nGvOZwzCez+bFQwg3SMW/Kw/jba0NBxL+n5a8t+V5dno8iI+NFqmhytqFxwblsIf4/Vuw4olCO/b0V3gMut+H8o6BkdzTtWp/wY/HVbCUtcs2Hhq8lpk+syd+dycpnknoVgLjCFSxvA/hixdGcM+twQMEf4Xcd0U/wpe/4PpmVH8ShmMGKJ5w1OpaoMJhSBsbpHAourlBQ89Nz3+VVT9+N+gvdSbrA47Ti+eG9UcztVDeZyKidZzo+IwO6S2MbX8poDwZnBPPy6oHx/SThk/SKXH8pE/xdB96nPLj+xPrGyZr4a+Y8YjWcWIx/aSpHjrYtfGSrOr4PaSvFHNAC9OPTEe0RhPt6/ipzoQXnpss6JMID9zN+vKVou/ryLEb0rMzP45YH2GvA80/kUJbfOx8paL/DCQfD7uudD2sXS4zz6wQ/D7QR/HHoYZDfXiebj924jl8WNKBsJl8d+AjbLuPtD0xWcnBRzrQNxkOrI0QPDgHH8n/kxZ+j3opqzp+f+gtHR2ng1bb5yJar4nF9JZez9ZBy6HRgj6G8JStOqDvf9vx8Yb1QNv+H2kaKfgfgeFsW85Yd6yWbLue+QtUTzlYG7bljPX9I3RgPHRH8FTIf7+kfbnIH2RVj0dXctoQ/nU0fv/pyfP/ztKa5/zvFU+ep7lWG4VfwtVbrTnjtvbOydA/7xWocR4R/jksRcnNU6o72wB/LLsleBwIf287X8P3+JqZ6mc34/eW7oonAQ31bin05S5VyddDrvffoHrKCft+lwZ5vW4JugPh3AUGKNtjx/V3X/C7UFcec9osN8IJhfg3bFT3ibgFqseB8A9IC9W8qnP9lQv+RsmFb+9wu++FbXeRVjna5uPqh8A8zjE3QfU7wLSxzQjXttTk+uYSvO1OhD3q4fpalF1LbnKm5z4naXS9FJjZqJ6gJ6BFckPOuP7S/svJ8PjWPERrMbF9VV8auEQHNX+jTNZb8x1QPcUgL2jIGev/bdLCohWHBU8hrOvWiDPWb27AY7sABqAGil5AdGm7DlZ23yi0dSbczKyDLd8aCTqtDfXblDQyPita1RXmWm3b9UYyhK2PQ7QGFN2WoIR6Qp61pbGXtXAm6zConkLCAdX0Sj61pQ+r8HqyHjp9ZPHXE32RRg/j/1ortHWGIEfqqdncRdBxDo5S56YphAt21uJrTs7AmsI66Si9QclkbfSKdxTWZEfpyXzb9UbvqYjWmKL5hwyvQTjA6xCoeiHh3T+w/B2lR0tTlJwdJfvBmLNh79saij+b6HJV21rx2SLE8SLsNjkNssKbCTrOx17ST0wl6+Q3rYOwbttLVS16siY82m4vrG/20qkbWjiQOg7R+lQsT3up3VE93PnvAKh6AeExwHK2lww/pSp52kvaLKwb4WKv6oqfvIORVqbY7seXG4Q4XoRHPEuBwPnNBZ3Wueq1MI2sV7eqVxPWWzvp8SEDWbv65FYR1ls7Sb8MH5dwNKTETmLna6xnOumgfcoQRGtbse2yk3o30sNtuyJQ9QLC4VfYdtlJcXHsWyk76WIp3kYtXLpYVfFrif7HROxPhPPvWD6JRPd9kgolBbOE+F6EnQP08N/2loJO62WdX4n7CkPDfqgssWsMrDv+pIepTgMRrWHF8v+iCf2shVXfKKv5f9Gs6Mby/6IJz8cxpxNufEpLOPr8V+I/9XSq0NYL/hlG9acN2gg6rYvV7TLe9lBkTX+vYdc8WO932Ha9ZBmAaD0rmpv/ik+E1z7A3+68FXJ7q3FYmKzk9lZzbTbL7a2mficD1Igax/1Vj3cV2sajp0decsb1rE7PwDwf0dpWmOcIHEo4oH0yzPsUIugFUK/XP4T7/o6/W2L6esKtH+N5EUl464+phKOqvVY8IVCvSQVn7Dnlgz3d4U2DN4qehDbNfMwZ19F6M1ULyeGU2XpovfOcM9Y3z0pWtuuRpk81PLbjkGbEC426Lj3SjNqO9Vi0JeeZRl2LHmkeeBnIfP+vyl8ade7b9BXJZL7Xy2L9TiL6xKW2NarbRCGfUOSbR3OOIX9DmenrodsIlif5mzeaiXmUj6ylnvbkneUjYXvLNbPeaKHnbsrqNpZrHj4zKNtYrtk0IE3Jp1zTIAZzFPp13wONOvfLNRu34TE8BtVZdF+jzv1yzVWydkUgx5zfNercL9cUXdeRebTqKes3nOjNonVkDE/Q3BPGc7nm5PUUZbvKNaE98XE0QkVnFpO8g9S8f6qF5aPJuwG+jfb6G4QrH8Z1HcuEbSzTmAtSlLZlmilRdK14GHxTo64VZZoLfZKh9ekl8P/bXtJU2MZqW++FiNbsYv5Lmq56vH8S4Uj+NY26tlzSWH4wkLlzYukvij6d6K0G6cBj/WRQ4ySgFdt+JlzXGV8zlArzqFQz4rBeaVuqiSXrTyT88b9ziieS6JX+1EO9I0NBbHtrOBLG5ylN3C494RNLTxH91YFZiNbvst2XleD3OKcUP63ldeIo3j96wvoeemU8F2tmfkgmvDXoMPGX9J+BaD0uLbwsHgCMcZxPF/YRnm/GMQsVXY/SaxYprCN6XBsDuNZK5p59EMM5sB7+fpe1pTW42tvuTU7sSEW0vhaNs3HqdsI7Nmq5vvz4DM5HH+LfqBTwOOjTJsJ9V7PaXFhfTTh2nQ7eBa0W9Hi046HKWJ9kG88uwfMETxw68vFHDZv7T01b+TFaO22DcLzWa34r0MPQKWOBtS1/xGp20Ryc3uUpvBJdGLBGYVqzK3RxMuERs5k/CV3evZYz9pRuNJBx9eZ+LtHHzNkKavz1MCEyX8PWjQ8GxuSdtKZJXXo+LY9jOeC5lCOM+WzNMns9GednLazfRKKPbZ5MxmrhwHXCmM/WrAxIg25ZrH4XXecbeGZwxrruqAFSf6Gs5mPUZJgN0IaMPyPP4fr1dN6v0wIT4Qb5CYInDS04rye8dCoeJ1reV5/v0/h+6NbbwPdDTj8D7zesOIXn/8uzZOHYaTXhjjrCbabTmI1mjwA1Ph7niZov9ZOh0VzK7HwUm7VK4e5wwLpSo15vJGqaB9LnP21jFxP9zG4PUNviONM1fw1Kg59WpSJas0sLj9zwtTHlo7dYnS667VdHTuZjtWmHscK4jdQkxKfA7P/NE/xxqHHbKD5uh1vHa9h5arqVtZ2EoqeO0ajrf6SmR6CBcPc3NM6h/uOFmM6QMnsq3T9/4vssqrusZnW66FjtsTNUGLchms3/S4Z3D5IETwKa2GeEhp1frs8crmHnlN+eDyScPXSE4HeAS15DOWPduFkPpROqAPN8PMvqdNE51bRnb2F+ddf41DXAqxPLuWfbwnDBj2N215xrnAIFflWA6bPWsvpddM7WmNyBM9YTztjG76OV3PMiJFLw266T+7UnnDEU176m+v1GrE4XXRN+2tSMM6mv1S4ZhqauFjwxaNJdlbGevyYZ9h2JETyT0O8e3/PjWPTEle/bTks8CN+threL+gfMx+PKgfCU37Sc8Zhpvq8WZ6y372MAr81zBE8sanu7AeGQ8o+yqqehpCbfgtT1vCKo251kGDE6FdE6WnQ9/+NNNY16jqgIcpxkgPxByYInHg1aWkUY2xVBv/1iAGOjBYKnQj76qTLxOH3+TVZ1WqerxfA0Mr9ubr0epM61q0EfL9Pz1GDfB0HsnIV1OymZjEmXuCdBbHxi/d7jZDi9aSGiNbiwflV2W/w/hYvkkHIWB793uBrkWkrfQVSNuEn0Pj+tlNW2OIeiIJ+PBqXfoqCElylKX0VBxX4p4FFtEaI1uLA/Wg7OlTlj/X4dA4zYNVBWPUmoIjWHM66v9Y/tXjh3MGV1WyxBB8l9Io5jCYrppIdn0UNk1YP90UGz5umg8yPKatvooE5fUqFbUCtBd0djKlYo7Ip2dTQp7IL21UpV2In4uzsmE+7zbSbRt3ZoJMSJlsvy5hO+4DJNVnWcg1uQ/edk2PXXYkTrX7F83IJmWdIgbKC3oHujcEcPhT3RvccRQg5uQV+npMFk8o089UcsnSKrbXFfcmBUSz3MiViC6Lt51pcc+DkjDVYP8xF0HzTtfxcIb9hUX9CjZeOHhsLxkgO/Pk+FSzn9ZNWD+6oU2HOwDr5UWYzob0FYX5UC73xg1+qVAu27pgG9NqsUOCchTZn7lQKtEruGrxTosgIzrWEVejgZfjV0EmKSOl2BwwwGCG/UkOvZ0F5WPUno3bTAAMxdk0kOViEfa848NgcrWWO+0ylrgs2ToZxTnpaXYH9OtZm87YxP04Q4JGerq1bLcrbePp8MSp0ua5QPzp/Wwqq4mkq25bsHB0g+XxZ0EeI4odPhTqSvej0aC7qb/LuH/WnGWI+br4fCvQ1lcVti79WzsvVk6Bc3K1vfhu+ry/Os+ldDK1tLb53cSrjXCny/Jiu6H4r9vJzwqNnduP5T/aaCxwV5n821qvnI1ru27TrtXFNmniMWVncLe/wJZ5RoYfuxHly/e8pV8Liil/UbyGpMN7nBy1QYUclRZp6W7fE7gmiZ5b9lva/CAUQvqa4nfY2f1ZroENdL8Luj7csiOGP91PcGuGpx5571O/Df6mV+fEwt8oVGOti2Zyqiax/WJcLvyH1iANp2egXRf0gLFDyeyGWriTPWf+yvg5o9PLnnnza4L+bH461IPqpLVeZCkbw2XwsDD81A9L0vzedmhyyFaR2tFzXwuAom/KuPnuQW+vc24mkS2Ie3zVroxXlmn+9kNSZZ/2V/fzYfr8pLlulgdNkcRN/l0Nx27iqV2Tlx2L8HFKa1s7bsS1XyuSq/HZIMP33tL7QNRrsanCH8QNeG64NS8LZTnlqV1dSi87TF+Yc8t59H35HZeL7TvUxhWmtrqHeakkOFHLtEB9VfDRLihKLU5uWEn97w4vpMz+oy42e8Bhe9dloW/l6I7wAePsmw6sZQwROGgrP/JR6HBZ5cvzATbwtlYzarx0WvizBP9zGQmH2O1yI6qjRC8HiiiNqOoI5JZ+h6i/LVWU5EX5fegvvrfcHHjvImN1abi17/YKa/DYhAbbPciN65aiT32A105Vy2Csfx4tueUuDHGV/flz/Vg2fJUkTf72qhtPkEznhNu/1vV95v0wXtgc3fP39oxxn7a19IgRuLmvG29fzw329icch1MjQflUz4UlAw0Tc7LUL0+ZcWqhX/wBmPvZP/BQObC+X7JGDrwF1rL7qv8ppx/964WrLaNgFNrTwY2Fi60nAQsLHdJGIAz3m4z2Ah/0i41lMP4/6gjPXxnXG9MsoLOuPvyqeDul5Nh1WOBnh02llW9QiUuWW+MB4SwXWcDqwoEtF7TjreDqydzRnrl35PJuOteM8MPvaw3qdUT8Z2wfBYUNeBRHAclwzNPvXnMX840EKI7yZ/C4gjfHk3roHD9BgUcGMVZ/zvHdta13vaNEQ1um/D4lZwxv/a16TP9j9/XMrHA/63Sh0DGQ9rrywSxqQWjm8zKNuuhX6RKco2amHyrynKdtn6fW1QtkULnz/qIJT8nTWWgzuKGpUkzBHb9eYbg23d8OCesb/1klV/LIok720o4/vhEZX08M6Vfquqbq8Rrt1KAfY9bqeENGDf9ZbmpgH7JvgNYfqtcMN+bM0xArrGcjbCvgVaqHV0gBDfE9X2TeFMvqmyXWO/Xteae+ZWGSGrfpxnNjRpbYDc/FlI/RvUYYSfpxpgsi5U0EPRN0ezwj4ozD2LM/Z8HKID7Tofwe+N2v+XzhnrUy6lwrcL+PyZzXMI7ZlPeDA576wX9tV6WBvDtn09LN5jAN3DUMHji8ZMyeOM9TEaA3hafAWPmzx831qFZVJDLLpjGsx7i9cEta+YP7YQ3mLA59wCYT8UgJ9BD167BnJdftRZ8MikPlh8uQFeX2ssM32gF67PWSjMr0KIcmfbUgg9p+ige/vB3BP20Ffwu8mOr7YJc7wQNvVOhYM6H5l56p3DeRYL8Yuhk4MBbmwZIuhhyPnYPr5/JuyiHN+5g+Bxk4euOij0VQx2Y5LB69j3suqJQSW3Vca/C++Wbbtn/Gsaot+osHXmFLTU0vNO9S/HiX7xTbjg8UGxPx4WxsMpiMlOJfyH03E+bq/6nhTG8CkIsM3N4FYeQhycp00/lArZ+jqyquPcSuHGT3o49Mt0RH+vz9aQUnDZmaqsG6VQ/XGqMu9KwTGOPnv/cRAQ/9vCUUJbd/THXRbfFa1tcVphFxT9C2NaT2zJh1TC8QEy0fu3ayDEwTmXwpa4FPirWRNZ1XHOl+BFnO3aNZGymvMl2DhBB7oeEwQ9CoX2vwhsrQOvcwrTGmWuqSmEb8WeJfr9oLpCW9u1sO95wm41PWVVj0FBWWq/1rBfhJhlYFmYDI3a1EO0jpkW9rfCbcuEbS+Htf8lQ/GBhoi+s6dtfZbfIJxYA/uZHoyiY//kjH9/MG2mFqSU/oj+FoFe66aO/pMz1mG6Fo4FaASPC+FNA5Kha8smgu6EDgy9R/jAg1ayqoehB4HPhHn9EmZN08GL90MQ/a0GXd92Rj7mjPUeTnolz5dwo7NeyeclPG6fDH/kBwhtXdCDpCeEZ/ZtyvXNJTiHl7zfy4P/5vFnV3/D98POSm/49lqWVhAevRRv41vChWk4zlvel1+vd8L+/wL5MXrC/Yd8JvpDj0aI/q5XC9dm47Zf+HGZFvqfwrVR9W2VyPks5yr+ptsOqWPVDvlUTYFeYa1kVXdE9dZW4Yx/l/+7KQUSb1dH9NtF1tYevT6pg6v/aymrOq3zNjcRr4H2SF75naLbE/2QXgt5R6sh6qNxfvZzIOx8EK9FTB+D5l2sxRlvg/GBFqaMp8zWolv3anLG+sh1qWRdamhgehh6uZ1xKPHcyaf3FAtq0fiNDgYLMR0JL/5HDzFzqwu6PTp2huY2PaOGrOpRqOryupzxfp9RbICA5RMQnVf0uLf2Z36J6IPJbwAk1NeettX3ChT8tHbcwxlp8OtCR0F3RNX61UPq+ag+6tNPB/cSfrYyj8MZfF/spHgC0OJmjThjPTRTC4f39+aefa1rCH7Z2ngSjXNi9XSrqtuugZs05ozH5egcHZSspazGd0EdgnTwg7U31+f0cBQ8+FmCC3K5qAfHLbWtqo7juKLLBtv470VZ3Z+uqKAgFeJ/6ynojqjlRNp21OLqgl7JutJI9fYtAktUfRLaeZTyyxP4uLgL8d3Rhq06ZYy5o5OpWmi4arTgiUBN41kt2nBUdpNyiwlDBY8/epbuxhnrvgcN0Ptdd8Fjjw7FN6f7BNlxveT2k9NiPsOCWvIx3z6Y6WFo+W56PRragdWa00JMkB9nPHfna5n/C1xdQ/3PnuD1g3p2PD1/mvGVMlZHDvv90MVUT85YHzlcD2U1ugiet/A4kXleguapF6JrDl5rqWeG/8nTjPduZ7XgWEwfNPyNHrbN7SzoroS7PktV1nkf1MKQoqx1PmjLwBTl3OSD6ujo924h49orbfF674PSuunhdq8/gcWc6mc4zXigIz5Gvnwf7twk5uOLjjnr4eOdzoLHlXBI3RQlH1+08FCyko8vmmqng7XkXM/89dHMwk58zu44wNiReP7anwy3SmsKfpyzLyrulAo9cx8C06cs2NNL9YSjJv/rwhnnurNxKriUUVbz90NRNfRw+HRnQXcl3CKW5e+HJrjq4MYsZ8HjhIoXdeZ5tj7N+rVH6/Yz3Q5Z6nUl7HaP1YKj+VdpSj3uq59zvcer7F6qJwJlHezBGc+Hey9s1zw9Kav5+yMHF/qs8nAH5vcl+o+7bfdy2k6C35Xw3/kG2JvkIuguyKGwOx/zHVazHN5CjXeMX8KpHyg3K1x+mrXtG43neIDQbwDadDqFjKOlXr0V3Yfoe/11kFHYTvC7Es5dkAyjPL7neuuwfadVzxj0nXcgZ7zWP1mkhz4TxiJ6DmDxJaTLTiFzaHgc83sT/eMfejJ3x3UNUnRPoldLpt9G1fNgujvRfyG/33BFlk40Tnzn8tNqXziHYFSwRA/pf4xF9FqH9RWMgsm7nkq0NtpRA2hrbSxRPbhtKPJrooMnLyirxzcUXexhUMZqKGp8n323Eor6u6WSmJtO9Cf+e+lDrWrbMejDw4GEN43AzyvChJhhqMYunRIzDPW+YAD6/8NQQh7OEz9DtTH5ltaN8Cg3Pen35eTBJI6xfbn1/8cMR9ImPXxIGI3YMwL6bzjyk1jMcLQ9Xwvvl0fKqsdN7vNwCGLrs1vLkZxx3HO28+CsVZTZdvUbS9taj+KaGEy3yIviRygcLQ8PpJ4b81hNMC1UHsxqf2FPkXygeiThCetYHTDbtVM2fj4axXO4/46yQxI+ppN42z8jJnDG+rSZOri8u1BWPWNQkymTCTc5hHOM4f6XA6h+6x3OJ4bvw20y5cNV8HbEEm5aH9cQo3xiEK67FSeMqzi0uHaakkMcqtIuGdqPPSQzz4HdeB/EI/X6IR5tJt8S+hOeYUxW1op4lJCthXU+XQW/L6rsOpfPo66D5vB+Z2pn8/ly056xO7I8pVzlSXMhTpFclMlyJt89oWcLdYAaZ8uqJxzddJlH1zoHVo+LXcsloAsLdST/WtnziZ55P0jw+KNZX1gcP/R7V8p1zjcXPBZ5awzzRMuPwxcQfu+Fn+EwTxiqfnuhwqFovccihYNR8ZJEns8pA/Uvm4HXhCS+7Se1zO8mt59BGXbiZ4lJSD1ey9Bu25q8M7w1os9q6T7MaLSU8JZXL6yqTuto7buVqqyfK5HTj8nw7V4HRN/r0+PiUbyCxy/duFxh8t0fcnqfAgMGPrCqflo7y2NfCpz06IXou3y6D/sOX8X7dTjL/L5oxFDG9sQPF1OA3sesRhEv8JpQIde/ydriZ/Orke912/X2ljeyGv+qLP+8ijPWt9jmdeaic9zzz8Bqgj8ALdlHOXkIPtY6pJ73dWgt+W2ePeFBZVr491YVwWOHuh7REi7+6f+oOu+4KnKvjdsLKioqIquIqIioqKjIYoE7InZcsSE2bEjvIJ17QZqgoGDvClZULLs29M6J6NrF3jtrRcWf2NtLkkkm7x/78ft59pmTk0ySmbl37qGaoNM6Wvr0dCXPFHQoIhOCX9cB1VMkB65jOeQQT9+QNMK+W2jMWmFJsuo3l4OXzeeMdfsFqdA7pTf3pC/C+acpHkPCTR9mKH1JQy63q54Zp9cXPHWQ01g155gCykaLcL1i5rkG9Q6kcsa6fKjqub7Dbe658fui4K8HpY4pnLH+q2ocxn9vJHg85R4h1JN6Hc+TDEWnNbUakO95DQnXHJQKHxIbCh4D9Gwii1P1bN0kXeUqj0sc/Q3sNQemlxPd4CRe12XQYyk7tozo/xzH/nswaDDT7xE9MS1V6W8G2pSC+TyMS2We80Qv6Vm1D7c6Ayy31w2ag5rnQPRuP+Wsv/D8zxT6mIk0NdJhTNPGgm6IjvRcIPQlEwUuTlfyz0SuY9KVnDPRvnPpSp6ZyGB3mpJnJvqzaaqSWyaqMEiBmLpngMUfd2oYqG0NhbtPWFv28PI6YytoepyxCcxbwfrigIx3ZHHG9biub0yDmcF/Ilqbi96LYjbIzFT6uBDt+pYCf0ATwYP7tRDZerDfGi9Ejp0zlH4tRC26s34tRP/8xcZ/YdU5TVH6tRCNOD0fzuadARbz9utxoMandcAenE4h7HR7EdG37emDaM0ulmc26rdygZJnNjrRIQWGDWgqeGjtr1kzM5Wcs9HAr+xcZCPbpWlKztko8VWKknM2cm6ZouScjW58ZfMkG1l4Vu23N88Ciz85fQyobdmi8q05hPu0YLXC6P0w5iepmUrOi9GRqj1wToqR4DFCLUbnCDkvRq0Gs9+DL0ZG49KUnBejT+1TlJwXo+Yzsf8RqHHuwb9RLM41GDOW8Xnwz2B5Vs2Z61Rv/9xFOBbvsYtRners3mAxSjhP7721ZcxjjSbsWsKvQbgeF+xPgY0LOyFam4vd9+ai/w3B42xGuPeBNGUcctEvrxQYO8VE8Bsj47lLhL7nopEe7Pf1uejRvarre8v3oPrLIf0Ry6cM6oxjbA8GV2icPfXsBH89whcj02HIPPxdLtMr5Ey0hPf96TkWp0i2nss4Rx5dxNhT/vaA+g+umSzEsUQbuqt9z1nG2Az9WMfYFL0dwhhfB5eidWYLlP4uRcfWpsBLjy9Aa5HR9ZW/ifmtYEejPL6W8/3zeL/GXKWelkkDZfVYUqMDTbiWCp9S8HPicj62n9ot432pO01l7Dn6Jg38DMNl1U9rmhnDAiXmSnQmcj78L7Y6onXM5sMkH1bTjI5V474rhGNXo2nemXB5RA1Ea5Sx3FYpXAJx31dyxp6sJingcOQMqP5iKO+6ijPW541PgWzpoOCh9dC22mTCuPBDsqoXyWXBq4R216JTN9II/zWEelaMwX9bYy1fI2YrV3PGetvfVc/Iy0oFTwnh0F2pSj5rkZcljnkATOLYsQeIjr/PHUbqEbFjaY01W/Kb/VLZP38N0a2cb8iqh9ZYW/Y4g3DhUaq/f1sJtJYaXdfHR67jjPW7c+fD7nU3BM95wv7OqUrO65GWPLcWE95YK0PJcz16uRevtUJYMZblUEj0x9o06PgyX4hJ67lZvKf1CqI0NIcdQ/HfS2WeSrDowBjvVxuRNJnut5/+ZXoZSB9Uxh7HWfTabbuM6feIfqo1u3ZsRF8vsWviRhT6PE3pV9WxRzKUfm1EvWcuUPq1Ee1zUOpEVfGDRZjzwboXi59PdFR1Ld5wYi3Q+nK0j7O+Uc+ifo0FndRxQj3TM5V8NqNtNxco+WxGc8jzdQnh48GZSj6b0cjmmUo+m1GtTSyfzcjv4AIlh82owRX6u6rC66ytNURP/CcFJtRbBbSW3Xx4erUVZ/L3hdduEs5XAZr+N4tZgMzupStxCtBI1xT43WIV0Hp0dD/BnHR4AdRt1VrQ8bFb0ReJ/c5rK7JrmwJrWq8CWoOOHbsVHfpIa1k8WbqF54P1K7Hzod90Y8GP42xHtvYZcHP7UqA15Zh/O3LqkAZXVjQQ9Dywm8KY1pez35hCOOv0DqIPSV4AtC4cy2cnCq+bqcTciSx70FoWgZ+2C/N2J2r1puoZ80t14dj50Ho/4yio4V6osDeUPWWM3/vYhdxnpkCLpzMJs2so5k1r8Zy0J/yjTZqSzy7k1iJVyWcX+onmw6iBzYRj68Fx3q47WDioMf+nZWwPRsd38T72Xr2Lj9t5R8qofQTQGnRRJOdrEYzdYdJhxkOhcDjlOu7O3P9hLP6bYDsVTx44uzDOAvt1jOeDIalTF0XGZ+QzxvZwpyf1/NeprxCH1qYbdkAHoYmsBl0UmVel7ozXwLPDO3icF5tUxv7vlQlgOaS/cGyFHFmiMtb79tRB5/0/ZNVTKls/3cFz6HKIcY7832DqSe6dxf2D03YCrSkXBXs+u3Bm9eisCmNha+2PsqrnyD9mbeOM9eb34qHzsjXcs2oS/h1ugeIpBO8bWwiHTxsv6EOh650tQlsF0uLSJPAnc7KA539VXyCMZ4HkYZ0Ath6HZeZ5/o3sP4rnGhiYMj4P7ocZl4DGMV/hYqg4xfgAPCpj7A7bAlTGMU8MSYS7W6fy+NdOGAtt1YP8rHyeW51++cKYbJbc/9JBcNx6WfWbEw7K1cEM25qCLuuPLGNcTV9ZzpnUiKt/PAl2V+weoPrJdURK9dBBPnoOtG4b1svAJJHxPbDpv0noy0Zp2G4tfL83U/CbgM2eTZyxfqA4CUZuaS14cmQPN+bxlId82cj7Epq1iefZPYrqQ3sZO6rHkmu0dPWTDn6lVwCtBUfz36XZIOS2XrqflQAvB3kJnqGEx9vplLWwXrIo1yn7yXrJdbAW4q5bcH/Ohh6O6rG43bXSs/B4KAz7H9Bac3RPaFBzHWesr78QBU2H+Aoed8K1T8YoOayVTv4vGoqe9Rc89mDSkbEVNOxDY07TNnJknrCJ+Hv11UJbq6VWf0aDw/kQrtvMnyV43MGt6Rre9w1L1/Cxze+4RpgPq6WAJ9Fw1r90IDvWN5fVvsMeA9SlFeX4wfUFvRzsB6hMauLNjIarka9B9XjDuAWrhLZWSg1MoqFg2O2BzLNoGn5GW654jNA1C8aG6PKkFQrXQZviGNP6eEV/xBGuY0b9jw9UF+LgfJZLdpEJMCnmBag6zoHGOdeksSPTK8bi73iXKh5jVLGQ8Q/YzxnPgaXS59mJsGfSZ1D95YT9xsXB/tkvBL2a4+Nuy4R2l0p2O2Ng+6czA5lncSf8HkWu4jFFhrtzeVs/N+Xx+L0DKI/cYnBM9ZPa11Kv/dEQU9IG0fp4dK+O7aIy1lvtigOb36SWNd9bDq1mnCP/ymHsSTwr3WMJh3eiumeNwcKx1fRfz6uM9fAlWpg2YoNe9dAafSOCk5U8syWbWtFQXtgG0Vp8dK8zd1YZ6yfHx0FZoQGongq5nmMO3x+OnWYs6+UrOcI4LJQeFGjhuQepnU7nam1cl3IhH1tcE2/ETi3ha1eyiJ64g9R+J1z0B/ZnKn5aN29gIn6P05Kwt4VW6VeGVFCYpLSbIRmbJSvxM6Twhjoyf/rty+BzCeuuv6PAYHcLRGvfsf5mSB3rJEKDd41A1fE1K0N6e1GrnLsMaU1JAtDrVIak2xKnXAsypE96Lclzyuc0cmzsU1ynLk2JY4m6hqTzc9HbIJ2PVZ0Z1BP30VTwUw57EQVTx7YSdGMUuSmd57y7WzrPs94b5imVh3owvUjevYFx1TU9irGnPLkmY3NZ+wc99mox/hu7Sj7urF4fzafW41R+rrEe6aWDDomleub5419Wl496TCfMJ3zUuUCv6vg86qSsJrHQzo4y1iEwS894l0z+vgbhA/0T9Yz1NvhzyBgljgO6d4qxHXoxNlZhW5SYw9gG5fWPI+zVc6GeHfttFPkbJYpHQo9aRSk8EP2cFE14q+NmPfMEJ+F3dEMVjws6Oi1CGIdQybVqTn5ck69nHsONrAYd9YSXUe7R/bSe6T8DWE25KJCWvtIzxvH7DZnLGdd5m95BB71uOCNa843NVS9pR3wyRDuxWnBREHoVfwc0U/DMlIq/xkGlLb5vZHqFfC+VsnGf/7iemVFd8Ejo1ozpnHENt4RZifB7iQbRem4s/jQp/F0cnKheC1S9VG75wpPPPaxHtKXrxXkA9fg83SUz/7TKPzi3GYA///cQ4ntI3SxjINOyDqh6jtzkOmNaF+52Ry3h/GVMN5fjCqcS/tUcf/88QdHx/c8E6fLXOBI/x2MS3Uv7NwPmSSrAObhJ7LqPuWZULDk25/44OlblHYB5bqSQv0XFx2q0yWjCaQa4BgvTPdDlT8M547ptQ+bFwRqDyYjWcMP6BHRpospYn/G+6lq8b7zgoXXhFvRIgjZ9nQXdBLaPHSmM23CpzRcdTO3UGFQP/m7WRRq+PQFOHp2CaJ031paLVHFDC17asYJO/p6a9HtpAjQk68WFx8/vNYSwmQGuQcd0Wi8ubHGy0pYkdc9MJP1NmSQJfZeketnRsLBgEqJ14bDuhqKKVcb6xBYx0PXiaMEzHI2MGcQZ681rJ4GF1yjB44IGdRzM5znWd/RNBC+/77LqoTXoIlayPAdK1lqdkttA6d5ULWydTv42n+J3RS+PaHjMeWZOhAc3eiSrHhzHQVpsn6TEcZCKEhLJ2G6w7C+Ms4PUoE901XPceERr0NH10vZkP8Irev8rqzqOYyet6quDwhoTEa0vR+N0r/Mn4VWvj8uqjr8Pt5UCOycrbdlKm97SHOZs7E08jTuOQ7QuHLsPsZVOhmph3CkkqzqtF3eV3Cf4Er5B4ngRfhGsU8bQRvJew9qykTx0yeTcXX5oI5xHG2lXagysDxmDaF04rJfB54genLEeDVoo7PYaVM89kEerjPVvj6vuUfPuCp5Secghyv85498L2wj5W0sGlTFK/tbSVOcYJX9raWhrrZK/tWRbnqTkaS1ZO2kh3Hc0ovXf6D3eX8u6ccb67f+0cPXfCmCegTl3QfXj+WYtra+657k5skxWdfxduqX09nMsGKwKRrSGG83z3RkrhX3RxrJOhBec9hY8XoQ/5MYpOVtKy//UKfPNUjplkKzME0upNJudC0tp4W7WL0sptbEWnmS7CjEr4YVjJ85Y3+8bC7aDyLt5wphbCWwp1TweDV+z7wmeCrk4nfKS/e9lVae16Sy6JEFSjTBEa8rRccj61Z73K2g11Uf5zhE8MwkPOhmn9NFCunIkUemjhfRquFbpo4XUZlii0kcLqbx9HAQ9cBXiVELAqw7CubOQeu/WEm63ieVQBr+HWEjqPLSQdFHRwGrlfWqPf/NTDI1PMn8x0QNORkHEbcpUPwBfJrTnjPXLE6OhYv8+7lm1Eu8/FsL4mEkrpiaA6+IwRGvl0b6vfU/5evl0QSfvnUrnp0Yr42AmNYyMVsbBTEq+HAWzu44T/G5om2wm9MtMGlYtWemXmbS9rVbpi5n0YlosuNnrQT32AOHCRHy9LoS2fkwvJLrTqyjYO3Mn9xfk1RCOxf0ylXr00MIl8v6IKc//0p3WfE/r3rwN38fq6xjj3Kr87xKU3Ewlu7aJsM/mBKhxDhAee1Kn5GMqRVbtXdeP5wueeoSzW8VDl7p1BJ3WDLx4O4nMw41hrYS1aSz1nhhP1uM4l5bCHmIszU6NJmtzxgljvk6xnlZK57DuEtO9iD7yRNXzS7vZiNYbZP0ylo454P2nBLyNWbslRP+vJAbOdj0Lqr+YcM4qrdJfY+kAuU4VEl6yDHM+9NjD4uQTPS4bj8kaCLrK4qwh+s6lMVDr+Uohfj3o29KErrvhBoKOx8FIWvY/ndJ3I+nl+0Slv0bSyIwEpY9G0r2JdC8qutVcWLNGUuyAGFjckLxnLvTdSNp9VKf010ia3jkO2kedBtVTTPh9Z52Ss5FUays+R3nwuF4zxZNH9Pm6GPAatoQf27BGYyEOrXk4aim7ZhlKUx2TlJwNpWUn2J5vKNUcnUDm5EurpsL6MpRqN4iFljfJ+/z8HJl7NSbsboBA1YsJf2mkVXIzlCat1YF+b5bgMSFsn6CDTQeaCTrOwUCaR+4TphE2C9OSdZER0YivEazf9ogna6RteAO+XrA+tVcMPGg9FtH6hDQfH3/GeM4YSPu0ybBPexRUTxZhk0It4Z6bWFvzwXO6AWfsGW8SDS7vk4RjTQj7DY2peo5oKeg4zzqStZyk5FZHyq7Qkv3n/OL6fC/CeouJeC5V3Ud1rCexeyqsu8ThuTQcWc2tI6n3dXUkt+tVz2uLhiFaw5D1q470aL8Opk09CKpOvnOVos1wDlFweVtdRY8i
[truncated: 2,379,728 more chars]
