# Supplementary material for: A new 3D myeloarchitectonic map of the human neocortex based on data from the Vogt–Vogt school
Source: Brain Struct Funct. 2023 Jun 28;228(6):1549–59. doi: 10.1007/s00429-023-02671-6 (PMC10751253; doi:10.1007/s00429-023-02671-6)
Supplement: Supplementary file 5 — Supplementary file5 (VTK 11511 KB) [file 429_2023_2671_MOESM5_ESM.vtk]

# vtk DataFile Version 3.0
None
ASCII
DATASET POLYDATA
POINTS 153124 float
55.84400 95.48700 143.84900
55.93300 95.11300 143.83299
55.71500 95.12200 143.93300
56.18900 95.56900 143.66299
56.12600 95.19700 143.72600
56.49900 95.54500 143.48700
56.37400 95.21100 143.58600
56.77000 95.45200 143.32201
56.62300 95.15600 143.44000
56.79800 95.17100 143.32800
55.85800 94.87000 143.87700
55.90300 94.60800 143.85300
56.08900 94.80100 143.75999
56.30600 94.84300 143.64000
56.51900 94.84800 143.51601
56.86900 94.89500 143.28900
56.71100 94.79900 143.39700
56.86900 94.53900 143.28900
56.06600 94.46900 143.76900
56.13600 94.20700 143.71700
56.27700 94.45800 143.65401
56.48000 94.50200 143.53700
56.68000 94.50700 143.41400
56.85800 94.21100 143.28200
56.30100 94.10400 143.62100
56.40400 93.84700 143.53700
56.48600 94.13000 143.51500
56.65800 94.19500 143.41299
56.80900 93.98400 143.29900
56.54700 93.80400 143.44800
56.71100 93.79400 143.34100
55.49400 97.34000 143.79800
55.39200 96.77500 143.93600
55.23500 97.08500 143.96400
55.87900 97.31000 143.60699
55.70100 96.83300 143.77299
56.22000 97.24600 143.43401
56.03800 96.80700 143.60001
56.50100 97.20400 143.28101
56.38500 96.75100 143.41499
56.63300 96.98300 143.23801
55.22700 96.35700 144.06500
55.04600 96.76000 144.09500
55.52800 96.31700 143.92500
55.85200 96.34700 143.75800
56.20200 96.34700 143.57100
56.72400 96.64000 143.22701
56.56100 96.27000 143.37000
56.81900 96.36800 143.19901
54.91400 96.20200 144.21899
55.02300 95.74300 144.21300
55.29200 95.84300 144.08000
55.64600 95.84300 143.91200
56.00800 95.93000 143.72200
56.36200 95.93200 143.52600
56.95400 96.11200 143.13100
56.71300 95.83100 143.32001
56.97700 95.80800 143.14600
55.44200 95.27200 144.04500
55.09100 95.31300 144.20300
57.06300 95.49300 143.10699
56.94600 95.19800 143.22000
57.09100 95.17300 143.11301
55.42000 94.72700 144.07001
55.11300 94.74900 144.20399
55.66100 94.73000 143.96001
57.08000 94.89900 143.13100
57.02800 94.62600 143.17300
57.23200 94.59400 143.00800
55.31200 94.39600 144.11200
55.38900 94.07200 144.06000
55.61400 94.29700 143.96899
55.89600 94.25600 143.83200
57.04300 94.27300 143.14700
57.19800 94.07700 143.01401
55.60400 93.94800 143.95000
55.69100 93.73000 143.88499
55.89800 93.86100 143.79401
56.18700 93.84500 143.64600
56.98500 93.79100 143.14900
57.18000 93.56200 142.97900
55.83900 93.49700 143.77200
56.14100 93.26000 143.58099
56.22400 93.48300 143.57401
56.55300 93.47800 143.39101
56.83300 93.46300 143.21500
57.04700 93.25200 143.03700
57.24300 93.19400 142.88100
56.38600 93.11000 143.42400
56.60400 93.09200 143.29900
56.88600 92.68500 143.06000
56.88100 93.03600 143.11600
57.17500 92.65600 142.84300
57.20000 92.96900 142.88000
57.07700 92.47400 142.88600
54.44800 99.96600 143.68800
54.46200 99.44300 143.82700
54.27700 99.70800 143.82800
54.67900 99.90600 143.61099
54.64700 99.56400 143.71899
54.86700 99.67100 143.59200
54.46600 99.08000 143.91600
54.14100 99.41600 143.95300
54.75400 99.05500 143.79900
54.94500 99.25200 143.66901
54.29900 98.95000 144.01199
54.29600 98.62700 144.08900
54.60300 98.59100 143.96899
55.08400 98.90700 143.68600
54.90800 98.46400 143.86301
55.29400 98.84600 143.60300
55.26300 98.38400 143.71500
55.46700 98.74600 143.53799
54.45500 98.29700 144.09599
54.40400 98.02100 144.17101
54.71000 97.92000 144.05701
55.05000 97.98000 143.89301
55.65600 98.36100 143.52299
55.37800 97.85800 143.75900
56.02300 98.29800 143.34100
55.75700 97.82400 143.57600
56.36300 98.26100 143.15800
56.12500 97.76200 143.39101
56.39100 97.90600 143.21700
54.62200 97.35800 144.19200
54.30400 97.66300 144.27400
55.01400 97.40600 144.00800
56.50700 97.60300 143.20300
56.81400 96.96700 143.12700
56.81000 97.38100 143.05600
56.94600 97.08400 143.02100
54.30700 97.04300 144.37300
54.42400 96.57700 144.38901
54.71500 96.79200 144.23199
57.00300 96.80100 143.02200
57.04500 96.47400 143.03000
57.26600 96.74800 142.83701
54.54600 96.11200 144.38600
54.53400 95.58900 144.43600
54.78100 95.58600 144.32500
57.30700 96.23800 142.86000
57.19800 95.82000 142.98100
57.40800 95.82800 142.81799
54.80500 94.96100 144.34000
54.53400 95.14900 144.45500
57.40500 95.41600 142.84399
57.25000 95.08600 142.98500
57.44200 94.89000 142.83000
54.78100 94.39100 144.34700
54.48300 94.59900 144.48199
57.42300 94.41900 142.84300
54.76700 93.89800 144.32899
54.39100 94.05000 144.50400
55.09000 94.09200 144.18900
57.36400 94.12300 142.89000
57.30500 93.94300 142.92999
57.38100 93.91500 142.86700
54.49100 93.54900 144.42599
54.92300 93.21700 144.18401
55.08400 93.53400 144.13699
55.41900 93.67900 143.99600
57.30900 93.66800 142.89400
57.41500 93.78600 142.82500
55.35800 93.05000 143.92500
55.62600 93.23500 143.81200
56.01800 93.04900 143.57899
55.96200 93.21500 143.65401
57.43100 93.57800 142.78200
57.40500 93.25500 142.74899
56.31500 92.93100 143.40500
56.59800 92.76900 143.23300
56.79300 92.64100 143.10800
56.83300 92.43300 143.04201
57.40100 92.33400 142.59599
57.34800 92.81800 142.72900
50.96200 91.94600 145.50101
50.82700 91.51700 145.49500
50.61500 91.74400 145.54601
51.29700 91.85300 145.42900
51.13800 91.62100 145.44501
51.50600 91.58600 145.35500
57.06000 92.11400 142.83501
57.30200 91.99000 142.61900
50.32400 91.75000 145.58501
50.42800 91.34700 145.53400
50.14900 91.55900 145.58701
50.76300 91.18000 145.46700
51.12200 91.28600 145.41200
51.37300 91.04400 145.32500
57.53500 91.02500 142.23399
57.50100 90.61200 142.19400
57.39600 90.81400 142.33900
57.61400 90.71300 142.09500
50.22500 91.02800 145.51900
49.93900 91.32700 145.57700
50.53400 90.89500 145.46001
50.94200 90.89200 145.39200
51.16300 90.61600 145.30600
57.27100 90.75100 142.44200
57.30700 90.51800 142.36000
57.11800 90.57900 142.52800
57.40900 90.40700 142.24100
57.68200 90.43500 141.94901
57.50200 90.30500 142.11501
57.60700 90.22500 141.97800
49.95900 90.94700 145.53000
49.84900 90.72400 145.50301
50.19200 90.60500 145.45200
50.65600 90.50900 145.37500
50.97500 90.36400 145.30000
57.18100 90.28400 142.41000
57.17300 90.00200 142.33400
57.31900 90.20200 142.26500
57.41000 90.04600 142.12700
57.52800 90.06100 142.00800
49.98300 90.27900 145.41100
49.66800 90.46300 145.46001
50.29000 90.20500 145.36400
50.84800 90.14500 145.27800
50.58000 90.08200 145.30299
50.80500 89.77200 145.19501
57.28200 89.90400 142.19800
49.73100 90.14100 145.39500
49.93600 89.90800 145.32700
50.05400 89.55600 145.22900
50.34500 89.80700 145.26601
50.54300 89.55600 145.17900
50.30400 89.41400 145.16400
54.16700 100.80700 143.53999
54.02000 100.42700 143.71100
53.80700 100.75500 143.68300
54.50700 100.86900 143.38499
54.35400 100.39400 143.59399
54.83700 100.93500 143.22600
54.75400 100.32500 143.44901
55.14300 101.00900 143.07001
55.10900 100.43200 143.26100
55.34600 100.78700 143.04700
53.48900 100.69800 143.80099
53.70400 100.26900 143.86301
53.24300 100.55300 143.91499
54.06600 99.98400 143.82201
55.10500 99.88500 143.42101
55.40200 100.37500 143.14500
55.42300 99.86500 143.27600
55.61500 100.20800 143.09000
53.46200 100.08400 143.99400
53.31800 99.78800 144.12300
53.77300 99.65700 144.01401
55.10600 99.41300 143.55099
55.38200 99.31700 143.44000
55.72300 99.85700 143.13200
55.75700 99.37400 143.23599
55.95400 99.70700 143.04800
45.80800 99.10200 144.69000
45.84600 98.55000 144.83299
45.62600 98.79200 144.72600
46.17400 99.19800 144.74100
46.12800 98.70400 144.85400
46.49600 99.16500 144.80800
46.44400 98.76600 144.89700
46.76000 99.31600 144.80800
46.75900 98.86000 144.92300
47.09300 99.49900 144.79900
47.03500 99.02200 144.91800
47.37700 99.40500 144.85201
47.28300 99.13900 144.91400
47.59300 99.12100 144.94099
53.75100 99.14500 144.16200
53.49900 99.42900 144.16901
54.02000 98.98900 144.10300
55.65800 98.93600 143.39400
56.19000 99.31200 143.01601
55.95600 98.83800 143.25600
56.57800 99.24700 142.80600
56.33100 98.75300 143.06599
56.63000 98.84200 142.87100
45.77900 98.11000 144.91400
45.50500 98.48200 144.76601
46.11800 98.20200 144.96600
46.42700 98.31400 144.99800
46.74600 98.42200 145.02400
47.05600 98.56400 145.03101
47.34500 98.75800 145.01300
47.65500 98.57800 145.07899
53.53000 99.03500 144.26601
53.63900 98.64900 144.32800
53.85900 98.61300 144.25301
54.15600 98.32800 144.20300
56.75700 98.44800 142.87700
56.60600 98.03700 143.06000
57.08000 98.22500 142.71600
56.85900 97.86600 142.93201
57.18000 97.88800 142.71500
45.73800 97.68100 144.99200
45.40200 98.07100 144.82700
46.09400 97.74500 145.05499
46.42800 97.84000 145.09801
46.73600 97.97500 145.11900
47.06300 98.10900 145.13300
47.37200 98.28400 145.12500
47.70800 98.10700 145.18900
53.68200 98.28000 144.39400
53.80700 97.89100 144.42900
53.99200 98.02100 144.32899
57.12500 97.51000 142.82001
57.13600 97.13500 142.87500
57.44100 97.19000 142.64101
45.73200 97.24600 145.07300
45.37700 97.62600 144.91000
46.08100 97.29800 145.13699
46.42900 97.37600 145.18700
46.76500 97.49300 145.21800
47.03500 97.68500 145.21600
47.37900 97.75200 145.23801
47.72100 97.78500 145.25900
53.96000 97.44600 144.44800
53.98700 96.87400 144.52800
54.12500 96.38400 144.53300
57.52200 96.69900 142.64500
45.72900 96.82200 145.14799
45.40900 97.16100 145.00800
46.06700 96.85300 145.21300
46.41800 96.91400 145.26700
46.77900 97.02600 145.30299
47.16800 97.20400 145.32001
47.52600 97.31400 145.33600
47.73900 97.50900 145.31400
54.27600 95.95800 144.51601
54.27600 95.45500 144.54900
57.52300 96.26500 142.69200
57.66500 95.84700 142.60300
45.68000 96.46500 145.19400
45.42200 96.73000 145.08600
46.01800 96.42000 145.27299
46.37700 96.44500 145.33501
46.73900 96.53700 145.37801
47.08600 96.66300 145.40300
47.57000 96.96600 145.40199
47.40100 96.72500 145.42599
47.79400 96.54900 145.48399
54.26700 94.89400 144.57201
57.63300 95.44700 142.65500
57.67300 95.08400 142.62601
45.41700 96.28800 145.14999
45.80100 96.10500 145.27000
46.01000 95.84600 145.35400
46.29200 95.97500 145.38699
46.69600 96.06100 145.44099
47.07400 96.15700 145.47701
47.42700 96.29000 145.49400
47.76100 96.03800 145.55600
54.10100 94.36900 144.63800
57.62000 94.61900 142.67200
46.41600 95.51900 145.47000
46.09600 95.53800 145.40800
46.69100 95.59800 145.50000
47.04300 95.68000 145.53500
47.42800 95.75800 145.56500
47.76200 95.70800 145.60001
53.81500 94.10600 144.75000
53.93400 93.69300 144.67700
53.49000 93.93700 144.86600
57.48500 94.04300 142.77499
57.61300 94.16300 142.65700
46.30600 95.27100 145.47900
46.34400 95.04300 145.50800
46.64900 95.09800 145.54900
46.99500 95.20300 145.58299
47.33600 95.26900 145.61099
47.80600 95.42000 145.63400
47.64500 95.24700 145.63901
48.03500 94.98200 145.68300
52.31600 93.38000 145.24800
52.31600 92.93300 145.22701
51.96700 93.09300 145.33600
52.75700 93.55100 145.11099
52.74700 93.12900 145.09599
53.07800 93.77900 145.01100
53.34900 93.21200 144.88200
53.83900 92.81300 144.66600
54.04900 93.21300 144.59599
54.51800 92.89500 144.35699
54.58400 93.15000 144.34399
57.48200 93.77800 142.75999
57.56000 93.69600 142.66499
46.67500 94.65300 145.59100
46.35800 94.77400 145.52901
46.97700 94.74500 145.62199
47.31600 94.81000 145.65100
47.67400 94.84300 145.67500
48.00000 94.45600 145.71700
51.30300 92.97500 145.48801
51.17000 92.61300 145.49500
50.84600 93.03500 145.57401
51.58300 93.20800 145.43500
51.73700 92.69200 145.37000
52.22700 92.63200 145.23500
52.74600 92.65000 145.06900
53.25700 92.45900 144.87801
53.53400 92.71600 144.78700
55.03400 92.79300 144.07201
55.58500 92.70400 143.73300
55.92400 92.80600 143.53700
56.23100 92.81400 143.37500
57.57100 93.31800 142.59900
46.46300 94.36500 145.57300
46.72600 94.02400 145.63200
46.91700 94.30400 145.64301
47.27300 94.37400 145.67599
47.63000 94.41700 145.70000
47.91900 94.00600 145.73300
50.34400 93.06500 145.64900
50.58100 92.60000 145.59599
50.14600 92.77000 145.66299
50.94800 92.29500 145.51900
51.51800 92.18600 145.39200
52.10500 92.30400 145.24600
52.47600 92.01900 145.12000
52.86600 92.27800 145.00999
56.66300 92.49500 143.08701
56.87400 92.22300 142.96300
56.90100 92.04800 142.86700
57.53800 92.25500 142.45200
57.52200 92.76500 142.55200
46.98700 93.90700 145.67000
47.14100 93.61200 145.69200
47.27500 93.93600 145.69600
47.56900 94.00700 145.71500
47.80400 93.71700 145.73599
49.81200 92.75700 145.69600
50.04200 92.33700 145.64900
49.64900 92.49500 145.69501
50.47100 92.12500 145.58400
51.92600 91.83600 145.26500
52.20600 91.52000 145.16400
57.02100 91.71900 142.78799
57.05000 91.34500 142.71600
57.20300 91.53100 142.62500
57.44800 91.44700 142.38901
57.59100 91.74100 142.29601
47.34400 93.54800 145.71001
47.61300 93.50000 145.72501
49.03500 92.64200 145.72900
49.02800 92.10200 145.70100
48.73000 92.44300 145.72800
49.37800 92.53100 145.71300
49.49000 92.08700 145.67400
49.94500 91.86600 145.62399
51.75600 91.28200 145.25900
51.97300 91.05700 145.18201
57.28200 91.08600 142.48199
57.04200 90.93600 142.65100
57.73800 91.21600 142.04601
57.73400 90.76700 141.96500
57.87800 90.75500 141.79800
48.40300 92.46100 145.72900
48.61500 92.03600 145.70300
48.23500 92.19500 145.70900
48.85200 91.70800 145.67101
49.20200 91.63300 145.64900
49.57400 91.51700 145.61700
51.58600 90.64100 145.21500
52.04200 90.73300 145.12500
56.81600 90.59600 142.76199
56.91000 90.38700 142.64900
56.64900 90.28500 142.81799
57.89800 90.35800 141.66800
57.69000 90.09100 141.82800
57.84300 89.98700 141.60699
48.33000 91.88600 145.68900
48.22500 91.68500 145.66701
48.53000 91.52500 145.65100
48.87300 91.26700 145.61400
49.24100 91.10700 145.58099
49.59700 90.97400 145.54700
51.21500 90.14400 145.20300
51.83200 90.36600 145.12000
51.56600 90.00900 145.10600
52.00800 90.07000 145.02299
56.84000 89.98600 142.60699
56.71200 90.07200 142.72701
57.02000 90.07200 142.47800
57.42800 89.78900 141.99899
57.65600 89.80700 141.75600
57.80600 89.65200 141.50900
48.11700 91.42800 145.62601
48.10300 91.02700 145.56900
48.49500 91.04300 145.58000
48.89800 90.76700 145.53300
49.28800 90.55600 145.48599
51.12400 89.61000 145.09599
51.90000 89.68600 144.96500
51.46500 89.55900 145.02400
51.60400 89.32000 144.94000
56.63800 89.74700 142.69200
56.68700 89.56300 142.59801
56.87700 89.69400 142.47800
57.10700 89.66000 142.25900
57.28400 89.50000 142.02200
57.51200 89.56300 141.80800
57.57100 89.40800 141.66800
48.20100 90.73500 145.52000
48.53500 90.53100 145.48900
48.56400 90.12800 145.40500
48.95600 90.21900 145.42300
49.40800 89.97100 145.35800
49.73500 89.58100 145.25000
50.66500 89.23600 145.06400
51.16700 89.10300 144.95300
51.60300 89.00100 144.85100
56.70000 89.39400 142.51801
56.86200 89.34500 142.35100
57.07400 89.28000 142.12500
57.32800 89.23600 141.84500
48.66700 89.84300 145.33400
49.01500 89.68000 145.29201
49.06600 89.27600 145.18300
49.45200 89.37300 145.19901
49.98700 89.12800 145.09801
50.33900 88.85600 144.98399
50.73700 88.79400 144.91901
51.44600 88.64500 144.76401
51.06900 88.65600 144.82899
51.17700 88.29900 144.68600
49.20700 89.01100 145.09801
49.55700 88.87100 145.03999
49.64200 88.53100 144.92400
49.97300 88.59300 144.92200
50.38800 88.44300 144.83501
50.78600 88.36000 144.76100
50.93700 87.98000 144.59100
49.63300 88.20300 144.79401
49.74400 87.92200 144.67400
50.06700 88.09000 144.72099
50.50900 88.03700 144.66299
50.70700 87.67900 144.48599
49.78400 87.60400 144.52000
50.04700 87.35200 144.38600
50.24700 87.70000 144.53799
50.52300 87.48200 144.41499
50.35300 87.32000 144.34700
53.86400 101.56800 143.39101
53.96400 101.12800 143.50800
53.69900 101.20400 143.57201
54.16700 101.80900 143.19701
54.23500 101.29600 143.34900
54.46100 102.11700 142.97800
54.57600 101.47500 143.15401
54.75800 101.90700 142.93500
53.38400 101.29500 143.63699
53.51500 100.99600 143.69800
53.17700 101.08700 143.76100
55.01800 101.47900 142.96800
55.60600 100.67400 142.95500
55.45300 101.32000 142.82100
55.73900 101.31800 142.68500
55.84400 100.81500 142.78900
55.95900 101.25000 142.59399
45.16600 100.40000 144.19600
45.25100 99.83700 144.37199
44.98900 100.04300 144.24800
45.47400 100.52000 144.23700
45.57300 100.01500 144.39799
45.69200 100.36000 144.33099
52.91500 100.93500 143.87900
55.88700 100.24500 142.93500
56.12100 100.85300 142.63200
56.18800 100.33100 142.74600
56.36400 100.68700 142.54700
45.18400 99.38700 144.46899
44.90400 99.65900 144.32300
45.54100 99.48800 144.53000
45.95900 100.25200 144.41200
45.93400 99.65700 144.57001
46.19300 100.00700 144.52499
47.13400 100.27900 144.57600
47.19500 99.86200 144.70700
46.96300 99.91400 144.66600
47.53600 100.35800 144.58600
47.50900 99.77200 144.75500
47.90200 100.47300 144.57500
47.88600 99.91800 144.73599
48.19100 100.18400 144.67200
53.14100 100.20800 144.04900
52.83800 100.55800 144.01700
56.16700 99.86200 142.88800
56.50000 100.27000 142.58800
56.49600 99.75400 142.72501
56.76300 100.04600 142.49100
44.63800 99.48400 144.28900
44.89900 99.05300 144.46800
44.48400 99.25800 144.29201
45.35600 98.99100 144.60699
46.40400 99.63200 144.66400
46.76000 99.69900 144.70100
47.87100 99.35900 144.89000
48.28900 99.79900 144.78500
48.17400 99.44700 144.87900
48.56400 99.41100 144.89400
52.91100 100.00900 144.16800
53.14800 99.43100 144.27299
56.96500 99.53400 142.49400
56.88000 98.96200 142.68600
57.11600 99.07500 142.50800
44.81500 98.54200 144.55800
44.50700 98.82600 144.39700
45.15300 98.53900 144.65601
47.89200 98.86000 145.02200
48.24500 98.89700 145.02200
48.66400 98.86600 145.03700
53.32500 99.02200 144.33501
53.45200 98.68200 144.38100
57.19800 98.63400 142.54800
57.38800 97.65800 142.60600
57.44800 98.14800 142.47099
57.65700 97.59900 142.41100
44.51400 98.31400 144.50900
44.66600 97.95500 144.63499
44.99500 98.02700 144.71899
48.01200 98.36700 145.14301
48.34800 98.15300 145.20200
48.46500 98.57700 145.10800
53.37000 98.40100 144.47099
53.57600 97.89000 144.50999
57.78500 97.03900 142.38800
45.07600 97.46600 144.85699
44.74300 97.61600 144.72501
48.06300 97.74000 145.28101
48.47400 97.57200 145.32800
53.60100 97.48700 144.57700
53.72300 97.07100 144.60100
53.74200 96.47200 144.67400
57.76200 96.61000 142.46300
57.65800 96.32800 142.57700
57.81300 96.24500 142.45399
45.12600 97.00000 144.95700
44.80900 97.18600 144.82500
47.90600 97.10800 145.39600
48.22600 97.22600 145.38901
48.53700 97.04100 145.42999
54.07900 95.85200 144.60500
53.79900 95.90700 144.70799
57.93700 96.01600 142.36000
45.17300 96.58300 145.03900
44.89600 96.74200 144.92700
48.19500 96.66800 145.48399
48.51500 96.68300 145.49300
53.99300 95.47800 144.66400
53.98400 94.94800 144.68500
57.81900 95.42100 142.48900
58.02400 95.59600 142.29401
45.02700 96.23300 145.04100
45.07300 95.79500 145.11400
45.44100 95.86600 145.21100
45.79100 95.75400 145.31500
48.09200 96.11900 145.56200
48.54900 96.37500 145.54100
48.39300 96.14500 145.56900
48.76400 95.94300 145.59900
53.66300 94.95000 144.81300
53.72500 94.49500 144.78900
53.37100 94.68500 144.92200
58.00000 95.12400 142.32300
57.81500 94.77900 142.49500
45.51900 95.40500 145.28799
45.27500 95.54300 145.20500
45.77700 95.43300 145.34801
48.08100 95.56900 145.62801
48.41600 95.68900 145.62500
48.74000 95.37800 145.66299
53.01800 94.56000 145.05200
53.20800 94.22100 144.98000
52.92100 94.18100 145.08000
57.78100 94.33900 142.50600
45.32300 95.18200 145.25400
45.47700 94.92200 145.32001
45.72200 95.02600 145.37300
46.04800 95.09100 145.44099
48.37900 95.14700 145.67900
48.69000 94.88500 145.70700
51.96000 93.71000 145.35400
51.86700 93.42300 145.37199
51.51900 93.72200 145.45700
52.28300 93.85700 145.26401
52.58300 94.07800 145.17799
54.22800 92.78200 144.48801
57.72800 93.78800 142.50200
45.60900 94.65200 145.37000
45.79800 94.33700 145.43600
46.02500 94.64100 145.46899
48.37500 94.51000 145.72301
48.68400 94.54800 145.73199
50.81900 93.52700 145.59200
51.18700 93.42000 145.52200
53.75300 92.34000 144.67000
54.62400 92.55900 144.27299
54.20300 92.42000 144.47000
55.02000 92.42100 144.04100
55.49500 92.44600 143.75400
56.15600 92.47300 143.31400
56.82800 92.46500 142.91200
56.66700 92.62300 142.98300
57.10500 92.56900 142.68201
57.80000 93.43500 142.36400
57.66000 93.17400 142.47600
57.72700 93.05900 142.37199
46.15300 94.21900 145.52200
46.13700 93.87000 145.53400
46.47600 93.91900 145.59399
48.26300 93.94700 145.74300
48.70700 94.26300 145.74500
48.64500 93.85200 145.75101
48.94200 94.08000 145.74899
49.67400 93.73200 145.72099
49.43700 93.31800 145.73500
49.27800 93.61400 145.74400
50.09800 93.53400 145.68500
49.84600 93.18400 145.70200
50.50700 93.37100 145.63499
53.01600 91.97000 144.93600
54.12800 92.02400 144.47200
53.56000 91.89200 144.71700
57.01700 92.10300 142.74500
57.10700 92.35900 142.68800
57.27500 92.21700 142.53700
57.65200 92.62500 142.36501
57.64900 92.17900 142.31200
57.74200 92.12000 142.15800
46.61000 93.53300 145.62500
46.34700 93.65100 145.58000
46.87500 93.58700 145.65800
48.09100 93.42200 145.74400
48.49600 93.44600 145.75101
49.00400 93.73300 145.75200
48.94300 93.24000 145.74600
49.40400 92.92500 145.72400
53.13700 91.63500 144.87000
52.66200 91.56500 145.02901
57.27800 91.94300 142.47200
56.90500 91.19300 142.78000
56.93000 91.61800 142.76601
57.74500 91.77200 142.13800
57.84000 91.78800 142.02299
46.41300 93.35400 145.59000
46.51600 93.13800 145.60400
46.84200 93.20400 145.65100
47.28500 93.18400 145.69600
47.74100 93.05200 145.72400
48.09200 92.97900 145.73801
48.50500 92.92200 145.74100
52.34600 91.12700 145.08800
56.60700 91.16000 142.93300
56.66200 90.96800 142.89700
56.39900 90.84400 143.03500
56.81100 90.85500 142.80000
57.94800 91.39800 141.83400
57.93700 90.92800 141.76900
58.05400 91.05000 141.65199
46.62900 92.92300 145.61200
46.79400 92.73100 145.63200
47.07900 92.83800 145.66600
47.50300 92.69200 145.69501
47.97700 92.55400 145.71400
52.41600 90.68800 145.01700
52.13600 90.42900 145.05701
52.36300 90.28500 144.96899
56.59600 90.56000 142.89500
56.36100 90.52600 143.02699
58.08000 90.64500 141.53200
58.13700 90.33100 141.37000
58.05600 89.99500 141.34599
46.88500 92.54200 145.62900
47.18500 92.41200 145.65199
47.24800 92.07100 145.63400
47.60500 92.19100 145.67000
47.95500 91.96100 145.67400
52.37100 89.92500 144.89500
56.39400 90.18600 142.95799
56.50100 89.93000 142.83701
58.07900 89.63900 141.16299
57.84600 89.44200 141.36000
57.89000 89.26800 141.21201
47.37000 91.81300 145.61800
47.67000 91.61300 145.61800
47.62800 91.13700 145.55299
47.86100 91.20400 145.58000
52.27000 89.49100 144.82600
51.93800 89.29000 144.86000
56.38400 89.56600 142.81500
56.51200 89.40300 142.66701
57.60900 89.21000 141.51700
57.71300 88.97500 141.25800
47.77800 90.75300 145.49400
48.02200 90.41800 145.44299
48.30700 90.21800 145.41701
48.08400 90.11100 145.38000
51.94900 88.98300 144.77400
51.79700 88.72600 144.72400
52.13700 88.75000 144.64900
56.52900 89.10800 142.52699
56.81200 89.02200 142.24400
56.58400 88.91300 142.39400
57.05300 88.97100 141.98599
57.29900 88.94800 141.71800
57.49000 88.90900 141.48300
57.52700 88.71100 141.31300
48.24400 89.82200 145.31100
48.46000 89.48400 145.22301
48.77300 89.31900 145.19099
48.49800 89.14200 145.12399
51.90500 88.39700 144.57500
51.52500 88.27400 144.61301
51.72800 88.03100 144.46899
56.59700 88.73900 142.29100
56.77900 88.68800 142.09000
57.03500 88.67800 141.83400
57.29100 88.65900 141.54900
48.80300 88.94000 145.06799
49.04900 88.66800 144.97600
49.35900 88.45400 144.89900
49.08800 88.36700 144.86700
51.34400 87.94200 144.50800
51.64800 87.66200 144.31700
49.15500 88.06600 144.73900
49.13500 87.74600 144.59599
49.45000 87.81500 144.62801
51.11600 87.60700 144.39101
51.27200 87.29800 144.21300
49.26900 87.43500 144.43900
49.39800 87.10800 144.27299
49.72900 87.16900 144.29700
50.75700 87.23100 144.25101
51.04900 86.95900 144.06700
49.83500 86.79200 144.08000
49.46100 86.80500 144.09300
50.21600 87.00400 144.17900
50.57000 86.80800 144.03600
50.94600 86.69000 143.92799
49.60000 86.43900 143.85699
49.95200 86.17600 143.66800
50.12200 86.57400 143.92500
50.51200 86.38600 143.77800
50.72900 86.56900 143.88000
50.23500 86.27600 143.72400
44.42000 101.39800 143.72099
44.61400 101.05600 143.87199
44.34800 101.06300 143.79401
44.76300 101.44600 143.79700
53.49000 101.79800 143.42700
53.52100 101.50900 143.52100
53.13800 101.63500 143.58299
53.73100 102.04300 143.26100
54.03400 102.32800 143.05701
54.38500 102.62300 142.82500
54.99400 101.97000 142.81300
54.85600 102.50200 142.68300
55.39300 102.50800 142.44901
55.29700 101.94800 142.68201
55.90300 102.48000 142.22301
55.77000 101.84600 142.49100
56.42200 102.15400 142.07201
56.24900 101.79200 142.26801
56.74700 102.02500 141.94299
56.74100 101.64200 142.05499
57.02200 101.89000 141.82899
44.15600 100.90500 143.77600
44.49200 100.65900 143.94299
44.16800 100.63900 143.84900
44.90600 100.79800 144.01700
45.06200 101.20100 143.94299
52.81700 101.41400 143.74001
56.26200 101.24800 142.42900
56.63500 101.21300 142.23599
57.25200 101.46800 141.81400
56.99900 101.19500 142.03700
57.34100 100.90300 141.91299
44.67300 100.23300 144.10500
44.21000 100.30300 143.94501
45.39700 101.02800 144.06700
45.74600 100.71000 144.23801
48.36200 101.17100 144.37100
48.32200 100.59400 144.55099
48.03200 100.87500 144.45599
48.77000 101.36800 144.30701
48.69300 100.71300 144.51601
48.95500 100.93100 144.44501
52.53500 101.07300 143.92000
56.67800 100.64400 142.37399
57.01400 100.72100 142.15700
57.39300 100.40800 142.00700
44.60800 99.81600 144.19501
44.26200 99.78100 144.09000
46.08600 100.73600 144.29300
46.42800 100.07400 144.54601
46.37500 100.49600 144.41200
46.77000 100.67400 144.41299
46.70300 100.15800 144.55901
47.20300 100.78900 144.42599
47.61900 100.94900 144.41000
48.57300 100.09000 144.70300
49.18200 100.57800 144.54700
48.91300 100.24400 144.65500
49.25200 100.06300 144.69901
52.46300 100.56500 144.10100
57.07000 100.13300 142.27600
57.41000 100.02000 142.09300
44.16800 99.19900 144.19701
48.91200 99.72700 144.80400
49.29700 99.57700 144.83600
52.66300 100.03600 144.22301
52.76600 99.55500 144.34000
57.41000 99.61900 142.18401
57.39500 99.13400 142.30499
57.83200 99.22700 141.98000
43.88500 98.90300 144.15900
44.16600 98.65300 144.31500
43.74700 98.48600 144.18800
48.96800 99.15500 144.95900
49.35300 99.12800 144.95799
53.18700 98.86600 144.41400
52.95300 99.11300 144.41400
57.59800 98.65500 142.26401
57.81100 98.07800 142.21300
44.11700 98.22000 144.38600
44.11000 97.86800 144.45399
44.39500 97.83200 144.56400
48.65800 98.35900 145.16100
49.21500 98.81200 145.04500
48.97000 98.44800 145.13699
53.01700 98.59500 144.52901
53.13600 98.15200 144.60001
53.29600 98.14900 144.54900
57.96400 97.45700 142.18800
44.46000 97.34800 144.67599
44.13700 97.51500 144.52600
48.74000 97.89700 145.26199
49.07500 97.84400 145.27100
53.28400 97.75100 144.63499
53.37200 97.30200 144.68900
53.54500 96.85500 144.70000
53.36500 96.94500 144.75200
57.99500 96.51500 142.26900
58.13100 96.92600 142.11000
44.56500 96.92900 144.78400
44.18300 97.00100 144.62700
48.88500 97.26300 145.38800
49.18600 97.43900 145.35300
53.37400 96.57700 144.79700
53.48500 96.03800 144.81500
58.15600 96.03900 142.15800
58.25700 96.40800 142.04201
44.70500 96.52300 144.89500
44.41600 96.62900 144.77400
48.81200 96.60200 145.50301
49.35900 97.05700 145.41901
49.10400 96.72600 145.48100
49.39100 96.43000 145.52100
53.78300 95.34800 144.75200
53.51300 95.41200 144.84801
58.24800 95.68400 142.08400
58.44100 95.88300 141.88901
44.54400 96.21700 144.87601
44.63300 95.89600 144.95300
44.82800 95.97300 145.01100
49.08500 96.15800 145.56599
49.40500 95.92600 145.59100
53.24600 95.18500 144.95799
58.34900 95.27900 141.98100
57.97600 94.62800 142.33200
58.17000 94.86500 142.14900
44.75900 95.62200 145.02600
45.02600 95.41500 145.13901
49.11600 95.52000 145.64301
49.41700 95.58200 145.63300
52.72700 94.74700 145.14400
52.71000 94.43000 145.14900
52.38500 94.63900 145.23700
52.96700 94.99700 145.05901
57.92700 94.17500 142.34399
58.13200 94.42800 142.15700
45.02200 95.08100 145.16600
45.24200 94.84400 145.25200
49.04100 94.98500 145.69501
49.46200 95.29200 145.65900
49.43300 94.88300 145.68900
49.69300 95.06900 145.66499
51.43000 94.18700 145.47501
51.81400 94.11200 145.38699
52.10800 94.35900 145.30901
57.89600 93.79100 142.32300
58.06300 93.99500 142.17101
45.24900 94.55400 145.26900
45.47500 94.34500 145.34700
48.98000 94.49600 145.72900
49.27800 94.54100 145.71700
49.89000 94.63100 145.67700
49.61600 94.30600 145.70900
50.28800 94.44200 145.64799
49.99800 94.06700 145.68800
50.32300 94.10100 145.65700
50.73100 93.84400 145.60800
51.05600 93.96100 145.54700
54.66500 92.16500 144.21001
55.25200 92.14000 143.87199
55.75900 92.16200 143.55099
56.15600 92.19900 143.28400
56.55000 92.25500 142.99800
57.05800 92.50900 142.63901
57.37300 92.48900 142.47900
57.45600 92.78200 142.39700
58.01600 93.26600 142.02600
57.63300 92.75800 142.30099
57.95600 93.52400 142.19200
57.79900 93.06800 142.25600
45.88700 94.04100 145.47000
45.56200 94.02800 145.38100
49.29100 94.06800 145.73500
50.40800 93.76800 145.64900
53.69000 91.44500 144.63400
54.09400 91.62400 144.45799
54.58100 91.78400 144.22099
55.02500 91.87700 143.98000
55.53400 91.82800 143.66000
56.14700 91.92500 143.25000
57.54600 92.27900 142.31300
45.82900 93.74400 145.46001
46.09600 93.56500 145.52600
52.96500 91.33700 144.91200
53.34800 91.30300 144.76100
56.74900 91.57300 142.78799
56.76300 91.46300 142.81700
56.35300 91.10300 143.05901
57.37900 91.88700 142.31100
57.85800 91.91600 141.91400
58.01400 91.64600 141.77600
46.12900 93.33800 145.53101
46.18600 93.09400 145.53300
53.03900 91.04900 144.85800
52.68600 91.08100 144.98000
56.10600 90.61200 143.17500
58.23900 91.37500 141.47800
58.24100 90.82100 141.38100
58.33200 91.09000 141.31799
58.44000 90.80800 141.12700
46.33600 92.79100 145.55299
46.57400 92.60000 145.58501
52.67500 90.71900 144.94400
52.74400 90.36600 144.86200
56.10600 90.14300 143.11501
58.33500 90.52300 141.17999
58.28400 89.89700 141.01601
58.34000 90.20400 141.06500
58.54200 90.05200 140.73801
46.66700 92.28700 145.57201
46.97500 92.12400 145.60600
46.74500 91.99400 145.55901
52.79100 89.94500 144.77100
52.55700 89.64100 144.78000
52.79000 89.59400 144.69600
56.20300 89.94300 143.02699
56.27700 89.76400 142.93900
58.39500 89.65700 140.75200
58.12800 89.38700 140.96899
58.25700 89.26400 140.72501
47.00800 91.78500 145.57201
47.16500 91.49000 145.55000
47.41700 91.28700 145.55400
47.17100 91.17500 145.50700
52.66600 89.26000 144.64500
52.26000 89.13100 144.73199
52.46000 88.90900 144.60600
56.11100 89.40200 142.94000
56.28500 89.21700 142.75600
57.95700 89.05100 140.99400
58.11300 88.97300 140.74100
47.39000 90.90300 145.48500
47.40300 90.58300 145.41800
47.58800 90.32200 145.37700
47.80200 90.04300 145.33299
52.41200 88.56200 144.49899
56.18600 88.89000 142.68900
56.37900 88.75900 142.47900
57.93300 88.79700 140.86200
57.70300 88.67100 141.06100
47.89900 89.72200 145.25700
48.01200 89.43200 145.17400
48.42700 88.87400 145.02600
48.09800 89.08100 145.06300
48.15500 88.72400 144.94099
52.20300 88.29100 144.45900
52.11200 87.97300 144.34399
56.40700 88.45800 142.28500
56.75300 88.39000 141.92799
56.50800 88.26800 142.08400
57.03100 88.42400 141.67300
57.24100 88.45300 141.46600
57.43900 88.43300 141.21001
48.54700 88.56100 144.91100
48.79900 88.32000 144.83299
52.19800 87.61500 144.15500
51.90300 87.47100 144.17101
52.11300 87.31200 144.03200
56.55300 88.07400 141.90700
56.88800 88.13600 141.61099
57.16800 88.28300 141.41701
48.76900 88.04600 144.71500
48.73700 87.72900 144.56000
51.67800 87.28700 144.12801
51.91500 87.06900 143.95500
48.79000 87.33600 144.36800
49.11100 87.02300 144.21300
51.47700 86.98900 144.00900
51.82700 86.84000 143.84599
49.11900 86.56400 143.93300
51.60200 86.74100 143.84000
51.30900 86.62900 143.82600
46.67000 85.20400 142.23801
46.93500 84.98000 142.12100
46.65100 85.01100 142.00200
46.96600 85.34600 142.53400
47.14500 85.11600 142.36700
47.22600 85.48300 142.77699
47.45000 85.23700 142.61000
47.52000 85.39200 142.79500
48.62300 85.98100 143.49699
48.94300 85.76100 143.35300
48.58900 85.72000 143.29401
48.75800 86.25900 143.71100
49.22000 86.09500 143.60800
49.63300 86.10800 143.62500
50.76900 86.14200 143.58099
50.94400 86.41700 143.74899
47.07100 84.81300 141.98500
46.71700 84.82600 141.79500
47.32000 84.89700 142.19400
47.58800 85.00700 142.41400
47.85100 85.36500 142.85699
47.90500 85.13000 142.63499
48.18000 85.49600 143.04601
48.26300 85.26900 142.84900
48.40700 85.59700 143.17300
48.67900 85.44000 143.06100
49.08700 85.50000 143.14400
49.34200 85.73900 143.34500
49.82600 85.78100 143.36800
50.41200 85.68400 143.26100
50.35200 85.99300 143.50400
47.01900 84.69000 141.78600
47.17800 84.56900 141.69800
47.38400 84.69600 141.97000
47.69500 84.77900 142.18800
47.99500 84.89300 142.40401
48.31200 85.02500 142.61501
48.62300 85.17800 142.81400
49.04900 85.20300 142.87300
49.47300 85.45900 143.11200
49.86300 85.33900 143.00101
50.15300 85.50800 143.13499
47.43300 84.54200 141.78400
47.56800 84.45700 141.71800
47.76000 84.56800 141.93900
48.07300 84.66300 142.15199
48.38700 84.79100 142.37199
48.72400 84.95400 142.59700
49.09300 84.85300 142.52699
49.28900 85.02000 142.71300
49.50500 85.17600 142.86200
47.75300 84.36500 141.63901
48.11200 84.44300 141.87100
48.44500 84.55300 142.09399
48.74900 84.69800 142.31700
56.73400 103.54500 141.46899
56.62400 102.92700 141.73000
56.40700 103.34400 141.70500
56.85500 103.13500 141.54300
43.92500 102.23300 143.32800
43.97100 101.73600 143.48599
43.71000 101.89200 143.35800
44.22400 102.47800 143.34300
44.34300 101.86500 143.55901
44.52900 102.76200 143.33701
44.55200 102.27700 143.49400
44.87800 102.43900 143.52499
56.09600 103.39400 141.83900
56.20200 102.93200 141.93900
55.84800 103.08800 142.05299
56.39500 102.56300 141.95799
57.02700 102.81300 141.55000
56.84300 102.38600 141.77901
57.31700 102.69900 141.42300
57.21300 102.43100 141.56100
57.58300 102.48600 141.32600
43.44600 101.86800 143.27200
43.69300 101.38000 143.49100
43.33500 101.58200 143.30800
44.07000 101.31800 143.63300
44.81300 101.92100 143.66701
45.16800 102.11400 143.69099
52.76200 101.97400 143.55600
53.23200 102.11800 143.38200
53.53300 102.49300 143.15700
53.96200 102.82600 142.89999
54.49000 103.19400 142.58099
55.00000 103.04300 142.43300
55.42100 103.20700 142.19901
57.34400 102.00800 141.60600
57.73900 102.03000 141.36200
43.82400 100.76600 143.69600
43.42600 101.03800 143.48300
45.19600 101.57900 143.85899
45.41500 101.87100 143.81900
49.14600 102.01600 144.08299
49.01200 101.70800 144.19200
48.70800 102.03000 144.08701
49.36900 101.78300 144.15100
52.43600 101.61400 143.75700
57.64900 101.52900 141.55400
57.61900 101.09200 141.68900
58.04100 101.00400 141.43600
43.85100 100.13500 143.86200
43.48400 100.44300 143.65199
45.69800 101.61800 143.95000
45.86300 101.10400 144.13901
46.04100 101.38000 144.08701
48.06500 101.60300 144.22400
47.93600 101.24300 144.33501
47.66300 101.60500 144.20200
48.37900 101.79100 144.16600
49.26200 101.43000 144.27200
49.23100 101.04900 144.39600
49.58800 101.20300 144.32600
52.04000 101.28000 143.95100
57.73300 100.58600 141.74300
58.09000 100.32500 141.56500
43.86200 99.60400 143.99100
43.50200 99.82400 143.80299
46.39200 101.10600 144.22701
46.85600 101.17400 144.26700
47.28500 101.31400 144.26700
49.62000 100.80500 144.45000
49.55400 100.38500 144.58501
50.00000 100.52500 144.50400
52.13000 100.65800 144.14200
57.75100 99.95000 141.88000
58.11900 99.72900 141.67500
43.85600 99.23000 144.07600
43.53400 99.17500 143.95900
49.65600 99.96200 144.70399
50.06900 99.97100 144.66901
52.48900 99.96100 144.28600
52.22500 100.18000 144.27499
58.23900 99.22600 141.68900
43.42000 98.64400 144.02100
49.83300 99.69300 144.77299
49.64600 99.33300 144.88499
52.41800 99.50500 144.43600
52.69100 99.04200 144.49899
57.92000 98.61900 142.03600
58.27100 98.69200 141.75800
43.81300 97.91800 144.32201
43.41800 98.06200 144.12601
49.28800 98.52400 145.11400
49.59900 98.71500 145.05000
52.74400 98.54600 144.61400
52.97400 98.09500 144.65601
58.12100 98.24500 141.94901
58.12900 97.80500 142.00800
43.86100 97.38700 144.43500
43.58000 97.59500 144.27901
49.34200 98.17600 145.19099
49.66500 98.13800 145.18500
53.00200 97.58400 144.75301
53.17600 97.05800 144.79401
52.98700 97.17100 144.83600
58.30000 97.33800 141.92500
43.87600 97.03600 144.49699
43.57500 97.09300 144.35400
49.44600 97.63800 145.30299
49.71400 97.70100 145.28000
52.99300 96.75800 144.89799
52.95900 96.30300 144.97200
53.20700 96.36300 144.88200
58.46700 96.66800 141.83501
43.88200 96.68200 144.54800
44.17600 96.45500 144.70100
49.78200 97.23500 145.36700
49.62200 96.69700 145.47000
49.87200 96.64200 145.46800
53.19800 96.04400 144.92101
53.23900 95.65600 144.93600
58.76100 96.37200 141.59100
58.63600 96.01600 141.70500
58.84800 95.81400 141.51100
44.22500 96.02700 144.77200
44.43500 95.77500 144.88499
49.75000 96.07700 145.55400
49.97400 96.26600 145.52000
52.92000 95.70200 145.04201
53.02000 95.38600 145.02800
52.72200 95.46700 145.11400
58.73500 95.33600 141.59801
58.34300 94.69500 141.95799
58.55300 94.90500 141.75800
44.48900 95.42100 144.93900
44.74300 95.27100 145.04900
49.70700 95.55100 145.61900
50.14100 95.94200 145.54800
50.05600 95.49200 145.59900
50.28600 95.59300 145.57300
52.24000 95.11800 145.26300
52.57700 95.07100 145.17400
58.27000 94.19900 141.97800
58.50200 94.38100 141.75700
44.77200 95.01600 145.07899
44.89500 94.76300 145.13600
49.94000 95.11600 145.64200
50.47500 95.27700 145.57800
50.25800 94.90200 145.62500
50.55400 94.91600 145.59399
51.32300 94.54200 145.48801
51.61800 94.67900 145.41600
51.98400 94.84300 145.33099
58.57400 93.98300 141.61800
58.32600 93.82000 141.84100
58.44300 93.53600 141.64999
58.13600 93.75300 142.03400
45.00700 94.48500 145.19000
45.16300 94.21100 145.24899
50.72700 94.53700 145.58501
50.62000 94.14800 145.61400
51.09300 94.40300 145.53200
56.92700 92.11800 142.68100
57.52100 92.50100 142.25301
58.05500 92.96300 141.87801
45.29100 93.89500 145.29800
45.55100 93.64700 145.37900
45.25000 93.61800 145.28101
53.92300 91.28400 144.51700
54.26600 91.19400 144.34000
54.55400 91.45900 144.20900
55.08000 91.52400 143.91200
55.74800 91.50600 143.48599
55.37300 91.31700 143.71700
56.28000 91.66700 143.12801
56.64300 91.70400 142.86200
57.81000 92.34200 141.96700
57.27200 91.99800 142.38699
58.39400 92.34400 141.42500
57.94700 92.08300 141.80701
58.35600 92.06700 141.41400
45.82900 93.37600 145.45300
45.47600 93.30400 145.34500
45.77600 93.05000 145.42400
53.94700 91.06700 144.48599
53.60500 90.97000 144.62300
55.51200 91.06000 143.60001
55.55300 90.68700 143.52299
56.03200 91.15400 143.25700
58.44600 91.80000 141.27200
58.26200 91.60800 141.46300
58.50700 91.52500 141.17300
46.03600 92.88200 145.48801
52.88800 90.77500 144.87700
53.20100 90.74200 144.75400
55.90700 90.66400 143.29700
55.62500 90.41600 143.42999
58.57300 91.24000 141.04500
58.53700 90.64300 140.95900
58.71800 90.86000 140.77499
58.89300 90.51500 140.43500
58.61200 90.41900 140.78200
58.82200 90.24000 140.42999
46.12400 92.69500 145.49899
46.27700 92.48200 145.51300
53.12000 90.28200 144.71700
55.82000 90.33700 143.31000
55.82500 90.01600 143.25200
58.76400 89.95900 140.39000
46.28600 92.19800 145.48599
46.70300 91.77500 145.52400
46.41900 91.95300 145.48700
46.52200 91.69700 145.47701
53.05200 89.92600 144.67900
53.08300 89.56800 144.58099
56.03400 89.66500 143.05901
55.86300 89.70800 143.16701
58.59000 89.65400 140.48500
58.51200 89.35600 140.42200
46.71500 91.48400 145.47600
47.08700 90.95800 145.45599
46.82700 91.19100 145.44800
46.89600 90.90900 145.41299
53.04400 89.13900 144.47701
52.76400 88.83300 144.47800
55.77800 89.27100 143.09900
55.79200 88.96200 142.98700
56.00700 89.06900 142.88499
58.29200 89.00300 140.50500
47.05300 90.66200 145.38200
47.15700 90.30900 145.31200
47.64100 89.81400 145.25500
47.31400 89.93800 145.23500
47.27300 89.57800 145.12399
47.62100 89.54600 145.16600
47.44600 89.36100 145.08200
52.82300 88.43700 144.31200
52.45700 88.26200 144.36800
52.63500 88.08300 144.23100
55.83200 88.68700 142.84100
55.90500 88.44300 142.67500
56.13200 88.56900 142.56700
57.82600 88.57600 140.83600
58.06900 88.70900 140.60500
47.66100 89.13100 145.02499
48.09300 88.42400 144.81000
47.73300 88.73100 144.88100
47.71400 88.41600 144.75000
52.47700 87.82400 144.16800
55.99000 88.22500 142.48300
56.08700 88.01200 142.28101
56.29000 88.14500 142.19200
57.87500 88.47900 140.68900
57.62000 88.27900 140.85100
48.39300 88.14600 144.72200
47.83800 88.11800 144.63499
48.23400 87.85300 144.57001
52.66000 87.59500 143.99300
52.53700 87.34700 143.90601
56.21600 87.83500 142.04300
56.37500 87.68700 141.78999
56.59100 87.84300 141.69501
56.81800 87.89800 141.50700
57.00600 87.95200 141.34000
57.27800 88.12600 141.15401
48.30800 87.53000 144.42101
52.30800 87.11700 143.86200
56.51700 87.55100 141.52901
56.81400 87.68900 141.32700
48.40000 87.22500 144.27800
48.77400 86.96600 144.16499
52.18300 86.86700 143.75500
45.65000 85.39200 141.81900
45.88800 85.14200 141.67101
45.48900 85.27700 141.53900
45.83600 85.52000 142.09599
46.00800 85.27900 141.92999
46.09000 85.63400 142.37700
46.26500 85.34900 142.16901
46.37100 85.75400 142.65401
46.53600 85.48200 142.46201
46.63400 85.86100 142.88499
46.85200 85.62100 142.75000
46.93600 85.82400 142.97900
48.67600 86.72400 144.02299
48.80800 86.49700 143.88800
48.63900 86.55600 143.92599
51.52000 86.41100 143.64301
51.85300 86.55900 143.65401
46.08300 84.91500 141.49100
45.70300 85.04000 141.37399
46.32900 85.05500 141.84700
47.33300 85.74100 143.04201
47.55200 85.53900 142.93600
47.71600 85.90300 143.28400
47.81600 85.64600 143.09399
48.10300 86.00700 143.44600
48.18300 85.78100 143.27901
48.26100 86.20300 143.61800
48.27800 86.44400 143.79800
48.58500 86.43300 143.83200
51.03800 86.03700 143.46899
51.23200 86.25900 143.59100
46.19300 84.70300 141.24100
45.85600 84.81400 141.14000
46.45500 84.76200 141.52299
50.84900 85.54800 143.09599
50.85100 85.82600 143.32100
46.01100 84.59800 140.88699
46.34100 84.41300 140.84200
46.51900 84.52200 141.17700
46.84100 84.57900 141.49800
50.21000 85.26800 142.92200
50.54600 85.36500 142.97301
46.68200 84.29700 140.90100
46.98700 84.22700 141.00800
46.99900 84.36400 141.24300
47.29700 84.41500 141.50500
49.53300 84.87300 142.56300
49.81000 85.05300 142.73801
50.41400 85.15000 142.79100
50.20100 84.99000 142.64200
47.25800 84.17200 141.07401
47.55100 84.22500 141.31799
47.93700 84.11300 141.31700
48.09100 84.24800 141.57500
48.50000 84.33200 141.80600
48.82600 84.44900 142.01900
49.06300 84.60200 142.23700
49.77300 84.65700 142.31700
49.38100 84.65000 142.31000
49.90800 84.84400 142.51601
48.24000 84.07800 141.36501
48.54400 84.14500 141.54100
48.95800 84.22700 141.72701
49.25700 84.40000 141.98900
43.37400 103.67600 142.69600
43.54300 103.07300 142.94800
43.27500 103.22700 142.80800
43.67000 103.91000 142.71600
43.77700 103.35600 142.93201
43.88800 104.01400 142.75000
44.06800 103.56900 142.95000
44.09100 104.05400 142.79300
56.19600 104.95900 141.25000
56.04100 104.41200 141.51601
55.85200 104.79900 141.46600
56.69200 104.71600 141.09100
56.40400 104.40300 141.34399
57.11300 104.45100 140.96001
56.76500 104.07400 141.27200
57.12300 104.03400 141.09599
43.10800 103.06600 142.79800
43.28500 102.69200 142.97400
42.91900 102.87400 142.78000
43.63000 102.60700 143.12000
43.89000 102.79900 143.14301
44.16300 103.04200 143.14700
44.35500 103.77200 142.96100
44.47400 103.29100 143.15100
44.71300 103.77500 143.04800
55.81100 104.06600 141.74001
55.59600 104.52700 141.67300
56.27400 103.87400 141.58701
57.24100 103.59700 141.17101
57.08200 103.24500 141.38000
57.70300 103.26200 141.00800
57.41400 103.03100 141.25600
57.81400 102.88500 141.05901
43.49400 102.26400 143.17400
43.08600 102.19700 143.04100
44.89400 102.92800 143.37199
44.75900 103.34000 143.20599
55.77200 103.61000 141.91100
55.37100 103.96200 141.96300
57.99000 102.50900 141.06300
43.07900 101.49000 143.23300
45.27300 102.58800 143.56300
52.93600 102.54100 143.30701
53.41100 102.96200 143.02499
53.87600 103.26500 142.77100
54.16100 103.55300 142.57401
54.37900 103.97300 142.34700
54.88400 103.73400 142.23801
58.03700 101.96000 141.19200
57.96500 101.56800 141.34300
58.31700 101.56700 141.10899
42.86200 101.23600 143.21400
43.11600 100.78900 143.42500
42.75500 100.95900 143.23801
45.57700 102.21300 143.74100
48.68400 102.55800 143.90500
49.06600 102.33000 143.97600
49.69300 101.59500 144.18900
49.58000 102.16100 144.00500
50.09100 102.27000 143.92400
50.07200 101.76200 144.09599
50.55400 102.43400 143.81500
50.58700 101.90300 143.98700
50.92300 102.62000 143.70200
51.12400 102.10100 143.84000
51.25200 102.56900 143.66400
52.57400 102.74900 143.32600
52.21300 102.19100 143.60100
52.95000 103.25700 143.05000
53.44400 103.48600 142.83000
53.81600 103.78400 142.60699
58.44200 101.08700 141.14301
43.16000 100.14900 143.59300
42.82600 100.44600 143.38699
45.98200 102.19200 143.81799
46.18900 101.69900 144.00900
47.61300 102.18100 144.00700
47.96700 102.11900 144.04401
48.28100 102.43700 143.94299
50.01800 101.15500 144.30099
50.44700 101.42600 144.16299
51.00100 101.42300 144.08600
51.69400 102.61600 143.56300
51.62100 101.80100 143.85300
58.42800 100.59300 141.26700
43.15900 99.53000 143.72701
42.84200 99.85100 143.52299
46.60600 101.64800 144.08501
46.97800 101.64100 144.13200
47.29100 101.85400 144.09200
50.46100 100.91700 144.32700
50.81900 100.68100 144.35899
51.13600 100.96400 144.22099
51.52800 101.06100 144.12000
51.82800 100.47800 144.25700
58.47600 100.02800 141.35600
43.15600 99.00600 143.83400
42.76900 99.19600 143.61900
50.39500 100.28000 144.53900
50.72000 100.23700 144.51601
52.08600 99.86800 144.39900
58.48100 99.54100 141.45100
43.14900 98.49800 143.92900
42.88400 98.72700 143.76199
49.99100 99.48200 144.82001
50.61400 99.89600 144.63400
50.32600 99.50800 144.77699
52.17000 99.35200 144.53500
52.39800 98.84500 144.62100
58.59900 99.05500 141.44901
43.10700 98.15600 143.97099
42.83800 98.27700 143.81900
49.96000 99.03400 144.94200
50.26800 98.84500 144.96600
52.57300 98.42700 144.68700
52.74200 98.05800 144.72800
58.42500 97.97700 141.74600
58.65700 98.44700 141.49699
43.00200 97.82400 143.97200
43.28100 97.47700 144.15800
49.94000 98.47600 145.08600
50.22500 98.28100 145.11200
52.63500 97.73900 144.82401
52.78400 97.27700 144.87399
58.57700 97.33900 141.69200
58.76100 97.81800 141.49100
43.24100 96.93400 144.21700
43.58200 96.59100 144.42400
43.30900 96.46900 144.30901
49.96600 97.83900 145.23100
50.21500 97.83300 145.21700
52.66100 96.93300 144.96800
52.75400 96.52500 145.00301
58.72600 96.85500 141.60300
58.87200 97.23700 141.45100
43.89800 96.15700 144.61600
43.52100 96.16000 144.44299
43.67500 95.92600 144.54100
50.23000 97.34800 145.31400
50.06900 96.92800 145.40601
50.34400 96.79700 145.40601
52.99300 95.95700 144.99600
52.69200 96.07200 145.07201
58.98700 96.63500 141.38100
58.97300 96.09900 141.39900
59.15400 96.15100 141.23199
44.15500 95.53900 144.78600
43.83200 95.72400 144.62900
43.83400 95.40200 144.65401
50.16000 96.45200 145.47800
50.38100 96.43500 145.46300
52.50500 95.80700 145.14999
59.10600 95.54000 141.25301
58.77600 94.68700 141.50700
59.06100 94.84500 141.23700
44.47100 94.99100 144.95599
44.06500 95.04200 144.77901
44.07400 94.71200 144.80299
44.37100 94.59300 144.93401
44.07900 94.46300 144.81200
50.39800 96.10000 145.50500
50.50000 95.67900 145.53999
50.65500 95.89500 145.49800
52.09400 95.61400 145.26601
52.40300 95.45800 145.20200
58.70000 94.28600 141.53799
58.89500 94.07100 141.29401
44.74000 94.44000 145.08600
44.27100 94.25800 144.90100
44.58000 94.11200 145.03000
44.29100 93.97000 144.90900
50.88100 95.42100 145.50800
50.78100 95.00900 145.55400
51.30200 95.24300 145.44901
51.10900 94.87000 145.50600
51.66100 95.21900 145.38200
51.94700 95.29300 145.31900
58.70000 93.38400 141.35100
44.95200 93.93200 145.17300
44.49500 93.74000 144.99400
44.76500 93.69100 145.10100
44.61800 93.36600 145.02901
58.00000 92.65700 141.86099
59.01900 93.19900 140.99400
58.51500 92.78000 141.39700
59.00100 92.80100 140.91901
45.07200 93.38800 145.20599
44.87800 93.17800 145.12700
54.32300 90.79600 144.26500
54.67700 91.14200 144.11200
55.09500 91.13500 143.87100
54.83900 90.93300 144.00301
58.91800 92.37700 140.89500
58.69100 92.03400 141.05901
58.96200 92.00100 140.75999
45.44600 92.91600 145.31300
45.08900 93.02800 145.19800
45.13200 92.76400 145.19600
53.76500 90.61700 144.51100
54.00200 90.85400 144.43300
55.01500 90.76900 143.87801
55.10200 90.56000 143.80299
55.30600 90.71900 143.69299
58.99900 91.63800 140.62100
58.74000 91.47400 140.88901
59.28400 91.30300 140.18401
58.95400 91.16800 140.55701
59.27800 90.99900 140.09399
45.84700 92.68200 145.41901
45.35700 92.57700 145.25900
45.68200 92.42600 145.34700
45.39900 92.30100 145.24500
53.47500 90.51400 144.61600
55.18600 90.37200 143.71300
55.28800 90.12900 143.59100
59.06700 90.74500 140.27901
59.18500 90.27500 139.92500
46.00500 92.34700 145.43100
45.64400 92.10600 145.30099
46.01000 91.97700 145.38699
45.71800 91.83700 145.28400
53.44900 90.16500 144.57001
53.26000 89.93500 144.60001
53.52300 89.81300 144.46300
55.60000 90.03500 143.38600
55.28800 89.74500 143.49899
58.93800 89.88600 140.10300
58.73500 89.66600 140.28400
58.83000 89.52700 140.06200
46.29800 91.61500 145.40700
45.96800 91.54000 145.30701
46.01900 91.25800 145.27299
46.39300 91.20300 145.35500
46.07700 91.02100 145.23801
53.38700 89.39200 144.41701
55.50800 89.69700 143.36800
55.59700 89.48300 143.26401
58.66800 89.24100 140.12399
46.66400 90.85500 145.34700
46.35000 90.72500 145.24300
46.45500 90.28800 145.15900
46.75000 90.47200 145.27400
46.50500 89.90800 145.06000
46.86200 90.07000 145.18700
46.51200 89.58000 144.95599
46.92000 89.64800 145.07100
46.68000 89.39900 144.93500
53.35900 88.99300 144.30901
53.10700 88.73800 144.31799
55.40100 89.07100 143.25500
55.56000 88.84600 143.08000
58.46500 88.99800 140.24899
47.20800 89.24600 144.99300
46.84700 89.20600 144.89999
47.05800 89.00900 144.87300
53.25200 88.41500 144.13499
53.05000 88.12700 144.09300
55.45200 88.49700 142.99800
55.66500 88.32000 142.77100
58.24600 88.68000 140.32100
47.32500 88.84100 144.85400
47.26800 88.40900 144.65500
52.86600 87.86500 144.04601
55.58200 88.00800 142.65300
55.86100 87.88300 142.36900
57.79700 88.11400 140.46100
57.97900 88.40800 140.47200
47.41100 87.99400 144.49699
47.84600 87.73400 144.45399
52.98100 87.66300 143.90300
53.04100 87.41200 143.73801
55.85700 87.60100 142.17799
56.16800 87.53900 141.85899
57.13200 87.86300 141.10899
57.41500 87.91100 140.78600
47.85500 87.34700 144.25900
52.69700 87.05300 143.67700
56.28700 87.32600 141.56400
56.72800 87.38600 141.13699
57.05400 87.65300 141.00500
44.90700 85.76100 141.64301
45.29000 85.51700 141.68201
45.08400 85.47200 141.43900
45.15500 85.90900 142.02600
45.39600 85.65900 141.92999
45.41200 86.04800 142.36501
45.63500 85.78600 142.24200
45.60200 86.21800 142.65900
45.91600 85.93400 142.57001
45.94200 86.17400 142.81799
48.13500 87.12900 144.19600
48.37900 86.94000 144.12199
52.65500 86.72300 143.50400
52.31700 86.66500 143.58200
52.50300 86.45000 143.37900
44.95900 85.38900 141.21100
45.32100 85.18300 141.24899
45.07700 85.21200 141.06400
46.33100 86.04800 142.90199
47.09600 85.92700 143.12700
46.78300 86.08300 143.13300
46.94300 86.31000 143.37399
47.30100 86.06200 143.29500
47.29200 86.30100 143.48000
48.12300 86.83200 144.03101
48.29800 86.69600 143.97000
47.91300 86.70100 143.90401
48.46600 86.57400 143.91499
51.62400 85.90200 143.24300
51.82600 85.74000 143.05299
51.99600 86.03800 143.24500
52.10700 86.34300 143.43201
51.67400 86.20200 143.45200
44.99400 85.16600 140.90500
45.26000 84.99700 140.88200
44.90200 85.12600 140.71400
45.54000 84.95400 141.08501
47.72700 86.20800 143.51801
47.94200 86.41600 143.71600
51.30400 85.95500 143.34801
51.34400 85.63500 143.07300
45.15200 84.87900 140.52200
45.42600 84.70600 140.49200
45.58700 84.76700 140.78400
51.14200 85.42100 142.93201
45.68900 84.54200 140.42500
46.02200 84.34000 140.36501
46.07000 84.43300 140.61700
50.91900 85.26500 142.82600
46.36600 84.25000 140.51801
46.69500 84.14900 140.61301
47.05600 84.09800 140.79500
50.53200 84.75600 142.34599
50.66200 85.02900 142.62601
47.48900 84.00800 140.89301
47.75200 84.05500 141.13300
47.81300 83.94900 140.96500
49.60700 84.49300 142.12100
49.99300 84.45500 142.04800
50.17300 84.68100 142.30299
48.09700 83.95300 141.09399
48.47600 83.96200 141.23199
48.85600 84.00800 141.38300
48.77900 83.87300 141.14999
49.08400 84.04700 141.47900
49.27400 84.07900 141.53999
49.47400 84.19300 141.70599
49.66600 84.33400 141.90500
49.05900 83.83700 141.11700
49.29700 83.91000 141.25500
56.26400 106.62400 140.61700
56.03200 106.10300 140.91701
55.88900 106.55700 140.81300
56.76600 106.34400 140.47900
56.45600 105.93300 140.77800
57.21100 106.16400 140.31700
56.92500 105.67100 140.63699
57.26400 105.73800 140.44000
42.70900 104.42700 142.20799
42.75100 103.89000 142.40100
42.44000 104.10200 142.20700
42.98500 104.70100 142.21500
43.04800 104.08600 142.44501
43.32400 104.92200 142.25400
43.36700 104.32200 142.47600
43.68400 105.15100 142.29100
43.77200 104.51500 142.53799
44.03100 105.42800 142.29601
44.08600 104.82400 142.52400
44.25000 105.15400 142.45500
55.71600 105.79200 141.16901
55.59600 106.35300 141.01401
56.10000 105.51800 141.09399
56.58300 105.30400 140.93800
57.42600 105.33100 140.49001
57.08100 105.00400 140.78500
57.49200 104.92200 140.59000
42.98800 103.50200 142.61301
42.60800 103.39500 142.49800
44.32700 104.27300 142.77901
44.45200 104.94400 142.58200
44.50500 104.59000 142.71700
44.82000 104.82200 142.71201
55.58800 105.22400 141.42599
55.30100 105.88100 141.30800
57.60800 104.47600 140.67000
57.42000 104.03000 140.92799
57.69800 104.01400 140.77200
42.46800 102.99800 142.56400
42.67100 102.58700 142.76401
42.27300 102.76800 142.54601
44.81900 104.22900 142.91701
45.16300 104.48000 142.90601
55.20800 104.72200 141.76401
55.02200 105.33300 141.61700
57.74800 103.60700 140.86800
58.25500 103.15100 140.69099
42.75600 101.98600 142.96899
42.40300 102.19100 142.76401
45.00500 103.36600 143.25301
45.15800 104.10400 143.03600
45.22400 103.67600 143.19200
55.02500 104.27000 141.99699
54.67000 104.66700 141.99100
58.31900 102.54400 140.83501
58.22000 102.13300 141.02200
58.44600 102.10400 140.87700
42.79100 101.57700 143.09599
42.50600 101.53100 142.98500
45.30100 103.06300 143.41299
45.58400 103.26400 143.40100
50.33800 102.93500 143.68300
50.49800 102.83500 143.69400
50.29800 102.77000 143.73801
50.38100 103.10300 143.61501
54.18500 104.52800 142.21800
58.64000 101.86200 140.80600
42.50400 100.87100 143.14900
45.73600 102.71400 143.60699
45.95700 103.14100 143.50400
48.74200 102.88200 143.79201
49.18200 102.74200 143.82700
49.65600 102.61100 143.84599
49.96700 102.84400 143.74001
50.70200 103.08000 143.57600
51.15700 102.99200 143.53400
52.23500 103.03300 143.30499
52.57100 103.46700 143.07700
52.84000 103.80500 142.88901
53.32400 104.08600 142.65100
53.86700 104.21300 142.43600
58.72000 101.40600 140.86600
42.29400 100.62100 143.11501
42.52300 100.23900 143.30099
42.17400 100.35800 143.11400
46.28800 102.71900 143.69000
46.40700 102.12400 143.90401
46.58700 102.43400 143.82600
47.47900 102.55000 143.87300
47.79900 102.82300 143.79300
48.31900 103.07800 143.72000
51.39900 103.28900 143.38800
51.81600 103.41700 143.26199
52.33300 103.86700 142.99300
58.78200 100.88200 140.94600
42.54300 99.68900 143.42300
42.25500 99.93200 143.24001
46.89200 102.18100 143.94400
47.26000 102.30300 143.93900
51.18600 100.57600 144.33900
51.42400 100.31800 144.38200
58.80700 100.31100 141.05299
42.48200 99.28300 143.47099
42.26700 99.43300 143.33900
51.01400 100.01800 144.54100
51.31800 99.64900 144.60600
51.61200 99.93900 144.46800
51.85700 99.67900 144.50101
58.87000 99.62900 141.13901
42.32200 98.88700 143.45700
42.56600 98.56600 143.63200
50.71300 99.54900 144.72301
50.96900 99.32400 144.75301
51.24000 99.21300 144.74699
51.98100 99.23600 144.60800
52.11200 98.91000 144.66800
59.23600 99.32700 140.90900
58.94100 98.89100 141.20799
59.23600 98.91800 140.97301
42.55000 97.99100 143.71500
50.61000 99.05700 144.87300
50.88200 98.66500 144.94501
51.15100 98.89300 144.84801
52.42800 98.23900 144.76401
52.11000 98.42300 144.78999
58.99500 98.20500 141.25600
59.25000 98.49800 141.01401
42.75900 97.64700 143.87700
42.94200 97.30700 144.01700
50.53400 98.49900 145.02800
50.75700 98.15100 145.08900
52.30300 97.88800 144.87199
52.23900 97.49600 144.97000
52.50500 97.41200 144.92200
59.08100 97.58400 141.24400
59.32100 97.87800 141.01801
42.90200 96.86300 144.05299
43.21800 96.07300 144.30099
43.02000 96.51300 144.15401
42.90700 96.16700 144.12601
50.45100 97.91700 145.17400
50.67300 97.78100 145.18401
52.38800 97.08000 145.01199
52.27800 96.85700 145.07700
52.48800 96.57000 145.06599
59.57100 97.46900 140.83400
59.37100 97.13800 141.01700
59.65500 96.91200 140.77299
59.12300 97.03600 141.24300
43.47400 95.66500 144.46100
43.05000 95.70900 144.23700
43.04500 95.27600 144.26100
43.32800 95.33400 144.40900
43.07700 94.99600 144.29201
43.40600 94.87500 144.46899
43.07600 94.77200 144.29500
50.57100 97.43100 145.26601
50.59900 96.90900 145.35800
50.80300 97.21400 145.28300
52.35500 96.20600 145.14600
52.16900 96.60300 145.13699
59.28000 96.57000 141.11301
59.56300 96.43900 140.85100
43.65400 95.14700 144.58099
43.78800 94.69000 144.66400
43.27200 94.55000 144.40601
43.60100 94.35900 144.57800
43.26800 94.26200 144.40199
50.61500 96.38000 145.44000
50.88200 96.84800 145.33701
50.91300 96.37100 145.39999
51.07800 96.65000 145.34000
52.26100 95.86100 145.20599
52.01700 96.18300 145.22400
59.36800 95.97800 141.02299
59.28500 95.17600 141.05400
59.48300 95.46100 140.88200
43.96800 94.15900 144.75900
43.48600 94.02700 144.51700
43.81600 93.85300 144.68100
43.52200 93.72800 144.52699
50.85200 95.96000 145.46001
51.26000 96.22800 145.36600
51.12200 95.79200 145.43401
51.55400 96.12800 145.32700
51.44700 95.69800 145.38699
51.77800 96.12400 145.28400
51.78200 95.71900 145.32100
59.51100 94.90600 140.79700
59.25100 94.39700 140.98700
44.21500 93.63700 144.86301
43.74700 93.48700 144.63400
44.02800 93.42300 144.76801
43.89300 93.10900 144.68100
59.24400 93.81900 140.89101
44.36500 93.11500 144.90401
44.15400 92.91200 144.79601
59.37600 93.38400 140.66800
59.24500 92.59400 140.61099
59.45200 92.98700 140.48801
59.49100 92.61900 140.35100
44.78400 92.90600 145.06799
44.35200 92.74500 144.87399
44.67600 92.59600 144.99699
44.39400 92.47400 144.86600
54.58900 90.69900 144.11000
59.48300 92.26300 140.24699
59.23000 91.95800 140.44299
59.50600 91.90700 140.11200
45.05800 92.45000 145.13499
44.62400 92.27200 144.94299
44.96700 92.11200 145.05901
44.67700 92.00300 144.92900
54.03600 90.53500 144.37100
54.63700 90.42300 144.04401
54.23300 90.29600 144.22900
54.67100 90.13200 143.97600
54.89900 90.38900 143.89200
59.50700 91.55200 139.98500
59.37700 90.70600 139.85100
59.65700 91.06900 139.61700
59.63800 90.58200 139.42999
45.33600 92.00000 145.17999
44.91500 91.79500 144.99400
45.26400 91.62600 145.09399
44.98900 91.52200 144.97501
53.78800 90.22900 144.42999
53.93700 89.89700 144.29300
54.85700 90.08600 143.85699
54.78800 89.78600 143.82500
55.03600 90.04800 143.73900
59.48600 90.14600 139.41901
45.58400 91.62800 145.20500
45.24600 91.20100 145.00600
45.65900 91.25200 145.15700
45.28400 90.81200 144.93300
45.56600 90.90800 145.05400
45.35700 90.56400 144.89900
45.72700 90.49100 145.00400
45.44300 90.35400 144.87000
53.72400 89.60600 144.32700
54.96600 89.78300 143.71300
55.01500 89.61100 143.63000
59.07900 89.83900 139.86400
59.28100 89.78900 139.51601
45.90700 90.80900 145.13800
46.10800 90.48400 145.11700
45.73600 90.06100 144.88200
46.10400 90.13500 145.01700
45.75900 89.74800 144.79100
46.15900 89.71300 144.89900
45.92400 89.56100 144.78101
53.71800 89.36600 144.27000
53.58800 89.16000 144.26801
53.86000 89.17300 144.14301
55.24600 89.30900 143.41299
54.86800 89.16200 143.57800
59.03700 89.56500 139.76801
58.86900 89.25200 139.81900
46.42900 89.18700 144.78300
46.07400 89.36600 144.75101
45.98600 89.10000 144.61301
53.71000 88.92500 144.12900
53.48100 88.67700 144.13901
53.84300 88.69300 143.97400
55.01000 88.87200 143.40300
54.86600 88.46400 143.32201
55.22400 88.67700 143.20900
58.65200 89.01000 139.98000
46.84400 88.80300 144.73100
46.37500 88.78400 144.59700
46.75600 88.46000 144.55600
53.68100 88.39300 143.92700
53.42900 88.14300 143.93500
53.79900 88.04000 143.70200
55.07200 88.31200 143.13901
55.01700 88.05900 143.04800
55.33400 88.16200 142.90401
58.46800 88.73100 140.03101
46.85600 88.05400 144.38901
53.30500 87.82300 143.83501
53.56000 87.58300 143.58800
55.12600 87.82800 142.84801
55.32400 87.59100 142.57700
55.54900 87.71400 142.49001
58.01900 88.04700 140.07401
58.21400 88.37600 140.09500
47.16600 87.80500 144.35100
47.46700 87.61400 144.32201
53.29400 87.15400 143.47900
55.49900 87.36100 142.28900
55.66200 87.11500 141.97301
55.90100 87.34000 141.93800
57.58900 87.77000 140.41499
47.38600 87.32900 144.15300
53.10400 86.83800 143.39000
52.92300 86.89200 143.49600
52.89300 86.58500 143.31500
55.97400 87.10400 141.67999
55.98700 86.90300 141.49100
56.33500 87.10800 141.31700
56.60900 87.12800 141.03200
56.90300 87.16900 140.71100
57.17900 87.52600 140.71600
44.17400 85.81100 140.95100
44.49400 85.55300 140.95000
44.31100 85.57700 140.77000
44.38500 85.95800 141.38300
44.65000 85.65500 141.25301
44.70600 86.05400 141.81000
44.95800 86.19000 142.17400
45.18400 86.33700 142.49200
45.40700 86.47400 142.76801
46.14300 86.28600 143.02200
45.77100 86.46300 142.97000
46.08800 86.48500 143.15601
47.93000 87.00300 144.08900
47.54700 87.00000 144.00200
52.74300 86.31200 143.18500
56.18200 86.87500 141.26199
56.43900 86.87200 140.96500
44.76000 85.37000 140.96300
44.52900 85.34800 140.64999
46.50200 86.34400 143.22600
46.74500 86.56900 143.49100
47.44100 86.42300 143.61099
47.11200 86.59800 143.63300
47.36200 86.76300 143.81500
47.60200 86.59200 143.75900
52.05300 85.61300 142.87700
52.29200 85.88800 143.02600
52.40400 86.16300 143.20100
44.52000 85.20400 140.37700
44.80100 85.06300 140.46001
44.64900 85.05900 140.25101
51.73700 85.45000 142.81100
44.87100 84.87400 140.12900
45.10900 84.63800 139.88000
45.27800 84.67000 140.20300
51.40500 85.25500 142.70799
45.44700 84.45700 139.87801
45.79000 84.29400 139.94400
45.79700 84.37100 140.15500
51.26700 84.98200 142.46700
51.03000 85.06400 142.60100
50.94300 84.80200 142.32700
46.15000 84.17900 140.09700
46.55800 84.06100 140.26401
46.89500 84.03100 140.52400
46.90200 83.94600 140.32500
50.80800 84.56400 142.06100
47.24900 83.92900 140.56400
47.59600 83.83700 140.58900
47.91400 83.83300 140.75999
50.20200 84.32500 141.85201
50.46000 84.46900 141.99600
48.30700 83.81700 140.90300
48.59200 83.83100 141.03101
48.59500 83.75500 140.87801
49.52300 83.99800 141.40700
49.78200 84.03800 141.45599
49.95300 84.20100 141.69000
48.86500 83.73800 140.89200
49.11500 83.72300 140.89400
49.38100 83.74900 140.94400
49.72200 83.84500 141.11400
56.16500 107.87000 140.19701
55.83100 107.63900 140.42999
55.75300 108.27800 140.21600
56.58100 107.57000 140.11800
56.19000 107.24600 140.41901
57.03000 107.34000 139.98300
56.66700 106.96100 140.30099
57.47200 107.17700 139.81400
57.16000 106.72000 140.14200
57.55900 106.76000 139.91901
42.19900 105.14000 141.76199
42.39800 104.65800 142.00700
42.08700 104.61300 141.89200
42.29500 105.70800 141.60100
42.57900 105.04400 141.94400
42.83900 105.87400 141.75101
42.86200 105.32200 141.95200
43.24600 106.09400 141.81599
43.27200 105.51800 142.02600
43.52500 106.21400 141.86501
43.68400 105.75100 142.07700
43.78800 106.24400 141.93201
55.66200 107.06600 140.71600
55.43200 107.84300 140.51500
57.69200 106.31700 140.00000
57.54400 105.80500 140.26300
57.80100 105.83200 140.11000
41.99400 104.19300 141.99300
42.21000 103.79800 142.20799
41.91200 103.86400 142.05901
44.18700 105.97500 142.14000
44.48100 105.39400 142.42599
44.49800 106.14200 142.16200
44.72000 105.72500 142.36501
44.75300 106.20100 142.20100
55.21100 106.62600 141.06700
55.13300 107.35100 140.82201
57.87400 105.38300 140.21700
57.86500 104.91100 140.37801
58.34400 105.03800 140.04700
42.27300 103.28600 142.39301
41.93600 103.27000 142.24800
44.90100 105.25700 142.57401
45.05400 105.91800 142.37000
45.22700 105.44600 142.57401
45.44800 105.90400 142.45100
54.85400 106.09600 141.40401
54.76100 106.86100 141.15100
58.13800 104.43300 140.36700
58.00400 103.90100 140.61800
58.34800 103.83400 140.42500
41.79000 102.89900 142.29100
42.03500 102.50000 142.51500
41.70800 102.59300 142.33800
45.26800 104.92700 142.76700
45.73100 105.06300 142.80099
45.56100 105.47200 142.62801
54.55600 105.51500 141.72800
54.36200 106.32600 141.49800
58.67400 103.49600 140.31400
42.14500 101.87100 142.73500
41.80600 102.08900 142.52000
45.46100 104.06400 143.10800
45.65300 104.75000 142.90100
45.55800 104.47200 142.98199
54.17900 105.06900 142.02400
54.12200 105.69500 141.81599
58.67500 102.44500 140.61501
58.82000 102.88500 140.38800
42.20500 101.31500 142.90601
41.88300 101.52000 142.70300
45.81800 104.14100 143.14200
45.74400 103.68100 143.28700
50.17900 103.04000 143.65800
53.69400 104.69700 142.31900
53.72400 105.32100 142.08501
58.96600 101.84000 140.57300
59.12900 102.29100 140.33200
42.23800 100.93400 143.01500
41.97600 100.86600 142.90401
46.10700 103.52600 143.39700
46.34200 103.18900 143.54201
46.43200 103.54700 143.43201
48.78400 103.18900 143.68201
49.09000 103.31600 143.63000
49.48000 103.10400 143.68600
49.72200 103.39100 143.57001
50.12500 103.41600 143.52699
50.49500 103.51500 143.45000
50.91600 103.56500 143.37100
52.87100 104.28200 142.71001
53.18200 104.89200 142.40500
59.09900 101.27700 140.61501
59.39000 101.67200 140.29500
41.91800 100.17100 143.02499
46.81400 103.24300 143.57500
46.77700 102.72200 143.74899
47.37200 103.36300 143.58000
47.19500 102.81300 143.75600
47.86500 103.48900 143.56300
48.26200 103.59900 143.53600
48.68600 103.72600 143.49100
51.24500 103.90100 143.19901
51.82400 103.98400 143.06599
51.46600 104.21400 143.05800
52.19900 104.44500 142.82600
52.29200 105.04300 142.59200
52.61800 104.63000 142.65401
59.13400 100.73300 140.71500
59.50800 101.09500 140.34000
42.04000 99.67900 143.18100
51.87700 104.35700 142.93201
51.57900 104.50000 142.94000
51.93800 104.62000 142.82899
51.94800 104.93600 142.71001
59.16000 100.18600 140.81000
59.46400 100.58800 140.48801
42.01700 99.19300 143.25200
51.61300 99.40600 144.62700
51.77300 104.56000 142.88499
59.28600 99.77500 140.78999
59.55200 100.16200 140.50301
41.96800 98.69900 143.29900
42.19600 98.28100 143.48100
51.48500 98.91500 144.78500
51.82200 98.95700 144.71100
59.62900 99.58600 140.54401
59.52000 98.98100 140.73000
59.83700 99.23000 140.42599
42.22100 97.65200 143.58000
42.54800 97.45100 143.78999
42.02300 97.24600 143.51199
42.34900 97.05600 143.72501
42.05500 96.93000 143.56400
51.23300 98.48300 144.94099
51.50900 98.35900 144.92500
51.78100 98.41300 144.85800
59.53000 98.40200 140.79500
59.80100 98.73300 140.52499
42.66000 97.04200 143.90100
42.23000 96.57000 143.70100
42.62200 96.55400 143.92999
42.10100 96.13800 143.65199
42.40900 96.20600 143.83701
42.05000 95.72500 143.63800
42.38800 95.77600 143.85001
42.00600 95.40500 143.61900
42.38900 95.29100 143.86900
42.13200 95.14400 143.70799
51.05100 98.10000 145.06100
51.36000 97.98200 145.03999
51.67400 97.90800 144.99899
51.98700 97.85200 144.94600
59.60000 97.92900 140.78101
59.77900 98.23400 140.60100
42.68500 95.97500 144.01401
42.71400 95.50800 144.05701
42.77700 95.04200 144.11200
42.23200 94.82200 143.77299
42.57000 94.81800 143.99001
42.21100 94.47000 143.75500
42.56600 94.41900 143.98700
42.36700 94.24600 143.85600
50.90200 97.63800 145.18401
51.20500 97.59100 145.14999
51.51100 97.50500 145.11501
51.80700 97.38900 145.07899
52.07800 97.19700 145.05800
59.83900 97.70700 140.58800
59.78700 97.28300 140.65199
60.01600 97.31100 140.44099
42.92200 94.50400 144.20300
42.87000 94.19700 144.17101
42.52200 94.03500 143.94800
42.81000 93.93600 144.12500
42.61400 93.67200 143.98599
51.07500 97.15900 145.25400
51.36200 97.12200 145.21400
51.63700 97.00000 145.18401
51.91100 96.80900 145.15800
59.88200 96.93600 140.56900
59.89300 96.46300 140.54401
43.17500 93.92000 144.33900
43.06100 93.56900 144.25700
42.87100 93.41700 144.13499
51.25600 96.75200 145.29401
51.47300 96.60900 145.27699
51.73500 96.50400 145.24100
59.62300 95.84400 140.77100
59.81100 96.01700 140.59900
43.47100 93.39000 144.47701
43.06500 93.21000 144.23801
43.31900 93.16300 144.37900
43.21500 92.85800 144.29100
59.87500 95.40700 140.48399
59.59000 94.35400 140.63300
59.87400 94.86800 140.42101
43.65700 92.85900 144.53600
43.46300 92.65700 144.41400
59.93400 94.41400 140.28500
59.56400 93.65900 140.53101
59.85000 93.96700 140.28500
60.00200 93.62600 140.04900
59.74200 93.38700 140.27499
60.10100 93.33800 139.86200
44.06000 92.64100 144.72200
43.65300 92.48700 144.49899
43.96500 92.33100 144.63901
43.69800 92.21500 144.48700
59.91300 93.00500 139.98100
59.75400 92.63100 140.05299
60.10800 92.66700 139.65199
44.33600 92.16900 144.79700
43.92100 92.00900 144.57300
44.25300 91.84100 144.70700
43.97900 91.74100 144.55701
59.94400 92.27100 139.71300
59.78400 91.87300 139.76300
60.13200 91.90000 139.34500
44.61300 91.71600 144.85001
44.21300 91.52600 144.63300
44.54800 91.35400 144.75101
44.30400 91.24500 144.61501
54.44400 90.08100 144.08299
59.95600 91.43200 139.37399
60.08600 90.88700 138.95100
39.61700 89.63000 139.44701
39.84400 89.32400 139.52000
39.63900 89.48900 139.34100
39.77000 89.56400 139.63300
44.85700 91.34400 144.88300
44.58400 90.90000 144.66000
44.91500 91.00700 144.83000
44.63500 90.50800 144.57800
45.00400 90.58400 144.75900
44.65500 90.19700 144.49500
45.00000 90.19200 144.64500
44.83100 90.01200 144.51700
54.23900 89.80100 144.12199
54.54400 89.76100 143.95200
59.80200 90.26600 139.02000
39.95100 89.06900 139.41100
39.72200 89.29300 139.25999
40.00400 89.33500 139.77600
40.08200 89.06600 139.62601
40.19700 89.20000 139.93300
40.20900 89.06000 139.81599
40.42100 88.95800 140.00700
45.31100 90.19300 144.77000
45.02800 89.83800 144.54100
45.40600 89.85100 144.69501
45.22600 89.66600 144.56300
54.02700 89.46800 144.14101
54.33800 89.37900 143.95100
54.67400 89.41900 143.77499
59.53200 89.74700 139.10100
39.91600 88.95000 139.17799
40.22700 88.63200 139.32201
40.20200 88.79900 139.50101
40.33400 88.82600 139.74699
40.52600 88.70100 139.89200
45.69600 89.43600 144.65100
45.39900 89.48800 144.56100
45.48300 89.15800 144.45300
54.09600 89.00400 143.95500
54.45000 88.97400 143.74800
59.11700 89.42000 139.54100
59.27100 89.29500 139.19200
40.40300 88.53500 139.50101
40.56200 88.50700 139.71300
45.82200 88.85200 144.44701
54.12600 88.53300 143.75200
54.57900 88.58500 143.52400
59.00800 89.15100 139.52100
58.76300 88.89400 139.70700
46.15500 88.63500 144.46700
46.36700 88.34000 144.38901
54.25200 88.18000 143.52800
54.60800 88.00400 143.24500
58.78800 88.66700 139.46600
58.53700 88.57700 139.78500
58.49900 88.31600 139.59300
46.37000 88.01300 144.22701
54.06700 87.76400 143.42200
54.31700 87.50500 143.14799
54.74400 87.61800 142.96400
54.84800 87.32200 142.72800
55.10100 87.49000 142.66100
58.15500 87.95300 139.77699
46.97700 87.56900 144.17500
46.53400 87.70500 144.11400
53.80400 87.32600 143.32401
54.09000 87.20500 143.10500
55.12600 87.21300 142.46400
55.04000 87.00900 142.38600
55.34300 86.99600 142.13901
57.78600 87.69100 140.05701
43.86900 86.47000 141.50000
44.14600 86.21600 141.48000
43.98700 86.20200 141.28900
44.11200 86.56000 141.84500
44.31700 86.26300 141.69800
44.35800 86.66700 142.17799
44.54200 86.36500 142.01601
44.60300 86.79300 142.49699
44.78000 86.49600 142.34599
44.80900 86.96000 142.79401
45.04000 86.65200 142.67999
45.11500 86.88000 142.92999
47.05700 87.18100 143.98100
46.64700 87.32800 143.94000
53.25900 86.73000 143.24001
53.90600 86.97000 143.06100
53.58700 86.90900 143.18700
55.24800 86.68500 141.96600
54.96100 86.81500 142.29201
55.64200 86.83000 141.74400
57.08600 87.04800 140.35001
57.37700 87.40100 140.32800
43.70700 85.95700 140.58299
44.09300 85.62100 140.54800
43.82800 85.71000 140.33900
43.85400 86.10000 140.98300
45.47600 86.71800 143.00900
46.23700 86.57500 143.29300
45.91100 86.77800 143.28400
46.25700 86.93900 143.55499
46.41800 86.69700 143.45100
46.49900 87.08400 143.74500
46.75500 86.90600 143.71500
47.14100 86.90300 143.83701
53.43800 86.54200 143.02000
53.09000 86.37900 143.07401
55.08800 86.40600 141.85600
54.84000 86.55800 142.17799
55.50200 86.52500 141.59599
55.91400 86.65100 141.31200
56.18800 86.56900 140.93600
56.72300 86.80000 140.54300
43.75700 85.63900 140.10500
44.03400 85.43700 140.11600
43.67900 85.56500 139.80800
44.28600 85.36900 140.35800
52.32500 85.65100 142.81700
52.60800 85.80800 142.84000
52.80900 86.06300 142.95500
54.92100 86.13000 141.74100
54.69100 86.28000 142.05499
55.28800 86.25900 141.53999
55.67500 86.30700 141.21001
56.06400 86.28500 140.77901
56.43300 86.52400 140.60699
44.39200 85.16100 140.07300
44.10000 85.23200 139.75200
52.54000 85.59100 142.67300
52.16900 85.39700 142.62399
54.76200 85.89600 141.64101
54.50500 85.99400 141.93500
55.16200 85.98000 141.37000
55.50500 85.95600 141.01700
55.77100 86.14100 140.94501
44.53200 84.96900 139.83000
44.67000 84.77500 139.53200
44.84400 84.75300 139.76900
51.86300 85.17700 142.49699
54.20200 85.77200 141.94200
54.42400 85.71100 141.71600
54.11300 85.60900 141.83600
54.72800 85.68200 141.43700
54.97200 85.62800 141.15900
55.22800 85.81400 141.13600
45.03300 84.54200 139.43700
45.44700 84.31800 139.44000
45.77100 84.22000 139.67200
51.29900 84.79600 142.24500
51.60100 84.98700 142.37399
54.38300 85.51900 141.53700
54.03100 85.43000 141.68700
54.40500 85.34700 141.30800
54.69900 85.50500 141.25999
46.12100 84.08200 139.78400
46.44400 83.98100 139.89999
47.11800 83.85600 140.28999
46.80000 83.88000 140.02400
47.12700 83.79500 140.12700
51.56900 84.75600 142.11501
51.19900 84.56300 141.96600
54.18700 85.35300 141.48700
47.44700 83.75900 140.28200
48.22400 83.71000 140.62801
47.86500 83.69400 140.39200
48.19600 83.62700 140.41000
50.40000 84.20900 141.64101
50.88100 84.31400 141.69299
48.62800 83.67600 140.69200
48.49300 83.59100 140.43700
48.78900 83.58500 140.51199
50.12700 83.98800 141.32500
50.57400 84.05300 141.36301
50.90500 84.11800 141.39999
49.12700 83.61500 140.62700
49.63700 83.64000 140.69600
49.31100 83.48800 140.32700
50.06100 83.75500 140.90199
50.37100 83.86100 141.06400
50.67000 83.86300 141.01500
50.89800 83.97900 141.16800
49.72100 83.49800 140.36700
50.09700 83.58600 140.53900
50.51200 83.69000 140.69400
42.41700 107.44700 141.04800
42.52400 106.79700 141.31400
42.12700 106.95700 141.10600
42.75000 107.59200 141.12000
42.95100 107.09800 141.35899
43.02700 107.65100 141.19099
56.33200 108.78300 139.76601
56.10200 108.43800 140.00400
55.83100 109.01300 139.89000
56.78800 108.51800 139.65700
56.49600 108.17400 139.92700
57.23500 108.36000 139.49600
56.93000 107.93800 139.80800
57.67900 108.23500 139.31000
57.38900 107.74800 139.64600
57.76200 107.80700 139.42599
41.69300 106.77500 140.99001
42.11600 106.38400 141.29800
41.70000 106.07000 141.22900
42.53300 106.23900 141.50999
42.94200 106.49800 141.56799
43.42300 107.40900 141.40199
43.44000 106.74400 141.64301
43.74800 107.55200 141.44901
43.93600 107.07000 141.67200
44.02500 107.59500 141.50900
55.40700 109.29700 139.95100
55.34800 108.63800 140.23599
55.09700 109.31700 140.06200
57.87400 107.38800 139.51700
57.91900 106.86400 139.68100
58.38400 107.14000 139.31300
41.78400 104.88900 141.67000
41.79300 105.42300 141.48900
43.97300 106.56200 141.86700
44.44100 107.35300 141.70200
44.43300 106.66800 141.94901
44.92700 107.56100 141.73700
44.84300 106.97400 141.93500
45.11700 107.26400 141.88800
55.00100 108.13800 140.56799
54.85900 108.88500 140.32500
58.19400 106.40500 139.68201
58.08500 105.79000 139.95599
58.40500 105.77400 139.77100
41.66800 103.89800 141.93600
41.75400 104.43900 141.80400
45.03400 106.41600 142.17999
45.29500 107.04300 142.00600
45.27700 106.71200 142.12300
45.68100 106.89200 142.13000
54.67800 107.66400 140.87399
54.54400 108.43500 140.61900
58.71200 105.40000 139.70399
41.60800 103.51800 142.02299
45.55500 106.35300 142.30600
45.85300 106.55400 142.28400
54.36600 107.22300 141.15700
54.21000 107.96700 140.92200
58.60800 104.27900 140.11900
58.85300 104.70000 139.82899
41.48800 102.42300 142.27499
41.47400 103.13600 142.06700
45.88100 105.46000 142.68401
46.00000 106.26800 142.41000
45.89800 105.91700 142.52100
54.15100 106.92700 141.34801
53.87900 107.44700 141.23801
58.87300 103.86900 140.07100
59.18600 104.04900 139.80000
41.52700 101.81800 142.45200
46.04100 104.53200 143.03600
46.22100 105.54400 142.70300
46.27200 104.98200 142.90800
53.96300 106.67900 141.50600
53.77800 106.10800 141.77901
59.09100 103.57400 140.00800
59.08600 103.18000 140.12199
41.42800 101.47700 142.48801
41.66400 101.19900 142.67300
41.37000 101.21000 142.52100
46.19100 103.98200 143.25000
46.55400 104.32000 143.17400
46.66300 104.67800 143.06200
53.40900 105.58100 142.09000
59.32600 102.73500 140.07100
41.72300 100.66900 142.82401
41.46000 100.82900 142.65300
46.62700 103.80800 143.36200
47.08000 104.48700 143.16600
47.02500 103.87000 143.37700
47.49900 104.70500 143.11800
47.52200 104.00500 143.36400
47.77300 104.35000 143.25700
49.28700 103.73100 143.47301
49.75300 103.87400 143.39500
50.18300 103.90600 143.34500
50.53900 103.82300 143.33400
53.01800 105.58800 142.20399
59.57600 102.12900 140.03999
41.69000 100.28500 142.88800
41.50100 100.40300 142.76401
48.15000 104.10500 143.35300
48.62700 104.35200 143.26801
49.01000 104.20100 143.31599
49.42000 104.33000 143.25200
49.92100 104.36500 143.20300
50.53100 104.24100 143.18100
50.90700 104.39300 143.08200
51.23600 104.59300 142.96400
52.25900 105.61700 142.39000
52.68800 105.26400 142.40900
59.89100 101.42900 139.95700
41.59400 99.93100 142.90100
41.79000 99.59400 143.06400
51.49600 105.04000 142.75999
51.72200 104.77900 142.81500
51.87400 105.36800 142.56599
59.88400 100.70800 140.11900
41.71100 99.09900 143.10001
60.04000 100.20900 140.08900
59.82800 100.05100 140.29601
60.10100 99.67900 140.12601
41.66900 98.63900 143.13901
41.94900 97.91500 143.39101
41.72800 98.25500 143.21600
41.65800 97.88000 143.22000
60.10600 99.03300 140.21800
41.80300 97.49200 143.34900
41.94400 96.73400 143.51199
41.68100 96.98900 143.31799
41.50500 96.53900 143.23000
41.84900 96.48200 143.46600
41.38900 96.11700 143.16600
41.74900 96.08500 143.41901
41.31100 95.79200 143.11800
41.67800 95.62400 143.38400
41.42500 95.50100 143.20500
60.19900 98.62500 140.18700
60.02700 98.42500 140.36099
60.27000 98.25000 140.15500
41.86400 95.11100 143.52100
41.52400 95.14900 143.27299
41.48000 94.82100 143.23399
41.87900 94.64800 143.52299
41.61700 94.55200 143.33000
59.95300 98.04300 140.46300
60.14100 97.82800 140.30299
42.18000 94.06800 143.71400
41.75200 94.24000 143.41400
41.74400 93.89900 143.39301
42.02700 93.84700 143.59599
41.98800 93.55200 143.54800
60.19100 97.40800 140.27499
42.37200 93.49100 143.81100
42.17500 93.30800 143.66299
60.06400 96.80800 140.39500
60.24300 97.00900 140.22501
42.80300 93.16500 144.06599
42.35100 93.04500 143.75900
42.63000 93.02000 143.94299
42.61900 92.71300 143.90401
60.23200 96.44300 140.21300
60.06800 95.97700 140.34399
61.04100 94.74200 139.13699
60.66600 94.15100 139.42799
60.68400 94.63500 139.51199
61.21700 94.47700 138.88699
60.98200 94.03500 139.04201
61.34300 94.23600 138.68401
42.99800 92.64800 144.13400
42.81900 92.49800 144.00900
60.24400 95.60800 140.13000
60.12200 94.70600 140.13600
60.30800 95.13700 140.00000
60.51400 94.84200 139.73599
60.29700 94.35800 139.87801
60.31800 93.75800 139.71800
60.66500 93.52800 139.26300
61.25300 93.78900 138.66800
60.98000 93.46000 138.88200
61.29700 93.28300 138.45399
43.37900 92.38700 144.32800
42.98300 92.29700 144.08200
43.28000 92.08100 144.22301
42.98600 92.03500 144.03900
60.37500 93.06000 139.45799
60.77100 92.87400 138.92999
61.10700 92.80000 138.50900
38.86600 91.03100 139.37300
39.02700 90.63000 139.34700
38.81800 90.87600 139.18600
39.02300 90.98300 139.59200
39.19700 90.63100 139.61099
39.16500 90.91200 139.75400
43.64500 91.91500 144.40500
43.19000 91.75500 144.11200
43.56900 91.59600 144.30000
43.37200 91.49800 144.17000
60.38600 92.36800 139.20700
60.98100 92.37400 138.49001
60.69100 92.15400 138.75101
60.96600 91.72200 138.21500
39.07900 90.36200 139.21201
38.83100 90.68900 139.05499
39.28500 90.29300 139.49100
39.40600 90.61700 139.90800
39.49200 90.24200 139.76500
39.56900 90.54600 140.09300
39.70500 90.19900 140.04201
39.70900 90.47100 140.23300
43.93000 91.46000 144.47000
43.53900 91.24600 144.20799
43.88200 91.11800 144.36400
43.71100 90.98200 144.23900
60.42200 91.59800 138.84700
60.58400 91.09200 138.38699
39.14800 90.09400 139.07899
38.91100 90.39800 138.93600
39.31000 90.04800 139.31700
39.54900 89.90500 139.57600
39.80100 89.86800 139.92400
39.87900 90.18400 140.27000
40.05100 89.80100 140.21899
40.06000 90.06500 140.42300
44.18900 91.07500 144.51401
43.90700 90.69200 144.25999
44.25300 90.74200 144.45599
43.93700 90.40900 144.19200
44.32100 90.32700 144.36700
44.11000 90.20200 144.22000
60.34700 90.55100 138.40601
39.02500 90.06400 138.80600
39.23200 89.76000 138.87199
39.40500 89.72500 139.15300
39.86100 89.62700 139.81700
40.16300 89.42600 140.06700
40.30000 89.76600 140.51900
40.37900 89.40300 140.34000
40.51500 89.63000 140.69299
40.54500 89.40900 140.56300
40.74800 89.38400 140.79100
44.64500 89.85300 144.36600
44.26500 89.94300 144.20599
44.46600 89.59400 144.17400
60.07400 90.17000 138.55701
39.61700 89.29300 139.04900
39.40200 89.48000 138.86000
40.54800 89.01600 140.22600
40.74900 89.03900 140.51199
40.89900 89.09100 140.75000
45.07200 89.49200 144.42300
44.78400 89.48800 144.28999
45.04600 89.16000 144.26801
59.78800 89.77500 138.72800
39.67000 89.05000 138.82001
39.90700 88.72900 138.84200
40.12200 88.61800 139.09200
40.76100 88.55500 140.05499
40.85000 88.70400 140.33299
41.02800 88.86200 140.71600
41.12200 88.57100 140.55901
41.25300 88.69600 140.84200
45.34900 88.82100 144.24300
59.52800 89.27300 138.76601
40.40100 88.27100 139.10400
40.11400 88.46400 138.84500
40.58400 88.27000 139.42300
40.85800 88.20500 139.78000
41.04800 88.19300 140.05099
41.10500 88.34700 140.30400
41.45100 88.13400 140.53000
41.41900 88.40900 140.77299
45.66500 88.61400 144.28101
45.98000 88.55700 144.37100
45.89000 88.38800 144.25301
59.00600 88.93800 139.34399
59.09100 88.72300 139.00800
40.36900 88.14100 138.82500
40.64900 87.89800 138.97200
40.74900 87.95400 139.23801
41.00200 87.89800 139.58299
41.24000 87.86700 139.91400
41.34500 87.98200 140.21201
41.58900 87.83200 140.36600
45.94600 88.15600 144.15199
58.68400 88.24500 139.22400
40.92300 87.65900 139.07500
41.17800 87.58600 139.39700
41.43300 87.54500 139.74699
41.65700 87.58200 140.13100
46.03800 87.83300 144.01199
54.55300 87.28300 142.88400
58.36000 87.93900 139.44000
45.83500 87.62200 143.81599
46.19400 87.47500 143.86501
45.82800 87.42300 143.69000
54.27800 86.98000 142.85201
54.72400 87.03900 142.61600
58.03000 87.69000 139.69501
43.40100 86.66500 141.20700
43.69800 86.37700 141.18700
43.45000 86.41300 140.93100
43.68400 86.76500 141.64101
43.94000 86.86800 142.00500
44.18700 86.97900 142.33299
44.42200 87.09900 142.63000
44.65900 87.21900 142.89900
45.29700 86.95200 143.09700
45.04700 87.20000 143.13000
45.39000 87.29200 143.39000
45.54300 87.01200 143.26801
45.63200 87.34900 143.55400
45.89200 87.14300 143.52800
46.27100 87.20800 143.73199
53.81600 86.60200 142.85800
54.22900 86.64500 142.65300
54.57800 86.75500 142.50900
57.37100 87.14900 140.07201
57.72100 87.40800 139.85100
43.15500 86.24800 140.27299
43.51400 85.88900 140.18600
43.24100 85.98300 139.93900
43.42000 86.26100 140.66499
53.31700 86.17400 142.80099
53.73300 86.25900 142.65401
54.08100 86.37600 142.54201
54.46200 86.46100 142.36301
57.51800 87.07400 139.77499
57.14100 86.80700 139.99600
43.06400 85.98600 139.66800
43.35100 85.76900 139.70799
43.19400 85.81200 139.53400
52.93900 85.77000 142.64700
53.29800 85.84100 142.53900
53.59100 85.98700 142.51100
53.94600 86.09600 142.39999
54.30800 86.18300 142.23900
56.36600 86.33900 140.48801
56.73700 86.54300 140.23900
43.42300 85.60200 139.45100
43.81800 85.29800 139.40199
52.57600 85.41100 142.47600
52.89300 85.44900 142.37199
53.19500 85.56600 142.33501
53.52200 85.68400 142.27299
53.79800 85.83900 142.26100
54.10300 85.91300 142.13499
55.84000 86.00200 140.71500
56.48600 86.29700 140.28700
56.19800 86.08800 140.39400
44.38300 84.96200 139.54500
44.15900 85.05500 139.37801
52.27200 85.15200 142.32500
52.68400 85.19800 142.20300
53.07400 85.28400 142.10400
53.44000 85.40600 142.03300
53.81500 85.58400 141.99200
55.26200 85.67500 140.93900
55.90400 85.87100 140.48500
55.56400 85.72100 140.67700
44.49800 84.78200 139.18900
44.79000 84.56200 139.01801
45.26200 84.31000 139.03900
45.96400 84.08100 139.53400
45.78400 84.08500 139.19299
46.24200 83.88900 139.27000
46.24100 83.96400 139.54500
46.52800 83.74900 139.21001
46.68800 83.80600 139.63600
46.87600 83.66500 139.41600
51.98700 84.88200 142.11900
52.46600 84.95900 142.02000
52.88700 85.03700 141.91299
53.29100 85.12800 141.79700
53.67000 85.25700 141.71600
54.68700 85.36500 141.09300
55.28100 85.54900 140.76601
54.99100 85.39200 140.84000
47.15500 83.73000 139.93100
47.20800 83.62900 139.67400
47.53000 83.54600 139.74200
47.65500 83.62000 140.03799
47.77600 83.49000 139.76900
51.64700 84.58900 141.87000
52.00700 84.63000 141.79700
52.33700 84.73500 141.79500
52.73700 84.80300 141.69000
53.09600 84.89300 141.61099
53.48400 84.94100 141.42999
53.96400 85.16600 141.40199
54.68000 85.24200 140.93500
54.34100 85.11500 141.04300
48.23900 83.54300 140.17900
48.01000 83.49600 139.93700
48.33000 83.42600 139.90900
51.38200 84.35600 141.62399
51.82600 84.42800 141.58200
52.25000 84.50800 141.52000
52.59600 84.60100 141.48000
53.00800 84.64200 141.30200
53.44000 84.66900 141.07500
53.66800 84.82500 141.15601
53.92300 84.96600 141.16600
48.84000 83.49700 140.27200
48.64600 83.42500 140.02299
49.08000 83.36000 139.94501
51.25100 84.11400 141.28600
51.70000 84.22600 141.31599
52.10400 84.33700 141.32500
52.55900 84.38300 141.16100
52.99700 84.37100 140.87601
53.19900 84.52600 141.00900
49.55700 83.37000 140.03000
50.99700 83.81800 140.83600
51.33300 83.94800 140.98399
51.68900 84.03500 141.00301
52.12500 84.18400 141.06000
52.48800 84.12700 140.76300
52.72600 84.25800 140.85800
50.03400 83.43700 140.19200
50.48300 83.49800 140.26500
50.30500 83.34500 139.91000
50.87400 83.60800 140.42900
51.23300 83.69400 140.51700
51.42200 83.83200 140.73399
51.71600 83.85400 140.66499
51.89200 83.93200 140.73900
52.11400 84.02000 140.78101
50.63900 83.35400 139.85300
50.90500 83.44300 140.01500
51.27000 83.55500 140.18500
51.63800 83.71300 140.39500
56.86700 110.12200 138.97701
56.76000 109.49200 139.28500
56.49100 109.90900 139.24001
57.21500 109.96000 138.87601
57.18700 109.45000 139.09300
57.47900 109.79300 138.80901
41.77500 108.47100 140.44800
41.71200 107.84200 140.63699
41.38300 108.03100 140.43500
42.29700 108.66600 140.58000
42.16200 108.01100 140.75500
42.75000 108.87400 140.66499
42.69500 108.17000 140.89301
43.06000 109.02300 140.71500
43.22000 108.52300 140.93900
43.33200 109.07300 140.77800
56.14600 110.02500 139.34599
56.26500 109.40100 139.54700
55.86900 109.75800 139.57300
56.63700 109.03400 139.52499
57.05100 108.93900 139.36200
57.59400 109.34800 138.92599
57.52700 108.82200 139.16400
57.91700 109.07800 138.85800
40.95300 108.01700 140.24899
41.33500 107.33900 140.64400
40.88900 107.56400 140.36700
41.89400 107.39100 140.86200
43.22600 107.99800 141.12900
43.73600 108.82900 140.97900
43.69500 108.12200 141.22400
44.18400 109.08800 141.00101
44.18000 108.44400 141.23599
44.41500 108.79100 141.16800
55.51100 110.23200 139.52400
55.55800 109.66100 139.74100
55.15800 110.04500 139.73801
58.05700 108.51900 138.99400
58.11900 107.85700 139.20599
58.52800 108.13300 138.87000
40.82500 107.09800 140.48900
41.23900 106.55000 140.86200
44.20300 107.92400 141.43300
44.71100 108.59600 141.30600
44.63600 107.99400 141.51100
44.92900 108.27100 141.47501
54.76900 109.70900 140.02200
58.76600 107.38800 139.00101
41.49500 105.03800 141.48700
41.19300 105.72300 141.11501
45.26400 108.01500 141.63499
45.45900 107.43800 141.88699
45.69900 108.27000 141.61800
45.74600 107.74200 141.82300
46.02500 108.34100 141.64301
46.02100 108.00000 141.77000
46.37300 108.20400 141.73801
54.43500 109.23900 140.33299
58.63300 106.28400 139.46001
58.89500 106.72000 139.15199
41.48900 104.39600 141.69400
41.23500 104.71100 141.46899
41.04400 105.03800 141.27100
45.97800 107.22100 142.05299
46.23200 107.62000 141.94000
46.64300 107.71500 141.95300
54.10400 108.75400 140.64301
58.87900 105.81800 139.46600
59.15700 106.00800 139.22400
41.34800 103.86900 141.78799
41.09100 104.09400 141.59200
40.90900 104.52300 141.36600
46.20700 106.65500 142.29601
46.49000 107.07700 142.17500
46.80900 107.39300 142.09200
53.74900 108.28000 140.95100
59.07900 105.48500 139.44501
59.09200 105.03500 139.57401
41.23900 102.77600 142.05200
41.03300 102.93100 141.90300
41.07400 103.43400 141.77699
46.36700 106.00600 142.55400
46.67600 106.37200 142.45500
46.88300 106.76700 142.33200
46.95900 107.13300 142.20300
53.56200 107.76200 141.21700
59.35000 104.53100 139.55000
40.97500 102.50400 141.98500
41.22800 102.16700 142.20700
46.60700 105.40600 142.79700
46.79900 105.76900 142.68600
47.14000 105.90200 142.66800
47.10300 106.41400 142.48000
53.66900 106.86800 141.53000
53.32100 107.30400 141.46899
59.49200 103.33200 139.78799
59.72300 103.84300 139.48100
41.19600 101.00100 142.47099
41.14700 101.60400 142.30299
46.77800 104.97500 142.96700
47.15900 105.20000 142.91901
47.41600 105.50300 142.83000
53.42200 106.61300 141.70399
53.30300 106.11300 141.92799
59.74700 102.69300 139.76900
59.97600 103.15300 139.47701
41.25400 100.51400 142.60400
47.81300 105.22600 142.94501
47.94300 104.67300 143.14700
48.30200 105.41600 142.88800
48.35100 104.79900 143.10699
48.63900 105.12900 142.99001
52.96600 106.11800 142.02499
59.94500 102.12300 139.75800
60.19900 102.53200 139.46100
63.63000 99.88700 136.85001
63.48400 99.29500 137.00900
63.36300 99.71500 137.10800
63.89500 99.65900 136.60699
63.74600 99.35400 136.75700
64.05600 99.28300 136.45200
41.34500 100.12900 142.72800
49.03000 104.86600 143.07300
49.54100 104.86100 143.05200
50.01700 104.86300 143.01401
50.57500 104.79900 142.98100
50.28900 105.16000 142.88699
50.93400 104.76400 142.94901
52.19500 106.20800 142.18700
52.60100 105.95000 142.18201
60.14500 101.76300 139.68500
60.33300 102.05400 139.46700
63.31700 98.82100 137.16901
63.16000 99.42600 137.30499
63.69300 98.81500 136.80800
63.99900 98.84500 136.50900
41.31500 99.76800 142.77100
41.49100 99.47500 142.91701
50.60500 105.25500 142.81799
51.04000 105.19000 142.78000
51.43800 105.54800 142.58400
51.82500 105.88800 142.38499
60.44100 101.52500 139.49001
60.33400 100.94900 139.69299
63.13200 98.28900 137.33501
62.96800 98.93600 137.49300
63.47000 98.26400 137.00900
63.97200 98.48600 136.52600
63.76800 98.23800 136.71600
64.07500 97.98500 136.39200
41.37400 99.12400 142.90199
41.50600 98.82100 143.02100
41.33100 98.79600 142.92000
60.49200 99.88500 139.74800
60.30300 100.35700 139.83099
62.95000 97.70800 137.48700
62.80300 98.36600 137.64700
63.30200 97.69100 137.14200
63.67000 97.73400 136.78101
63.89100 97.30600 136.52000
41.36000 98.43100 142.97400
41.53200 97.66400 143.16400
41.28600 97.94200 142.97301
41.07800 97.44500 142.87399
41.42600 97.38100 143.11700
40.90700 97.00000 142.77600
41.28300 96.97000 143.04800
40.76000 96.59400 142.67900
41.13000 96.53200 142.95900
40.61500 96.30000 142.56900
40.98900 96.05500 142.86501
40.66800 95.97000 142.61099
60.40500 99.29200 139.91100
62.74100 97.11600 137.65300
62.61500 97.77000 137.81200
63.10400 97.09700 137.28999
63.48400 97.14200 136.91400
63.67900 96.65700 136.65800
41.16100 95.50000 143.00000
40.83200 95.55900 142.73599
40.75500 95.21900 142.66200
41.12900 95.04400 142.96201
40.86500 94.93000 142.74100
60.46900 98.25100 139.96600
60.39000 98.75700 139.99200
62.49600 96.53500 137.84500
62.39200 97.18600 138.00000
62.87900 96.49900 137.45100
63.25500 96.50500 137.06900
63.45600 96.04300 136.79300
41.33500 94.55300 143.10600
40.95700 94.57700 142.79401
41.05700 94.20100 142.85800
41.39900 94.13300 143.13300
41.22300 93.96800 142.98100
60.43500 97.85400 140.02000
62.26700 95.87500 137.99800
62.12000 96.48300 138.21800
62.63300 96.00600 137.63699
62.96600 95.78800 137.25400
63.29200 95.62900 136.89200
41.68000 93.63200 143.32001
41.38400 93.68800 143.08800
41.62100 93.35800 143.24800
60.36400 97.47800 140.10300
61.80700 96.28500 138.52901
61.82600 95.54900 138.41000
61.59300 95.93000 138.71800
62.15500 95.25700 138.00900
62.53400 95.40000 137.63400
62.75000 94.91000 137.30099
63.12500 95.28200 136.99400
41.98200 93.15600 143.50301
41.70600 93.04400 143.27800
60.45200 97.14600 140.02100
60.41600 96.74600 140.04601
60.58700 96.94100 139.87500
61.20500 96.21200 139.16800
60.98900 95.68100 139.34500
60.92500 96.09400 139.46100
61.40700 96.04200 138.93201
61.30400 95.41100 138.95799
61.51200 94.84100 138.62300
61.88600 94.73600 138.18700
62.30600 94.73100 137.73399
62.45600 94.18100 137.42999
42.34200 92.68400 143.70799
42.00900 92.78900 143.48000
42.19600 92.55000 143.58900
60.59500 96.42500 139.83800
60.37200 96.03500 140.03900
60.76900 96.23000 139.64000
60.61300 95.70400 139.74899
60.80800 95.19700 139.46899
61.61300 94.04800 138.31799
62.01400 94.08500 137.88300
62.14000 93.50000 137.56799
38.34200 92.20900 139.27000
38.44600 91.78100 139.19099
38.24900 92.04400 139.03300
38.57900 92.17900 139.60600
38.64300 91.77300 139.48599
38.73600 92.14500 139.81599
38.87600 91.74600 139.81100
38.87900 92.08200 139.98000
42.70100 92.31200 143.89900
42.33700 92.32400 143.65199
42.54200 92.20000 143.77200
42.42100 91.96200 143.63800
61.70000 93.37600 138.01500
61.80900 92.80000 137.68600
38.44900 91.50400 139.01300
38.23000 91.83700 138.86600
38.66800 91.40200 139.30000
38.92400 91.34300 139.65601
39.11200 91.77500 140.14600
39.16600 91.36400 140.00999
39.28900 91.70600 140.34700
39.40500 91.31000 140.30299
39.43700 91.63200 140.49800
42.82000 91.82900 143.88699
42.60700 91.62700 143.69701
61.36600 92.59900 138.11600
61.47700 92.06000 137.75600
38.58500 91.12400 138.96100
38.29900 91.47300 138.72000
39.23700 91.03400 139.92599
39.50300 90.89000 140.20100
39.59300 91.32000 140.54700
39.73900 90.89800 140.51199
39.77500 91.20200 140.71201
43.19200 91.40400 144.03400
42.88700 91.46000 143.85201
43.07400 91.25700 143.92799
61.26300 91.36800 137.66600
38.64600 90.77200 138.77800
38.36500 91.08700 138.51300
39.87300 90.49100 140.44901
39.94900 90.88000 140.76100
40.12600 90.45600 140.74001
40.15400 90.72900 140.92500
43.50000 90.92300 144.09399
43.23500 91.06400 143.97501
43.27100 90.78300 143.90900
60.94800 90.89000 137.78999
38.77800 90.41400 138.68800
38.56500 90.66600 138.51100
40.18100 90.13900 140.61700
40.41800 90.35600 141.02800
40.48600 89.92400 140.84599
40.62300 90.25200 141.21001
40.73000 89.90200 141.12100
40.80500 90.12500 141.34000
43.57800 90.51600 144.00900
43.87000 90.18000 144.07100
60.64100 90.49600 137.96400
38.73200 90.26500 138.42000
38.91400 89.91700 138.39500
39.09000 89.79800 138.61700
40.88000 89.49000 141.02000
40.99700 89.79800 141.36099
41.04400 89.53100 141.24001
41.31200 89.44300 141.47501
43.95800 89.90000 144.01700
44.19600 89.65100 144.05099
60.37700 89.99500 138.01199
39.33600 89.40300 138.61600
39.08800 89.61000 138.36099
41.11300 89.04400 140.96100
41.26800 89.13700 141.20799
41.58800 88.92100 141.40900
44.64400 89.31800 144.14600
44.29200 89.28900 143.93600
59.95800 89.50400 138.27499
39.38900 89.18200 138.40199
39.58800 88.85700 138.34200
39.76500 88.77000 138.59200
41.51400 88.63400 141.08701
41.85200 88.48800 141.35899
44.67200 89.09600 144.05400
44.93400 88.89800 144.08900
59.83100 88.95300 138.02901
59.53100 88.87700 138.43100
59.62400 88.52600 137.96500
40.04500 88.40300 138.59000
39.80300 88.56300 138.31799
41.69800 88.12000 140.82001
41.82900 88.22700 141.09200
42.08900 88.10200 141.28700
45.46600 88.41100 144.09000
45.03100 88.62200 143.99500
59.24800 88.56300 138.61000
59.24900 88.25900 138.30400
40.17900 88.14200 138.40199
40.55100 87.73100 138.43800
40.55900 87.86300 138.71400
41.86900 87.68800 140.55499
42.04200 87.80300 140.91499
42.21400 87.87200 141.21201
45.55700 88.07300 143.94800
45.10800 88.27200 143.84700
59.04500 88.30700 138.69299
58.83800 88.20600 138.93100
40.87000 87.56700 138.80200
41.10200 87.34500 138.84801
41.30000 87.31400 139.14799
41.59900 87.22600 139.50600
41.84900 87.22400 139.89600
42.07600 87.27600 140.30200
42.29700 87.33600 140.68500
42.35400 87.50000 140.97200
42.31100 87.70300 141.15199
44.88400 88.09100 143.63300
45.23300 87.88700 143.69000
44.90800 87.87100 143.51199
45.61300 87.80700 143.82300
58.53800 87.86700 139.07300
41.32000 87.13000 138.84200
41.58700 86.89900 138.89301
41.74700 86.92000 139.21001
42.02000 86.88700 139.60899
42.26600 86.91500 140.04100
42.52100 86.93400 140.43600
42.66900 87.24200 141.05200
42.70700 86.99700 140.77800
42.96500 87.23200 141.39000
43.02600 86.92600 141.08600
43.18300 87.32800 141.72900
43.30500 86.98500 141.48100
43.41100 87.43200 142.05800
43.54900 87.08900 141.85100
43.66300 87.53400 142.38000
43.79300 87.19600 142.18900
43.93800 87.63800 142.69400
44.04300 87.30700 142.50400
44.24900 87.69300 142.97099
44.31400 87.40600 142.79700
44.56400 87.73800 143.21700
44.66500 87.46500 143.08400
44.75000 87.80000 143.37700
45.03500 87.56000 143.37300
45.44600 87.58300 143.60699
58.14500 87.55600 139.36400
41.81900 86.66900 138.83299
42.12300 86.42600 138.88800
42.25000 86.51400 139.29700
42.41200 86.61600 139.76401
42.72100 86.58000 140.17300
43.02700 86.62400 140.66701
57.95400 87.20100 139.25700
57.80100 87.24100 139.54100
57.62200 86.91200 139.41200
42.63700 86.15200 139.23399
42.43300 86.15000 138.83600
42.77000 86.28400 139.73000
57.26000 86.63700 139.61900
42.96700 85.92300 139.33900
42.86900 85.81800 138.87399
56.92900 86.44600 139.85600
43.18800 85.65700 139.12900
43.41000 85.44600 139.02299
43.52600 85.43500 139.21899
56.38300 85.99400 140.03200
56.60400 86.23800 140.04601
43.68800 85.23600 138.95900
44.07500 85.00600 139.03900
46.85200 83.51400 138.75400
46.86800 83.58800 139.11301
46.54200 83.67500 138.92300
47.23300 83.38500 138.80099
47.23900 83.45500 139.10400
47.45900 83.34300 138.94501
55.77600 85.69300 140.40500
56.07100 85.80800 140.18900
44.33000 84.75500 138.69400
44.79800 84.47200 138.66800
44.52300 84.56600 138.36099
45.09000 84.31400 138.68800
45.31000 84.19400 138.65900
45.64600 84.05000 138.73199
46.09900 83.86100 138.84900
47.17000 83.54800 139.36600
47.65600 83.34600 139.18100
47.56300 83.45800 139.46899
47.96100 83.26500 139.17400
47.93900 83.34100 139.41600
48.11400 83.25800 139.28000
55.29700 85.43500 140.58501
55.84000 85.61500 140.21500
55.57600 85.48100 140.33299
44.74600 84.41900 138.25600
45.05100 84.27300 138.35100
48.07500 83.39900 139.67700
48.28200 83.25600 139.37000
48.32100 83.30700 139.54401
48.61400 83.22500 139.40199
54.71100 85.13600 140.74500
55.32200 85.31200 140.37700
55.03900 85.18700 140.48700
48.62700 83.33000 139.73000
48.98600 83.23900 139.55000
53.84700 84.74600 140.90401
54.16100 84.90800 140.89600
54.77000 85.02300 140.50999
54.47600 84.91600 140.62000
49.38200 83.24200 139.62900
53.36200 84.43100 140.73300
53.98500 84.62600 140.59599
53.65500 84.55500 140.73599
54.17400 84.77000 140.66499
49.73600 83.27000 139.75400
49.95300 83.32900 139.91400
50.11800 83.23500 139.61000
52.87800 84.16400 140.58099
53.60400 84.36200 140.41600
53.28800 84.22700 140.39101
50.51700 83.24200 139.53500
52.03100 83.83500 140.46100
52.35500 83.95400 140.51500
53.02100 84.07700 140.30000
52.70800 83.96800 140.29401
50.92600 83.27400 139.49300
51.22100 83.39400 139.77400
51.23200 83.30300 139.49100
51.41500 83.46200 139.90500
51.59400 83.51500 139.96400
51.70400 83.60900 140.13100
52.08700 83.70100 140.12500
52.37600 83.83100 140.23100
51.50200 83.33200 139.45599
51.63600 83.42500 139.68300
41.59300 110.30800 139.76199
41.61700 109.55600 140.02200
41.28400 109.77800 139.81599
42.04400 110.61100 139.82300
42.06400 109.86600 140.08299
42.29800 110.28000 140.02499
56.62600 111.43400 138.54700
56.37000 111.00800 138.83900
56.15800 111.43400 138.75400
57.16700 111.13600 138.41600
56.83000 110.74800 138.73500
57.68400 110.94400 138.23801
57.39100 110.41700 138.59801
58.18300 110.82000 138.02600
57.93300 110.31200 138.36200
58.28800 110.42000 138.13000
40.94300 109.62400 139.72400
41.12600 109.12200 139.96201
40.72600 109.20900 139.75999
41.54300 108.96200 140.18900
41.98300 109.15500 140.29601
42.64700 110.07800 140.20700
42.46400 109.39600 140.38300
43.13000 110.35400 140.25600
43.01300 109.60800 140.48700
43.56000 110.67600 140.25800
43.52300 109.98200 140.50000
43.77100 110.37600 140.42300
55.80200 111.71500 138.78400
55.84900 111.04700 139.04300
55.47300 111.58000 138.97099
56.34300 110.50100 139.05901
57.87400 109.70900 138.63100
58.41300 110.07500 138.19701
58.28400 109.71600 138.40700
58.79700 109.69800 138.12399
40.37800 109.22700 139.59300
40.61100 108.58100 139.90401
40.09000 108.95800 139.53300
41.20100 108.53800 140.18401
43.51200 109.43000 140.69901
44.05500 110.19100 140.56000
43.93200 109.54000 140.77000
44.23700 109.86200 140.72701
55.81500 110.47600 139.29601
55.26100 110.93000 139.32500
58.36700 109.06500 138.61099
58.81300 108.88400 138.42599
40.02500 108.38700 139.67700
40.45200 107.82400 140.07100
44.50900 109.61400 140.87900
44.62700 109.08500 141.10600
44.80700 109.34800 141.04601
54.78000 110.53700 139.67101
58.95100 108.31100 138.56100
40.32400 107.12100 140.23300
40.73400 106.46900 140.64900
45.12700 109.08600 141.20599
45.12600 108.56000 141.40601
45.61900 109.24300 141.23199
45.49300 108.68000 141.42599
46.03900 109.44700 141.21600
46.00300 108.79300 141.46201
46.46100 109.64600 141.18900
46.34000 109.14100 141.37300
46.72200 109.21100 141.38600
54.38400 110.05900 140.01199
59.01300 107.75700 138.72301
40.58200 105.95500 140.74100
40.81800 105.55900 140.99001
40.58500 105.40600 140.92300
46.53600 108.68700 141.57001
46.98000 108.76200 141.58299
53.98100 110.21900 140.08200
53.99200 109.55900 140.35100
53.69300 110.19000 140.18500
59.18600 107.12800 138.83701
40.79900 105.06200 141.13901
40.46800 104.96800 141.00000
46.84500 108.18700 141.79300
47.27200 108.25900 141.79900
53.68700 109.09300 140.64101
53.48600 109.73300 140.43900
59.36400 106.46200 138.94600
40.83200 103.93900 141.50400
40.61200 103.90500 141.39700
40.56900 104.41900 141.21800
47.18100 107.60300 142.04201
47.61000 107.81100 141.99001
53.47800 108.80300 140.82600
53.15200 109.24300 140.74100
59.44000 105.23200 139.28300
59.62200 105.75800 139.00101
40.83500 102.97100 141.78200
40.63900 102.93100 141.68600
40.63900 103.41400 141.54900
47.30600 106.87600 142.32401
47.64000 107.16800 142.23300
47.97900 107.46600 142.13499
53.28900 108.56900 140.97701
53.26700 108.04200 141.19400
59.70300 104.61700 139.28500
59.88400 105.11200 139.01801
64.04300 101.81400 136.30499
64.05100 101.17700 136.36400
63.81000 101.60500 136.54401
64.30000 101.62800 136.08400
40.93200 102.02000 142.08400
40.71600 101.98300 141.97200
40.65100 102.45000 141.81599
47.47700 106.24600 142.56599
47.70700 106.55900 142.46201
48.08200 106.59800 142.45900
48.01100 107.04900 142.29201
52.91300 107.79300 141.39500
59.90400 104.23000 139.25400
60.12200 104.50000 139.02299
63.55900 101.79700 136.74699
63.62900 101.10400 136.75999
63.38800 101.60000 136.92500
63.94900 100.64800 136.50000
64.38200 101.19200 136.04900
64.32300 100.59700 136.14500
64.61800 101.01800 135.83400
40.97900 101.17100 142.31000
40.79800 100.91100 142.25800
40.75700 101.51700 142.10001
47.59100 105.77400 142.74100
47.96800 105.93600 142.69501
48.28900 106.20900 142.60400
53.04700 106.69700 141.78200
52.87400 107.19100 141.64101
60.10700 103.94500 139.18100
60.34500 103.43100 139.12900
63.32800 100.76500 137.06700
63.19000 101.36300 137.12801
63.63900 100.41100 136.80600
64.10400 100.02200 136.38400
64.68700 100.57800 135.79401
64.59600 100.02100 135.90199
64.95900 100.37100 135.53000
41.02500 100.64500 142.44400
40.83700 100.39300 142.37900
48.51100 105.86800 142.72600
48.87100 105.47300 142.86000
48.96000 105.97100 142.67900
52.77600 106.39300 141.97400
52.53500 106.73500 141.90500
60.44500 102.84000 139.19400
63.17800 100.16900 137.24800
62.97300 100.85700 137.37500
64.38800 99.42800 136.11700
65.11100 99.83900 135.38901
64.75100 99.48100 135.75600
64.99300 99.11800 135.50800
41.08700 100.05400 142.58701
40.86200 100.03700 142.45500
49.44400 105.59700 142.78999
49.96400 105.34200 142.84900
49.90300 105.63000 142.75000
52.12800 106.68900 142.02200
60.73300 102.19800 139.10600
62.83800 99.64600 137.58900
62.73800 100.32000 137.63400
64.26900 98.72000 136.22900
64.61900 98.88500 135.88100
64.85900 98.44700 135.62000
41.12800 99.40100 142.71001
40.88100 99.69700 142.51601
40.87700 99.34900 142.56100
50.30500 105.61900 142.71800
50.71000 105.60300 142.67700
51.02800 105.77500 142.56799
51.40000 106.07200 142.39799
51.73100 106.45500 142.19299
60.78900 101.60100 139.18300
60.81900 101.08000 139.25200
62.61600 99.06200 137.81599
62.43200 99.77900 137.95000
64.46700 98.20700 136.00500
64.70100 97.76200 135.73300
41.12900 98.85200 142.78101
40.83500 98.95400 142.57600
40.65700 98.61800 142.48801
41.00400 98.39700 142.74500
40.70500 98.29300 142.55000
60.80700 99.90700 139.45900
60.74900 100.49600 139.41499
62.10100 99.66300 138.26401
62.23200 98.90200 138.17900
61.95800 99.33300 138.41901
62.50500 98.43600 137.92799
64.29400 97.52100 136.12801
64.51900 97.07400 135.84801
40.88300 97.88500 142.70399
40.70100 97.44000 142.60001
40.50600 97.02800 142.46500
40.35500 96.63800 142.35001
40.51700 95.77800 142.48100
40.30800 96.19300 142.30800
40.28800 95.84400 142.28400
60.70800 99.40500 139.61700
62.00400 98.20500 138.41400
61.81600 98.88600 138.57899
62.29900 97.98600 138.11900
64.09400 96.83400 136.25400
64.30700 96.38500 135.97000
40.42100 95.43900 142.37900
40.58700 94.95400 142.49699
60.57000 98.47100 139.84801
60.68300 98.81800 139.70300
61.54300 98.72000 138.86200
61.65700 98.04500 138.76601
61.40600 98.31400 139.01801
61.87500 97.59600 138.53999
62.11000 97.36600 138.28799
63.86200 96.13300 136.38699
64.06700 95.68300 136.09200
40.49500 94.60000 142.38100
40.77300 94.25700 142.60699
41.02400 93.88900 142.79900
60.69200 98.00700 139.75400
60.81600 98.38100 139.61200
61.21100 98.31400 139.21700
61.29900 97.68300 139.13901
61.08200 97.97300 139.36200
61.48800 97.32600 138.93401
61.68700 97.28500 138.72400
61.87000 96.90200 138.51300
63.58000 95.37000 136.53200
63.87100 94.98300 136.14101
41.18700 93.60100 142.91200
41.34900 93.30400 143.01100
60.63700 97.46100 139.82600
60.90700 98.04000 139.53700
60.93200 97.47600 139.51801
61.12100 97.19400 139.31900
61.28000 96.89500 139.13499
61.54500 96.62400 138.83600
63.15500 94.84900 136.86099
63.38400 94.53500 136.53600
63.75100 94.40700 136.11800
41.48400 92.93700 143.07700
41.81700 92.70000 143.31799
41.70500 92.54600 143.20300
60.76900 96.98900 139.68100
60.96700 96.69100 139.45599
62.89300 94.26900 136.98300
63.05300 93.70500 136.63800
63.46400 94.03400 136.31100
37.92200 93.01300 139.04700
37.90300 92.70900 138.85699
37.70500 93.04200 138.72099
38.13400 93.01400 139.35500
38.12900 92.61000 139.15300
38.37800 93.01400 139.69099
38.37400 92.59900 139.50700
38.63300 93.03300 140.03300
38.65600 92.56100 139.88000
38.89000 93.08300 140.36900
38.92200 92.61400 140.24600
39.14200 93.06700 140.66499
39.18200 92.58500 140.55600
39.37900 93.06600 140.93800
39.41500 92.60000 140.83701
39.55800 93.01400 141.12399
39.58300 92.67700 141.05400
39.76500 92.77300 141.27901
42.12100 92.36300 143.49600
41.93700 92.37200 143.35800
42.13200 92.02300 143.43401
62.59400 93.60500 137.10201
62.73600 93.04300 136.74899
38.01500 92.30900 138.79601
37.72300 92.69200 138.54201
38.97000 92.23800 140.16200
39.25000 92.09800 140.45599
39.51100 92.12800 140.78101
39.75300 92.19800 141.08501
39.89100 92.37600 141.30200
42.31100 91.63400 143.47099
62.26700 92.96200 137.23500
62.38400 92.47300 136.91000
38.03000 91.93300 138.57201
37.73800 92.31700 138.30901
39.62400 91.65800 140.72900
39.85800 91.68000 141.00999
40.00600 92.07500 141.32899
40.11200 91.64100 141.28200
40.20300 91.92000 141.48900
42.51500 91.38600 143.56300
42.74700 91.29800 143.71201
42.62200 91.12800 143.56500
61.92900 92.29500 137.34000
62.08100 91.89700 136.98801
38.11000 91.55700 138.43201
37.88000 91.90000 138.26500
39.97000 91.20900 140.93900
40.21900 91.17700 141.20599
40.35500 91.56100 141.52200
40.48500 91.09400 141.46600
40.56600 91.38900 141.68100
43.00300 91.08700 143.82899
42.82100 91.02100 143.67900
43.00300 90.82300 143.74001
61.63600 91.56800 137.32600
61.91200 91.38900 136.92300
38.12700 91.33800 138.27699
37.92100 91.60300 138.09500
40.28700 90.80400 141.11099
40.59400 90.59900 141.35001
40.73000 91.02900 141.70700
40.86100 90.58000 141.63600
40.95000 90.85900 141.86700
43.13800 90.54200 143.72600
61.66300 91.08700 137.03999
61.32200 90.66700 137.18900
38.10100 91.16700 138.04700
38.39200 90.74500 138.22501
41.03900 90.06200 141.55200
41.11700 90.52500 141.89000
41.24000 90.12900 141.81400
41.35400 90.35000 142.05099
43.38400 90.33300 143.81799
43.59900 90.11400 143.87399
60.84200 90.04000 137.38499
38.49100 90.39900 138.04401
38.77200 89.99100 138.16200
41.41400 89.65200 141.72099
41.53600 90.02800 142.07500
41.56000 89.76300 141.95000
41.84500 89.69800 142.20399
43.76300 89.84900 143.87500
43.95900 89.61400 143.89200
60.63000 89.45600 137.24400
60.35700 89.48300 137.66299
60.42600 89.04900 137.20300
38.95300 89.61700 138.04900
41.67000 89.16300 141.67799
41.77000 89.38600 141.93600
42.07200 89.22700 142.14999
43.89500 89.42300 143.75800
60.06600 89.18300 137.85699
60.05600 88.75400 137.49400
39.23900 89.23500 138.14200
39.44000 88.90500 138.05701
41.95500 88.69100 141.64000
42.01700 88.93500 141.89000
42.28700 88.82900 142.10300
44.51300 88.88100 143.85500
44.03700 89.08300 143.67300
59.71600 88.27800 137.56700
39.71000 88.52300 138.00301
42.22500 88.25700 141.57899
42.35700 88.43700 141.87100
42.45900 88.57200 142.09599
43.85100 88.89500 143.45599
44.25600 88.65400 143.58200
43.89000 88.64800 143.34300
44.70500 88.55700 143.78999
59.36100 88.02700 137.87700
40.02300 88.18400 138.11600
40.27600 87.88200 138.09399
42.45400 87.84700 141.45900
42.61700 87.99300 141.76801
42.63300 88.37400 142.11700
42.85400 88.06300 142.07401
42.84800 88.30900 142.27800
43.69100 88.56700 143.15601
44.07700 88.30200 143.26100
43.74800 88.33100 143.04800
44.36300 88.34000 143.47301
44.64800 88.33400 143.63600
58.81800 87.88300 138.62199
58.98100 87.74600 138.19099
40.90100 87.41500 138.55901
40.67700 87.48200 138.17700
42.50700 87.54400 141.21001
42.69600 87.48500 141.36301
42.82800 87.60300 141.62601
43.02700 87.70000 141.92400
43.17000 88.12600 142.42700
43.27400 87.78900 142.24200
43.43500 88.20200 142.71300
43.56500 87.87400 142.56900
43.59600 88.27500 142.89600
43.87500 87.99700 142.90800
44.23800 87.97000 143.15500
44.52000 88.06700 143.39999
58.43000 87.54600 138.88600
58.57200 87.42500 138.49600
41.07100 87.19400 138.45000
41.24500 86.98700 138.36700
41.43500 86.91900 138.61700
58.17400 87.35400 139.08400
58.12100 87.10500 138.85001
41.48200 86.75100 138.30400
41.75800 86.44100 138.13901
41.94000 86.43200 138.51900
57.77000 86.78400 139.00700
42.19900 86.20300 138.50000
42.09000 86.17400 138.15900
57.44600 86.58000 139.25500
42.38800 86.03300 138.44600
42.70500 85.79900 138.45599
57.09800 86.35700 139.48700
43.25400 85.49600 138.80000
43.10200 85.50200 138.43401
56.45900 85.90000 139.79300
56.73300 86.09900 139.66499
43.49600 85.26400 138.59599
43.69900 85.07900 138.42101
43.90800 85.01200 138.66901
46.53300 83.58600 138.42300
46.41900 83.67800 138.66100
46.17300 83.73800 138.34500
46.80500 83.46600 138.36000
47.15800 83.36700 138.54401
47.67400 83.27900 138.93100
47.58100 83.26000 138.66800
47.93800 83.16800 138.64900
47.95100 83.21800 138.92799
48.14300 83.14400 138.74800
56.21700 85.74200 139.89500
43.90700 84.90700 138.20500
44.16300 84.69400 137.88699
44.26900 84.69100 138.22301
45.59100 83.98400 138.18800
45.36800 84.11600 138.36600
45.21600 84.13700 137.96201
45.87600 83.88600 138.40401
48.28400 83.20000 139.14000
48.35300 83.13600 138.88200
48.57800 83.15400 139.11200
55.63200 85.36500 140.08400
55.90700 85.51800 139.96400
44.50900 84.49700 137.86700
44.88000 84.31200 138.00400
48.89100 83.14800 139.19501
55.09800 85.06200 140.21700
55.37200 85.19700 140.11600
49.24200 83.13900 139.23199
54.56900 84.78200 140.29500
54.83400 84.90100 140.21600
49.60900 83.12900 139.24600
49.74800 83.19900 139.51601
49.97100 83.15300 139.33900
53.83000 84.48700 140.47501
54.07500 84.52800 140.32401
54.32200 84.66900 140.33701
50.31900 83.15100 139.26100
53.45000 84.12800 140.04601
53.78600 84.24900 139.99001
53.90000 84.39800 140.22000
50.71000 83.15400 139.12801
52.87100 83.87600 139.96201
53.17600 83.99100 139.96100
51.10600 83.16500 138.98399
51.32300 83.24300 139.20700
51.89700 83.54200 139.85699
52.13000 83.59800 139.85899
52.34000 83.64600 139.82100
52.60900 83.75900 139.86900
51.68600 83.28500 139.15401
51.84700 83.37200 139.36600
51.96000 83.45700 139.56700
52.22600 83.53400 139.59500
56.96700 112.98600 137.74300
56.73200 112.43400 138.08200
56.47800 112.91200 137.99400
57.50700 112.73800 137.59100
57.23100 112.28200 137.91299
57.84500 112.55400 137.50101
57.73000 112.06300 137.75900
58.11100 112.36400 137.44000
40.88700 111.37200 139.14101
40.87900 110.70600 139.35001
40.58500 110.84600 139.18100
41.39500 111.59500 139.26401
41.28600 110.88700 139.45300
41.84200 111.84400 139.33701
41.76800 111.08900 139.56400
42.06000 111.48200 139.53200
56.07500 113.19800 138.04401
56.12700 112.55500 138.29300
55.72600 113.04900 138.24800
56.51500 112.03800 138.34300
56.98000 111.79900 138.23100
57.48000 111.59500 138.07300
58.18000 111.91100 137.58800
58.03300 111.40400 137.86800
58.50300 111.59300 137.53999
40.27600 110.60800 139.11800
40.52000 110.22600 139.34300
40.15200 110.20200 139.18300
41.03400 110.21400 139.56799
42.40200 111.24700 139.72000
42.46300 110.65500 139.94800
42.92100 111.52300 139.77800
42.83300 110.84000 139.99500
43.33900 111.75600 139.80600
43.30800 111.10900 140.03101
43.63000 111.63300 139.92400
56.10700 111.97400 138.54500
55.53100 112.39400 138.60001
58.61500 111.03100 137.70200
58.65300 110.43200 137.91901
59.13100 110.54100 137.59900
40.56700 109.73000 139.51900
39.99900 109.66100 139.27000
43.89400 111.27600 140.11600
43.98700 110.71400 140.35001
44.18600 111.01100 140.28400
55.07200 111.88400 138.99200
59.27000 109.81300 137.80099
39.58200 109.02300 139.24800
44.46000 110.74400 140.44200
44.49200 110.16000 140.67101
44.70400 110.43800 140.61099
54.73300 111.35200 139.34200
59.21100 109.23000 138.06000
39.47400 108.33000 139.39900
39.91500 107.73900 139.82201
44.98000 110.14700 140.77299
44.96500 109.62400 140.97099
45.46300 110.31200 140.79300
45.33300 109.70900 141.00500
45.88800 110.44500 140.80299
45.75500 109.86300 141.01199
46.18800 110.51200 140.81500
46.20200 110.03600 141.00400
46.46200 110.54300 140.82899
54.25200 111.52600 139.43500
54.31700 110.90500 139.67700
53.92400 111.45800 139.57001
59.26900 108.62300 138.25301
39.83400 107.08600 139.98599
40.16500 106.47900 140.35500
46.68500 110.19300 140.99001
46.84300 109.74400 141.18500
47.16700 110.19000 141.02699
54.10500 110.55500 139.89799
53.72400 110.92600 139.86099
59.30200 108.09300 138.42799
40.17700 105.86700 140.55901
40.31200 105.45300 140.76401
47.11300 109.40300 141.34000
47.48200 109.53600 141.30901
53.35100 110.51400 140.14999
59.46200 107.58500 138.50900
40.17400 105.00800 140.82700
40.27000 104.61300 140.99800
39.95100 104.61400 140.81400
47.37900 108.89400 141.55901
47.77100 109.01400 141.52901
53.08100 110.03700 140.42999
59.59700 106.93500 138.64400
64.45600 103.51400 135.67300
64.45000 102.80900 135.79100
64.21700 103.30600 135.92700
64.71000 103.29300 135.47501
40.40800 103.83000 141.30299
40.20300 103.75100 141.20900
40.17700 104.17800 141.07001
47.67700 108.41800 141.75900
48.06000 108.58300 141.70700
52.80300 109.68600 140.65401
59.78000 106.24900 138.74600
63.97600 103.49300 136.11099
63.99500 102.78500 136.21100
63.75500 103.22200 136.35600
64.29900 102.21900 136.00999
64.81000 102.84400 135.44901
64.78500 102.24600 135.54800
65.08300 102.67600 135.21100
40.44400 102.90400 141.57700
40.24300 102.86500 141.46899
40.22000 103.31900 141.33200
48.03000 108.01200 141.92700
48.37900 108.28900 141.82401
52.90000 108.57600 141.08400
52.64800 109.14700 140.91701
60.11400 105.55300 138.73100
63.54900 103.37300 136.51199
63.47900 102.80100 136.66800
63.29700 103.55900 136.69200
63.75700 102.25700 136.50301
64.65500 101.62800 135.74001
65.27800 102.22000 135.07500
65.04700 101.65800 135.35699
65.34500 101.80500 135.05400
40.51900 101.95100 141.85899
40.33100 101.92400 141.75301
40.28300 102.40300 141.60600
48.36100 106.98600 142.31900
48.46000 107.94700 141.95599
48.32800 107.54900 142.10800
52.67500 108.25000 141.27800
52.34900 108.59000 141.22000
60.33100 104.88000 138.76801
63.20000 102.17300 137.00999
63.03000 102.93300 137.03600
64.95900 101.00900 135.49400
65.42800 101.47000 134.99899
65.29800 101.11200 135.15100
65.72700 101.15100 134.71500
40.58900 101.09600 142.09100
40.40700 100.85100 142.02400
40.37900 101.45100 141.88300
48.62400 106.42600 142.52100
48.63500 107.26000 142.21600
48.79200 106.84600 142.36501
49.00700 107.30200 142.18900
52.50100 107.97700 141.43100
52.52700 107.44500 141.63300
60.39600 103.95700 138.96500
60.52000 104.32100 138.78000
62.81700 101.60700 137.42599
62.71100 102.30000 137.41800
65.33100 100.51000 135.14600
65.64400 100.51200 134.83000
40.61800 100.57500 142.20900
40.42700 100.34300 142.12500
49.18200 106.46100 142.49100
49.39100 107.05000 142.26500
52.19800 107.21900 141.80200
60.78500 103.70500 138.72900
60.85500 102.94400 138.84599
62.33700 102.15500 137.76900
62.29100 101.55100 137.89400
61.98500 102.24000 138.05299
62.62600 101.02800 137.66400
65.62600 99.86100 134.86099
65.34100 99.35600 135.15401
65.66900 99.11700 134.81000
40.64700 99.99800 142.32100
40.43700 99.99500 142.18500
49.69300 106.42700 142.47301
49.95900 105.94600 142.62801
50.10900 106.24300 142.50700
51.81100 107.30600 141.85500
51.87400 106.92300 141.98801
51.52400 107.04700 142.00900
61.23400 102.20800 138.68900
61.15400 101.53400 138.88000
61.62600 102.14100 138.37500
61.67000 101.49100 138.44200
62.02600 100.98700 138.20100
62.36500 100.64200 137.93600
65.25300 98.73000 135.22701
65.50800 98.38500 134.94501
40.65600 99.40500 142.40500
40.44300 99.66900 142.23100
40.44600 99.32900 142.27299
50.53700 106.08500 142.51900
50.98400 106.23100 142.40601
51.27700 106.56700 142.23300
61.29700 100.74700 138.88100
61.72200 100.69300 138.50700
62.06400 100.28300 138.24400
65.10700 98.04000 135.33600
65.36000 97.64000 135.03900
40.44600 98.94200 142.30701
40.58900 98.10800 142.48100
40.32600 98.43100 142.25999
40.16300 98.01900 142.16100
40.48600 97.85800 142.41701
40.04400 97.72200 142.08000
40.32800 97.47100 142.31100
40.07200 97.42100 142.11000
61.08600 100.12500 139.16701
61.39000 99.99600 138.89700
61.71300 99.93400 138.59599
64.94700 97.34000 135.43500
65.21700 96.93300 135.10400
40.06500 97.04000 142.10201
40.00400 96.52900 142.04601
39.98800 95.96600 142.01199
61.01300 99.50100 139.31599
61.25600 99.56600 139.07500
61.52300 99.34500 138.83501
64.76000 96.65500 135.53900
65.00400 96.23800 135.21899
40.13500 95.48600 142.12300
40.24000 95.03800 142.18300
60.93700 99.04200 139.43900
61.24700 98.94400 139.13901
64.53500 95.97900 135.66100
64.78600 95.62700 135.33200
39.97100 95.04600 141.92799
40.07500 94.57400 141.97000
39.69000 95.13100 141.65300
40.48300 94.18500 142.32500
40.76700 93.89400 142.56200
60.99900 98.56000 139.41499
64.31000 95.29400 135.75500
64.63200 95.15500 135.39000
38.93400 94.53700 140.77699
39.15000 93.90500 140.88499
38.86800 94.13300 140.62399
39.19200 94.80500 141.09900
39.37200 94.16300 141.17500
39.33600 95.19300 141.30299
39.66100 94.45400 141.52699
40.04600 94.10000 141.87300
40.31900 94.01000 142.13901
40.65600 93.60200 142.40900
40.98800 93.54800 142.72000
64.40700 94.88800 135.56000
64.14300 94.48800 135.72400
37.58000 93.76600 138.86700
37.72400 93.34200 138.89999
37.53900 93.43100 138.65199
37.77300 93.90000 139.19600
37.87500 93.43300 139.16000
38.06100 93.89200 139.58200
38.09400 93.46000 139.47501
38.30600 93.94500 139.91100
38.35000 93.47200 139.81799
38.54100 94.00600 140.21400
38.61200 93.51800 140.16000
38.71300 94.05700 140.42999
38.89800 93.60800 140.52600
39.20800 93.45000 140.84200
39.51500 93.47100 141.18201
39.74400 93.69700 141.47400
40.01900 93.69600 141.76601
40.34400 93.58600 142.08800
40.64400 93.12700 142.30600
40.83500 93.20200 142.51700
41.09000 93.16600 142.75500
41.32900 92.83100 142.92300
41.52800 92.62500 143.06500
63.38200 93.58600 136.25200
63.80300 93.87700 135.89999
37.34300 93.58800 138.41200
37.47600 93.16600 138.40199
37.23000 93.57100 138.20399
39.90200 93.02500 141.48801
40.13100 93.08800 141.74699
40.36800 93.12100 142.00900
40.66300 92.72200 142.22701
41.86400 92.24600 143.27400
41.66700 92.27800 143.10899
63.54500 93.39600 136.01300
63.19100 92.97300 136.22701
37.49300 92.83800 138.22600
37.23900 93.27900 138.04300
40.08600 92.40000 141.51300
40.28800 92.46700 141.74500
40.52500 92.47800 142.00000
40.73800 92.40700 142.22099
41.89400 92.03400 143.24500
42.04800 91.79300 143.30499
62.79400 92.42800 136.43201
37.49300 92.60500 138.06500
37.27800 92.92300 137.87801
40.43600 91.87900 141.71600
40.67000 91.87400 141.95900
40.83300 92.13600 142.23399
40.94100 91.74700 142.20399
41.04500 91.89900 142.38200
42.37600 91.18600 143.38100
42.08200 91.50400 143.24001
62.45100 92.00100 136.62100
37.45700 92.41300 137.83600
37.67300 92.00400 137.92999
40.81500 91.32600 141.91299
41.08600 91.26400 142.17000
41.21100 91.57500 142.43600
41.39000 91.15900 142.44600
41.43800 91.37800 142.59200
42.44300 90.80200 143.28999
42.11600 91.13500 143.13600
42.73100 90.81900 143.52901
62.23100 91.48300 136.60699
37.77200 91.60400 137.77000
41.22000 90.78200 142.10699
41.50400 90.73300 142.37500
41.73800 91.04200 142.75000
41.81500 90.69500 142.66800
41.95800 91.02900 142.95500
42.17000 90.68200 142.99699
42.55900 90.47600 143.25000
42.84500 90.48200 143.48199
61.63200 90.31600 136.59900
61.87100 90.84800 136.65800
37.91000 91.20700 137.66000
38.19000 90.81700 137.85400
41.64000 90.25400 142.28700
41.89600 90.29600 142.56200
42.19100 90.30500 142.84599
42.52400 90.23700 143.11099
42.88900 90.16200 143.37900
43.22400 90.15800 143.63000
61.21700 89.87400 136.78101
38.28700 90.49300 137.67799
38.59500 90.07300 137.84700
42.02500 89.86000 142.46800
42.27300 89.91900 142.73399
42.56100 89.91800 142.99200
42.88900 89.87700 143.24699
43.23500 89.82900 143.49100
43.56600 89.78700 143.70700
60.33700 88.58000 136.89600
60.81000 89.14500 136.72200
38.69300 89.78700 137.66100
42.20600 89.41900 142.40100
42.40300 89.52600 142.64799
42.65000 89.56800 142.89301
42.92400 89.57700 143.12801
43.24700 89.53800 143.36000
43.59700 89.46100 143.57201
60.17900 87.99900 136.53000
59.93500 88.18000 137.11000
59.89600 87.81300 136.76700
39.14200 89.27100 137.96300
38.94100 89.46600 137.77800
42.40400 89.01300 142.34500
42.57400 89.13600 142.58099
42.77800 89.21400 142.80901
43.03400 89.24200 143.03799
43.26400 89.27200 143.23599
43.59300 89.18200 143.42700
59.50800 87.83400 137.41901
59.62100 87.62000 136.98000
39.15300 89.15300 137.77600
39.29800 88.89300 137.64700
42.60600 88.64700 142.29401
42.75500 88.77500 142.52000
42.96000 88.84400 142.74300
43.13900 88.94400 142.95300
43.47100 88.91100 143.18900
59.12000 87.56300 137.73900
59.24700 87.36700 137.27901
39.91400 88.21200 137.88901
39.61600 88.47800 137.65401
42.91000 88.46400 142.44701
43.12300 88.48900 142.64799
43.36600 88.59600 142.91800
58.73300 87.29300 138.05400
58.86200 87.12000 137.60001
39.99600 88.02600 137.67400
40.36300 87.68400 137.84801
58.33800 87.02000 138.36501
58.47700 86.87400 137.91600
40.99600 87.13200 138.10800
40.64400 87.36700 137.79100
57.96600 86.74500 138.61800
58.09900 86.62800 138.20700
41.02600 86.99000 137.79401
41.31500 86.66700 137.65800
41.41100 86.68700 137.96700
57.60400 86.49000 138.86099
57.73100 86.38900 138.47800
41.60900 86.47000 137.85400
41.91100 86.20700 137.79201
57.27300 86.28900 139.10899
57.37900 86.17600 138.74300
42.38600 85.94300 138.16701
42.25100 85.94100 137.77299
56.96700 86.10700 139.32100
57.05100 85.99800 139.00301
42.57000 85.77300 138.05000
42.87500 85.55300 138.02499
46.99100 83.34200 137.91100
46.91500 83.39000 138.14700
46.73000 83.45300 138.03500
47.29600 83.25400 138.07100
47.12100 83.33500 138.25700
47.53800 83.19000 138.11501
47.44700 83.25100 138.37500
47.67200 83.17200 138.24800
56.71800 85.83800 139.27299
56.45700 85.76700 139.57401
56.47500 85.63700 139.31700
43.47600 85.18300 138.19901
43.20900 85.32000 138.00400
46.15400 83.70200 138.00101
46.44000 83.58100 138.02800
47.86000 83.15400 138.40800
48.29500 83.09100 138.51601
56.15300 85.56500 139.69501
56.25100 85.49600 139.41299
43.51600 85.06700 137.72301
43.81000 84.85200 137.51300
43.90200 84.83600 137.77699
45.23300 84.09000 137.49300
45.50800 83.98100 137.77400
45.86000 83.83000 137.85600
48.52600 83.08200 138.70100
48.72100 83.09600 138.88699
55.93600 85.34200 139.60300
55.66900 85.27200 139.86301
55.70000 85.17600 139.63400
44.17200 84.63600 137.42000
44.57700 84.41700 137.44600
44.88800 84.27300 137.65500
49.05000 83.07100 138.86900
55.45400 85.05200 139.72800
55.15900 84.97800 139.97900
55.22800 84.90200 139.73100
49.44700 83.05100 138.85500
54.89300 84.60400 139.50700
54.50900 84.49300 139.75600
54.58000 84.42000 139.49001
54.97300 84.78400 139.80901
54.62500 84.66000 139.97400
49.74800 83.06600 138.97501
50.02700 83.09100 139.06300
54.43200 84.29200 139.35400
54.19100 84.31400 139.70799
54.20300 84.20800 139.42700
54.21800 84.46600 140.02400
50.39800 83.07500 138.88901
53.93100 84.12300 139.51601
53.56700 84.05800 139.75400
53.68000 83.99400 139.46201
50.86200 83.07000 138.65700
53.38900 83.89000 139.47900
52.99700 83.80900 139.65700
53.14100 83.75800 139.36600
51.37900 83.12000 138.57600
51.56100 83.20000 138.84801
52.83700 83.63800 139.29800
52.52900 83.62200 139.57401
52.48700 83.52900 139.32001
51.89500 83.27400 138.92900
52.09700 83.35500 139.07100
52.20800 83.44200 139.29401
57.29000 115.02600 136.75500
57.42500 114.37200 136.95700
57.02300 114.77300 136.98000
57.66600 114.84800 136.64900
56.71200 114.91300 137.06100
56.71300 114.36900 137.28000
56.33300 115.09800 137.14200
57.23400 113.91000 137.23500
58.05600 114.34500 136.66000
57.78400 113.74700 137.03799
58.57100 114.22200 136.44400
58.31400 113.59100 136.83299
58.66400 113.77600 136.57600
56.32700 114.00100 137.59900
56.03200 114.55500 137.48900
56.85500 113.66100 137.51100
57.43100 113.32000 137.38300
58.07600 112.99900 137.19400
58.79400 113.40000 136.65601
58.72400 112.86000 136.90700
59.21300 113.22500 136.49001
40.22500 112.39300 138.55600
40.18600 111.69600 138.75000
39.90200 111.85100 138.57800
40.74100 112.60900 138.69600
40.59100 111.89700 138.85699
41.23200 112.80700 138.81300
41.07900 112.10000 138.98199
41.65000 113.03400 138.88000
41.60000 112.34000 139.08900
41.92300 112.86000 139.02400
56.40700 113.46000 137.78999
55.74500 113.85200 137.89700
58.54800 112.23700 137.25400
59.33600 112.55100 136.68600
59.00900 112.17100 137.02499
59.44900 111.78400 136.92200
39.57800 111.65400 138.48599
39.83400 111.16500 138.74699
39.42800 111.22200 138.53700
40.31200 111.17700 138.95700
42.21800 112.45600 139.24800
42.26000 111.85200 139.46899
42.71900 112.76100 139.28600
42.65200 112.02600 139.52299
42.93100 112.44300 139.45399
55.29300 113.29100 138.30901
58.99200 111.45000 137.32001
59.51300 111.10800 137.14799
39.10900 111.07600 138.41499
39.45100 110.62700 138.71600
38.98400 110.66700 138.46100
39.86500 110.45000 138.96899
43.22000 112.23400 139.60001
43.95100 111.85500 139.91600
43.71400 112.29100 139.69800
44.10900 112.29800 139.78400
54.96700 112.71600 138.67400
59.67700 110.54100 137.27000
39.14300 110.27500 138.65500
38.99700 109.95400 138.66400
39.45500 109.82500 138.94299
44.36700 111.86900 139.99600
44.41200 111.29900 140.22099
44.63900 111.58100 140.16000
54.45600 112.87500 138.78500
54.55800 112.23300 139.02499
54.10900 112.78800 138.93500
59.65900 110.00800 137.48599
39.17200 109.30600 138.94099
38.75200 109.55500 138.63200
44.93700 111.29900 140.31900
44.88600 110.73300 140.53101
45.43300 111.40000 140.36000
45.24900 110.80400 140.56500
45.91900 111.48300 140.39101
45.70700 110.92200 140.58701
46.32700 111.66600 140.36099
46.23300 111.01800 140.61200
46.66400 111.75700 140.35300
46.62500 111.33600 140.52100
47.04200 111.69900 140.39900
54.36900 111.85700 139.25200
53.91300 112.21400 139.24500
59.67600 109.39400 137.71100
38.89200 108.81300 138.92200
39.03400 108.12500 139.21100
39.39600 107.63800 139.56799
46.82700 110.85800 140.73000
47.25900 110.98100 140.70700
53.52100 111.74200 139.57001
59.61300 108.85600 137.95399
39.44200 107.01100 139.79100
39.85300 105.96000 140.35100
39.61800 106.48200 140.05299
39.51900 105.93400 140.16800
47.52600 110.53200 140.90500
53.23000 111.23900 139.87199
59.70700 108.22000 138.12801
64.97100 105.10100 134.89000
64.92500 104.44200 135.06900
64.74700 104.93000 135.13200
65.20000 104.86100 134.72900
39.95000 105.32400 140.60201
39.63200 105.43200 140.38600
39.67400 104.87000 140.57600
47.67000 110.03300 141.11400
52.92800 110.76300 140.16200
60.05500 107.88600 138.02800
59.86000 107.42800 138.31000
60.25000 107.51900 138.02800
64.33100 105.27400 135.42500
64.07600 104.83000 135.74899
63.97300 105.60200 135.65601
64.56600 105.10700 135.25600
64.48200 104.54800 135.44800
64.72600 103.90900 135.34900
65.28100 104.42500 134.74001
65.21700 103.88700 134.89500
65.55300 104.21600 134.51601
39.67200 104.32600 140.72701
47.91400 109.53600 141.32300
52.65800 110.30200 140.43201
59.96500 106.74900 138.46899
60.23200 107.01500 138.20700
63.79600 104.44600 136.07800
63.66200 105.08800 136.04800
64.19100 104.05600 135.80701
65.06400 103.30800 135.13499
65.72600 103.71900 134.42999
65.43200 103.37800 134.77000
65.76000 103.11500 134.48700
40.01000 103.68200 141.10899
39.83800 103.98000 140.92200
48.19700 109.08200 141.50900
52.42200 109.79400 140.70599
60.11400 106.18800 138.54601
60.34200 106.50800 138.29401
63.70100 103.88200 136.27600
63.35700 104.38100 136.46899
65.41700 102.81100 134.86501
65.76200 102.71200 134.53799
40.03800 102.86100 141.34100
39.83800 102.82300 141.22400
39.76700 103.32300 141.04900
48.46700 108.67000 141.67300
52.21400 109.28500 140.96800
60.31200 105.82500 138.52100
60.42800 106.06400 138.37000
62.96700 104.48600 136.78000
62.91700 103.76500 136.97501
62.68300 104.39700 137.03799
65.72100 102.30700 134.62300
65.65100 101.80500 134.74300
66.05900 101.88000 134.31799
40.15100 101.89900 141.64101
39.97500 101.86500 141.53600
39.92000 102.34500 141.38901
48.69400 107.67200 142.05901
48.86600 108.20400 141.84700
51.96300 108.89200 141.18700
60.61700 105.59700 138.36900
60.57300 105.13500 138.52499
62.60600 103.12700 137.36501
62.44200 103.81000 137.36800
66.14400 101.13300 134.28700
40.21300 101.03800 141.86000
40.03300 100.80600 141.78000
40.02800 101.39700 141.66400
49.24400 107.70300 142.02600
52.14300 107.91300 141.54100
51.85200 108.36500 141.42400
60.83200 104.53400 138.49200
62.34600 102.64700 137.67500
62.09400 103.15100 137.79300
65.92300 100.54800 134.54100
40.22500 100.52700 141.95799
40.03700 100.31100 141.86000
49.62600 107.63400 142.03000
49.71700 107.02700 142.25200
49.86900 107.31600 142.13400
51.95200 107.57600 141.71899
51.61900 107.78700 141.70200
61.10700 103.94900 138.42500
61.24800 102.80600 138.56200
61.27700 103.37900 138.41800
61.68200 103.18800 138.13100
61.62900 102.71500 138.26500
65.99000 100.03300 134.48500
66.13400 99.48000 134.33200
40.23600 99.95900 142.04800
40.03900 99.96300 141.91000
50.10300 107.00700 142.22501
50.25700 106.52900 142.38600
50.41800 106.81300 142.26500
51.27800 107.41300 141.91200
65.92900 98.69400 134.52200
40.24500 99.36400 142.12300
40.04000 99.63100 141.94600
40.04700 99.28200 141.98599
50.76900 106.65500 142.27699
51.13300 106.97300 142.10400
65.71700 98.00700 134.69901
40.07100 98.87800 142.03200
39.92300 98.44200 141.94299
39.81400 98.01700 141.87399
39.83800 97.55600 141.90800
65.68300 97.30000 134.66299
39.68600 97.31800 141.77499
39.66800 96.90600 141.75101
39.68800 96.42400 141.75400
65.44500 96.44600 134.78999
39.88700 95.49400 141.88499
39.58400 95.98000 141.62801
65.21300 95.72400 134.89900
39.31900 95.98800 141.37500
39.41800 95.59600 141.43300
39.08400 95.97400 141.13400
64.94600 95.11700 135.04601
37.54400 94.66000 139.13300
37.67500 94.28600 139.19800
37.54000 94.32200 139.01900
37.72500 94.77800 139.40100
37.82500 94.30200 139.39799
37.93700 94.88900 139.69600
38.02800 94.37800 139.67999
38.20500 94.95300 140.03300
38.26600 94.45600 139.99300
38.52500 94.99400 140.40900
38.56000 94.51200 140.35100
38.79700 95.13400 140.73000
38.95700 95.52200 140.95300
64.49100 94.20200 135.27600
64.60800 94.67900 135.28999
37.29300 94.08600 138.55701
37.37600 93.78400 138.55800
37.12300 94.03000 138.25000
37.38600 94.26300 138.76500
40.97900 92.86800 142.59000
41.22300 92.70300 142.79300
41.43900 92.52900 142.96201
64.16900 93.79700 135.48399
37.02100 93.81400 137.96001
40.92700 92.60900 142.47400
41.21000 92.42700 142.71300
41.47100 92.27700 142.92500
63.50900 92.63900 135.75000
63.77200 93.21300 135.69800
37.01000 93.39700 137.68600
40.97100 92.25200 142.41800
41.22300 92.13600 142.64101
41.50200 91.99600 142.87100
41.77200 91.90200 143.09300
63.13600 92.22300 135.96500
37.13800 92.87500 137.56000
41.27100 91.79800 142.57800
41.51700 91.72400 142.79700
41.80900 91.58200 143.02100
62.69100 91.70800 136.20399
37.31800 92.43700 137.57201
37.45300 92.01800 137.46600
41.55300 91.44700 142.73199
41.78500 91.33000 142.90900
62.50000 91.01100 136.03799
62.27100 91.08500 136.33600
62.12500 90.44000 136.10800
37.63900 91.57400 137.43201
61.66800 89.79700 136.18500
37.73000 91.25900 137.28400
37.98600 90.89100 137.45200
61.51600 89.30400 135.98500
61.20500 89.26600 136.31900
61.34600 88.90100 135.84599
38.09100 90.58900 137.30701
38.37400 90.21100 137.48700
60.95400 88.51700 135.96600
60.54800 88.37600 136.37100
60.62200 88.06300 135.95100
38.45400 89.97600 137.33099
38.65000 89.70300 137.40401
38.53200 89.73800 137.11000
60.28200 87.58600 135.89900
59.83700 87.45600 136.42999
59.87300 87.16000 135.99100
38.89400 89.38700 137.49100
38.92800 89.21500 137.23801
59.65300 86.73900 135.74400
59.48600 86.94500 136.30901
59.38100 86.62100 136.00101
59.38800 87.17500 136.78799
39.28200 88.76800 137.32899
59.06600 86.72500 136.67900
59.10600 86.48700 136.23700
58.97600 86.93100 137.13699
39.62400 88.35500 137.38901
58.66000 86.50400 137.02600
58.72300 86.29100 136.55701
58.58000 86.69900 137.47099
39.90800 87.99500 137.33900
40.24200 87.68300 137.49200
58.38100 85.96900 136.57100
58.30300 86.10500 136.96500
58.15600 85.83200 136.70700
58.25900 86.29400 137.37801
58.19200 86.47200 137.79201
40.50800 87.36300 137.37399
57.89800 85.90600 137.31500
57.89600 85.70500 136.91299
57.86500 86.08300 137.70599
57.81300 86.24900 138.09200
40.84800 87.05000 137.47701
41.08500 86.80100 137.39000
57.58300 85.43800 136.91499
57.50700 85.54700 137.29401
57.36400 85.32100 137.05299
57.49500 85.71300 137.66000
57.48000 85.88200 138.02400
57.44600 86.04000 138.38100
41.59000 86.41800 137.62399
41.41300 86.49800 137.34599
57.08800 85.35400 137.63300
57.10500 85.20800 137.25999
57.10500 85.53000 137.99001
57.10900 85.69900 138.33501
57.10300 85.86200 138.66299
41.74400 86.25600 137.47900
42.03200 86.01800 137.38000
56.63400 84.80500 137.09801
56.36700 84.74000 137.42799
56.32600 84.61700 137.14200
56.83300 85.00000 137.25500
56.64400 85.00200 137.60201
56.70100 85.19900 137.97900
56.73400 85.37800 138.32899
56.75700 85.55000 138.65800
56.80200 85.73000 138.93500
42.55900 85.70800 137.74500
42.41300 85.73600 137.34700
46.87900 83.36900 137.60100
46.64800 83.46900 137.75700
46.61400 83.47300 137.42799
47.12800 83.28500 137.64799
47.27500 83.24500 137.81599
47.53400 83.17800 137.86501
47.80600 83.12700 138.03500
56.12900 84.46300 137.02499
56.00800 84.51400 137.42999
55.87300 84.35300 137.15900
56.14300 84.70900 137.74200
56.27500 84.90400 138.02200
56.33500 85.08000 138.35400
56.38500 85.26200 138.68700
56.44500 85.47200 139.03000
42.75400 85.54100 137.58800
43.07900 85.33200 137.62900
46.36300 83.58400 137.52200
46.15500 83.68300 137.70799
46.01800 83.73300 137.28500
47.99200 83.09900 138.16400
48.17400 83.08000 138.26100
55.66800 84.21500 137.05299
55.61000 84.29100 137.44501
55.46700 84.14600 137.18900
55.71300 84.45100 137.77000
55.81700 84.62400 138.08600
55.90800 84.79800 138.39500
55.97900 84.97200 138.71001
56.04900 85.15200 139.00999
56.08100 85.29600 139.27600
43.22000 85.18500 137.26601
43.67500 84.90000 137.18600
45.29500 84.04500 137.03700
45.62200 83.90900 137.37399
48.73900 83.04200 138.52800
48.46900 83.03600 138.19000
55.29900 84.21600 137.75101
55.23600 84.08100 137.37100
55.38000 84.37000 138.10001
55.46600 84.53400 138.43201
55.55000 84.70600 138.75400
55.63400 84.88500 139.06599
55.72500 85.07500 139.36099
44.06500 84.65900 136.94901
44.50500 84.43200 137.03999
44.90600 84.23800 137.21800
49.13800 83.01100 138.52600
48.81800 82.99700 138.17101
54.96100 84.13800 138.07100
54.91600 84.00600 137.67101
55.02900 84.28900 138.43500
55.11300 84.45500 138.78000
55.20500 84.63600 139.11700
55.31400 84.83200 139.42999
49.55000 82.98600 138.49200
49.21700 82.96400 138.19701
54.60000 84.06300 138.40500
54.56600 83.93200 137.99899
54.66800 84.21700 138.77600
54.77400 84.39600 139.12801
49.94500 82.96400 138.38800
49.60600 82.93600 138.13800
49.93900 83.02500 138.72400
54.21900 83.99500 138.75000
54.18500 83.85900 138.33900
54.28700 84.14300 139.10400
50.28400 82.95100 138.25400
49.96400 82.91800 138.04300
50.37000 83.01100 138.55800
53.80500 83.71300 138.38100
53.78000 83.80700 138.73700
53.58100 83.66300 138.50400
53.81600 83.94300 139.12000
50.40400 82.91600 137.96001
50.83900 82.95200 138.00900
50.69400 82.98900 138.29800
53.34000 83.73700 139.04900
53.33200 83.62300 138.66701
51.20100 83.02900 138.20700
51.69800 83.11600 138.27100
51.91700 83.23900 138.73599
51.97700 83.20800 138.46899
52.55900 83.33900 138.44099
52.23400 83.31700 138.74001
52.92000 83.53800 138.83800
52.52400 83.44900 138.95700
57.26700 116.25300 136.26300
56.91400 115.90000 136.56400
56.67800 116.46800 136.43500
57.82100 116.09100 136.06700
57.49500 115.55300 136.44000
58.33600 116.11400 135.80099
58.13400 115.52300 136.14101
58.50200 115.73900 135.86800
56.84800 115.38700 136.80200
56.30500 115.86400 136.83800
58.00200 115.02900 136.40700
58.67700 115.40000 135.91100
58.54500 114.87500 136.19099
59.19000 115.27200 135.68201
55.74400 115.97700 137.01700
55.77000 115.30300 137.28300
55.35800 115.91000 137.18900
59.02900 114.48200 136.08900
59.01500 113.85100 136.35201
59.48600 113.81200 136.09700
39.59900 113.40100 137.99899
39.57400 112.77900 138.16499
39.33000 112.97900 137.99800
40.11100 113.68100 138.13000
39.96300 112.94900 138.28200
40.61500 113.82700 138.27600
40.43700 113.13000 138.41901
41.02800 114.04600 138.35201
40.95500 113.33800 138.54601
41.27500 113.89000 138.48199
55.43400 114.65300 137.67999
55.12400 115.37400 137.49300
59.72500 113.12800 136.22800
38.81100 112.72200 137.81700
38.85900 112.11500 138.00400
38.61100 112.35900 137.81000
39.09500 112.84800 137.92400
39.22000 112.38500 138.10800
39.66100 112.25400 138.34801
41.51600 113.51800 138.67599
42.19200 113.05400 139.03999
42.05200 113.60200 138.81200
42.49400 113.86200 138.84700
42.52700 113.24600 139.06599
42.81000 113.75800 138.96400
55.09600 114.07800 138.04500
54.79400 114.81000 137.84200
59.70600 112.58200 136.45799
59.86500 112.04800 136.56799
38.68900 111.63400 138.03999
38.44100 112.00500 137.80901
39.14500 111.69200 138.25900
43.09600 113.41200 139.14999
43.17400 112.81100 139.38300
43.38900 113.15100 139.31300
54.75600 113.57200 138.38100
54.43700 114.23500 138.20399
59.97800 111.42500 136.73900
38.64800 111.04700 138.17101
38.29100 111.49500 137.85400
43.67700 112.89000 139.46700
44.41800 112.45400 139.78500
44.16900 112.91200 139.56000
44.56700 112.88300 139.64700
45.78600 113.21300 139.68100
45.77600 112.48700 139.97200
45.47000 112.69300 139.85300
46.37200 113.63800 139.55800
46.22800 112.81500 139.88300
46.54500 113.16400 139.76500
54.56900 113.21000 138.60100
54.08900 113.59000 138.59300
60.06400 110.81800 136.92000
38.31200 110.54100 138.11200
38.09100 110.98600 137.86400
38.68400 110.28500 138.39700
44.82500 112.41200 139.87000
44.84000 111.87800 140.07899
45.17500 112.54300 139.87399
45.27100 112.01400 140.09300
45.69600 111.90900 140.19299
46.12200 112.14000 140.14700
46.71600 112.79300 139.92700
46.63000 112.25500 140.14200
47.15600 112.60700 140.02400
53.65800 113.04700 138.96001
60.11700 110.17700 137.13200
37.84300 110.43800 137.85100
37.89800 109.81600 138.04601
38.29600 109.94500 138.25800
47.42700 112.05900 140.26401
53.35200 112.49100 139.29100
60.12600 109.55000 137.36301
65.65700 106.57000 133.90100
65.51100 105.92200 134.19800
65.33100 106.38900 134.25301
65.81600 106.14500 133.85600
38.20400 109.26000 138.38000
38.35300 108.65500 138.64301
38.58100 108.17300 138.92300
39.12900 107.22200 139.54300
38.79300 107.59800 139.22301
38.84100 107.07900 139.41200
47.52500 111.50700 140.49800
53.03200 111.97200 139.60800
60.08100 108.89400 137.63901
64.80700 106.76200 134.62900
64.54400 106.32900 134.97400
64.39600 107.06200 134.90401
65.08500 106.54500 134.43800
65.01200 106.07000 134.62100
65.23800 105.45100 134.56000
66.02400 105.79600 133.73399
65.67300 105.38100 134.16701
65.99800 105.44000 133.84200
39.14100 106.64800 139.72400
39.33400 105.53400 140.17900
39.17400 106.09800 139.91000
39.11000 105.60600 140.02000
47.72900 110.99200 140.71899
52.74900 111.45700 139.90800
60.31400 108.46300 137.64900
60.09000 108.30600 137.85300
60.44800 108.00700 137.72200
64.32200 105.87500 135.28500
64.04300 106.45600 135.37399
64.73400 105.61900 134.98100
65.53700 104.82000 134.41400
66.01700 105.14300 133.88800
65.86000 104.85600 134.09700
66.22300 104.78500 133.75301
39.37900 104.98800 140.36200
39.09500 105.15200 140.13901
39.11800 104.59200 140.30600
47.92700 110.48700 140.93300
52.47900 110.95300 140.19600
60.56400 107.54500 137.80701
63.61700 106.60300 135.69800
63.58200 105.90400 135.91299
63.31600 106.52200 135.97200
65.90900 104.31300 134.14799
66.29500 104.23900 133.77901
39.41100 104.41600 140.53999
39.16900 104.03800 140.48199
48.12900 110.00700 141.13300
52.23700 110.43500 140.47800
60.49600 107.17200 137.97900
63.27900 105.29300 136.32300
63.08100 105.94900 136.32201
66.14500 103.74300 134.00800
66.06500 103.25900 134.15900
66.47700 103.17300 133.74899
39.50700 103.78200 140.76500
39.24600 103.59700 140.64200
48.32700 109.55100 141.32001
52.01300 109.91100 140.75301
60.64200 106.70700 138.02499
63.10100 104.87300 136.57700
62.77800 105.25100 136.75400
66.12200 102.63700 134.17700
66.53500 102.38700 133.77901
39.64300 102.75900 141.10800
39.45500 102.60100 141.01801
39.34400 103.10600 140.82201
48.65900 109.12900 141.48599
51.77800 109.41300 141.01199
60.68600 106.13500 138.16600
62.37700 104.67300 137.22900
66.41100 101.70800 133.97099
39.80900 101.82700 141.42900
39.62900 101.76100 141.31799
39.59600 102.20100 141.20100
48.98900 108.79300 141.61400
49.17100 108.51200 141.71700
49.37100 108.92800 141.54201
51.57100 108.87800 141.27499
60.99400 105.70100 138.06500
60.97000 105.15800 138.22800
62.02200 104.62100 137.53900
62.04300 103.98100 137.66400
61.78700 104.40200 137.78200
66.52500 101.24800 133.88699
66.41900 100.85200 134.01801
66.74300 100.77000 133.67900
39.85700 100.99700 141.62199
39.66700 100.80500 141.51401
39.71300 101.35800 141.45200
49.42600 108.20700 141.82001
49.67200 108.64800 141.63300
51.39600 108.33700 141.52499
61.28700 104.77400 138.08600
61.18800 104.33700 138.27000
61.56300 104.56100 137.92400
61.51100 104.03600 138.08501
61.73500 103.58500 138.00301
66.28500 100.36000 134.17000
66.55900 100.02700 133.89000
39.84500 100.50300 141.69200
39.64900 100.30900 141.57001
49.91900 108.12900 141.81300
50.03800 107.58700 142.01300
50.22900 107.87900 141.88100
51.15200 107.85300 141.76100
66.62800 99.41400 133.81799
39.85100 99.95200 141.76801
39.65600 99.97000 141.61800
50.44900 107.54200 141.98399
50.53700 107.09600 142.14301
50.81200 107.63900 141.89900
50.88000 107.27900 142.02499
66.35000 98.76500 134.08701
39.84500 99.32500 141.82401
39.68900 99.67900 141.67300
39.61100 99.38700 141.63400
66.07500 98.09900 134.33299
39.66900 98.86600 141.71201
39.53500 98.35900 141.62199
39.53200 97.81300 141.63400
66.15200 97.62800 134.21700
66.00800 97.19500 134.32001
66.37800 97.25000 133.94299
39.35300 97.39600 141.47099
39.29500 96.80400 141.39700
38.98900 97.46500 141.13000
65.84300 96.68600 134.41701
66.17100 96.64800 134.08000
39.18900 96.40100 141.27299
38.81400 96.87100 140.92999
65.93000 96.28900 134.26900
65.64500 95.78900 134.46400
38.48000 96.57900 140.57001
38.79900 96.23000 140.86600
38.62900 96.03800 140.67200
65.29700 95.03500 134.65199
37.28300 94.94300 138.84801
37.36100 94.60500 138.85400
37.12000 94.80900 138.55800
37.41100 95.11400 139.07001
37.58600 95.28500 139.34000
37.81200 95.42800 139.65401
38.15900 95.42100 140.06799
38.41500 95.54400 140.37700
38.62100 95.66600 140.61900
64.64900 93.72900 134.95300
64.91300 94.45800 134.90100
36.84300 94.46100 137.97400
37.06400 94.49000 138.35001
64.38200 92.91400 134.93401
64.19300 93.28100 135.27499
63.92100 92.69700 135.33200
36.70200 94.39000 137.70700
36.81200 94.01900 137.69901
36.58200 94.38400 137.48900
63.57300 92.07300 135.42500
36.78700 93.80100 137.53000
36.56000 94.13400 137.30299
63.44400 91.39600 135.22200
63.10500 91.59600 135.69099
63.11600 91.12100 135.42500
36.77500 93.62400 137.39101
36.85200 93.24700 137.26500
62.77500 91.28500 135.88699
62.74200 90.77200 135.62700
37.20300 92.47700 137.35899
37.00900 92.80000 137.22501
62.45100 90.23700 135.61000
37.12400 92.35500 137.05701
37.42900 91.67300 137.02800
37.10700 92.15500 136.81300
37.20000 91.81900 136.64900
62.08100 89.81600 135.72400
37.75500 90.99300 136.97900
37.38900 91.38700 136.56100
37.63900 90.92000 136.56200
61.54000 88.76000 135.49300
61.79200 89.19400 135.56599
38.16800 90.31200 137.07100
37.92400 90.55000 136.77100
38.21100 90.04500 136.72701
61.14500 87.93100 135.15401
60.70700 87.78600 135.53700
60.79000 87.51500 135.13400
61.29300 88.45100 135.49600
38.61400 89.49100 136.86099
60.43500 87.08600 135.07201
60.03800 86.99900 135.51700
60.07500 86.72400 135.08900
38.98800 89.00800 136.97000
59.71000 86.44500 135.20500
59.27100 86.31800 135.68800
59.31500 86.10400 135.25200
39.32900 88.59100 137.05299
59.10900 85.81700 135.04900
58.87800 85.88700 135.55299
58.78400 85.61600 135.17200
58.85000 86.11300 136.02000
39.60700 88.27500 137.13901
58.57500 85.37800 134.99699
58.40600 85.47900 135.50200
58.26200 85.22000 135.15100
58.46100 85.71600 135.91600
58.51100 85.93500 136.26700
39.76700 88.06400 137.07899
40.00800 87.78400 137.02800
58.03500 85.00600 134.99600
57.91700 85.12100 135.50101
57.73600 84.87500 135.16701
58.02600 85.36700 135.91000
58.09300 85.61200 136.34801
40.28100 87.46900 136.96300
57.49500 84.68400 135.03300
57.41700 84.79900 135.52699
57.20700 84.57400 135.21899
57.56300 85.02900 135.90601
57.66200 85.24500 136.28600
57.72800 85.42900 136.61200
40.77400 87.05300 137.24699
40.56500 87.19700 137.02499
56.95200 84.40300 135.10800
56.91100 84.51400 135.58400
56.67600 84.30900 135.30299
57.08600 84.72800 135.94099
57.22200 84.93900 136.30901
57.31400 85.15000 136.70799
40.91000 86.86600 137.01700
41.18600 86.63400 137.07899
56.41000 84.15600 135.21300
56.40900 84.26300 135.66000
56.15400 84.07800 135.40199
56.59900 84.45400 135.99600
56.75500 84.64700 136.33900
56.88900 84.83900 136.67500
56.98100 85.00300 136.96899
41.69100 86.24300 137.21899
41.44100 86.40300 136.99699
55.88200 83.94300 135.32800
55.92700 84.04500 135.73300
55.68700 83.89200 135.49600
56.10700 84.20800 136.06100
56.27500 84.38200 136.39301
56.44500 84.57600 136.73700
41.81200 86.10600 136.94800
42.13900 85.87600 137.00500
46.69900 83.44200 137.20799
46.86100 83.37800 137.34200
47.10700 83.29600 137.37601
47.40900 83.20700 137.54900
47.80200 83.11600 137.73100
47.65100 83.14500 137.50800
55.62600 83.98100 136.08200
55.47100 83.84300 135.70300
55.76700 84.12800 136.44501
55.94400 84.29500 136.75600
42.79300 85.45500 137.21600
42.44300 85.64600 136.86600
46.11400 83.69600 136.77699
46.44400 83.55700 137.05400
48.09300 83.06200 137.62000
47.83700 83.11100 137.39301
48.14900 83.06400 137.93800
55.29500 83.90600 136.44299
55.17900 83.78100 136.02699
55.38700 84.03700 136.85800
42.88000 85.34800 136.78999
43.21700 85.12100 136.64600
43.32700 85.08100 136.93300
45.37500 84.01300 136.55701
45.70900 83.86500 136.89101
48.08100 83.07200 137.24200
48.40100 83.01100 137.39301
48.47200 83.01300 137.76300
54.93200 83.81800 136.79500
54.85500 83.71000 136.37000
54.93600 83.90800 137.21600
43.60300 84.89700 136.64301
44.01600 84.66500 136.61800
44.47000 84.43400 136.56900
44.91800 84.22200 136.76300
48.91400 82.96000 137.84900
48.70300 82.96800 137.47301
54.54100 83.72300 137.13800
54.50900 83.63400 136.71300
54.55600 83.82000 137.56000
48.90900 82.93000 137.30000
49.14300 82.91900 137.59700
49.10400 82.90700 137.29601
49.29800 82.92900 137.90601
54.15200 83.63800 137.47301
54.13800 83.55500 137.05499
54.20500 83.74900 137.87601
49.34600 82.88800 137.31900
49.62100 82.87000 137.45599
49.60100 82.89900 137.74400
53.77800 83.56900 137.79900
53.71600 83.46900 137.39600
53.88800 83.68000 138.10699
50.04600 82.88700 137.77200
49.89800 82.86600 137.51801
53.25800 83.32900 137.42300
53.32900 83.42500 137.81500
53.03500 83.31100 137.68401
53.45100 83.54800 138.20200
50.32300 82.86900 137.54500
50.74800 82.88400 137.52600
50.67100 82.90700 137.75900
53.02300 83.40800 138.17300
52.75300 83.29300 137.96899
53.04300 83.48400 138.47501
51.09500 82.94100 137.71500
51.46700 83.00700 137.84700
51.72600 83.07400 137.99500
52.21200 83.17800 138.02800
40.63400 131.04201 132.90300
40.68800 130.44701 133.10600
40.31900 130.60899 132.96899
41.04600 131.04201 132.98900
40.97500 130.51401 133.14400
41.34100 130.94600 133.07500
41.26800 130.62601 133.16400
41.63500 130.63499 133.22200
40.56200 130.09801 133.18800
40.64000 129.71899 133.32300
40.96200 129.86600 133.34300
41.34000 130.16299 133.32201
41.75500 129.95300 133.45599
41.05900 129.22501 133.56000
40.70100 129.26401 133.47301
41.37800 129.60699 133.50101
41.73900 129.26700 133.66600
41.19800 128.75301 133.72900
40.84900 128.59000 133.70599
41.42200 129.04500 133.68100
41.70100 128.81500 133.79800
41.18200 128.37000 133.83900
41.52400 128.42700 133.88200
57.62300 117.94700 135.41299
57.72100 117.19300 135.67000
57.28400 117.53400 135.73700
57.97200 117.58200 135.39200
56.85500 117.50900 135.94000
57.12600 116.92900 136.05200
56.54200 117.11700 136.23100
57.61100 116.63700 135.94600
58.35100 117.29600 135.31500
58.12500 116.67000 135.68100
58.53400 116.86700 135.39500
56.08600 117.43300 136.29100
56.09400 116.73200 136.57001
55.66900 117.29200 136.50999
58.73400 116.45600 135.45399
58.88000 115.90100 135.60001
59.32600 116.31100 135.18900
55.88300 116.33700 136.81400
55.37700 116.69000 136.86099
59.66800 115.56000 135.29401
40.01700 114.83700 137.75600
40.12100 114.29600 137.95599
39.87000 114.28100 137.86200
40.41700 115.12000 137.81700
40.43000 114.41500 138.03200
40.68900 114.92400 137.97000
54.88300 116.17900 137.24500
59.43200 114.54900 135.83501
59.78400 114.84200 135.51199
38.33700 113.65700 137.32800
38.23100 113.02100 137.43300
37.99400 113.19800 137.25999
38.82300 113.81400 137.52901
38.61600 113.20200 137.58800
39.28400 113.92800 137.71201
39.07400 113.34600 137.77400
39.67200 113.95100 137.87399
40.92400 114.52500 138.16701
41.54300 114.08400 138.50500
41.45000 114.62300 138.30099
41.89200 114.93800 138.32500
41.88000 114.23300 138.55299
42.16900 114.80200 138.44400
54.52600 115.58200 137.61099
59.78600 114.16700 135.78000
60.10800 113.56000 135.82300
37.70300 113.05800 137.13000
37.84900 112.54400 137.33400
37.52800 112.72500 137.10300
38.33800 112.56900 137.60400
42.38300 114.36600 138.64400
43.12900 113.99300 138.95599
42.84900 114.38300 138.75400
43.25700 114.42900 138.83000
54.17100 114.98400 137.97301
59.98300 112.61400 136.27699
60.30800 112.89300 135.96201
37.60800 111.98400 137.32500
37.27200 112.33300 137.03000
38.05100 112.02700 137.58000
43.57200 114.09500 139.01100
43.62000 113.48600 139.24001
43.85000 113.82000 139.16600
46.47000 114.58600 139.18700
46.58600 114.20300 139.34399
46.11000 114.35800 139.25301
46.80800 114.74800 139.13300
53.80200 114.37800 138.34200
60.23100 112.28100 136.25200
60.44600 111.70700 136.33299
37.50200 111.51400 137.37300
37.13000 111.76900 137.06700
37.86900 111.48500 137.60600
44.14900 113.54500 139.31900
44.84100 112.98800 139.65100
44.70500 113.52100 139.42101
45.33900 113.68400 139.44400
45.19500 113.10000 139.65500
45.84000 113.84400 139.43401
47.07400 114.05500 139.41800
46.91500 113.34100 139.70900
47.37400 113.42300 139.68700
53.44600 113.80200 138.69200
60.53000 111.09300 136.51300
37.25500 111.30900 137.26100
37.11000 110.97700 137.23900
37.59300 110.97000 137.55901
47.61700 112.98400 139.87601
53.10200 113.23400 139.03500
60.51800 110.45000 136.76601
65.54600 107.77200 133.68201
65.25800 107.47100 134.03000
65.15600 108.04700 133.95399
65.78700 107.55900 133.51801
65.61800 107.15400 133.78500
65.98300 107.32200 133.39400
37.21300 110.54000 137.41100
37.29600 110.05400 137.59100
37.56900 110.10100 137.75999
47.70300 112.48200 140.09000
52.80300 112.68000 139.35699
60.57300 109.77400 136.98300
64.78600 107.91000 134.32500
64.82900 107.40600 134.42999
64.38200 107.88900 134.67799
65.22900 106.94800 134.19701
66.01200 106.82900 133.49400
66.11500 106.28100 133.52901
66.38400 106.53900 133.20000
37.47800 109.56800 137.83099
37.64100 109.09000 138.06300
37.88900 108.68900 138.33600
38.08300 108.16800 138.60699
38.28400 107.63800 138.88800
38.78100 106.73900 139.47701
38.43500 107.02900 139.16499
38.35300 106.49600 139.26900
38.74500 106.28900 139.58501
38.40700 106.09100 139.42300
47.86200 111.94600 140.31900
52.52200 112.13800 139.66600
60.60700 109.16100 137.18700
63.92900 108.07900 135.00500
63.96100 107.39000 135.18100
63.60500 107.95900 135.31000
66.56300 105.87000 133.17599
66.29500 105.38600 133.55600
66.58400 105.12100 133.31700
38.86300 105.60000 139.86099
38.56200 105.75400 139.62199
38.61700 105.41100 139.75500
47.99200 111.43000 140.53799
52.26500 111.60200 139.96400
60.79200 108.07900 137.45799
60.60100 108.60100 137.39999
63.75600 106.97700 135.47501
63.37600 107.35500 135.67999
66.53700 104.61200 133.46500
38.84900 104.84200 140.06100
38.65200 105.07300 139.86800
38.52400 104.55600 139.91299
48.18700 110.91900 140.75301
52.02700 111.06800 140.25200
60.85400 107.65700 137.56100
62.99000 106.79800 136.16299
66.63900 104.19700 133.43300
66.48800 103.77900 133.65300
66.86400 103.79400 133.25900
38.84700 104.20700 140.22200
38.57200 103.85600 140.11600
48.34200 110.45300 140.94701
51.81300 110.53200 140.53101
60.79000 107.21600 137.75700
62.67200 106.71500 136.45000
62.64300 106.10900 136.64101
62.37500 106.85600 136.64600
66.90300 103.08100 133.31700
38.96400 103.52700 140.46500
38.74100 103.17200 140.38901
48.60900 109.99300 141.13400
51.60200 109.99300 140.80600
60.95400 106.93100 137.73399
60.93900 106.62700 137.84000
61.20300 106.69200 137.62300
62.35900 105.52900 137.03000
62.17300 106.27000 136.97900
66.96200 102.51600 133.32300
66.88800 102.12800 133.44000
67.26500 102.07600 133.04401
39.28000 102.32100 140.95100
39.04900 102.16000 140.81900
39.00800 102.81000 140.65401
48.91100 109.57500 141.30000
49.06300 109.20800 141.44400
49.33800 109.59100 141.27299
51.24800 109.96100 140.88901
51.34700 109.42100 141.09399
51.02100 109.80800 140.99200
60.97600 106.25200 137.92200
61.24600 106.30800 137.70700
61.82200 106.16300 137.29700
61.90700 105.60800 137.38000
61.59000 105.85900 137.56700
62.08900 105.11200 137.36099
66.80800 101.63300 133.56100
67.14500 101.32900 133.22800
39.43400 101.66700 141.19000
39.20000 101.60900 141.02699
39.01000 101.76700 140.86400
49.70400 109.30300 141.36501
51.15200 108.85300 141.36200
50.90900 109.31700 141.21300
61.28600 105.92400 137.78400
61.40100 105.38500 137.83900
61.71400 105.00500 137.69099
67.06000 100.74900 133.34801
39.51300 101.11100 141.34801
39.31500 101.03900 141.20599
39.09800 100.89500 141.06100
39.00500 101.42100 140.91600
49.89500 108.94100 141.49899
49.97400 108.57000 141.63901
50.13900 108.83900 141.51500
50.95300 108.35300 141.59500
50.70500 108.77800 141.46300
66.99600 100.13800 133.43100
39.46500 100.56000 141.39200
39.26800 100.36200 141.25999
39.05900 100.25900 141.10600
50.29400 108.52200 141.62000
50.48700 108.19400 141.72400
50.76100 107.94600 141.78500
67.03500 99.52400 133.39500
66.93600 99.14600 133.49400
67.30100 99.00800 133.10201
39.45900 99.91200 141.46201
39.23700 99.65100 141.30299
39.03700 99.81800 141.13000
66.78000 98.72000 133.63800
67.03700 98.27100 133.34599
39.43200 99.28900 141.49001
39.02300 99.39600 141.14600
39.27300 98.82800 141.37900
38.99800 99.00900 141.14200
66.53200 98.06800 133.85600
66.82700 97.62100 133.51500
39.18900 98.08000 141.32100
38.93800 98.61200 141.09599
38.79600 98.12600 140.96500
66.71400 97.04300 133.57401
38.57300 97.73000 140.74001
66.84900 91.47900 132.00900
66.57200 91.21500 132.16000
66.74900 91.07300 131.92400
66.87900 91.81500 132.11600
66.52300 91.55300 132.35100
66.66700 91.94300 132.36900
66.46000 96.61300 133.77800
38.48500 97.32700 140.63300
66.29000 91.06700 132.35201
66.45100 90.83300 132.09000
66.25200 91.32000 132.50301
66.35700 91.88200 132.63800
66.16900 91.54100 132.67300
66.12900 91.84100 132.83200
66.04400 95.58400 134.02100
66.12600 96.11400 134.03900
37.55300 96.29900 139.50101
37.69900 95.86300 139.60600
37.53400 95.92100 139.40900
37.80100 96.26100 139.79100
37.88300 95.83400 139.81700
37.92700 96.50100 139.96300
38.10500 95.94600 140.08900
38.08400 96.78500 140.16600
38.30700 96.18300 140.34100
38.28300 97.10600 140.40700
66.02700 90.65000 132.38300
65.74500 90.83100 132.72200
65.99900 91.10600 132.63000
65.88600 91.43600 132.88000
65.94000 91.73800 132.95700
65.67400 94.99900 134.25800
36.95800 95.14400 138.42700
37.08000 95.38600 138.67500
37.24900 95.56200 138.95599
37.33900 95.85000 139.13800
65.70100 91.19000 132.92799
64.96900 93.60600 134.57700
65.26400 94.19900 134.45700
36.56400 95.02200 137.75101
36.79300 95.03200 138.12300
64.67500 92.51700 134.46400
64.11600 92.25400 134.93201
64.39100 92.01800 134.53700
64.74800 93.15200 134.64301
36.36500 94.70100 137.25500
36.54200 94.73000 137.58701
63.80200 91.68900 134.99200
64.12400 91.58800 134.60201
36.28800 94.50500 136.99899
63.72200 91.05100 134.73500
63.21700 90.75500 135.10201
63.49200 90.58000 134.70300
36.63600 93.70100 137.16499
36.45300 94.02100 137.01801
62.84600 90.26300 135.19099
63.22900 90.18300 134.72701
36.55100 93.56600 136.88200
36.80000 92.98600 136.92900
62.48600 89.79000 135.25700
62.84900 89.72400 134.81100
36.78300 92.70500 136.62601
36.98200 92.19600 136.55800
36.82700 92.38700 136.39700
62.16200 89.37700 135.29800
62.45800 89.28200 134.89700
36.98000 91.96300 136.26500
37.17500 91.49500 136.14000
37.82100 90.52200 136.43100
37.43300 91.01400 136.11301
37.50900 90.69300 135.77699
37.70900 90.52400 136.09599
37.79300 90.25600 135.83200
62.02000 88.21700 134.45300
61.54100 87.98500 134.75700
61.67200 87.79700 134.42300
62.04300 88.84100 134.98500
61.65800 88.46400 135.07899
38.01900 90.12300 136.29401
38.16800 89.80200 136.10899
61.32300 87.42700 134.41400
60.87200 87.26100 134.73801
60.97000 87.04200 134.37000
38.37300 89.67600 136.49300
38.51800 89.36000 136.26300
60.25500 86.04800 133.87399
59.81300 85.95900 134.28300
59.77700 85.68800 133.87300
60.60700 86.60200 134.23599
60.09900 86.41100 134.60100
38.74300 89.19800 136.61800
38.88100 88.91300 136.37700
59.49500 85.33800 133.58701
59.33700 85.56000 134.20900
59.12500 85.21700 133.82001
59.51400 85.98600 134.72600
39.11800 88.73600 136.72000
39.26400 88.46500 136.47800
58.82300 84.97200 133.69200
58.76200 85.17200 134.21600
58.50300 84.86300 133.87199
58.96200 85.51400 134.65300
39.51600 88.28100 136.82700
39.66900 88.02800 136.58900
58.21700 84.64300 133.71001
58.15800 84.80600 134.22501
57.87700 84.52100 133.85600
58.39200 85.11000 134.63699
40.02500 87.64800 136.62601
57.54200 84.29600 133.64799
57.56200 84.48700 134.25000
57.23300 84.24800 133.98700
57.82100 84.76000 134.65500
40.37000 87.30400 136.67101
56.87900 84.08600 133.96500
56.95500 84.22900 134.39900
56.58100 84.01000 134.16800
57.25700 84.46500 134.72301
40.65000 87.05700 136.79500
56.21200 83.84500 134.05499
56.34800 83.99300 134.53799
55.96000 83.80600 134.36200
56.68000 84.20600 134.83800
40.85100 86.86100 136.74600
41.12400 86.61700 136.67900
55.56600 83.66200 134.31799
55.77600 83.80100 134.73199
55.42500 83.65100 134.57001
56.10800 83.97800 134.97900
41.47200 86.33600 136.73000
55.50200 83.77100 135.18500
55.25100 83.63100 134.82401
41.68800 86.15600 136.64500
41.98200 85.93300 136.53700
46.93600 83.37100 137.05701
47.29900 83.25200 137.15601
47.55500 83.17600 137.30499
55.09300 83.67700 135.56900
54.97000 83.58100 135.15199
42.41200 85.62200 136.41000
46.24300 83.66800 136.33299
46.53100 83.54500 136.61000
46.82400 83.43100 136.76700
47.22400 83.30000 136.78999
47.56200 83.20600 136.77100
47.65800 83.16900 137.04401
54.75900 83.60800 135.92900
54.64000 83.51400 135.49500
42.77200 85.38400 136.42700
43.10000 85.17400 136.27600
45.49700 83.98200 136.04401
45.83400 83.83100 136.37399
47.89200 83.13400 136.73399
48.24800 83.05200 136.73100
48.35100 83.02500 137.05099
54.43600 83.54200 136.27499
54.32400 83.45300 135.84200
43.46400 84.95500 136.16499
43.89200 84.72000 136.29500
44.31000 84.49900 136.25500
44.11100 84.59300 136.06000
44.66900 84.33300 136.10300
45.00700 84.18500 136.27600
48.33900 83.04500 136.50999
48.62900 82.98200 136.76801
48.56800 83.01100 136.42300
48.69100 82.96400 137.10201
54.11300 83.47800 136.61000
54.01800 83.39500 136.17999
44.34500 84.47800 135.99899
48.98600 82.92500 136.96899
48.96900 82.94500 136.52000
53.79100 83.41600 136.92300
53.72400 83.34100 136.50200
49.29700 82.89000 136.92999
49.62500 82.85600 136.88699
49.65100 82.86100 137.19501
53.46100 83.34400 137.13000
53.44400 83.29300 136.79500
50.03100 82.85000 137.29700
49.91100 82.84300 137.05400
53.07500 83.22800 137.05499
52.82400 83.22200 137.46600
52.71700 83.14600 137.09100
50.27000 82.84000 137.08701
50.60300 82.84600 137.13600
50.56100 82.85900 137.32700
52.54000 83.19900 137.74500
52.38800 83.12400 137.47099
50.95300 82.87900 137.24899
51.28300 82.92000 137.35400
51.49500 82.97200 137.56900
51.92000 83.05400 137.63000
40.79100 132.63400 132.41000
40.71100 131.97900 132.61200
40.44800 132.23500 132.46899
41.33400 132.73500 132.48000
41.16600 132.08200 132.66701
41.53600 132.32800 132.65199
40.60700 131.53400 132.73599
40.20300 131.60699 132.61700
40.95700 131.53300 132.80901
41.64300 131.85699 132.82600
41.38700 131.39700 132.93300
41.80600 131.14500 133.08400
40.05400 130.88000 132.81700
42.10200 130.52000 133.32600
40.31700 129.71001 133.24899
39.94400 130.19299 133.00600
42.13500 130.01401 133.49300
42.04400 129.70300 133.57899
42.28700 129.58099 133.64900
40.42600 128.85100 133.53400
40.06600 129.21400 133.33800
42.06800 129.26401 133.71500
42.50600 129.09200 133.82401
40.58000 128.09399 133.79201
40.12800 128.32401 133.61700
42.06400 128.59000 133.91701
42.57400 128.45799 134.02499
40.75000 127.52900 133.99600
40.20600 127.48500 133.88200
41.17300 127.84500 133.98900
41.72700 128.01300 134.03799
42.18200 127.84500 134.15900
42.61800 127.98900 134.17400
40.58500 127.07500 134.09300
40.72500 126.68800 134.24001
41.15000 127.04100 134.22301
41.67900 127.42300 134.20599
42.22600 127.08900 134.39700
42.65600 127.53000 134.32001
41.36700 126.45900 134.44299
40.88100 126.18600 134.42300
41.70500 126.80400 134.39900
42.08800 126.54500 134.54300
41.34200 126.00100 134.57700
41.82500 126.06600 134.64500
39.37700 122.64500 135.17799
39.69900 122.14400 135.44400
39.41000 122.00300 135.40100
39.59100 123.32300 135.01700
39.83400 122.64100 135.31599
39.89300 123.74700 134.96201
40.04800 123.06100 135.23599
40.33100 123.90000 135.02800
40.28100 123.39000 135.18800
40.64700 123.86600 135.11900
40.66700 123.36500 135.29300
40.94300 123.73800 135.22900
39.31800 121.50900 135.53000
39.61700 121.56500 135.60699
39.44800 121.10100 135.70000
39.89800 121.65900 135.66000
40.08700 122.03400 135.58800
40.31500 122.42700 135.51801
40.50900 122.85000 135.42599
40.90200 122.82500 135.52800
41.09200 123.24100 135.42999
39.65300 121.08200 135.77100
39.88400 121.12900 135.82401
40.19600 121.39300 135.82600
40.49300 121.78100 135.77600
40.83300 122.23200 135.70900
57.20800 119.18000 135.11600
56.93400 118.70000 135.42900
56.71500 119.26400 135.30099
57.53700 119.09900 134.99600
57.43300 118.55300 135.25999
57.84000 118.96600 134.90100
56.27200 119.05900 135.57001
56.42000 118.48300 135.73300
55.93800 118.74300 135.82700
56.98800 118.09900 135.64101
57.99000 118.44800 135.03400
58.22900 117.91000 135.13000
58.50200 118.34500 134.81500
56.41000 117.84400 135.99100
55.73900 118.09000 136.16000
58.79000 117.74200 134.90601
58.93800 117.04200 135.10800
59.38800 117.47300 134.68800
55.18300 117.56000 136.57899
59.68400 116.72400 134.82201
54.75300 116.97100 136.96500
60.00400 116.02400 134.91200
37.61700 114.55800 136.73801
37.54100 113.97200 136.82899
37.36700 114.21300 136.67900
38.02300 114.70100 136.91400
37.84400 114.20000 136.94099
38.42300 114.80500 137.08200
38.19000 114.18300 137.12199
38.84500 114.95400 137.23700
38.61900 114.30200 137.30200
39.28500 115.11900 137.38100
39.07200 114.45300 137.47099
39.72200 115.31600 137.50101
39.54000 114.59500 137.63300
40.12400 115.48600 137.60300
40.51100 115.66600 137.68300
40.94900 115.06200 138.01199
40.86700 115.58300 137.82300
41.18200 115.70700 137.88200
41.27000 115.16900 138.07401
41.44200 115.73700 137.94600
54.29800 116.37200 137.35699
60.17800 115.16900 135.14500
37.35000 113.54800 136.81100
37.14400 113.87500 136.62000
37.81100 113.61900 137.05499
41.76900 115.44400 138.12500
42.45700 114.97400 138.45900
42.31300 115.55500 138.22501
42.61100 115.31600 138.37900
53.91700 115.76100 137.72501
60.14600 114.15200 135.56700
60.29600 114.51300 135.33099
37.33500 113.07600 136.90401
36.92300 113.35300 136.59100
42.85300 115.03100 138.52800
43.56500 114.67900 138.80200
43.22000 114.95600 138.63400
43.60100 115.16700 138.63300
44.88900 115.38100 138.74500
45.06300 114.73400 139.00900
44.67200 114.95800 138.87801
45.27400 115.40500 138.77600
46.27800 115.56100 138.78500
46.41800 115.03300 139.00200
45.93700 115.00100 138.98599
46.87800 115.55400 138.80600
53.55800 115.14300 138.08800
60.66000 113.80800 135.37700
60.65400 113.22100 135.61000
37.08400 112.65600 136.84000
36.93200 112.89100 136.69200
44.01600 114.80600 138.83501
44.05700 114.17200 139.07300
44.38500 114.90600 138.85699
44.52200 114.26200 139.11400
45.02500 114.11200 139.24001
45.52000 115.03100 138.94099
45.55000 114.38600 139.19299
47.17400 114.84400 139.09900
52.99800 115.20000 138.21600
53.13200 114.53900 138.46001
52.61500 115.10200 138.35201
60.55000 112.32100 136.03200
60.88100 112.63100 135.69200
36.75400 112.39800 136.67500
36.78800 112.01000 136.77901
47.58100 114.57200 139.20799
47.70200 113.97700 139.45399
52.81400 113.93600 138.80200
52.43800 114.57800 138.61600
60.83300 111.96800 135.98100
61.08700 111.35800 136.03799
65.79500 108.65800 133.18500
65.55200 108.27000 133.52699
65.25600 108.80800 133.63100
66.27900 108.46100 132.78600
66.00500 107.94500 133.19501
66.73600 108.34600 132.37500
66.44300 107.83000 132.80701
66.75400 107.92000 132.47900
36.90900 111.33100 137.01900
36.59600 111.57800 136.74100
47.93400 113.47500 139.66499
52.51800 113.36600 139.12500
52.17700 114.02200 138.91600
60.96900 110.67800 136.37700
64.82500 108.78600 134.02299
64.79500 108.36600 134.17700
64.41700 108.75500 134.38300
66.33300 107.19100 133.08299
66.80000 107.56800 132.52901
66.66700 107.20900 132.75101
67.03800 107.16900 132.39101
36.61600 110.96800 136.89200
36.70900 110.45200 137.08000
36.97700 110.03000 137.37300
48.05300 112.91600 139.90401
52.25400 112.80100 139.43700
51.93300 113.44400 139.22400
60.90500 110.06300 136.65100
63.93800 109.01800 134.70200
64.07400 108.49000 134.75600
63.60300 108.77200 135.05400
66.76500 106.53900 132.81599
67.14700 106.53100 132.43401
36.88400 109.59300 137.41499
37.13500 109.13600 137.70599
37.37600 108.68500 137.99001
37.60100 108.21900 138.26801
37.77200 107.71800 138.52200
37.94700 107.20700 138.78500
38.03100 106.69600 138.98900
38.27800 105.68500 139.44800
38.08700 106.16000 139.18100
38.06300 105.73100 139.28400
48.18200 112.36500 140.13800
52.00900 112.23800 139.74100
51.71100 112.85900 139.52901
61.12700 109.39400 136.74100
63.23800 108.30400 135.50101
67.11400 105.79700 132.62700
66.88800 105.29800 132.96500
67.24000 104.96900 132.66299
38.39100 105.19600 139.65700
38.07400 105.30300 139.40300
38.19700 104.85200 139.60600
48.32900 111.84200 140.36000
51.78200 111.68100 140.03600
51.50200 112.27200 139.83099
60.93400 108.32200 137.26801
61.08000 108.70400 137.02299
62.89500 108.23300 135.80600
62.90300 107.64900 135.97900
62.55300 108.26800 136.06300
66.90500 104.59300 133.08299
67.27300 104.25500 132.75500
38.17600 104.39700 139.70100
48.40600 111.31600 140.58299
51.57500 111.13700 140.31700
51.30000 111.68900 140.12700
61.20000 107.84500 137.24100
61.34800 108.15000 137.02600
62.65600 107.21400 136.31200
62.34200 107.70200 136.41000
67.21300 103.65200 132.91299
38.24300 103.92500 139.86700
38.34100 103.57100 140.02000
38.06400 103.61800 139.80400
48.70300 110.85300 140.77000
51.39900 110.63500 140.57001
51.10800 111.10600 140.41701
61.16600 107.26700 137.46300
61.65300 107.74000 136.93500
61.55700 107.28500 137.15800
61.98500 107.66400 136.70399
62.01000 107.12300 136.85400
67.36100 103.24600 132.81400
67.25500 102.74400 132.98700
67.67100 102.89700 132.52400
38.22400 103.29300 139.99500
38.49300 103.14200 140.21899
48.93500 110.37200 140.96700
49.03300 109.95400 141.13800
49.33800 110.24600 140.99899
51.29800 110.28200 140.74200
50.95000 110.47200 140.71899
61.45400 106.86900 137.37300
61.79200 106.69800 137.15900
67.59600 102.18200 132.68201
38.86700 102.33600 140.65199
38.64500 102.51300 140.45200
49.70500 109.89600 141.11900
50.71200 109.89000 141.00500
61.51300 106.36700 137.48000
67.58100 101.50300 132.75200
33.86700 104.21100 135.24699
33.93600 104.03900 135.35300
33.88600 103.92100 135.27400
33.99200 104.16500 135.42400
38.80600 101.82400 140.69800
38.57800 101.82000 140.52499
50.07800 109.63000 141.19501
50.11800 109.21900 141.36099
50.42000 109.68800 141.13100
50.51400 109.33700 141.26199
67.36900 100.79800 133.01601
34.01300 103.87300 135.45300
38.89100 101.18200 140.86301
38.71300 101.20300 140.72099
38.54200 101.39300 140.56400
50.38500 108.94700 141.44000
67.44800 100.22800 132.95100
67.32300 99.70900 133.08900
67.72700 99.73100 132.65700
38.87200 100.63500 140.91600
38.65300 100.56900 140.74899
38.54000 101.04200 140.60800
67.71600 98.95100 132.66000
38.83900 99.96400 140.95200
38.63600 100.15700 140.77299
67.48800 98.35500 132.87601
38.75400 99.27100 140.91901
38.63800 99.81000 140.79700
38.49300 99.66400 140.67999
67.26600 97.72400 133.06500
38.60900 98.75900 140.79900
38.46800 99.27100 140.66800
38.24400 99.10700 140.46201
67.07400 97.10200 133.20399
38.42500 98.40000 140.62100
38.13300 98.74400 140.35001
66.84300 90.73100 131.66701
67.01100 91.26000 131.75000
67.22500 91.79700 131.76199
66.52700 92.19400 132.59300
66.99600 92.25000 132.16000
66.77600 92.48800 132.45799
66.82700 96.53300 133.38699
37.84900 98.02600 140.02200
38.21600 97.69200 140.38300
37.99200 97.55200 140.13901
38.11200 98.23500 140.30499
66.57900 90.40100 131.75700
66.52900 90.61200 131.91100
66.41400 90.42900 131.92900
66.02900 92.16500 133.03799
66.40400 92.44500 132.79500
66.22000 92.71400 133.05200
66.46000 95.60200 133.60400
66.48000 96.07400 133.66901
37.33700 96.28600 139.22501
37.23100 96.78400 139.16901
37.55200 96.71800 139.55400
37.65700 97.03800 139.71300
37.80800 97.32100 139.91200
66.23100 90.47300 132.11099
65.65200 90.41400 132.58900
65.98000 90.07600 132.11900
65.62900 91.66400 133.19200
65.59200 92.31800 133.48900
66.01000 92.98700 133.34200
66.14100 95.10600 133.81700
36.82300 95.42500 138.30800
36.81900 95.75300 138.39600
36.93200 96.04400 138.62700
37.03800 96.25100 138.82201
37.09500 96.49800 138.94501
65.28300 90.35900 132.87801
65.49200 89.89500 132.44200
65.39700 90.93200 133.06599
65.24400 91.44000 133.43500
65.08700 91.85700 133.77100
65.55100 93.05100 133.79900
65.10300 92.44800 134.00400
65.51000 93.73900 134.06900
65.13900 93.20200 134.25400
65.79400 94.42800 133.99100
36.30300 95.47200 137.49400
36.49800 95.46300 137.81000
36.57600 95.75200 138.02699
65.03800 89.87000 132.81599
64.71600 89.99800 133.17400
64.93500 90.65600 133.33701
64.82200 91.22900 133.72900
64.60700 91.67200 134.14600
36.08200 95.16100 136.96001
36.29200 95.14400 137.33400
64.55900 90.29700 133.48599
64.30000 90.17000 133.65100
64.37600 90.74000 133.89600
64.12400 91.04800 134.31200
35.95800 95.08400 136.69299
36.08200 94.82500 136.78700
35.89600 94.92800 136.47200
63.75400 90.32600 134.26601
63.99000 89.94200 133.79700
36.11800 94.55000 136.69000
36.28700 94.13700 136.75400
63.24100 89.67300 134.35800
63.56800 89.52200 133.92400
36.25600 93.91500 136.51801
36.52100 93.31600 136.60300
62.77700 89.16500 134.46001
63.08000 89.01200 134.03200
36.45500 93.15500 136.30400
36.62500 92.64000 136.17700
62.80700 88.44500 133.84801
62.51800 88.50100 134.17900
62.56000 88.12500 133.81400
62.35600 88.78200 134.59100
36.67000 92.32300 135.91901
36.90400 91.83600 135.88699
37.09800 91.39000 135.74500
37.23800 91.03500 135.53799
37.78000 90.12100 135.47501
37.44900 90.60100 135.35500
37.56600 90.32800 135.14999
62.24100 87.73800 133.76700
61.77400 87.56000 134.06400
61.88100 87.30500 133.68900
38.02300 89.87200 135.76900
37.83600 89.92800 135.17101
38.09000 89.67700 135.50999
37.89000 89.78900 134.97800
38.19100 89.44200 135.20900
37.95100 89.66500 134.82300
61.49800 86.92500 133.65800
61.11000 86.90200 134.04700
61.01800 86.53800 133.69600
38.31600 89.49900 135.89600
38.40700 89.28200 135.64301
38.52000 89.07100 135.44299
38.19600 89.33400 134.80299
38.49300 89.02800 135.12700
38.27200 89.19000 134.59500
38.54100 88.89700 134.77699
38.31500 89.11000 134.39900
60.36200 85.70100 133.21700
59.95100 85.53600 133.39400
60.10600 85.29200 132.80499
60.75500 86.06400 133.34100
38.64700 89.09200 136.02100
38.75400 88.87100 135.77699
38.81100 88.72000 135.48801
38.81300 88.64700 135.17500
38.84700 88.55400 134.89500
38.50300 88.88300 134.36099
38.76100 88.60700 134.53600
38.61600 88.73300 134.08000
59.27000 84.77200 132.69299
58.84300 84.65900 132.92700
58.82800 84.44400 132.41400
59.62300 85.12700 133.02100
59.12900 84.96500 133.27400
39.00800 88.66500 136.12500
39.09700 88.47200 135.84200
39.14100 88.34200 135.52400
39.11800 88.29900 135.19000
39.05700 88.30800 134.80000
39.01300 88.32000 134.40300
38.93500 88.38300 133.99800
58.45600 84.30000 132.45599
58.39800 84.43500 132.89600
58.17800 84.20800 132.51500
58.55700 84.68900 133.35201
39.38300 88.24200 136.20399
39.44900 88.07900 135.87700
39.48100 87.96200 135.49300
39.32800 88.05600 135.09100
39.31200 88.03400 134.76401
39.40700 87.91900 134.49300
39.20700 88.10800 134.20500
57.98600 84.40000 133.32100
57.91200 84.21400 132.85300
39.76200 87.83600 136.26100
39.81000 87.70500 135.93300
39.81100 87.64000 135.63100
39.75500 87.65800 135.39500
39.93100 87.46900 135.26900
39.61600 87.76300 135.09801
39.58500 87.76200 134.79201
39.68500 87.65500 134.62399
57.00300 83.95100 133.16701
56.73000 83.90500 133.41499
56.67000 83.81900 133.10100
57.43400 84.10400 133.10600
57.09000 84.08100 133.57001
40.19700 87.39900 136.30701
40.15700 87.36700 135.98900
40.04800 87.43000 135.76700
39.92400 87.46100 135.08800
39.91500 87.45800 134.84700
56.52800 83.90200 133.73700
56.35000 83.76400 133.34801
40.66800 86.98900 136.50000
40.42800 87.12400 136.04601
40.61700 86.98700 136.22600
40.77000 86.80600 135.91901
55.99500 83.69900 133.60001
55.81200 83.70100 134.02600
55.67100 83.62200 133.79401
40.99300 86.67200 136.29401
41.20300 86.46400 135.99600
55.34500 83.54900 133.95300
55.10500 83.52800 134.36700
54.96000 83.44500 133.95599
41.43100 86.33100 136.38300
41.65400 86.13100 136.08800
54.79700 83.47900 134.71400
54.64400 83.39600 134.26100
42.05700 85.84500 136.12601
54.49500 83.42700 135.06000
54.33300 83.34800 134.60800
42.34200 85.63800 135.83701
42.66300 85.43900 136.14400
42.79000 85.35100 135.86200
46.47100 83.60800 136.05299
46.65500 83.52700 136.25600
47.01300 83.40100 136.37100
47.48200 83.25300 136.49500
47.37700 83.30300 136.24001
54.18500 83.37100 135.41100
54.03100 83.30000 134.97400
43.15900 85.12900 135.73599
45.57900 83.97400 135.61000
46.15400 83.74800 135.83400
47.73600 83.22400 136.11501
48.19200 83.10700 136.18500
48.04000 83.11900 136.43700
53.88100 83.31700 135.75999
53.72800 83.24900 135.33299
43.60300 84.87400 135.80701
43.90700 84.70200 135.95100
43.88400 84.71700 135.72900
44.65100 84.34800 135.75600
45.00600 84.20400 135.69000
48.57300 83.03900 136.12100
53.58700 83.26600 136.10400
53.43100 83.20000 135.70399
44.14900 84.58300 135.73599
44.43400 84.44400 135.79700
49.00400 82.96700 136.09599
53.31600 83.22300 136.43300
53.13200 83.15600 136.09700
49.35400 82.88800 136.64900
49.40000 82.89900 136.34399
53.15800 83.21000 136.71899
52.84600 83.12700 136.57401
49.64800 82.86100 136.61700
49.95200 82.84100 136.79700
52.45300 83.07100 136.91200
50.23100 82.83500 136.68300
50.60200 82.84100 136.89301
52.10600 83.00600 136.98900
52.17600 83.05200 137.26900
51.90800 82.99700 137.22400
50.95700 82.85800 136.92101
51.35300 82.89800 136.97701
51.62700 82.95900 137.26100
40.44400 134.45700 131.72301
40.25700 133.88800 131.87199
39.98200 134.56799 131.57201
40.88100 134.34900 131.85600
40.71800 133.81599 132.00000
41.17400 134.32700 131.92200
41.19500 133.79601 132.10201
41.43500 134.28400 131.98199
39.67000 134.20300 131.61700
39.80900 133.58501 131.86200
39.34400 133.98700 131.59801
40.19100 133.33701 132.04201
40.55100 133.23399 132.15800
41.03200 133.23900 132.25500
41.63300 133.88699 132.14799
41.58300 133.28700 132.33800
42.06700 133.81000 132.23801
39.74100 132.89600 132.07600
39.29900 133.18700 131.85600
40.19100 132.68900 132.25600
41.96000 132.59900 132.62601
41.99200 133.22600 132.42200
39.48200 132.54800 132.12300
39.47900 131.99800 132.30400
39.85900 132.22301 132.33000
41.95500 131.99800 132.82800
41.97800 131.54900 132.97900
39.73800 131.62801 132.49300
39.75900 131.03900 132.68900
42.22100 131.08600 133.16200
39.45600 130.62300 132.74001
39.64900 130.05901 132.97301
39.42500 129.82899 132.98399
42.48600 129.99699 133.54100
42.64600 130.58299 133.37199
39.76000 129.50400 133.17300
39.52100 129.21300 133.19800
42.69200 129.62300 133.68201
42.94800 130.00200 133.58800
39.77300 128.71400 133.41299
39.36900 128.75200 133.29100
42.88300 129.35500 133.78500
43.05900 128.82600 133.96300
39.51000 128.35100 133.44800
39.72800 127.86800 133.64600
43.06500 128.10500 134.18800
40.24800 126.54500 134.16800
39.76000 127.02900 133.89900
42.73900 126.95200 134.50900
43.57100 127.86100 134.31100
43.14000 127.40500 134.41400
43.59400 127.20800 134.52000
40.43100 125.71400 134.46001
39.71100 126.10100 134.15700
42.54500 126.27100 134.69501
43.19200 126.69100 134.64301
43.86300 126.61400 134.73500
39.43500 125.49100 134.26401
39.93500 125.05200 134.53900
39.08100 124.99500 134.30701
40.71700 125.05300 134.73399
41.30800 125.41900 134.74699
42.11100 125.52200 134.86400
42.72600 125.62400 134.92799
43.23900 126.03600 134.86000
43.74900 125.66300 135.04100
38.42200 121.92600 135.08501
38.73800 121.62300 135.29700
38.51200 121.42600 135.27800
38.56000 122.53200 134.93800
38.76400 122.14500 135.13800
38.68900 123.12300 134.78700
38.97100 122.65800 135.03999
38.82000 123.77200 134.61600
39.16300 123.35400 134.87100
38.83200 124.37100 134.42500
39.42300 124.21900 134.66299
40.03200 124.34300 134.79700
40.68100 124.40500 134.93800
41.32400 124.57600 135.02400
41.93000 124.83100 135.05701
42.58500 124.97000 135.12100
43.19500 125.23900 135.11800
43.66900 124.77700 135.33000
38.42200 121.12300 135.33900
38.67900 120.89000 135.50200
38.27100 120.82200 135.36900
38.92400 121.32800 135.45399
39.08900 121.92400 135.31900
41.41200 123.70600 135.33600
41.91600 124.08500 135.30400
42.50900 124.27000 135.34300
43.10000 124.45300 135.36800
43.62500 124.00400 135.58701
38.15600 120.44000 135.43800
38.44200 120.19500 135.61900
37.97800 120.10200 135.46201
38.86700 120.44700 135.70200
39.15100 120.93900 135.64999
41.35500 122.62800 135.69099
41.74000 122.95400 135.65700
42.05800 123.34000 135.58299
42.46500 123.60200 135.56300
43.03900 123.59900 135.64999
43.59400 123.48400 135.76100
38.47900 119.56100 135.82001
38.09100 119.58200 135.65700
38.84500 119.91600 135.85201
39.24300 120.25900 135.88800
39.64400 120.56300 135.92400
40.12700 120.74100 136.01100
40.52100 121.06200 136.01601
40.87100 121.45200 135.97501
41.22700 121.82900 135.93201
41.62500 121.92600 135.98300
41.90300 122.24500 135.92799
42.19000 122.66700 135.83701
42.68400 122.79900 135.87100
43.22900 122.79800 135.95000
43.58400 123.02200 135.91800
38.55900 119.10200 135.98500
38.19500 118.96100 135.87601
38.86400 119.37000 136.02200
39.22600 119.64400 136.06799
39.62100 119.90700 136.11700
40.04000 120.13600 136.17400
40.48300 120.38000 136.22099
40.88900 120.69600 136.22301
41.24700 121.05700 136.19000
41.58100 121.37900 136.15500
42.06200 121.41300 136.23599
42.40600 121.99800 136.09900
42.85900 121.89800 136.20500
43.20300 122.19800 136.15199
57.20300 120.23200 134.69701
57.08300 119.71000 134.95900
56.63400 120.14600 134.98399
57.65400 120.54900 134.36000
57.67700 119.66200 134.70000
58.29100 120.45800 134.08400
58.17800 119.81300 134.39400
58.71800 120.33100 133.91600
58.61800 119.91400 134.13100
59.10900 119.93000 133.86400
38.47100 118.68700 136.06799
38.60500 118.35800 136.21300
38.82300 118.81800 136.16701
39.17800 119.04100 136.22900
39.56200 119.27400 136.28900
39.97700 119.49800 136.35100
40.41600 119.72400 136.40700
40.86700 119.98800 136.44200
41.30800 120.31300 136.44299
41.67500 120.75900 136.37700
42.04500 120.59500 136.50600
42.32800 120.86100 136.47000
42.68700 121.18100 136.42101
56.21800 119.83200 135.28500
56.37500 119.53800 135.33701
55.89400 119.41100 135.58099
58.32900 119.02800 134.62801
58.79800 119.29700 134.27901
59.37500 119.08400 134.05200
38.82100 118.36400 136.29601
39.08000 118.44400 136.36700
39.45200 118.64600 136.43800
39.86900 118.86300 136.50900
40.31500 119.06500 136.58099
40.77900 119.28800 136.63901
41.26800 119.58300 136.66701
41.79900 119.95600 136.66400
55.48200 118.91000 135.93500
59.03100 118.44500 134.49300
59.68200 118.32700 134.17900
55.06200 118.37600 136.29500
59.89100 117.72900 134.29900
37.30800 115.93300 136.25400
37.28000 115.35400 136.37700
37.09900 115.58100 136.22501
37.67400 116.11500 136.39600
37.58600 115.54400 136.49100
38.01900 116.27100 136.52299
37.94600 115.69600 136.63300
38.25500 116.36200 136.60899
38.34000 115.86400 136.77400
38.46900 116.38100 136.69701
40.48300 117.28100 137.17700
40.44600 116.55700 137.38800
40.17200 116.78000 137.23000
40.82200 117.39700 137.24500
40.89000 116.83000 137.44099
41.08800 117.42600 137.31100
54.58900 117.81200 136.68100
60.03900 117.09000 134.47000
37.13500 114.88600 136.40199
36.96300 115.19100 136.23700
37.44900 114.96300 136.55400
37.81000 115.12300 136.70500
38.20200 115.27400 136.85899
38.78000 116.11900 136.89700
38.61400 115.44600 137.00400
39.21300 116.29600 137.02299
39.03900 115.62400 137.13800
39.62300 116.49900 137.12000
39.48000 115.81600 137.26199
39.91200 116.64300 137.18300
39.95000 116.07100 137.36301
40.34100 116.01400 137.51801
40.75600 116.19200 137.59801
41.37800 117.08700 137.49500
41.22500 116.32100 137.69701
41.70000 117.17600 137.55200
41.71100 116.60800 137.73599
41.95400 117.17600 137.61200
45.55400 118.21600 137.75700
45.65100 117.36000 138.07401
45.21500 117.64400 137.94299
46.21700 118.22900 137.77600
46.03500 117.69300 137.96800
46.58100 117.55600 138.03000
54.14800 117.15200 137.08501
60.48100 116.73900 134.35001
60.31500 116.39200 134.58600
60.75700 116.18000 134.40100
36.72100 114.99600 136.13901
36.84400 114.57400 136.29800
36.57100 114.74700 136.09900
37.17000 114.42700 136.51601
41.68300 116.06800 137.90199
42.10900 116.76100 137.78400
42.15300 116.13200 137.99600
42.43600 116.66600 137.88600
44.81500 117.49200 137.96400
45.18000 116.81500 138.23900
44.67100 117.01500 138.12000
45.81900 116.75000 138.30600
46.24400 117.04400 138.21400
46.83400 116.90900 138.27400
53.56600 117.17300 137.24899
53.64300 116.52500 137.48801
53.14500 117.05000 137.41100
60.50000 115.86300 134.67999
60.64100 115.22700 134.83701
36.50300 114.30300 136.14301
36.46200 113.92900 136.18900
36.79500 113.96700 136.38901
42.82500 116.25600 138.10001
42.83100 115.64900 138.31000
43.45400 116.48500 138.13901
43.33100 115.72700 138.38100
43.99500 116.76500 138.12500
43.94400 116.09100 138.35500
44.35300 116.92700 138.11600
44.55200 116.36500 138.33800
45.07900 116.00900 138.52600
45.63600 116.28500 138.46700
46.36800 116.25400 138.51500
47.09400 116.30000 138.50900
53.30100 115.94600 137.82100
52.89300 116.51600 137.69099
60.69900 114.50200 135.08200
36.63500 113.50100 136.38000
36.34300 113.54000 136.18100
43.89100 115.49900 138.56100
44.42400 115.60700 138.59900
45.75300 115.70500 138.69600
47.45700 115.81600 138.70000
53.10200 115.56200 138.03500
52.55800 115.86400 138.04300
61.19100 113.83300 135.02000
61.23500 113.14800 135.25301
65.88100 110.35700 132.57600
66.16200 109.63000 132.54300
65.69300 109.96400 132.87199
66.26600 110.25700 132.24899
36.44000 113.10400 136.32500
36.59600 112.81600 136.48500
47.52500 115.24300 138.93201
52.08000 115.29800 138.38901
61.35200 112.45300 135.44299
61.18200 112.01100 135.72800
61.64900 111.79200 135.48500
65.31600 109.99300 133.20200
65.62900 109.34400 133.12500
65.11400 109.55700 133.52000
66.09600 109.03700 132.78600
66.71100 109.71500 131.99400
66.58800 108.98000 132.33099
66.93700 109.07900 131.96300
36.41900 112.43400 136.43800
36.24400 112.00300 136.39500
48.07200 114.98500 139.02400
48.06600 114.42600 139.25800
51.79500 114.68900 138.70799
61.64600 111.17600 135.71800
64.68300 109.79700 133.81900
64.79800 109.20900 133.91000
64.42000 109.46100 134.15500
67.24800 108.44500 131.83299
67.05500 107.87000 132.18900
67.40200 107.62000 131.89999
36.14500 111.43000 136.44000
48.36200 113.97500 139.43900
51.56100 114.07700 139.02000
61.45700 110.69000 136.03200
64.09000 109.69400 134.35500
64.10700 109.30100 134.47000
63.65400 109.72200 134.69901
67.36200 107.03500 132.09300
36.13100 110.95200 136.53400
36.23700 110.55800 136.70399
36.45600 110.07100 136.98500
48.42900 113.34000 139.71100
51.36300 113.46700 139.32700
61.30400 110.11500 136.35300
63.18900 109.31100 135.21001
67.47700 106.63000 132.07201
67.40400 106.16400 132.25101
67.70000 106.34000 131.90199
36.45000 109.59500 137.10001
36.62500 109.15800 137.33400
36.86000 108.67500 137.62399
37.14500 108.28400 137.92999
37.26200 107.80900 138.13600
37.46600 107.28400 138.42200
37.62500 106.78200 138.67300
37.75600 106.29800 138.90300
37.83700 105.77200 139.10500
48.46400 112.78200 139.95200
51.18600 112.85300 139.63100
61.53900 109.66500 136.35201
61.69400 109.14100 136.42300
61.90100 109.55500 136.12601
62.72100 109.31300 135.58299
62.87000 108.76400 135.64999
62.44800 108.91300 135.93201
67.66600 105.76000 132.05901
67.54500 105.26800 132.28400
68.03000 105.20200 131.78000
37.83300 105.33700 139.21500
37.83700 104.89600 139.32401
48.69000 112.27900 140.16100
51.00800 112.24100 139.93401
61.54700 108.75600 136.66400
62.09700 109.12300 136.13000
62.09700 108.53300 136.32700
67.66500 104.61100 132.27699
68.07800 104.32400 131.88400
37.73900 104.45400 139.35400
38.00500 104.09800 139.64700
37.82600 103.96500 139.54100
48.75500 111.56900 140.46300
50.82600 111.64100 140.22800
61.51400 108.32200 136.84100
61.88400 108.15400 136.61700
67.66100 103.80400 132.41100
68.06500 103.50700 132.02100
33.52300 106.24200 134.68900
33.54600 105.59700 134.75600
33.37800 105.92400 134.50500
33.82300 106.30300 135.07899
33.77400 105.71800 135.05800
34.08800 106.40800 135.40100
34.04600 105.73800 135.40900
34.19900 106.00300 135.58000
37.84600 103.58200 139.64200
49.20200 111.29200 140.55701
49.13500 110.74800 140.79601
49.50400 110.87600 140.71700
50.65700 111.04500 140.51500
68.08600 102.80900 132.09000
33.49000 105.08400 134.68800
33.30400 105.55300 134.40700
33.73400 105.14000 135.03300
33.98000 105.15000 135.36400
34.36300 105.66300 135.81000
34.23800 105.14000 135.69800
34.62800 105.60600 136.13100
34.50000 105.07300 136.02901
34.67900 105.18400 136.23599
38.27000 103.01100 140.08600
38.02000 103.04200 139.88800
49.64900 110.44300 140.89301
50.31300 110.80700 140.66800
50.53000 110.42400 140.80299
50.16200 110.50700 140.81599
67.89200 102.24500 132.35899
33.47400 104.51900 134.66200
33.27000 104.99200 134.35600
33.67000 104.67300 134.95200
33.91600 104.58700 135.30000
34.17600 104.55700 135.65100
34.41500 104.54400 135.96001
34.78000 104.79800 136.38901
34.62800 104.51200 136.22800
34.92900 104.56400 136.58400
34.83300 104.15000 136.50000
35.04900 104.31700 136.74100
38.34100 102.65700 140.20300
38.14400 102.39600 140.10201
49.89700 110.34900 140.91200
50.11400 110.10500 140.99100
50.37800 109.98200 141.01199
68.00600 101.74900 132.28101
67.89300 101.27900 132.43600
68.23900 101.27300 132.06200
33.50200 103.95300 134.68600
33.26800 104.35800 134.33000
33.71500 104.12000 135.01500
34.17400 103.94600 135.66600
34.40300 103.97400 135.96899
34.63600 103.96800 136.26700
34.89000 103.46600 136.60100
35.03900 103.85900 136.76100
38.38100 102.10100 140.32899
38.16300 101.81500 140.20599
67.77400 100.69400 132.58701
68.11000 100.43800 132.23900
33.13800 104.05700 134.09801
33.33400 103.60900 134.38699
33.12100 103.74000 134.03799
33.57000 103.45300 134.76500
33.75200 103.55000 135.05400
33.98600 103.52600 135.40199
34.21500 103.38800 135.72400
34.41400 103.40800 135.99200
34.64200 103.38900 136.28900
34.86900 102.88100 136.58701
38.35400 101.41900 140.40800
38.12400 101.25300 140.24500
68.06700 99.79700 132.29800
33.35500 103.00300 134.35800
33.12300 103.31600 133.98399
33.55000 103.05100 134.69800
33.76700 103.03800 135.04800
33.96700 103.05100 135.35400
34.18900 102.95700 135.67400
34.38400 102.93700 135.94600
34.61600 102.76800 136.25500
34.85200 102.50500 136.56599
38.44100 100.78400 140.55400
38.26700 100.79900 140.40800
38.06100 100.71400 140.24300
68.11300 99.12900 132.24300
33.44100 102.52800 134.44701
33.22500 102.64900 134.06500
33.60000 102.55600 134.72701
33.77900 102.59200 135.02699
33.99000 102.55800 135.35400
34.17600 102.54600 135.63100
34.42700 102.36100 135.97900
34.67800 102.16700 136.32001
34.84100 102.18700 136.54300
38.42700 100.22300 140.58800
38.21000 100.30400 140.39799
38.02200 100.16800 140.24001
67.94500 98.37100 132.39301
33.40400 102.28400 134.33800
33.47800 102.02700 134.42999
33.64900 102.05500 134.73599
33.83200 102.10200 135.05299
33.99700 102.16900 135.32500
34.25100 101.98300 135.69200
34.49900 101.75900 136.03799
34.66400 101.78000 136.27699
38.24800 99.73800 140.45500
37.97200 99.66300 140.20399
67.69400 97.76700 132.61800
33.75600 101.59400 134.84300
33.56200 101.75500 134.52400
33.92900 101.60000 135.13499
34.09500 101.69300 135.41701
34.31200 101.37000 135.71100
34.47900 101.38200 135.96700
37.87900 99.26000 140.11099
67.83100 92.17700 131.31400
67.52800 92.08700 131.57899
67.62400 91.62000 131.30099
67.71300 92.47600 131.53600
67.46500 97.14300 132.79800
33.70300 101.34000 134.69099
33.94400 101.18900 135.08299
34.21200 101.07100 135.50301
37.63900 99.09400 139.86200
37.91300 98.79400 140.13300
37.77500 98.65600 139.98300
67.07100 90.49500 131.33400
67.24500 91.15800 131.47200
67.36700 92.51500 131.88499
66.65500 92.71800 132.64900
67.09800 92.83600 132.25500
66.75400 93.02500 132.64900
67.23100 96.50400 132.96001
37.42700 98.24800 139.56900
37.71100 97.79500 139.85201
37.49800 97.78800 139.61000
37.62000 98.47500 139.80099
66.33100 90.23800 131.89799
66.58400 90.06700 131.56900
66.60400 93.32600 132.88300
66.72400 95.33100 133.27699
66.88600 95.97100 133.23300
36.97900 97.29700 138.92300
37.26600 97.23400 139.27100
37.32900 97.60100 139.38699
66.18400 89.69200 131.72600
65.79700 89.55200 131.98300
65.99800 89.18000 131.59200
66.33700 93.54000 133.20799
65.95100 93.38100 133.53000
66.15900 93.73300 133.44099
66.58400 94.67400 133.27400
66.28900 94.80300 133.59599
66.17500 94.34200 133.59399
36.65700 96.14100 138.25800
36.55300 96.69200 138.23300
36.78700 96.68600 138.56200
36.87400 96.99800 138.73599
65.50500 89.43900 132.16701
65.51200 88.98600 131.88300
65.88800 93.83200 133.72701
36.14600 95.77700 137.34700
36.24200 95.99000 137.57600
36.34500 96.15700 137.79300
36.42900 96.36200 137.97501
65.21300 89.33400 132.34599
64.64000 89.45900 132.91701
64.88200 89.21300 132.55200
35.78500 95.71400 136.66800
36.01300 95.66100 137.06100
64.31200 89.21300 133.05000
64.53600 88.78700 132.56599
64.31400 89.70600 133.35699
35.68000 95.33000 136.26199
35.80500 95.38400 136.54401
64.17400 88.82600 132.90500
63.93800 88.69600 133.01601
63.89300 89.22200 133.41901
36.02500 94.46800 136.43201
35.73700 94.95300 136.14200
63.44400 88.87200 133.57899
63.65600 88.49300 133.10600
35.91800 94.39900 136.14200
36.03400 93.97100 136.07401
36.23400 93.70100 136.28999
63.41700 87.99600 132.92300
63.20900 88.22400 133.28999
63.19300 87.80100 132.95700
63.06900 88.49900 133.63800
36.11700 93.62100 135.95599
36.19400 93.29100 135.82700
36.36400 93.09200 136.02901
62.73000 87.91100 133.45799
62.92000 87.64500 133.05701
36.34000 92.89400 135.75500
36.46500 92.50500 135.61099
36.65300 92.11600 135.58900
36.83600 91.73500 135.53000
36.89800 91.46300 135.23300
37.12400 91.00100 135.04601
37.56900 90.24500 134.92400
37.28600 90.63000 134.74699
37.31300 90.45500 134.29800
37.61200 90.11400 134.67599
37.38200 90.27000 133.92700
37.56800 90.08200 134.30400
37.48000 90.09500 133.71899
37.71900 89.83100 134.09801
37.63800 89.88600 133.77299
62.47800 87.26500 133.09100
61.99800 87.02800 133.28101
62.18200 86.66900 132.73500
37.85100 89.73400 134.50301
38.04900 89.44000 134.33800
37.78400 89.69800 133.78400
37.96300 89.49800 133.99300
37.95000 89.48200 133.61501
61.65100 86.44300 132.94200
61.23200 86.32900 133.20300
61.18800 85.80200 132.55099
38.24100 89.16500 134.02901
38.27600 89.09900 133.65800
60.26000 85.05300 132.23700
60.64400 85.50800 132.62500
38.59900 88.73500 133.67700
58.87300 84.25400 131.89000
59.32600 84.54300 132.13000
59.74900 84.88200 132.40800
38.93100 88.38200 133.69099
57.88500 84.03800 132.31500
58.33000 84.10400 132.01500
39.46300 87.85700 134.25600
39.35500 87.96200 133.92799
57.45800 83.86800 132.20900
57.59700 84.03000 132.63499
57.25200 83.90600 132.60100
40.07600 87.36400 135.50400
39.81500 87.53600 134.40100
39.80700 87.53900 134.00900
56.39100 83.70300 132.94099
56.86100 83.81000 132.71700
40.37300 87.13000 135.76500
40.31800 87.14100 135.49300
40.24900 87.18000 135.18800
40.25700 87.15600 134.80600
40.22400 87.17400 134.41100
40.19100 87.20200 133.97701
56.06600 83.58200 132.75600
55.98400 83.62200 133.14101
55.67000 83.49600 132.81100
40.58700 86.91900 135.53500
40.64200 86.85100 135.20200
40.70400 86.78800 134.86900
40.60500 86.85300 134.52400
40.47800 86.95700 134.23500
55.53800 83.52000 133.22600
55.51100 83.55300 133.58200
55.10100 83.43800 133.48000
40.96100 86.62100 135.60300
41.09100 86.50000 135.27000
41.25000 86.36800 134.95599
40.90800 86.61600 134.68401
54.61000 83.35000 133.75999
41.39700 86.29100 135.67300
41.57800 86.14300 135.34000
41.71300 86.04000 134.99400
54.17500 83.26100 133.67999
54.17800 83.28500 134.12199
53.79200 83.20300 133.74699
41.85900 85.96200 135.72800
42.10200 85.78600 135.37700
42.03700 85.82100 134.99500
53.87100 83.24300 134.53101
53.69100 83.19800 134.13499
42.37100 85.61200 134.98700
42.63900 85.44500 135.42599
46.87300 83.50000 135.86000
47.29200 83.36000 135.97099
53.56400 83.19500 134.88699
53.38200 83.15300 134.42101
43.07500 85.18400 135.28500
43.50700 84.94100 135.35600
43.33200 85.05500 134.92101
45.60200 83.98100 135.32001
46.14900 83.78400 135.34700
46.81800 83.56200 135.45000
47.50700 83.35200 135.53300
48.00100 83.23400 135.43800
48.08600 83.17500 135.79800
53.27700 83.15000 135.26801
53.10400 83.11200 134.81100
43.90800 84.72200 135.45399
43.96900 84.72000 135.03200
44.59800 84.41100 135.19400
44.37500 84.49700 135.45100
45.09100 84.19800 135.17700
48.57200 83.07100 135.78600
48.39700 83.14900 135.41100
52.99400 83.10700 135.66299
52.83700 83.07100 135.21500
48.90600 83.00700 135.78799
48.81000 83.05600 135.50000
52.71200 83.06900 136.07001
52.57000 83.03200 135.61200
49.22800 82.96600 135.73399
49.41400 82.91800 136.02100
52.43700 83.03300 136.42700
52.27000 82.98900 135.98900
49.88800 82.85300 136.45599
49.77300 82.87600 136.15300
51.84700 82.92700 136.04500
52.00500 82.95700 136.40900
51.67500 82.90600 136.30701
52.16500 82.99800 136.70100
50.24000 82.84600 136.25999
50.56900 82.83600 136.33501
50.47600 82.83400 136.56799
51.35700 82.87300 136.33299
51.60500 82.90800 136.61301
51.29800 82.87400 136.60899
51.79700 82.95100 136.86700
50.78700 82.84000 136.61600
51.08300 82.86000 136.70000
83.20700 52.07800 123.84800
83.17300 51.45000 124.02400
83.06600 51.79400 124.09800
83.43300 51.84500 123.57800
83.31300 51.54900 123.81200
83.44100 51.21300 123.69200
83.13300 50.92200 124.16000
82.98600 51.42700 124.26400
83.30000 51.01400 123.92300
83.44000 50.62900 123.78000
83.11100 50.36700 124.25600
82.94100 50.88400 124.40100
83.28800 50.45400 124.01200
83.44800 50.01900 123.83100
73.73900 49.86100 128.91499
73.97200 49.43900 128.92300
73.67900 49.45800 128.93201
74.00000 49.95400 128.89799
83.09400 49.81300 124.32900
82.91300 50.31300 124.50400
83.28500 49.87100 124.07000
83.46600 49.38300 123.84500
73.47700 49.28400 128.93700
73.79200 48.91400 128.93900
73.47700 48.94900 128.94200
74.11000 49.01300 128.92599
74.25300 49.68300 128.89500
74.29300 49.29600 128.90601
74.61300 49.44100 128.86800
83.06800 49.29200 124.39700
82.88700 49.74700 124.58700
83.27100 49.30300 124.12300
83.44300 48.80800 123.89800
73.82700 48.32900 128.93800
73.48300 48.56900 128.94099
74.12900 48.58300 128.92700
74.43000 48.89600 128.90199
74.76200 48.72300 128.87000
83.01300 48.88300 124.48700
82.85400 49.18900 124.66200
83.22700 48.74900 124.20500
83.38400 48.29400 123.98900
73.88300 47.78400 128.92700
73.52700 48.01600 128.93300
74.17600 48.08100 128.92101
74.46600 48.38800 128.90199
74.77800 48.18500 128.87199
83.04900 48.54000 124.44800
82.85100 48.54300 124.68300
83.14700 48.28900 124.32300
83.26600 48.12600 124.15400
73.95900 47.26300 128.90700
73.60800 47.42400 128.91499
74.23900 47.57100 128.90601
74.52200 47.86300 128.89301
74.87800 47.66400 128.85400
83.00000 48.16300 124.50500
74.07500 46.84500 128.88400
73.73700 46.79500 128.88200
74.31600 47.07600 128.88300
74.58700 47.34400 128.87300
74.88100 47.01800 128.83200
74.03100 46.47800 128.85899
74.19800 46.14500 128.82700
74.35000 46.55600 128.85100
74.62000 46.80000 128.84599
74.92700 46.48900 128.79601
74.43600 46.09300 128.81100
74.62700 45.80900 128.76900
74.65900 46.29400 128.80901
74.91700 46.14000 128.77200
74.85800 45.85300 128.75000
40.74400 135.94400 131.28200
40.81300 135.40401 131.47900
40.42500 136.01300 131.18100
41.00800 135.87300 131.36099
40.11800 135.71400 131.21001
40.30800 135.18900 131.43700
39.76900 135.48100 131.19701
40.73300 134.87000 131.64500
41.34700 135.50999 131.55000
41.22700 134.85800 131.74800
41.88100 135.47301 131.65401
41.63900 135.03300 131.76300
42.04200 134.89101 131.87399
39.34100 135.22701 131.16800
39.52700 134.72501 131.39500
39.05200 134.67200 131.27499
41.81400 134.44299 131.98801
42.40500 134.40700 132.08299
38.77400 134.34700 131.30400
38.92800 133.75000 131.55499
38.54500 134.11301 131.30901
42.56500 133.77699 132.31200
38.82300 132.96700 131.78799
38.46200 133.47099 131.50101
42.45700 132.71600 132.65401
42.39100 133.24800 132.46700
38.09100 133.05200 131.51801
38.36400 132.61900 131.75500
37.81800 132.46400 131.61400
38.73000 132.27299 131.99001
39.12200 132.29500 132.10201
42.26200 131.83000 132.92500
42.52000 132.24800 132.81700
38.10100 132.04601 131.85500
38.11900 131.49001 132.04300
38.46700 131.81900 132.05400
38.87800 131.58299 132.26100
39.30400 131.38800 132.45000
42.82000 131.96100 132.94901
42.64200 131.65601 133.02901
42.90900 131.71100 133.04100
42.49100 131.24699 133.14400
38.32200 131.26500 132.18600
38.57200 131.05400 132.33400
38.95600 130.77901 132.54300
38.97100 130.06799 132.77499
39.20200 130.27200 132.78000
43.07700 131.45700 133.13800
43.04800 131.13400 133.24100
42.78200 131.14700 133.20900
39.14000 129.74699 132.92599
39.22700 129.28700 133.09100
43.01300 130.81500 133.33701
43.29000 130.46001 133.47200
39.05800 128.83299 133.17400
43.18900 129.44701 133.78400
43.38600 129.86700 133.66701
39.30400 127.57300 133.61099
39.15100 128.18800 133.38699
43.59400 129.27400 133.86700
43.53000 128.53999 134.09300
39.23100 126.98300 133.75999
44.02100 128.25700 134.21500
44.09300 127.60400 134.42900
39.13500 126.42000 133.89700
44.54700 127.40300 134.52100
44.34100 126.68000 134.75101
44.73000 126.76800 134.74500
38.42600 125.44400 133.95599
38.95200 125.82000 134.01601
44.33300 125.97100 134.98801
44.80100 126.28500 134.91299
38.01600 121.83200 134.95500
38.23600 121.43000 135.17000
37.96900 121.21200 135.12900
38.21900 122.30200 134.88400
38.24600 122.82400 134.72200
38.30000 123.40200 134.55000
38.33500 124.02400 134.36200
38.38600 124.72000 134.16000
44.16500 125.09000 135.27400
45.02300 125.86800 135.06500
44.62500 125.35600 135.21899
45.06300 125.15200 135.31500
37.63900 121.03200 135.04401
37.92200 120.68700 135.26801
37.65600 120.38700 135.24200
44.17700 124.17900 135.58400
44.61500 124.60500 135.47501
45.05400 124.46900 135.55000
37.35900 120.20900 135.16200
37.67400 119.69600 135.44701
37.33400 119.65600 135.30701
44.13900 123.24700 135.89900
44.78400 123.70500 135.79500
45.39300 124.13800 135.68100
37.79100 119.02900 135.68300
37.41600 119.10000 135.49600
43.77600 122.26000 136.20100
44.32900 122.41100 136.20700
44.70700 122.80100 136.10300
45.49300 123.42200 135.93401
45.13800 122.99400 136.06599
45.58600 122.64500 136.21100
57.85500 121.63400 133.84000
57.74000 121.14900 134.08600
57.31300 121.45100 134.16800
58.37100 121.66500 133.57001
58.17700 121.04100 133.91100
58.83800 121.79100 133.27800
58.81000 120.90100 133.64000
59.28500 121.95700 132.97200
59.28300 121.19000 133.27299
59.67600 121.89200 132.78000
59.64700 121.43500 132.97501
60.10000 121.54900 132.66800
37.28700 118.67400 135.55200
37.53600 118.31700 135.75999
37.16300 118.34200 135.57899
37.93500 118.48300 135.89600
43.34600 121.37800 136.45000
43.91500 121.44800 136.49699
44.34500 121.69200 136.45700
44.82500 121.91500 136.42000
45.21400 122.23200 136.33501
45.71100 121.95100 136.45700
56.27500 120.78200 134.88400
56.90400 120.89900 134.56700
59.45500 120.43600 133.47301
59.87000 120.83800 133.08000
60.43100 120.81900 132.75800
37.49700 117.59200 135.93100
37.11000 117.77000 135.69501
37.89400 117.90000 136.03400
38.28400 118.20500 136.12100
42.45800 120.18600 136.71600
43.01900 120.54300 136.68900
43.49300 120.57000 136.74899
43.89400 120.78400 136.72400
44.38600 120.93100 136.72501
44.86600 121.12800 136.69600
45.39600 121.33100 136.65700
45.86000 121.43800 136.64101
55.48400 119.75800 135.60001
55.99200 120.15600 135.24500
59.63000 119.68500 133.67200
60.09100 120.02000 133.27499
60.65000 120.29800 132.83200
36.87400 117.32700 135.68500
37.13600 117.01000 135.89700
36.66600 116.92000 135.67000
37.54000 117.04300 136.09300
37.89500 117.30100 136.19299
38.29600 117.57700 136.29601
38.75600 117.86300 136.40601
39.26100 118.00800 136.55499
39.70000 118.23900 136.63901
40.15500 118.43000 136.72701
40.62400 118.57600 136.81799
41.11700 118.82100 136.87199
41.62800 119.13400 136.89500
42.12600 119.38300 136.92101
42.57300 119.43700 136.99001
42.95600 119.75100 136.94901
43.41800 119.90700 136.96600
43.89300 120.05400 136.97701
44.36200 120.21500 136.97099
44.85400 120.33700 136.96899
45.31600 120.48800 136.94701
46.08400 120.91200 136.82899
45.74600 120.56900 136.93800
46.21300 120.15100 137.09599
54.99600 119.24700 135.97701
60.00800 119.01500 133.71899
60.56400 119.32400 133.26900
60.55700 119.85800 133.06200
36.54300 116.50100 135.70100
36.81800 116.40100 135.87500
36.53100 116.15700 135.77100
37.11000 116.34200 136.04800
37.42800 116.53100 136.16701
37.81500 116.70500 136.31200
38.23800 116.91200 136.45100
38.66200 117.24500 136.53900
39.09900 117.41900 136.66200
39.55500 117.59900 136.77600
39.95100 117.86200 136.83200
40.37300 117.88700 136.95500
40.90900 118.03600 137.06400
41.46800 118.38200 137.10001
41.96600 118.58700 137.14900
42.44900 118.77200 137.18800
42.92500 118.97500 137.20700
43.36900 119.19200 137.20300
43.84100 119.36000 137.20900
44.31200 119.52300 137.20500
44.81500 119.61600 137.21700
45.33400 119.65500 137.23700
45.79800 119.83100 137.19600
46.34600 119.48800 137.32800
54.43700 118.72300 136.36800
60.45300 118.73100 133.57001
60.42000 118.01600 133.87100
36.87400 115.79500 136.04601
36.54400 115.78600 135.85699
38.63500 116.71300 136.67500
38.98700 116.79300 136.79500
39.41900 116.98300 136.90401
39.94100 117.24400 137.00999
41.35900 117.77700 137.26801
41.83000 117.80500 137.37399
42.34400 118.06900 137.39999
42.84000 118.27400 137.42700
43.32000 118.46400 137.44299
43.78400 118.67600 137.43600
44.28300 118.82400 137.44299
44.70900 118.99200 137.42500
45.22800 118.90700 137.49200
45.88700 118.96700 137.50000
46.47300 119.02500 137.49200
53.92100 118.49900 136.61700
53.99200 117.96400 136.80499
53.50000 118.32700 136.80600
60.79400 117.33700 133.91701
60.48000 117.24700 134.14600
60.85600 116.73600 134.12000
36.75300 115.33500 136.08200
36.46900 115.23300 135.93100
42.31400 117.37400 137.62500
42.77000 117.60500 137.63901
43.25000 117.75500 137.67200
43.74700 117.96400 137.67400
44.20600 118.22800 137.64000
44.81100 118.23600 137.69600
46.67400 118.57500 137.65199
46.84600 118.03400 137.85100
47.44300 118.26800 137.75301
53.72000 117.54700 137.05299
53.16500 117.78800 137.10800
61.05400 116.25800 134.18401
36.34400 114.69800 135.96400
42.71200 116.98400 137.83600
43.13600 117.02700 137.89900
43.65800 117.25800 137.90401
44.26100 117.55700 137.87900
47.22100 117.53600 138.03200
47.90000 117.54700 138.00400
52.60000 117.26400 137.45900
60.89800 115.59600 134.53700
61.24400 115.77400 134.24899
36.16800 114.32700 135.92101
36.18400 113.91900 136.00600
47.50200 116.93000 138.25700
48.18300 116.98900 138.20700
52.22800 116.62600 137.80200
61.25900 115.08100 134.50101
61.12000 114.55300 134.79201
65.52800 111.99300 132.35300
65.39700 111.29200 132.70300
65.08100 111.75200 132.82401
66.09900 111.83100 131.90100
65.92300 111.06800 132.30400
66.62600 111.67900 131.46899
66.37700 111.21100 131.84599
66.79900 111.01600 131.51700
35.96300 113.50800 135.92700
36.09100 113.07000 136.09200
35.82800 113.12000 135.89700
47.79100 116.33700 138.48300
48.35600 116.48400 138.40100
51.85500 116.00400 138.13901
61.56100 114.00200 134.71001
61.76300 112.54900 135.11900
61.86600 113.31300 134.75800
62.51100 113.04000 134.40100
62.23700 112.55900 134.77800
62.90900 112.73900 134.22099
62.68400 112.47300 134.48500
63.16500 112.24100 134.20700
64.68300 111.80900 133.14200
64.90200 111.08000 133.20300
64.46500 111.42600 133.45700
65.40000 110.63400 132.91600
66.58300 110.50300 131.87300
66.97600 110.53300 131.49500
36.12300 112.57100 136.20000
35.73500 112.70700 135.89400
35.69200 112.18100 135.94400
48.28800 116.04200 138.58299
48.03800 115.59900 138.77200
51.25100 115.99500 138.25999
51.40200 115.35600 138.49800
50.85000 115.83300 138.39500
62.18900 111.86300 135.07001
62.66700 111.94100 134.69000
63.10900 111.63700 134.46600
64.11300 111.45400 133.73700
64.35900 110.79300 133.75800
63.94800 111.08300 133.99899
64.84700 110.34700 133.49200
67.21800 109.99300 131.42101
67.22300 109.21700 131.64000
67.48200 109.37600 131.34000
35.74800 111.76500 136.06300
48.67500 115.21100 138.89700
48.57100 114.66400 139.13400
51.14700 114.69400 138.82700
50.67600 115.25300 138.66400
62.14000 111.22500 135.34000
62.70000 111.17400 134.94000
63.09400 111.19800 134.63499
64.22900 110.15400 134.08099
63.72200 110.57700 134.35201
67.74800 108.74600 131.24600
67.78500 107.85300 131.44299
68.05600 108.23700 131.06700
35.55500 111.42000 135.97900
35.83700 111.13200 136.26601
35.54600 111.07400 136.04500
48.89900 114.39000 139.23100
48.86800 114.03100 139.38901
49.36100 114.18200 139.28500
50.95500 114.05500 139.13800
50.49300 114.60800 138.96700
61.98400 110.66900 135.66000
62.53500 110.58600 135.27600
63.22000 110.78700 134.67799
63.13300 110.24000 134.93401
67.74100 107.01300 131.69901
68.34900 107.79200 130.87399
68.10400 107.06200 131.30600
68.40000 107.23900 130.95700
35.68000 110.72400 136.22600
36.12000 109.85200 136.78999
35.84300 110.29400 136.46201
35.75300 109.92500 136.49100
48.87600 113.63300 139.56000
49.33900 113.74200 139.47900
50.81800 113.41800 139.44200
50.36900 113.94000 139.27699
61.81800 110.11200 135.98399
62.28100 110.16900 135.62000
62.74000 109.89000 135.36501
68.03100 106.14000 131.58900
68.48400 106.77700 130.97301
68.36000 106.32900 131.20100
68.77100 106.24600 130.77800
36.10000 109.36200 136.89000
36.34900 108.75800 137.22099
36.71100 108.08700 137.65700
37.01200 107.36100 138.06500
36.69000 107.58400 137.76401
37.20800 106.78700 138.35699
37.38500 106.29900 138.62000
37.57000 105.89800 138.86800
49.27600 113.38500 139.64101
48.88000 113.02200 139.82700
50.69100 112.78000 139.74500
50.32000 113.29100 139.57100
62.30300 109.60600 135.80200
68.45500 105.60300 131.24699
68.94200 105.27400 130.78500
33.27400 107.97900 134.22900
33.16300 107.40500 134.13000
32.97000 107.94300 133.83200
33.52500 107.99300 134.54401
33.43200 107.38400 134.48599
33.69900 107.91500 134.77000
33.69800 107.39100 134.82201
33.84800 107.86200 134.95300
36.67300 107.19400 137.84200
36.82500 106.70700 138.07401
37.00500 106.18600 138.34399
37.03800 105.63500 138.50500
37.31100 105.70600 138.71100
37.59600 105.39000 139.01601
49.09400 112.66200 139.97301
49.06200 112.29600 140.13600
49.39800 112.44300 140.04700
50.52900 112.15700 140.04401
50.23800 112.63700 139.87199
68.49700 104.77600 131.35500
68.91600 104.28100 130.98599
33.08800 106.87400 134.05600
32.89400 107.33900 133.75999
33.33800 106.79500 134.40199
33.62800 106.82300 134.78200
33.93400 107.47700 135.10100
33.94400 106.90600 135.17101
34.12700 107.34400 135.34200
37.18100 105.32500 138.69600
37.39800 104.96600 138.95599
37.43200 104.47300 139.10201
37.57100 103.95600 139.33501
49.10600 111.87800 140.31200
49.41800 112.05000 140.21700
50.34800 111.59300 140.31599
50.03500 112.01700 140.16800
68.48700 103.91300 131.50700
68.86800 103.39700 131.16901
33.16800 106.23800 134.18800
32.88300 106.68800 133.76401
34.33300 106.87800 135.63499
34.32300 106.27100 135.69901
34.66300 106.80900 136.01700
34.55800 106.19400 135.97900
34.75500 106.29300 136.19099
37.71300 103.43800 139.56500
49.55000 111.72700 140.34300
49.80900 111.38400 140.46800
50.20400 111.16700 140.52100
68.45200 103.09000 131.65900
68.77900 102.59500 131.36600
33.08400 105.57400 134.07300
32.88900 106.08000 133.77499
34.91700 105.77400 136.43401
34.84300 105.27600 136.41200
35.22800 105.51700 136.80400
35.07700 104.94900 136.70799
35.52700 105.34700 137.14200
35.34600 104.79900 137.02000
35.76800 105.07800 137.42999
35.57400 104.75000 137.27299
35.88500 104.77500 137.59700
35.74600 104.39600 137.50200
35.98300 104.52500 137.73399
37.70200 103.10000 139.62700
37.85900 102.86700 139.80099
37.75300 102.72000 139.74300
49.90700 110.84400 140.69501
68.33000 102.24000 131.88499
68.64600 101.88200 131.58000
33.05600 104.95200 134.01500
32.86300 105.44700 133.72301
35.27200 104.09500 137.00999
35.52400 104.13600 137.28900
35.76300 103.74300 137.59500
35.93500 104.12100 137.73700
37.93700 102.55200 139.91600
37.74500 102.38300 139.78999
68.56800 101.30400 131.71100
32.68800 105.24800 133.42900
32.84000 104.77400 133.64500
32.60900 104.97700 133.26601
33.03300 104.46100 133.94901
35.15400 103.39900 136.92200
35.32800 103.45000 137.12500
35.52900 103.37100 137.36000
35.75000 103.28100 137.62500
37.95700 102.10700 140.00200
37.75300 101.98300 139.85400
68.53400 100.69900 131.77800
32.91200 104.07000 133.70200
32.68700 104.42100 133.33900
35.11700 102.80400 136.89700
35.36000 102.87800 137.19000
35.60200 102.43900 137.49699
35.73700 102.87400 137.63699
37.94800 101.62700 140.05901
37.75000 101.51200 139.90900
68.35900 99.97200 131.98500
32.91200 103.64000 133.64700
32.71100 103.76900 133.28400
35.09100 102.14300 136.86501
35.35400 102.22300 137.19701
35.60700 101.73100 137.51601
37.91000 101.12800 140.08099
37.70100 101.08300 139.90401
68.48600 99.50200 131.85600
68.44800 98.99400 131.88901
68.77900 99.29500 131.54201
32.91000 103.31800 133.59200
33.03200 102.88900 133.74200
34.92500 101.60600 136.62399
35.14800 101.55200 136.92200
35.37100 101.50700 137.21100
35.61900 101.28300 137.52901
37.85800 100.63700 140.07100
37.64400 100.69800 139.87601
68.62800 98.77600 131.69200
68.39800 98.30900 131.91000
33.30900 102.04400 134.10201
33.08000 102.29900 133.70500
34.74100 101.18500 136.32899
34.98100 101.06600 136.66100
35.22100 100.96200 136.98399
35.48100 100.82400 137.32700
35.63600 100.90500 137.53600
37.79500 100.16700 140.03101
37.58400 100.43000 139.83000
68.12300 97.68300 132.15700
33.46500 101.59900 134.30200
33.28900 101.55800 133.93201
34.54100 100.79200 135.97600
34.79200 100.69600 136.34599
35.05000 100.52300 136.70100
35.32600 100.31200 137.07100
35.49800 100.37200 137.31400
37.62000 100.14200 139.86800
37.62800 99.78900 139.86700
67.95600 91.43100 130.90700
68.09300 92.07700 131.01500
67.72200 92.83700 131.64400
68.09000 92.71000 131.23399
67.97000 93.15600 131.49300
67.86100 97.19000 132.38699
33.56800 101.23200 134.40500
33.68800 100.91000 134.55200
33.86900 100.88700 134.88000
34.11700 100.76700 135.28600
34.39100 100.41400 135.66701
34.68000 100.16200 136.08701
34.86200 100.24500 136.38300
35.11500 99.89000 136.70799
35.31100 99.90900 136.99899
37.27100 99.34500 139.47099
37.51000 98.91000 139.71300
37.28900 98.95400 139.46600
37.53600 99.46300 139.76401
67.35400 90.29700 130.98300
67.51300 90.96300 131.13100
67.53000 93.22400 131.94701
67.14700 93.38300 132.37000
67.67400 96.58900 132.50800
33.81200 100.57300 134.69000
34.00900 100.21200 134.95900
34.10800 100.38900 135.17999
34.31200 100.00700 135.44400
34.47300 99.91200 135.69800
34.67400 99.73900 135.99001
34.98100 99.58700 136.44600
36.96500 98.64000 139.05600
37.22400 98.10900 139.31900
36.97900 98.15800 139.02400
37.22700 98.70900 139.37399
66.92500 89.86400 131.15700
67.08800 93.80500 132.54800
66.71000 93.88200 132.94299
67.01700 94.14700 132.71201
67.10100 95.32100 132.89301
67.33900 95.83900 132.73900
34.19200 99.77800 135.16400
36.74400 97.67800 138.67101
36.89200 97.84700 138.87601
66.29000 88.91600 131.19099
66.47800 89.48600 131.35100
66.43500 94.11700 133.27699
66.91600 94.48200 132.89301
66.92800 94.94800 132.99100
36.24700 97.27900 137.91299
36.49000 97.34800 138.26900
36.68300 97.46500 138.55499
65.79100 88.62300 131.42599
36.02200 96.05500 137.23399
35.91200 96.50700 137.19701
36.13700 96.56400 137.57899
36.27500 96.81400 137.85400
64.99800 88.69300 132.11600
65.35600 88.44500 131.66400
35.51800 96.20200 136.38000
35.71100 96.15500 136.72000
35.84300 96.22000 136.98100
64.56200 88.22600 132.15100
64.97700 88.04700 131.69400
35.47500 95.54700 135.94701
35.54200 95.81000 136.23500
64.16900 87.80100 132.14799
64.48900 87.63000 131.76601
64.08200 88.26700 132.57201
35.50900 95.13300 135.75400
63.74200 87.58600 132.31500
63.95000 87.25300 131.88100
63.65900 87.95700 132.68201
35.72000 94.59900 135.85300
35.86600 94.19300 135.86900
63.26000 87.41300 132.56000
63.40300 86.99300 132.07700
35.80700 94.07800 135.63200
35.99500 93.55100 135.59100
36.52800 91.76400 134.52800
36.69800 91.62100 134.86400
36.52400 91.93300 134.86900
36.66500 91.47500 134.36600
36.83700 91.35600 134.77699
36.68300 91.33400 134.00900
36.95400 91.07500 134.52400
36.81200 91.05000 133.67101
37.02200 90.86400 134.17999
36.92100 90.82700 133.32300
37.11100 90.64000 133.78999
37.02300 90.64900 133.04800
37.24500 90.38600 133.38100
37.15600 90.45200 132.73500
62.86100 87.26000 132.75900
62.79900 86.80400 132.37500
36.05000 93.24200 135.40500
36.24500 92.80700 135.40300
36.41100 92.39500 135.30299
36.60100 91.98900 135.22301
37.58300 89.93500 133.46700
37.42200 90.12200 133.09599
37.70300 89.76800 133.23100
62.33900 86.38300 132.30800
37.96300 89.45200 133.22200
61.47700 85.43900 131.84599
61.80300 86.01700 132.31300
38.29400 89.06900 133.27400
60.31500 84.84500 131.83099
60.84900 85.11300 131.84300
38.65100 88.67600 133.34000
58.92400 84.06100 131.36900
59.30000 84.29400 131.59900
59.79700 84.55600 131.71800
39.05900 88.25500 133.46700
58.06800 83.83400 131.45500
57.78300 83.87200 131.85400
57.56500 83.68300 131.39900
58.52200 84.01200 131.57600
39.45700 87.86700 133.59399
57.24700 83.70200 131.78400
56.99700 83.73900 132.22301
56.73900 83.58700 131.82300
39.84700 87.50800 133.64101
56.51200 83.61300 132.22000
56.39100 83.64400 132.57800
55.99600 83.50500 132.33000
40.26400 87.15100 133.63000
55.51600 83.42300 132.48500
40.81800 86.68400 134.35899
40.64800 86.83000 133.98500
54.74600 83.34400 133.25000
55.11000 83.39100 132.86501
41.14100 86.44000 134.59399
41.13100 86.45500 134.28400
41.06000 86.51800 133.95799
54.35600 83.26900 133.07600
54.38100 83.28700 133.41200
53.97600 83.21900 133.23700
41.49600 86.19100 134.62900
41.56500 86.15300 134.27100
41.38600 86.28800 133.89500
53.57400 83.16900 133.39500
41.96800 85.87800 134.61301
42.06800 85.83300 134.16800
41.69700 86.07400 134.02600
53.25900 83.13500 133.86600
42.80700 85.35300 134.92700
42.96200 85.28500 134.47800
42.45600 85.57900 134.53101
46.31800 83.75300 134.82800
46.31400 83.74600 135.02699
46.12400 83.81600 134.86301
46.59800 83.68000 134.75301
52.70800 83.08100 133.87100
52.91500 83.08900 134.33200
52.55000 83.05500 134.13901
65.59500 64.34500 126.15000
65.58700 63.79100 126.25700
65.33700 63.93800 126.15500
65.90100 64.35900 126.23000
65.89500 63.93400 126.31100
66.13400 64.25300 126.30600
43.51200 84.98200 134.53600
45.82200 83.92900 134.89500
45.56200 84.01600 135.07100
45.22900 84.17500 134.71100
46.78700 83.60400 135.04900
47.40800 83.43700 135.00000
48.11800 83.26300 135.01401
52.65100 83.04800 134.77299
52.39100 83.03200 134.40500
65.06400 63.76900 126.10300
65.30100 63.41900 126.24100
64.98400 63.45600 126.13400
65.60700 63.36200 126.34100
65.82400 63.52900 126.36900
66.21500 63.86100 126.40100
66.10900 63.43100 126.45500
66.43100 63.56500 126.50100
44.02300 84.71300 134.69099
44.56700 84.46000 134.71600
48.78300 83.11500 135.09200
52.40200 83.01000 135.15800
52.17100 82.99800 134.75500
65.27700 62.99100 126.31000
64.94900 63.07300 126.19000
65.56200 62.97200 126.39500
65.85300 63.09700 126.45200
66.11700 62.92300 126.54600
66.38800 63.12400 126.57100
49.13200 83.01700 135.38901
52.17000 82.97500 135.50500
51.95200 82.96300 135.10699
65.14400 62.74500 126.31000
65.41400 62.58200 126.41700
65.84000 62.57200 126.53400
49.50700 82.95400 135.50600
49.70500 82.90900 135.78101
51.92600 82.94000 135.74400
51.74600 82.93100 135.42500
50.03100 82.86900 135.97400
51.53600 82.90200 135.73801
51.48400 82.88700 136.06300
51.28000 82.87700 135.87700
50.36200 82.86000 135.90601
50.77700 82.84000 136.32401
50.70500 82.85500 136.00000
51.10300 82.86400 136.05600
51.02200 82.85400 136.35699
82.70800 56.64700 123.31800
82.79600 56.08200 123.38600
82.63000 56.40800 123.49100
82.87800 56.51600 123.13800
82.77200 55.54800 123.57000
82.55300 56.11200 123.66900
82.99900 56.06900 123.11900
82.96800 55.63800 123.29100
83.18900 55.65200 122.97700
82.76900 54.98000 123.73000
82.51900 55.59600 123.85800
83.02600 55.05600 123.37500
83.22300 55.14400 123.08200
72.87200 54.43100 128.54100
72.97000 53.98500 128.59801
72.74200 54.13300 128.58501
73.22100 54.29500 128.54201
82.74100 54.38700 123.92100
82.51100 54.96600 124.04300
82.99300 54.40200 123.59300
83.27100 54.74300 123.12400
83.19700 54.41300 123.31500
83.43800 54.25300 123.00600
73.11500 53.49700 128.64799
72.72100 53.72900 128.63100
73.37100 53.85300 128.59300
82.72100 53.83000 124.08500
82.46100 54.33700 124.26500
82.98700 53.80100 123.75300
83.25300 53.78200 123.39200
83.47000 53.77100 123.08100
73.13200 52.80300 128.72099
72.76700 53.14900 128.69299
73.50800 53.52500 128.62399
73.42600 53.10300 128.67700
73.83100 53.24400 128.63100
82.73100 53.33700 124.19400
82.47700 53.63900 124.41800
82.94600 53.24600 123.94000
83.19100 53.16000 123.62700
83.51700 53.36200 123.10800
83.41600 53.08200 123.32200
83.69200 52.79200 122.96000
73.20200 52.13200 128.77901
72.80400 52.46200 128.75700
73.54100 52.58300 128.72301
73.93800 52.58000 128.69800
82.61100 53.14800 124.38000
82.62900 52.82700 124.42900
82.83700 52.76000 124.18600
83.09600 52.62300 123.87500
83.41100 52.48700 123.46000
83.66500 52.27800 123.11900
73.26400 51.45900 128.83099
72.83000 51.70900 128.81599
73.63200 51.88200 128.78400
73.94400 52.05900 128.75301
82.89400 52.11400 124.24300
82.63500 52.45400 124.49000
83.64500 51.82500 123.25100
83.56100 51.40800 123.47300
83.69500 51.14000 123.31300
72.59500 51.19100 128.85001
72.95600 50.88100 128.86900
72.58000 50.76900 128.87199
73.38400 50.87300 128.86800
73.67400 51.13700 128.84000
74.03700 51.68400 128.78101
73.95900 51.34000 128.81200
74.38000 51.32100 128.78101
82.78500 51.45800 124.49600
82.61100 51.93200 124.61400
83.57500 50.86200 123.54600
83.71600 50.59400 123.36400
72.97800 50.13300 128.90601
72.58600 50.26400 128.89200
73.29400 50.41300 128.89301
73.74300 50.42800 128.88000
74.09800 50.80600 128.83800
74.52300 50.66200 128.81400
82.73500 50.83700 124.64800
82.55300 51.34100 124.77800
83.57900 50.29500 123.61300
83.70300 50.12700 123.44200
72.40700 49.75700 128.90300
72.75900 49.47600 128.91901
72.43100 49.36100 128.91100
73.07300 49.62500 128.92300
73.38400 49.84000 128.91600
74.29000 50.18800 128.86099
74.71300 50.05700 128.83000
82.70400 50.23300 124.75400
82.51500 50.72900 124.90500
83.61100 49.63800 123.61600
83.75600 49.81300 123.38500
72.82200 48.71600 128.92599
72.45500 48.92300 128.91200
73.15500 49.08000 128.93201
74.94300 49.55000 128.82800
82.67900 49.63200 124.83500
82.49000 50.11200 125.00000
83.75700 49.37600 123.40600
83.66500 48.87600 123.55800
72.87200 48.01200 128.91901
72.49700 48.30400 128.90700
73.16900 48.36400 128.93201
75.02400 48.98200 128.83299
82.66400 49.00100 124.88500
82.47300 49.48500 125.06700
83.54900 48.19600 123.73900
72.96000 47.33600 128.89799
72.58000 47.62200 128.89200
73.23900 47.70300 128.91901
75.14400 48.27800 128.82401
82.66100 48.35300 124.90100
82.45900 48.85200 125.11200
83.13700 47.83600 124.31800
83.36900 47.60200 123.98400
73.08200 46.70700 128.86800
72.68300 46.90600 128.86301
73.35100 47.06100 128.89301
75.17500 47.76000 128.82100
75.10200 47.47800 128.82800
75.28100 47.36600 128.79900
82.61600 47.81300 124.94900
82.42400 48.25500 125.16000
82.88300 47.78300 124.63200
83.11900 47.41100 124.31800
83.24300 46.97400 124.12300
73.24600 46.20100 128.83701
72.84800 46.20900 128.82201
73.50100 46.42600 128.85500
75.11700 47.11200 128.80901
75.40600 46.94600 128.75800
82.55300 47.31300 125.00600
82.36500 47.68500 125.21700
82.76800 47.35900 124.75800
82.97100 46.98600 124.48300
83.14200 46.49100 124.21900
73.19100 45.84000 128.80400
73.33300 45.49800 128.77499
73.59000 45.74200 128.79700
73.88500 46.07200 128.82300
75.20500 46.56900 128.76401
75.55400 46.31200 128.69299
82.54300 46.89100 124.99900
82.31500 47.09500 125.24700
82.74000 46.88000 124.76500
82.82500 46.34500 124.61400
83.00700 46.36100 124.38600
73.77600 45.21800 128.74300
73.44800 45.04900 128.72200
74.02300 45.47000 128.76199
74.33900 45.65400 128.76700
75.19000 45.92200 128.71300
75.53400 45.60900 128.63499
82.43600 46.64900 125.09700
82.45000 46.28500 125.05000
82.63000 46.44600 124.86000
82.66200 45.88000 124.75600
73.75600 44.79300 128.69200
73.90600 44.44900 128.64301
74.10200 44.88500 128.69299
74.42200 45.11600 128.70200
74.83300 45.35400 128.69501
75.22600 45.32300 128.64700
75.52400 44.99500 128.56900
82.54600 46.09200 124.92000
74.14200 44.40200 128.62900
74.24700 44.11900 128.58200
74.45500 44.48400 128.62000
74.74200 44.82300 128.64101
75.13300 44.74800 128.58900
75.50400 44.45500 128.50101
74.63600 44.01600 128.53900
74.37200 43.75300 128.51100
74.83300 44.33500 128.56700
75.09000 44.13200 128.50999
75.35200 44.15800 128.48000
74.63200 43.62000 128.47200
74.90300 43.68400 128.45599
41.74700 137.33800 131.00400
41.72700 136.91000 131.14400
41.44900 137.51500 130.88200
42.00100 137.19400 131.09500
40.80600 136.99800 130.92500
40.80200 136.45500 131.11301
40.32700 136.87500 130.85201
41.04900 137.41800 130.83200
41.29400 136.76401 131.10899
41.77100 136.40700 131.32001
42.17400 136.82800 131.24600
42.10800 136.47400 131.35400
42.56500 136.46800 131.42000
39.90800 136.73199 130.79300
39.98700 136.22501 130.99400
39.50600 136.51500 130.75400
41.22800 136.16299 131.30400
41.63100 136.01700 131.42700
42.21100 135.92900 131.54900
42.82000 135.90900 131.63499
39.06500 136.15601 130.75101
39.36800 135.81500 130.96600
39.00600 135.53600 130.95500
42.37000 135.19400 131.81700
42.56600 135.59300 131.71001
38.75200 135.27200 130.96899
42.75900 134.87500 131.97099
42.92000 134.50101 132.11200
43.30300 134.89101 132.02000
38.17600 134.38600 131.08600
38.52500 134.80299 131.05901
43.29900 134.39500 132.18300
42.97500 133.99500 132.28300
37.92800 133.87500 131.17900
38.10900 133.62100 131.33000
37.73900 133.32300 131.29700
42.72200 133.00000 132.59000
43.03300 133.40100 132.48500
37.48000 132.83800 131.36200
42.98200 132.96300 132.63000
42.91600 132.56100 132.75600
37.76300 131.58900 131.88000
37.36600 132.00700 131.59000
43.12700 131.80000 133.03000
43.08400 132.15100 132.90700
37.74200 130.91499 132.08900
37.35100 131.21400 131.84100
38.12100 130.74300 132.27901
38.49700 130.34000 132.53300
38.74600 130.02699 132.71400
43.50900 131.70300 133.08800
43.32100 131.10600 133.27000
43.66000 131.06200 133.30499
37.53700 130.66200 132.09100
37.52400 130.28300 132.20500
37.83700 130.18600 132.35001
38.19600 129.79700 132.59700
38.53900 129.45599 132.81799
38.88300 129.38699 132.95300
43.70400 130.57700 133.46400
37.45800 129.87500 132.30099
37.86600 129.41200 132.59500
38.02000 128.73900 132.85400
38.33100 128.77600 132.94901
38.74500 128.67200 133.11800
43.80800 130.04201 133.63901
38.69900 127.81900 133.35001
38.06500 128.01601 133.07899
44.11400 129.47200 133.83400
43.97900 128.89799 134.00900
38.72500 126.95800 133.61099
38.32800 127.27600 133.38699
44.31200 128.65401 134.10400
44.68600 128.37700 134.20500
38.75500 126.39000 133.78700
38.29500 126.37700 133.63699
45.08500 127.96200 134.35500
45.14500 127.30900 134.57700
37.93300 125.77700 133.68500
45.18000 126.62000 134.81400
37.71500 121.51600 134.92700
37.65800 121.95400 134.76401
37.88100 122.39300 134.71600
37.83400 122.93500 134.51900
37.85100 123.55500 134.32600
37.86000 124.21500 134.12100
37.80100 124.94100 133.87801
45.56300 126.31100 134.93100
45.53100 125.62100 135.16901
37.37500 120.80200 134.99400
37.18100 121.06800 134.82600
37.34100 121.57400 134.74100
45.50800 124.89400 135.42200
37.09400 119.97200 135.10600
36.90500 120.18200 134.95700
37.01700 120.62000 134.88000
45.93700 124.59800 135.53799
45.78500 123.91800 135.77299
46.09700 124.07400 135.72701
57.48700 122.64200 133.62199
57.48900 122.06900 133.84500
56.98200 122.43800 133.93300
57.86700 123.02700 133.28799
57.95000 122.26700 133.54500
58.41500 123.31200 132.90199
58.41100 122.47900 133.22900
59.13100 123.27000 132.54201
58.94900 122.60200 132.89900
59.71100 123.31500 132.20399
59.63800 122.51300 132.55499
60.23600 123.39600 131.87000
60.16300 122.74200 132.16499
60.64800 123.31000 131.65800
60.58200 122.89800 131.85600
61.06500 122.99200 131.52200
36.79600 119.78500 135.01300
37.05100 119.41100 135.24001
46.16900 123.47300 135.93700
45.94400 122.95100 136.11501
46.43000 122.78200 136.18300
56.62900 122.06800 134.23399
56.86600 121.64300 134.29500
56.36200 121.59500 134.53000
60.28000 122.09700 132.34599
60.77800 122.31600 131.96100
61.44200 122.44500 131.49400
36.88100 118.32100 135.44400
37.00900 118.88300 135.36099
46.09400 122.31100 136.34300
46.59900 122.10700 136.42000
55.94300 121.30800 134.81599
60.72000 121.43300 132.34200
61.09000 121.76200 131.98599
61.21100 122.11400 131.77100
36.77100 117.94800 135.47900
46.27200 121.59800 136.59399
46.80700 121.48200 136.63699
55.06700 120.17400 135.59000
55.61100 120.61200 135.21600
61.33200 121.28100 132.02000
61.15500 120.61300 132.39400
36.36100 117.02900 135.47400
36.57600 117.56900 135.46600
46.60900 120.94600 136.82401
46.56100 120.41000 137.00999
47.09500 120.27100 137.05299
54.58200 119.69800 135.94299
61.16100 119.21600 132.94400
60.98200 119.85400 132.80299
36.37700 116.26900 135.65800
36.22100 116.47800 135.51500
46.79400 119.78300 137.22600
47.39400 119.59900 137.27901
54.13100 119.37000 136.21400
61.12800 118.04900 133.42300
60.87100 118.63500 133.35300
36.27200 115.93500 135.66499
35.98600 115.84000 135.50600
47.03000 119.06600 137.47501
47.65900 118.94800 137.50000
53.01000 118.59800 136.83099
53.65400 118.94500 136.51900
61.13600 116.92600 133.86700
61.18600 117.43100 133.62900
36.19700 115.43200 135.72099
35.87500 115.26600 135.54900
48.07800 118.47000 137.65100
52.48800 118.04400 137.17500
61.49400 116.79200 133.68700
61.35100 116.34500 133.95700
36.08000 114.79800 135.77100
35.82500 114.85500 135.59399
48.23800 117.99200 137.81700
51.84100 118.00400 137.33400
51.90900 117.37100 137.56700
51.35700 117.82800 137.49699
61.71200 115.82400 133.92000
61.55000 115.34200 134.21300
61.80500 115.31900 134.05299
63.97400 113.93800 132.97099
63.86000 113.25100 133.30499
63.55600 113.66200 133.39500
64.62500 113.87800 132.47200
64.40500 113.26500 132.86301
65.22600 113.59800 132.07001
64.89300 113.18500 132.49100
65.74900 113.32900 131.71300
65.36300 112.80500 132.22200
66.27700 113.11100 131.31900
65.91000 112.56500 131.82600
66.78800 112.97500 130.89900
66.46900 112.36200 131.39101
66.86500 112.45400 130.99899
35.84500 113.98600 135.76100
35.78500 114.49700 135.63200
35.57800 114.24200 135.53200
48.81000 117.49900 137.96400
51.55200 116.77300 137.88000
51.07500 117.30700 137.75101
61.90600 114.77600 134.18500
61.57800 114.50800 134.50700
62.40400 114.32400 134.00600
62.00500 114.03400 134.39301
62.88400 113.93700 133.80099
62.49000 113.59900 134.20799
63.23600 113.74800 133.60899
63.19000 113.11900 133.86600
63.79300 112.72400 133.54300
64.25800 112.72900 133.17000
64.82800 112.46300 132.78999
67.08000 111.94000 130.96100
67.04300 111.33600 131.18700
67.41900 111.29700 130.83800
35.56000 113.21300 135.68201
35.51500 113.78200 135.56200
35.28400 113.47100 135.43900
48.78200 116.78200 138.25200
51.35400 116.36800 138.08501
50.76600 116.61000 138.08501
63.59000 112.34800 133.83600
64.17700 112.10300 133.45399
67.29200 110.69400 131.14200
67.62100 110.82900 130.78200
35.32300 112.45600 135.61501
35.17300 112.90900 135.43300
34.83200 112.34000 135.23399
48.63700 115.68800 138.70500
48.78900 116.13800 138.51199
50.29600 115.94700 138.42900
63.65300 111.64000 134.03799
67.80400 110.27500 130.75999
67.72900 109.56000 131.03999
68.02200 109.71200 130.70300
35.11800 111.74500 135.55600
34.47300 111.54100 135.02100
49.27100 115.58700 138.69600
49.29200 114.86600 138.99400
49.80500 115.71100 138.58900
49.97100 115.16200 138.79700
63.41900 111.17000 134.38901
68.16700 109.16400 130.70500
68.37000 108.52500 130.66400
68.67700 109.08300 130.19600
35.18600 111.05700 135.74300
34.71300 111.11400 135.30800
34.87000 110.62500 135.54900
49.88500 114.43400 139.12000
68.89300 108.07300 130.22600
68.68900 107.25400 130.64200
68.98200 107.01600 130.38200
33.86500 109.80900 134.69099
33.77500 109.07500 134.70100
33.53600 109.51500 134.36501
34.08900 109.96900 134.90900
34.08600 109.35500 135.00500
34.29600 109.94300 135.12700
35.20200 110.47800 135.87700
35.62000 109.68500 136.44501
35.22100 110.31700 135.98199
35.17000 110.04400 136.01100
49.81100 113.68700 139.45599
69.19600 106.23400 130.32300
33.10200 108.91300 133.92101
33.11900 108.42300 133.98801
32.80100 108.60800 133.56200
33.31900 109.15100 134.16000
33.45100 108.67400 134.37000
33.76900 108.41500 134.78500
34.05300 108.66500 135.07500
34.39600 109.46400 135.31500
34.30000 108.92300 135.30600
34.59800 109.04600 135.59599
35.74500 109.08900 136.66901
36.19100 108.28900 137.20399
36.36700 107.59000 137.50101
49.47800 113.01600 139.78600
49.92700 113.07900 139.71300
69.36900 105.53000 130.27800
69.37200 105.05300 130.36400
69.80000 105.04400 129.89500
32.55300 108.37900 133.24200
32.68600 107.85100 133.44501
32.42100 108.08000 133.06500
34.07400 108.01800 135.19200
34.37000 108.26600 135.48399
34.60700 108.47900 135.70500
36.47500 106.87400 137.75000
36.55500 106.12300 137.97701
36.31500 106.55000 137.68201
36.80200 105.69800 138.28600
49.80900 112.58300 139.94501
69.36800 104.47000 130.46500
69.84400 104.23100 129.98399
32.65000 107.16900 133.41100
32.41100 107.56000 133.05000
34.31200 107.60200 135.51801
34.63700 108.03800 135.80901
34.58500 107.43700 135.84100
34.82300 107.73400 136.05200
36.25700 105.58500 137.81799
36.13300 106.21800 137.58299
36.58900 105.35400 138.16901
36.95100 105.11000 138.54300
37.08500 104.55900 138.78200
37.32800 104.22400 139.07100
49.68000 112.17100 140.14000
69.65900 103.85500 130.24600
69.29100 103.60300 130.68100
32.64300 106.54300 133.40100
32.40600 106.96000 133.03600
34.98400 107.09000 136.31700
34.90900 106.47200 136.33200
35.31500 106.69900 136.71899
35.14200 106.24300 136.61099
35.62400 106.34000 137.08501
35.45100 105.96100 136.97099
35.86800 106.21800 137.33900
35.84800 105.68800 137.40800
36.07500 105.06100 137.73801
36.37900 104.87100 138.06500
36.70700 104.71000 138.40500
36.81600 104.16800 138.61800
37.04200 104.10100 138.84500
37.25900 103.91200 139.07899
37.46500 103.49300 139.34599
69.23200 102.77800 130.85100
32.65000 105.97900 133.39799
32.41600 106.30700 133.03000
36.19200 104.31100 137.97301
36.47300 104.19100 138.27499
36.67600 103.90200 138.53500
37.52200 103.10000 139.47600
37.58200 102.75600 139.59000
69.10200 102.04900 131.07100
32.65800 105.58900 133.39799
32.45700 105.62500 133.05600
36.02100 103.73100 137.87500
36.22800 103.57100 138.11400
36.43900 103.57700 138.34399
36.59500 103.65400 138.49699
37.51500 102.38900 139.59100
68.87600 101.41100 131.37100
32.44700 104.86100 132.95500
35.97800 103.10500 137.89400
36.22800 102.79300 138.21100
36.38100 103.14800 138.34300
37.59900 101.87400 139.73700
68.95200 100.93700 131.32100
68.83700 100.51800 131.46500
69.14600 100.48300 131.13000
32.53000 104.28200 133.02600
35.86500 102.38900 137.81300
36.06000 102.46900 138.04201
36.22500 102.11000 138.26300
37.55100 101.48500 139.73599
68.74600 100.01600 131.57300
69.06700 99.74600 131.23199
32.48000 103.92000 132.86200
35.84200 101.70700 137.80800
36.04100 101.84900 138.05000
36.23000 101.55500 138.29401
37.48100 101.10800 139.70100
69.05400 99.03800 131.24200
32.80700 103.07400 133.34000
32.55100 103.44100 132.89999
35.87700 100.92700 137.84399
36.10900 101.09200 138.14101
36.27000 101.17700 138.35201
37.41000 100.73900 139.64999
68.85500 97.94200 131.40300
68.85400 98.56200 131.43900
32.85300 102.65500 133.34000
32.65000 102.87200 132.96800
35.77300 100.25400 137.67300
36.03500 100.23700 138.01700
36.21200 100.39000 138.25000
36.34800 100.86000 138.44501
36.44100 100.37800 138.54100
36.52000 100.66500 138.65300
37.27500 100.52300 139.51601
37.46000 100.28500 139.70599
37.32400 100.15300 139.56000
68.50800 97.55400 131.73801
32.89700 102.31100 133.33900
33.05200 101.71400 133.48399
35.61400 99.70900 137.40100
35.90700 99.60200 137.79500
36.09500 99.70600 138.05701
36.32700 99.74400 138.35800
36.55200 99.76500 138.64200
36.73800 100.28100 138.90100
36.73100 99.87000 138.87000
36.98400 100.20000 139.18600
36.99600 99.75000 139.17700
37.15000 100.19800 139.37399
37.27700 99.79400 139.49600
68.19900 91.12000 130.56200
68.44300 91.94400 130.63200
68.45400 92.66000 130.85400
67.96500 93.58400 131.61800
68.41100 93.35600 131.10201
68.39800 93.86900 131.25500
68.24700 96.86300 131.94099
33.50600 100.98700 134.20599
33.31500 100.94300 133.78900
35.39200 99.30100 137.02200
35.72900 99.07200 137.47900
35.95300 99.10700 137.79900
36.21500 99.10600 138.15199
36.39300 99.21700 138.39700
36.65400 99.14900 138.71899
36.93600 99.26400 139.07100
67.62600 90.11200 130.65601
67.77900 90.74600 130.79300
67.58200 93.93400 132.08800
68.05400 94.01200 131.64000
67.96900 94.37100 131.81000
68.27400 96.07700 131.81200
67.85900 96.15100 132.25101
68.00600 95.73600 132.03700
33.62100 100.55100 134.30200
33.77300 100.13800 134.47701
33.90500 100.13200 134.73300
34.50200 99.48900 135.63499
34.84400 99.16000 136.13200
35.17700 99.00700 136.63699
35.47600 98.71600 137.04500
35.75400 98.59600 137.43800
36.05500 98.51600 137.85400
36.27400 98.62900 138.17101
36.61100 98.55000 138.60001
67.26000 89.63900 130.75101
67.33900 94.40000 132.44800
67.74100 94.77100 132.12300
67.70600 95.44500 132.29201
67.34000 95.02800 132.58400
33.98500 99.67800 134.73599
34.18400 99.19000 134.96300
34.35500 99.18900 135.28101
34.61000 99.01300 135.69099
34.78400 98.67500 135.90199
34.93000 98.64300 136.14900
35.10100 98.59700 136.42200
35.37400 98.41600 136.82300
35.71200 98.16000 137.29201
35.96800 97.64800 137.57700
36.11400 97.94900 137.84100
36.45000 98.04200 138.32001
66.55900 88.61600 130.79401
66.79300 89.23700 130.94299
34.33900 98.70800 135.08501
34.62000 98.49900 135.54401
35.66400 97.40100 137.04700
35.87700 96.92700 137.26500
35.64300 97.04100 136.90800
35.84600 97.46300 137.35300
36.01900 97.12900 137.53600
66.07000 88.35100 131.03200
35.26300 97.13300 136.26500
35.46400 96.60200 136.44099
35.24300 96.76900 136.08701
35.45100 97.12100 136.60201
35.61600 96.67800 136.74200
65.53600 87.96600 131.20399
35.11200 96.68800 135.78799
35.33500 96.31200 136.06599
35.25800 96.14500 135.81900
65.30200 87.39200 130.99400
64.88300 87.45600 131.33800
64.97400 86.94800 130.91000
35.22100 95.87300 135.58501
64.27500 87.04500 131.47099
64.56000 86.83600 131.10899
35.20200 95.53700 135.33501
63.70700 86.66600 131.56599
64.08200 86.42600 131.10699
35.61400 94.60700 135.61501
35.39800 95.01600 135.42200
36.22300 91.88400 133.38000
36.45500 91.58500 133.65700
36.38200 91.74400 133.79500
36.28400 91.70800 133.00500
36.52200 91.44000 133.45300
36.43500 91.43500 132.67999
36.62200 91.23300 133.14000
36.53300 91.26300 132.28999
36.77200 90.97600 132.78500
36.81500 90.88700 132.37601
63.14000 86.41400 131.74300
63.46000 86.03400 131.17300
35.48800 94.57300 135.28799
35.60100 94.17500 135.22200
35.74200 94.00500 135.40900
36.31200 92.22200 134.69600
36.25600 92.18200 134.38000
36.35500 91.89600 134.09200
36.98600 90.65600 132.20500
62.63200 86.19200 131.88699
62.79300 85.80900 131.38300
35.75200 93.76800 135.19901
35.87000 93.40800 135.12000
36.03200 93.05000 135.12399
36.18300 92.71300 135.09500
36.28600 92.40800 134.92799
37.58300 89.91000 132.79201
37.30700 90.25100 132.32401
62.22100 86.03700 132.02600
62.16500 85.64500 131.62801
37.97400 89.43900 132.83900
37.69100 89.78200 132.39400
61.82300 85.21000 131.33501
38.35700 89.00400 132.93500
38.08600 89.32100 132.49500
60.60300 84.43200 130.96100
60.34600 84.64400 131.46600
59.99000 84.32700 131.14999
61.22400 84.82900 131.19000
38.75200 88.57700 133.05400
38.47300 88.88900 132.64101
58.86500 83.89400 130.99500
59.39000 84.04300 130.97000
39.14500 88.17800 133.16400
38.86500 88.47700 132.76700
57.35500 83.54800 131.07001
57.87000 83.60100 130.86099
58.42900 83.81500 131.10300
39.51200 87.82600 133.24500
39.23500 88.11100 132.83000
56.52500 83.48000 131.51401
56.95400 83.52900 131.32401
39.85700 87.51100 133.30600
39.59900 87.76800 132.91000
55.64000 83.39600 132.03400
56.13700 83.45500 131.78101
40.11900 87.28400 133.31200
39.95800 87.44300 133.02499
55.23600 83.32200 131.92799
55.15600 83.35100 132.35899
54.91000 83.29700 132.13100
40.37300 87.08500 133.24800
40.66800 86.83100 133.62100
54.58400 83.28000 132.39999
54.61500 83.30300 132.83501
54.14400 83.23400 132.70300
41.02700 86.56000 133.61600
53.66100 83.18300 132.83701
41.34600 86.33100 133.63499
53.18800 83.14800 132.85300
53.22000 83.13800 133.28000
52.94000 83.12800 133.00600
42.09500 85.85000 133.69701
41.72900 86.07500 133.74200
52.86900 83.10500 133.54900
52.72400 83.11000 133.20000
65.21800 65.27800 125.86500
65.05700 64.76600 125.91300
64.80300 65.15300 125.76000
65.66000 65.49400 125.94800
65.48800 64.84600 126.02200
66.22300 65.45100 126.09600
66.02500 64.83000 126.16500
66.68400 65.47100 126.19300
66.56300 64.79100 126.29400
66.98500 65.44200 126.25800
67.05500 64.76300 126.39700
67.24300 65.32100 126.32500
69.60300 64.22600 126.78100
69.34500 63.71600 126.86900
69.20200 64.44000 126.71700
69.85900 64.06400 126.82200
69.73400 63.52500 126.92500
70.06200 63.83900 126.87000
43.08700 85.25100 133.98300
42.55100 85.55100 134.06000
46.14800 83.83100 134.67101
48.18500 83.34100 134.22200
47.95100 83.34200 134.64799
47.61900 83.44400 134.42799
48.51500 83.25700 134.38200
52.35200 83.08100 133.47000
52.18900 83.04300 133.93700
51.91800 83.06300 133.53101
64.56100 64.75800 125.75400
64.70400 64.33700 125.87800
64.34800 64.46100 125.73300
65.10900 64.25800 126.02100
66.49400 64.13900 126.40400
66.92200 64.06100 126.50300
67.58400 64.78300 126.48000
67.38800 64.10200 126.57800
68.07800 64.63400 126.57600
67.86600 64.04700 126.66000
68.52600 64.47000 126.65800
68.34500 63.91400 126.74500
68.85800 64.39200 126.70400
68.85900 63.74800 126.82600
69.17500 63.27000 126.94300
69.54500 62.90300 127.03400
70.09900 63.34000 126.97000
69.94000 62.92800 127.04500
70.30700 62.84500 127.06600
43.58800 84.96600 134.17999
44.04800 84.72200 134.40601
43.92700 84.80000 134.11600
45.78100 83.98000 134.50800
46.43700 83.76300 134.46001
46.76400 83.69200 134.19901
47.05800 83.57400 134.57100
48.70800 83.18000 134.70000
51.92900 83.00300 134.34500
51.68900 83.02500 133.93500
64.66100 63.61200 125.99400
64.28500 63.88300 125.81300
66.77600 63.26100 126.62300
67.23700 63.39600 126.68300
67.68500 63.43600 126.74800
68.14900 63.33000 126.83100
68.56900 63.23000 126.89700
68.96900 62.77900 127.01700
69.40100 62.35800 127.12700
69.71400 62.28800 127.15600
70.11300 62.24700 127.17400
44.85000 84.36300 134.33701
44.37600 84.59600 134.07800
45.71200 84.02900 134.22000
45.30000 84.18400 134.26500
46.15700 83.88200 134.17900
49.17500 83.10200 134.67000
49.21300 83.05700 134.95100
49.54400 83.03100 134.79500
51.69800 82.96500 134.73500
51.44900 82.98400 134.36501
64.02500 63.47300 125.79200
64.20600 63.03200 125.93600
63.71100 63.21100 125.71500
64.63900 62.92300 126.11000
66.37100 62.55200 126.66300
66.78800 62.49400 126.76200
67.16600 62.66900 126.80200
67.57600 62.75600 126.85500
67.97300 62.82700 126.90000
68.43100 62.50700 127.01300
68.85900 62.09400 127.13200
69.21700 61.99600 127.17900
44.92700 84.37500 133.87199
49.42300 83.00200 135.18700
49.69600 82.99000 134.96600
51.48900 82.93000 135.10201
51.21000 82.94400 134.78000
64.06300 62.33000 126.00800
63.67900 62.60500 125.80900
64.50500 62.41700 126.15100
64.98200 62.40900 126.31200
65.49700 62.15000 126.51100
65.91800 62.08100 126.63500
66.25600 62.04300 126.72500
66.59600 61.89000 126.82600
67.07300 61.96900 126.90700
67.52100 62.03400 126.97300
67.94800 62.18400 127.01000
68.27300 61.74400 127.13000
68.64000 61.69700 127.18000
49.94500 82.92300 135.42599
49.83300 82.96000 135.11800
50.11500 82.94000 135.08800
50.83300 82.92400 134.96899
51.02600 82.90400 135.25900
50.64100 82.90600 135.20700
51.35300 82.90400 135.44200
64.04100 61.81000 126.09300
63.60400 61.92100 125.90300
64.41100 61.85300 126.21800
64.80600 61.88000 126.34600
65.20600 61.86600 126.47300
65.61500 61.53800 126.64500
66.08900 61.60700 126.75700
66.34600 61.32000 126.86700
66.61700 61.35300 126.92300
66.92700 61.36800 126.98100
67.38400 61.37900 127.06200
67.90100 61.36800 127.14400
72.07800 58.92100 127.82500
72.03200 58.16600 127.97200
71.69400 58.74600 127.86700
72.45000 58.97100 127.79400
72.37600 58.33700 127.92600
72.61300 58.56500 127.86800
50.12100 82.88700 135.70399
50.33200 82.91200 135.26500
50.55500 82.88500 135.56500
51.01800 82.88000 135.67599
63.87400 61.46700 126.09100
63.96300 61.04400 126.19800
64.27800 61.33300 126.26200
64.69400 61.29600 126.40800
65.10300 61.37000 126.52500
65.34600 61.00600 126.65800
65.64000 61.00200 126.74200
65.99800 60.99600 126.83400
72.05900 57.40000 128.10800
71.68100 57.90400 128.02299
72.39400 57.66100 128.05099
72.76500 58.25100 127.91800
72.69800 57.88200 127.99300
73.11800 57.99600 127.93200
82.52900 58.43600 122.92500
82.49000 57.87100 123.16900
82.25100 58.54500 123.21400
82.73700 58.45000 122.65600
82.74500 57.80100 122.87300
82.90500 58.37500 122.46100
82.91600 57.93700 122.60200
83.09100 58.12600 122.28600
64.20000 60.88400 126.31100
64.50500 60.77300 126.43200
64.98200 60.70100 126.59700
72.09600 56.65000 128.23100
71.71300 57.09300 128.16100
72.46900 56.96800 128.16701
72.82000 57.35100 128.08000
73.23100 57.29800 128.05600
82.42900 57.38900 123.40500
82.20200 57.95200 123.47700
82.75000 57.15100 123.08500
83.03600 57.29800 122.65400
83.25600 57.55100 122.25700
72.10000 55.91800 128.34399
71.73000 56.27900 128.28900
72.50100 56.25100 128.28300
72.89900 56.59700 128.20700
73.23200 56.73600 128.16200
81.97800 57.79100 123.78000
82.18000 57.22300 123.74400
81.79600 57.54100 124.04800
82.46500 56.81200 123.54800
83.08600 56.48500 122.85400
83.29400 56.99700 122.39500
83.26900 56.57100 122.57000
83.50700 56.46000 122.25500
71.42100 55.91000 128.33900
71.69900 55.36200 128.41800
71.23400 55.54900 128.38100
72.14100 55.32300 128.42900
72.52000 55.55100 128.39000
72.88300 55.77600 128.34100
73.31500 56.31600 128.22900
73.20500 55.96100 128.29401
73.65700 55.86500 128.27100
82.01400 56.93100 124.01900
81.93800 56.49700 124.23300
82.26600 56.36300 123.91600
83.40500 55.82900 122.60400
83.65900 55.88400 122.20100
71.63700 54.51700 128.52400
71.24600 54.89800 128.46201
72.04400 54.74900 128.50400
72.44600 54.97200 128.47301
72.91600 54.98500 128.45599
73.31700 55.37200 128.37601
73.77700 55.13300 128.37500
82.28300 55.59700 124.12600
82.05600 56.01200 124.25100
83.41400 55.01600 122.83200
83.65400 55.34400 122.37300
83.58900 55.01700 122.56600
83.82900 54.60200 122.30000
71.62900 53.75700 128.61099
71.22300 54.13100 128.54900
72.03000 54.07100 128.58600
72.46300 54.36700 128.55099
73.46500 54.72000 128.46201
73.94700 54.46200 128.45700
82.24900 55.02600 124.32100
82.01900 55.50200 124.43500
83.64400 54.34800 122.66100
83.87000 53.80900 122.43200
71.67100 53.04400 128.68401
71.24400 53.32600 128.63300
72.02900 53.36600 128.66400
72.38700 53.62200 128.64101
73.67900 54.02100 128.54401
74.10300 53.79100 128.53300
82.21500 54.66400 124.45500
81.95700 54.87400 124.66600
83.67700 53.60800 122.79400
83.90100 53.10100 122.54700
71.03100 52.74600 128.67200
71.39300 52.48000 128.71700
71.02300 52.33400 128.70300
71.78400 52.44500 128.74200
72.08500 52.69700 128.73000
72.42300 52.92400 128.71300
74.29500 53.15300 128.59599
82.16100 54.38300 124.58200
82.26200 53.98500 124.57200
83.94500 52.47600 122.61100
71.45300 51.79200 128.77100
71.06500 51.86100 128.73700
71.74200 51.88600 128.78000
72.09300 52.05600 128.78200
72.45400 52.22700 128.77499
74.30600 52.67700 128.65700
74.20800 52.38100 128.70300
74.42100 52.31100 128.68900
82.40800 53.01600 124.63200
82.19400 53.52600 124.74800
83.89500 51.94800 122.80400
71.32800 51.41900 128.78400
71.38800 51.04800 128.80701
71.72500 51.13600 128.82100
72.02700 51.46400 128.81799
72.37600 51.58200 128.82001
74.23200 51.96800 128.73900
74.55900 51.94800 128.70799
82.38100 52.42100 124.77900
82.15200 52.94100 124.91500
83.83400 51.58300 122.99200
83.80100 51.29200 123.10600
71.79800 50.41900 128.85300
71.41800 50.60300 128.82201
72.19100 50.83200 128.85400
74.73100 51.56000 128.72400
82.35100 51.83200 124.91600
82.12400 52.33300 125.06000
83.85100 50.80400 123.10700
71.82100 49.74800 128.87000
71.44400 49.90400 128.84000
72.15000 50.10600 128.87900
74.79300 51.05300 128.75800
82.31500 51.22200 125.04900
82.09800 51.71500 125.19100
83.85100 50.23900 123.18400
71.27700 49.34500 128.83200
71.67400 49.06100 128.86200
71.30100 48.92000 128.83299
72.09800 49.33900 128.89000
74.94000 50.49600 128.77800
82.28800 50.59900 125.15700
82.07400 51.08500 125.30700
83.95200 49.79000 123.05400
83.85400 49.68300 123.23100
83.91900 49.23700 123.13500
71.75400 48.27600 128.85899
71.32200 48.43400 128.82500
72.08900 48.65000 128.88699
75.12200 49.94300 128.78600
82.27100 49.97200 125.23800
82.05600 50.45100 125.40100
83.85500 48.63200 123.26100
71.88100 47.60100 128.84900
71.43000 47.79500 128.81799
72.18000 47.95500 128.88000
75.28200 49.35000 128.78700
82.26100 49.34300 125.29300
82.04700 49.82300 125.46900
83.74500 48.13600 123.43600
72.02800 46.97600 128.83099
71.64000 47.16900 128.81000
72.30000 47.24500 128.85899
75.39900 48.74300 128.78300
82.23600 48.72200 125.34400
82.04800 49.20600 125.50900
83.59900 47.53200 123.64100
71.87200 46.51700 128.79100
72.12300 46.14600 128.78300
72.38500 46.45600 128.81700
75.46000 47.63700 128.77200
75.56900 48.15900 128.75800
82.18100 48.11900 125.40600
82.01100 48.59000 125.56400
83.46000 46.93300 123.81000
72.64200 45.73500 128.77299
72.30100 45.72400 128.75500
75.66200 47.04600 128.71899
75.78900 47.56900 128.71300
82.10900 47.52400 125.46600
81.92300 47.99900 125.64800
83.31500 46.32500 123.96000
72.83300 45.16700 128.72501
72.48900 45.10300 128.70200
73.04400 45.43800 128.75700
75.80200 46.65700 128.67599
76.00400 46.98200 128.65199
82.07200 46.93500 125.47600
81.82700 47.32600 125.71700
82.95100 46.00500 124.41900
83.11600 45.78700 124.16500
72.79700 44.76600 128.67700
72.91900 44.42300 128.63600
73.17500 44.67700 128.67101
76.00600 46.35100 128.61501
75.80800 45.85600 128.61301
82.08100 46.41000 125.43300
81.85700 46.57800 125.64900
82.26700 46.43700 125.24700
82.84100 45.64000 124.50300
82.97100 45.21400 124.26900
73.36700 44.08400 128.59100
73.02200 43.97100 128.56900
73.60000 44.34500 128.62700
75.89400 45.21200 128.53200
81.98000 46.13500 125.50200
81.99200 45.80000 125.45500
82.17700 45.86600 125.27700
82.41300 45.80800 125.02200
82.80000 45.10300 124.46700
82.58400 45.29700 124.75400
73.32600 43.67100 128.52600
73.44400 43.33400 128.46800
73.70700 43.59900 128.50800
73.97900 43.92900 128.55701
75.79200 44.53500 128.46500
81.97200 45.39500 125.41000
82.12900 44.95300 125.18900
82.28400 45.34700 125.09100
82.44400 44.97800 124.86000
73.91000 43.06300 128.40700
73.55400 42.89000 128.37900
74.16300 43.34200 128.44701
75.27100 43.68900 128.41499
75.69100 43.80800 128.37100
82.31800 44.78400 124.96200
73.87200 42.64700 128.32500
74.00200 42.33400 128.25400
74.26300 42.68600 128.31400
74.60800 43.13500 128.37900
75.07300 43.20100 128.34900
75.43900 43.28900 128.32001
75.74300 43.09400 128.23599
74.42500 42.18100 128.19701
74.11900 41.90000 128.14500
74.66100 42.49300 128.24600
74.95000 42.75700 128.27499
75.36000 42.71100 128.21600
75.74900 42.52600 128.12100
74.41400 41.76800 128.09900
74.70100 41.84700 128.09500
75.00900 41.66900 128.02400
75.02000 42.23600 128.15500
75.34300 42.16500 128.10300
75.61000 42.19800 128.07100
75.24200 41.77300 128.02200
37.65800 143.79900 127.16400
37.61900 143.12100 127.46500
37.41500 143.37900 127.24500
37.92700 143.66100 127.35600
37.85000 143.33400 127.47200
38.16300 143.34100 127.60300
37.17400 143.31599 127.15200
37.31600 142.74100 127.49100
37.05200 142.99699 127.23900
37.64600 142.62300 127.70100
37.92900 142.86200 127.71800
38.24300 142.60800 127.95800
37.17500 142.17300 127.67800
36.92100 142.59900 127.35500
37.52000 142.14700 127.85000
37.90200 142.27901 127.96000
38.20000 141.90601 128.23801
36.63600 142.32401 127.33300
36.81900 141.92400 127.61100
36.53300 141.98100 127.43400
37.08700 141.75900 127.81900
37.36800 141.54800 128.03900
37.78100 141.70399 128.15199
38.04900 141.26100 128.44600
36.72100 141.37700 127.80200
36.44900 141.53600 127.58500
36.97800 141.37801 127.92900
37.10100 140.99800 128.14700
37.34100 140.93401 128.28400
37.45500 140.52200 128.50000
37.65100 141.11400 128.34300
37.89100 140.84000 128.55499
36.55000 141.09000 127.83500
36.77500 140.79601 128.07100
37.72300 140.50200 128.62000
41.91800 138.12900 130.75900
41.87500 137.69901 130.89700
41.47700 138.35500 130.58900
42.19200 138.28400 130.75400
42.31200 137.75101 130.95399
42.46100 138.07001 130.87100
41.00500 138.59500 130.39900
41.18800 137.98900 130.66000
40.87400 137.97701 130.59300
42.37700 137.17300 131.15800
42.78500 137.89000 130.97600
42.68100 137.42300 131.11800
43.08200 137.41000 131.17200
38.99500 138.26199 129.95200
38.81900 137.39900 130.21700
38.62500 137.86700 129.97501
39.45600 138.26300 130.10100
39.28500 137.40700 130.36200
39.60800 137.74500 130.33900
40.23900 137.74001 130.51900
40.61100 137.53999 130.68600
42.85900 136.90100 131.31400
43.32500 136.90700 131.36301
38.52500 136.76601 130.35001
38.33300 137.35800 130.06100
38.98000 136.73500 130.51199
39.82400 137.27299 130.57201
43.13000 136.31400 131.53600
43.60500 136.48700 131.52499
38.57500 136.04800 130.62801
38.03900 136.41701 130.30200
42.91700 135.33000 131.83701
43.57800 136.08000 131.65500
43.38300 135.56700 131.80400
38.48400 135.40800 130.83000
38.15200 135.41901 130.70799
43.75900 134.98300 132.02499
37.84800 134.82100 130.81300
43.41600 134.07700 132.29700
43.82100 134.32001 132.24400
37.33800 133.66800 131.02299
37.71500 134.11700 131.01199
43.53800 133.66800 132.43800
44.07500 133.73399 132.44901
37.00100 133.26500 131.02800
37.15100 132.78101 131.25101
36.81500 132.86600 131.08501
43.24700 132.85600 132.68800
43.96800 133.35100 132.57001
43.62200 133.02400 132.65700
37.05200 132.28200 131.37700
36.71300 132.33701 131.21400
43.44100 132.37801 132.86000
43.79800 132.52901 132.83299
53.84200 135.70100 130.68700
53.77200 135.17599 130.85500
53.48000 135.78999 130.76199
54.14100 135.60899 130.62300
36.94400 131.90700 131.45300
36.91000 131.34599 131.61501
43.89200 132.06799 132.99001
43.99300 131.48300 133.18600
44.35800 131.95300 133.04601
53.65200 134.57001 131.05901
53.26200 135.07899 131.02200
54.23800 135.20200 130.70900
54.13500 134.65700 130.89301
54.55300 134.98900 130.67000
37.25600 130.47501 132.03700
36.99300 130.75900 131.83701
44.44600 131.30299 133.26100
44.07800 130.82401 133.40199
53.60400 133.96100 131.24500
53.19300 134.36600 131.24200
54.00900 134.03700 131.10600
54.61300 134.51300 130.78500
54.40000 134.14101 130.95700
54.85100 133.96201 130.86099
36.95200 130.04500 132.04100
37.03500 129.45599 132.25900
37.40200 129.30400 132.45100
37.76200 128.81000 132.73700
44.23500 130.36600 133.55600
44.26400 129.93300 133.69501
44.59900 130.21300 133.61600
53.26100 133.61301 131.43600
53.59800 132.99699 131.52000
53.94800 133.35001 131.31599
54.39600 133.59100 131.11200
54.76400 133.39200 131.05000
37.09900 128.92599 132.44501
37.31200 128.39301 132.69099
37.56200 128.52100 132.74600
44.66000 129.71001 133.77699
44.53000 129.10800 133.96500
45.09500 129.41100 133.87801
54.06400 132.62000 131.49001
54.57300 132.88200 131.25500
37.54100 127.82800 132.94299
37.89500 127.18000 133.26199
45.35700 128.78700 134.08299
37.67700 126.51900 133.37399
45.47100 128.25600 134.26401
45.70500 127.80700 134.41499
37.49800 125.93400 133.47701
37.50800 125.44900 133.62000
37.04800 125.66600 133.37399
45.61500 127.05400 134.67500
37.42300 122.33900 134.53400
37.40900 123.01400 134.31300
37.37400 123.60100 134.11200
37.35100 124.18200 133.92500
37.21400 124.61000 133.74300
36.75900 124.65300 133.53799
37.17900 125.08900 133.59000
46.03300 126.73400 134.78900
46.05300 126.09500 135.01199
36.98100 121.25800 134.67101
36.78600 121.39800 134.53400
36.95200 121.93800 134.44501
37.05300 122.54200 134.30200
36.90300 123.02800 134.08000
36.85600 123.56200 133.89500
36.82900 124.11900 133.72000
45.98600 125.35000 135.27400
58.31500 124.58500 132.47000
58.41200 123.96600 132.65601
58.06200 124.00900 132.81500
58.89900 124.81500 132.07899
58.80500 123.99300 132.44000
59.60700 124.63600 131.75700
59.34800 124.02100 132.13499
60.24600 124.56200 131.41800
59.97100 123.98300 131.79700
60.79600 124.55900 131.08900
60.67000 123.85900 131.42999
61.18100 124.56700 130.84900
61.24800 124.03900 131.00400
61.51300 124.50900 130.65700
36.71100 120.32700 134.81599
36.49400 120.40900 134.68100
36.61200 120.90000 134.59500
46.41300 125.04300 135.38600
46.45100 124.29900 135.64999
56.60000 123.24500 133.78799
57.21200 123.24400 133.51401
57.58900 123.82500 133.11301
61.27800 123.46500 131.20399
61.80000 124.11000 130.62100
61.76100 123.59900 130.84200
62.36400 123.92800 130.31100
36.67700 119.28100 135.08800
36.32200 119.39400 134.87000
36.47500 119.89300 134.81500
46.52500 123.69200 135.86501
46.78700 123.21300 136.03000
55.79400 122.17200 134.53799
56.33300 122.51600 134.18401
61.72100 122.89100 131.14000
62.09800 123.17600 130.78200
62.19600 123.52800 130.58099
36.70000 118.71300 135.24899
36.42200 118.83200 135.07201
36.18900 119.08100 134.88000
46.94400 122.55100 136.26100
55.39100 121.66100 134.89400
55.57600 121.32700 134.95200
55.09400 121.05400 135.23801
61.56500 121.87500 131.63800
62.34200 122.74200 130.78400
62.11400 122.14000 131.17101
36.51700 118.21600 135.27699
36.22800 118.40500 135.07300
36.10600 118.78400 134.90900
47.11900 121.90300 136.48500
54.61100 120.59900 135.58400
61.82500 120.26900 132.10001
61.77900 120.90900 131.87700
61.84200 121.51000 131.60001
36.22500 117.37400 135.31700
35.93600 117.37200 135.14900
36.18800 117.89400 135.17200
47.03000 120.91800 136.83099
47.33200 121.25600 136.70599
54.12700 120.12100 135.92599
61.71800 119.09900 132.63300
61.47900 119.80400 132.50800
36.03900 116.86600 135.32201
35.73200 116.84600 135.13901
47.38700 120.62000 136.92599
47.76600 120.09300 137.09200
53.53900 119.94400 136.17101
53.70600 119.54100 136.27499
53.10400 119.39900 136.49800
61.68000 118.00900 133.08701
61.42400 118.58800 133.02299
35.85200 116.28600 135.33000
35.55500 116.30700 135.13800
48.02500 119.44200 137.30600
52.44700 118.99200 136.81700
61.59500 117.51800 133.33299
35.63000 115.57300 135.32700
35.43400 115.92300 135.13600
48.28400 118.87400 137.49200
51.85600 118.78100 137.03000
52.04000 118.44300 137.12000
51.35200 118.47400 137.24699
61.78100 116.31000 133.68500
61.91900 116.82200 133.38901
64.78400 114.99400 131.94901
64.76600 114.42400 132.16800
64.49000 114.58400 132.33400
65.37100 114.88100 131.50200
65.10600 114.29500 131.92900
65.94300 114.59400 131.11200
65.59900 114.09500 131.58099
66.45700 114.38500 130.72800
66.12400 113.84800 131.20599
66.94000 114.22900 130.34000
66.67600 113.62800 130.78200
67.09400 113.72800 130.36400
35.56400 114.81100 135.42200
35.34600 115.56400 135.14301
35.29900 114.90200 135.22301
35.15700 115.48200 135.02901
48.83400 118.35100 137.64000
50.74400 118.07400 137.50700
62.23900 115.86100 133.54300
62.04500 115.37100 133.86700
62.67200 115.28700 133.45599
62.35900 115.00800 133.78300
63.13300 115.00300 133.22600
62.82000 114.60900 133.60001
63.69500 114.77100 132.88800
63.35900 114.29900 133.31300
64.17200 114.43200 132.63901
67.33800 113.22700 130.29700
67.17400 112.59500 130.66299
67.47700 112.69800 130.34100
35.27600 114.12400 135.33200
35.05200 114.99100 135.03900
34.99600 114.26500 135.10800
34.86500 114.86200 134.92599
49.54200 117.86300 137.75000
49.61700 117.27200 137.97301
50.16900 117.93100 137.64700
50.33100 117.35200 137.85001
67.54100 112.21200 130.43300
67.60500 111.68500 130.53600
68.00500 111.91600 130.07001
34.97700 113.35100 135.21899
34.67300 114.41100 134.85300
34.76800 113.71700 135.01601
34.41200 114.38900 134.66400
34.52900 113.67800 134.84300
34.22800 114.29000 134.54201
34.29900 113.73000 134.66701
34.05900 114.02600 134.44600
49.35200 116.83500 138.17799
50.05900 116.69800 138.14999
67.92100 111.09500 130.40199
68.32500 111.26200 129.94800
34.63900 112.92300 135.00900
34.37400 112.98900 134.80000
34.16400 113.24400 134.62700
33.95200 113.33200 134.45399
49.18900 116.29400 138.41499
49.68100 116.21400 138.39500
68.31300 110.50300 130.17999
68.36600 109.80200 130.32401
68.85300 110.00100 129.76300
34.33300 112.11700 134.83299
34.17600 112.40800 134.70500
34.17300 112.46800 134.76199
33.95500 112.61000 134.54900
69.15600 109.01200 129.71100
33.50800 110.78300 134.16200
33.70600 110.23600 134.45000
33.37900 110.09100 134.11000
33.86100 111.38000 134.46100
34.13900 110.68800 134.83200
34.55900 110.58900 135.26401
33.83300 111.94900 134.40300
34.02200 112.04300 134.63100
34.26900 111.91900 134.90300
34.59200 111.32500 135.29800
34.38300 111.57000 135.08099
69.43900 108.00000 129.66299
69.30700 107.22200 129.98599
32.82000 109.78200 133.48700
32.87000 109.23200 133.60001
32.54900 109.39100 133.17599
33.10400 109.94300 133.81100
33.16300 109.52400 133.92700
34.65000 109.98400 135.47099
34.38900 111.50500 135.07401
34.96600 109.93300 135.81200
34.79700 110.72500 135.55701
34.62200 110.98600 135.38200
69.58700 106.51700 129.84000
69.62300 105.84800 129.93900
70.02200 105.99400 129.47200
32.36700 109.04500 132.95500
32.52900 108.81200 133.18700
32.28000 108.62600 132.84700
34.90200 109.21400 135.87601
34.95000 110.21300 135.78799
35.23900 109.28500 136.19200
35.48700 108.73200 136.52000
35.84000 108.41600 136.89000
36.00100 107.71500 137.16901
35.78700 108.00000 136.93100
70.21700 105.03800 129.43800
32.19800 108.07800 132.73399
34.85000 108.46500 135.95599
35.15200 108.49600 136.25101
35.36500 108.37600 136.47900
35.75200 107.26700 137.03700
35.62500 107.73100 136.83501
36.11900 107.03800 137.40800
70.21700 104.23500 129.57100
32.13700 107.40100 132.62300
35.04400 107.83800 136.25800
35.37700 107.97500 136.56200
35.31900 107.45800 136.59300
35.55900 106.91500 136.92101
35.86000 106.70100 137.24200
69.69900 103.40700 130.26601
70.12600 103.36900 129.79601
32.20700 106.73800 132.70399
37.02000 103.70500 138.90500
37.23200 103.45500 139.14900
69.68300 102.89100 130.34500
70.11600 102.51900 129.91100
32.17900 106.15100 132.61501
36.81500 103.51100 138.74200
37.06500 103.18200 139.04500
37.35900 103.01700 139.34500
69.60700 102.10500 130.51401
70.07100 101.98100 130.01900
32.11600 105.75100 132.46899
32.29200 105.49900 132.75700
32.15100 105.42000 132.49699
36.59800 103.17700 138.57401
36.81500 103.00100 138.83000
36.98800 102.82800 139.03799
37.12200 102.74600 139.18201
37.21400 102.43500 139.31900
37.28200 102.72200 139.32899
69.28100 101.36200 130.93300
70.01300 101.49600 130.12500
69.65100 101.35700 130.53200
69.87400 100.84700 130.32300
32.30600 105.05300 132.72900
32.21200 105.15800 132.57201
36.46500 102.69200 138.49300
36.64600 102.71200 138.69200
36.77900 102.48500 138.86900
36.90900 102.62000 138.99100
37.35200 102.30000 139.46100
37.43600 101.92200 139.58600
69.49700 100.74900 130.73700
69.74700 100.32300 130.48599
32.23600 104.74900 132.54100
32.32900 104.35500 132.64200
36.41000 102.21100 138.47501
36.61300 102.19300 138.71100
36.75400 102.18400 138.88000
37.34900 101.54800 139.54401
69.40900 100.04400 130.85899
69.74700 99.75800 130.49899
32.28700 103.88300 132.45100
36.40900 101.66800 138.50800
36.59500 101.68400 138.72501
36.76800 101.93600 138.91701
36.77800 101.58300 138.94501
36.87800 101.75000 139.05600
37.18400 101.49900 139.39301
37.26000 101.14400 139.48300
37.08600 101.36300 139.29900
69.50100 99.55500 130.76700
69.28900 99.29000 130.99200
32.36400 103.29200 132.46001
36.43400 101.16700 138.55099
36.61100 101.20500 138.76199
36.80900 101.12900 138.99200
36.94700 101.48000 139.14400
37.00400 101.12200 139.21300
37.18800 100.84400 139.41701
69.24200 97.76500 130.97701
69.27700 98.44800 130.97800
32.57300 102.58300 132.71700
32.78800 102.26200 133.09000
32.78700 101.90300 132.96800
36.62700 100.79300 138.78400
36.81400 100.68200 138.99899
37.04200 100.63100 139.25700
68.88600 97.13200 131.29800
33.00300 101.30600 133.23500
68.53600 91.44300 130.37399
68.90900 91.97300 130.20799
68.85200 92.62900 130.45799
68.77800 93.27100 130.71100
68.41600 94.35100 131.35100
68.91000 94.10600 130.78600
68.93900 94.81600 130.90900
68.58600 94.89700 131.28700
68.91100 95.31000 131.02901
68.96500 96.47600 131.14500
68.59700 96.45800 131.52600
68.81200 96.08700 131.25500
33.18400 100.79400 133.45000
68.00100 90.43400 130.46201
68.73400 91.34800 130.16100
68.48700 90.74500 130.16100
68.18300 94.76900 131.67700
68.59700 95.65800 131.41000
68.17600 95.31300 131.78500
33.59500 100.24200 134.13901
33.40200 100.21200 133.70599
68.14500 90.16800 130.22701
67.72400 89.58400 130.32700
33.74700 99.73700 134.27000
33.90300 99.26000 134.41800
34.04600 99.20500 134.68800
34.98700 98.14900 136.09801
35.24400 98.11800 136.53600
35.49500 97.90800 136.89500
35.72100 97.75300 137.22200
66.74400 88.31700 130.48000
67.16300 88.99100 130.50500
34.11300 98.71400 134.62900
34.29000 98.18400 134.77400
34.53900 98.04000 135.21300
34.81100 97.92800 135.70000
35.06700 97.61600 136.06799
35.33300 97.60000 136.53600
66.22600 87.86800 130.61800
34.69700 97.38400 135.25500
34.41400 97.68700 134.80299
34.93200 97.31700 135.69400
65.95200 87.30700 130.47099
65.71100 87.53800 130.79300
65.45500 86.98200 130.60201
34.93900 96.69700 135.42599
34.63000 97.12700 134.99100
65.10500 86.62000 130.58501
34.98200 96.19500 135.25200
34.73000 96.68300 134.97400
64.63200 86.34800 130.68800
34.99100 95.89900 135.09801
34.80900 96.22800 134.88699
35.77300 92.40200 132.44000
36.03400 92.03000 132.69400
35.94900 92.19300 132.81500
35.90000 92.15700 132.14500
36.12000 91.87800 132.52200
35.99600 91.98800 131.86900
36.22500 91.69200 132.23801
36.05000 91.89600 131.63400
36.30300 91.56000 131.87700
36.07600 91.86500 131.34399
64.45500 85.81700 130.38600
64.03700 85.87600 130.67900
64.20500 85.36800 130.16400
34.95900 95.69500 134.88100
35.21400 95.16100 135.09399
35.89000 92.42600 133.31900
36.17000 92.05100 133.64799
36.05900 92.27600 133.75200
36.01300 92.15500 133.08800
36.34700 91.49400 131.58600
36.64600 91.10300 131.81599
63.65500 85.64900 130.71400
63.70100 85.19300 130.27901
35.25200 94.80500 134.89999
35.45800 94.33500 135.00200
35.93400 92.71600 134.24699
36.15100 92.45400 134.55099
36.03400 92.70700 134.60201
36.01400 92.45800 133.99800
36.99600 90.65100 131.78799
63.35100 85.43500 130.68900
62.99100 85.47300 130.92700
35.51200 94.04100 134.84900
35.68000 93.65600 134.88000
35.84300 93.29100 134.89200
35.95900 92.96600 134.77100
37.39900 90.14700 131.93300
62.43900 85.17200 130.93300
37.59900 89.91300 131.77000
37.85900 89.60300 132.03700
37.71700 89.79900 131.52800
62.06900 84.60500 130.47600
61.83400 84.88500 130.92999
61.51700 84.55200 130.67400
38.26400 89.14300 132.18900
38.11000 89.34900 131.72701
60.43000 83.87000 130.17300
59.93600 84.03100 130.64200
59.85900 83.78300 130.24600
61.02900 84.19900 130.41701
38.41200 89.04100 131.60600
38.58700 88.82200 132.00301
38.64700 88.79900 131.65401
38.61800 88.75500 132.39500
58.46900 83.39600 129.94299
58.12800 83.50100 130.40199
57.92800 83.36300 130.07700
59.23200 83.63800 130.20799
58.67300 83.68300 130.58200
38.97800 88.41800 132.14400
38.93600 88.51100 131.73900
38.94900 88.42000 132.44299
53.95700 83.22100 129.30499
53.78300 83.21400 129.76401
53.46900 83.25200 129.59300
54.64400 83.16000 129.42000
54.23100 83.18500 129.79201
55.25000 83.13200 129.59000
54.72800 83.16500 129.96201
55.80900 83.14100 129.78900
55.25600 83.17100 130.15700
56.39900 83.18100 129.95599
55.80900 83.20800 130.35899
56.98800 83.25700 130.10800
56.39100 83.28500 130.55299
57.52600 83.38700 130.34700
57.01500 83.40900 130.74300
39.19500 88.22200 132.06300
39.41800 88.00300 132.17799
39.36000 88.02700 132.48500
53.05600 83.28600 129.72301
53.36600 83.23600 130.05701
52.84000 83.28200 130.06100
53.80900 83.20200 130.13600
54.18400 83.18500 130.31300
54.67600 83.18500 130.50000
55.18900 83.21200 130.71600
55.72700 83.27500 130.93600
56.30700 83.37900 131.14799
39.78900 87.62700 132.64900
39.69200 87.75500 132.28300
53.03400 83.24700 130.34300
52.94500 83.23900 130.60300
53.50700 83.20900 130.58400
54.05400 83.19300 130.79100
54.54800 83.20500 131.02901
55.01600 83.24700 131.27800
55.57400 83.32900 131.50500
40.13600 87.31400 132.84900
40.13100 87.36700 132.47501
53.47100 83.19900 131.10100
52.83900 83.22800 130.95100
53.94700 83.19700 131.26500
54.25300 83.21500 131.58600
54.71800 83.26000 131.82201
40.43900 87.07000 132.88699
40.72400 86.84400 132.95200
40.76200 86.78700 133.26601
53.01400 83.20300 131.34700
52.85800 83.19500 131.62900
53.46200 83.19300 131.71201
53.91800 83.21100 132.17200
41.16300 86.48700 133.34599
41.04200 86.61100 133.02499
53.04900 83.17300 132.20900
52.59000 83.18500 131.93401
53.32500 83.17000 132.51401
41.46100 86.26900 133.48500
41.56500 86.23200 133.25101
52.65500 83.13800 132.69701
52.22400 83.15900 132.39999
65.64600 66.69000 125.72600
65.69300 66.08800 125.85000
65.42100 66.10600 125.77100
66.12200 66.66400 125.84800
66.00700 66.06400 125.93100
66.56500 66.96700 125.88800
66.47400 66.14800 126.02000
67.25300 66.81900 126.03700
67.00800 66.14800 126.12300
67.82700 66.82800 126.11500
67.60600 66.14800 126.21800
67.96000 66.33400 126.22900
69.70700 65.59000 126.49700
69.59300 64.84300 126.65200
69.27700 65.21600 126.56200
70.23100 65.32300 126.55400
70.04900 64.60000 126.70800
70.68200 65.16100 126.57700
70.54800 64.38600 126.74700
70.88500 64.62400 126.68500
42.00900 85.94300 133.29300
52.38600 83.10800 133.07100
51.91100 83.11500 132.97600
64.55200 65.58800 125.59400
65.02700 65.87300 125.69600
67.47200 65.58600 126.30800
68.19700 65.87500 126.34500
67.88900 65.36900 126.40800
68.66200 65.67100 126.43000
68.36000 65.16900 126.50200
68.98200 65.47300 126.49400
68.82800 64.97500 126.58300
70.41300 63.57900 126.91800
71.08100 64.03900 126.80000
70.78000 63.47400 126.93100
71.13200 63.05500 127.00600
42.88200 85.40300 133.51300
42.51500 85.61500 133.53799
47.74500 83.46200 134.00999
48.08200 83.39700 133.95799
48.90500 83.23500 134.00400
48.64000 83.32600 133.69800
49.34000 83.21600 133.67599
51.47000 83.07100 133.45900
63.99400 64.52500 125.58800
64.33700 65.02900 125.62200
70.71200 62.42000 127.14300
71.31000 62.24700 127.16500
43.64500 84.96900 133.82100
43.23400 85.21500 133.48300
46.95200 83.67500 133.87500
47.34400 83.55400 134.07201
49.15600 83.16000 134.27200
49.52900 83.15400 133.91299
51.04900 83.05600 133.66299
51.21700 83.01800 133.98801
50.86100 83.03800 133.87199
63.68700 64.13200 125.54100
63.86200 63.83100 125.66300
63.42400 63.67000 125.51500
69.70200 61.68000 127.26300
70.36700 61.46000 127.32700
71.06900 61.49200 127.32400
71.58200 61.51100 127.30800
44.03300 84.78700 133.71300
43.72900 84.96900 133.39101
45.59700 84.10600 133.92599
46.07000 83.93900 133.89999
46.49300 83.80900 133.87601
49.72600 83.05800 134.45100
49.65500 83.11100 134.10100
49.96800 83.07700 134.07600
50.95900 82.98200 134.39400
50.65500 83.02100 134.12399
63.13300 63.36900 125.44700
63.27500 62.92200 125.58600
62.88200 63.13200 125.37800
69.09900 61.32500 127.28600
69.63900 60.95900 127.39100
70.15500 60.59300 127.49200
70.53200 60.78300 127.46800
70.97200 60.79200 127.46700
71.30700 60.23300 127.58000
72.02000 61.30400 127.32800
71.69500 60.52900 127.50400
72.22800 60.72400 127.43500
44.34500 84.66400 133.51100
44.86700 84.43900 133.43600
45.45100 84.19400 133.60001
46.09600 83.96700 133.60899
49.99900 82.98800 134.77000
50.20600 83.03500 134.24899
50.37800 82.99400 134.50999
50.76100 82.95600 134.69000
63.18500 62.27800 125.66400
62.76200 62.61700 125.41600
68.49400 61.00500 127.28200
68.97300 60.52900 127.41600
69.43600 60.13100 127.53400
69.77400 60.42600 127.50500
71.79800 59.54300 127.70600
71.39800 59.48100 127.72700
72.47700 60.14900 127.53500
72.19300 59.66400 127.66100
72.60500 59.65100 127.63500
82.26000 60.25400 122.55700
82.36300 59.54700 122.70900
82.15200 59.83300 122.85200
82.51600 60.47800 122.14400
82.61700 59.74300 122.30500
82.86300 60.16700 121.79900
50.42500 82.94600 134.89700
63.14300 61.63700 125.76400
62.67300 61.98100 125.49500
66.56100 60.82000 126.99500
67.10500 60.81800 127.10600
67.59500 60.72900 127.20500
68.03300 60.62400 127.28800
68.37700 60.14300 127.41500
68.79900 59.60800 127.56200
69.10200 59.92800 127.54000
71.08000 58.99400 127.82500
71.31100 58.40400 127.93100
70.92000 58.46100 127.91900
72.77200 59.18000 127.72100
72.90400 58.63200 127.82600
73.31600 58.73100 127.75700
82.35400 58.99100 122.93100
82.07100 59.32500 123.13400
82.58700 59.05600 122.61600
82.89500 59.44400 122.05300
82.85000 58.92400 122.31700
83.12500 58.77500 121.98900
63.18400 61.08200 125.88400
62.68900 61.24800 125.64200
63.58500 61.15400 126.03100
65.53800 60.46900 126.79800
66.08400 60.44300 126.94500
66.48700 60.28700 127.06700
66.89100 60.28600 127.15100
67.30700 60.24000 127.23700
67.73400 59.91300 127.36100
68.11600 59.30900 127.52100
68.44900 59.53300 127.53200
71.33100 57.54800 128.08099
70.90500 57.74500 128.03799
73.58900 57.93400 127.88900
81.78900 59.27900 123.46100
81.94700 58.70300 123.49500
81.58600 59.00600 123.76300
83.34900 58.06700 121.92700
63.00000 60.74300 125.87100
63.07100 60.31500 125.98000
63.49700 60.53100 126.10700
64.02300 60.44700 126.31700
64.60100 60.21800 126.55400
65.08100 60.05700 126.73200
65.45000 59.85400 126.87400
65.83000 59.95800 126.96000
66.25800 59.89100 127.07700
66.66500 59.84700 127.17500
67.09300 59.61800 127.29500
67.44300 59.09200 127.44600
67.77100 59.29000 127.47100
71.36300 56.80300 128.20300
71.02300 57.03400 128.15601
73.60300 57.38900 128.00200
73.51100 57.05700 128.08000
73.73400 56.95600 128.07300
81.96200 58.20900 123.65400
81.71600 58.31200 123.87200
83.46300 57.45800 121.98100
83.45200 57.04700 122.14200
83.66700 56.94000 121.83700
63.34800 60.07300 126.13300
63.35300 59.73800 126.19500
63.77400 59.85100 126.33100
64.28900 59.80400 126.51900
64.78800 59.56000 126.72200
65.21100 59.34700 126.88400
65.64700 59.37500 127.00300
66.04100 59.49300 127.08600
66.47800 59.34100 127.21200
66.78800 58.91700 127.34600
67.11000 59.08200 127.38600
71.36700 56.32500 128.27699
70.98300 56.25200 128.27100
73.53800 56.59100 128.16000
73.90700 56.51700 128.13000
81.52700 57.98000 124.17100
83.73600 56.34500 121.92800
63.75900 59.26100 126.42800
63.33700 59.31300 126.26100
64.12900 59.27700 126.55300
64.53200 59.19800 126.69800
64.94500 58.74200 126.89700
65.50200 58.77200 127.05300
65.95200 58.97900 127.14100
66.22200 58.76100 127.24200
66.48600 58.85800 127.29000
70.86600 55.43400 128.37601
74.03500 55.98200 128.21001
81.76600 57.04900 124.23700
81.45300 57.35600 124.44000
83.90200 55.84000 121.81800
83.80800 55.34800 122.12500
83.96200 55.08800 121.94600
63.58600 58.89300 126.42700
63.63500 58.46000 126.51600
63.97600 58.75300 126.58700
64.41900 58.67100 126.74500
64.58600 58.02900 126.89600
64.98300 58.15200 126.99900
65.42400 58.14000 127.12400
65.94700 58.28100 127.24200
70.53700 55.11300 128.39700
70.80500 54.56300 128.47600
70.33800 54.74800 128.42200
74.09400 55.46700 128.28600
81.67400 56.72500 124.42700
81.74000 56.10100 124.54400
84.02400 54.49700 122.00600
63.85300 58.29200 126.61900
64.14300 58.19600 126.72900
70.81700 53.75800 128.56200
70.39200 54.07800 128.49699
74.24400 54.86100 128.36200
81.79100 55.49300 124.66600
84.05500 53.91000 122.09500
70.20700 53.56200 128.53200
70.44700 53.16200 128.58501
69.97700 53.15900 128.54201
70.81600 53.08000 128.62399
74.42500 54.23500 128.43100
81.67800 55.17300 124.86100
84.10900 53.24900 122.15200
70.62200 52.33000 128.66499
70.16900 52.47900 128.61099
74.52600 53.67000 128.49800
81.96000 54.13700 124.84300
81.69100 54.64400 124.97900
84.13300 52.58000 122.25500
70.02300 51.94000 128.63100
70.30700 51.56400 128.67900
69.77100 51.58100 128.61800
70.72800 51.59300 128.72000
74.65100 52.62800 128.62000
74.78700 53.21900 128.52299
81.92100 53.49500 125.02700
81.67300 54.03700 125.14000
84.12800 51.93400 122.39500
70.32900 50.70600 128.71700
69.93900 50.99800 128.66200
70.68000 50.94800 128.74500
71.05100 51.11500 128.77299
74.88700 52.07400 128.65100
75.03700 52.62300 128.56300
81.88900 52.85900 125.18900
81.64800 53.39900 125.30200
83.97300 51.15400 122.82600
84.12400 51.31100 122.51800
70.37400 49.94600 128.74001
70.01700 50.27400 128.69200
70.69200 50.25000 128.76700
71.05600 50.41900 128.79601
75.05400 51.49200 128.68500
75.24100 51.99000 128.60400
81.86600 52.21900 125.33000
81.62200 52.73700 125.45800
83.99400 50.51800 122.89300
84.13300 50.62200 122.61600
70.47000 49.20800 128.75301
70.08400 49.55000 128.70700
70.70600 49.58500 128.77699
71.02100 49.73800 128.80499
75.18300 50.92200 128.71400
75.40900 51.37700 128.63699
81.84800 51.57300 125.45100
81.60800 52.06600 125.58900
83.98000 50.11900 122.97300
84.10000 49.88600 122.76600
70.57500 48.55800 128.75400
70.16700 48.80700 128.71100
70.92400 48.90500 128.79401
75.33800 50.35600 128.72900
75.56200 50.78600 128.65900
81.83100 50.92400 125.55600
81.59700 51.40000 125.70000
84.10500 49.27900 122.80600
70.29000 48.08000 128.70700
70.60300 47.65100 128.72900
70.91800 47.99200 128.77200
75.49700 49.77500 128.73399
75.71600 50.20100 128.67101
81.81800 50.27700 125.64000
81.58500 50.73300 125.79500
84.01400 48.78800 122.98900
71.20400 47.24400 128.77100
70.81400 47.08500 128.72200
75.64100 49.18500 128.73199
75.86700 49.61700 128.67200
81.82000 49.64600 125.69200
81.57300 50.05000 125.87400
83.97300 48.14300 123.06300
71.47900 46.72300 128.77000
71.16700 46.44100 128.71800
75.78100 48.61500 128.71800
76.01000 49.04500 128.66299
81.41100 49.68600 126.04100
81.61800 49.28100 125.89100
81.37700 49.38300 126.08800
81.85200 49.06900 125.69500
83.80700 47.51400 123.31900
71.55500 46.18400 128.73900
71.63500 45.74300 128.71100
71.91400 45.83400 128.74001
75.94100 48.06200 128.69000
76.15100 48.48900 128.64400
81.56000 48.68500 125.96500
81.36400 49.03500 126.11300
81.77400 48.59100 125.77900
83.67500 46.87200 123.48300
72.10100 45.24200 128.69501
71.73000 45.31800 128.67500
76.11000 47.53500 128.64900
76.29400 47.93600 128.61301
81.34800 48.49200 126.14000
81.42600 48.07700 126.08400
81.65400 48.06500 125.88600
83.52300 46.25500 123.65100
72.25900 44.66600 128.63800
71.87200 44.78300 128.62500
76.24300 47.12300 128.60899
76.45100 47.33800 128.56500
81.62500 47.55700 125.90700
81.45300 47.70600 126.05600
83.33400 45.64900 123.84300
72.38100 44.11200 128.57001
72.02800 44.26200 128.56900
72.63200 44.36100 128.61301
76.38800 46.68300 128.55099
76.09600 45.77400 128.55200
76.29800 46.12400 128.53799
81.50500 47.16000 125.99000
81.65600 46.77200 125.83900
83.13900 45.05500 124.01300
72.20600 43.72700 128.50101
72.43900 43.42100 128.46600
72.70800 43.65200 128.50900
76.19800 45.40700 128.49699
76.45100 45.61300 128.46001
81.80900 45.89100 125.62600
81.62800 46.17000 125.81100
82.69400 44.81000 124.54100
82.87400 44.50200 124.25100
72.90700 43.00200 128.40100
72.59600 43.07900 128.40900
73.14100 43.26800 128.45000
76.37100 45.07800 128.42000
76.08700 44.70600 128.43500
81.61300 45.42600 125.73300
81.66700 44.90500 125.61800
81.90300 44.84700 125.38800
82.53300 44.45700 124.65400
82.67000 43.89900 124.37200
72.74500 42.54900 128.31000
72.98200 42.25100 128.25301
73.24500 42.52500 128.30600
76.03800 44.10200 128.35899
81.94200 44.27700 125.25500
81.71200 44.46200 125.50500
82.19800 44.38000 125.00800
82.38000 43.87000 124.70400
82.51900 43.35600 124.42200
73.47000 41.85900 128.15800
73.14600 41.89700 128.17200
73.69700 42.19000 128.22600
76.08200 43.41400 128.23599
81.76400 43.86600 125.34500
81.88400 43.41300 125.13200
82.07300 43.83100 125.02900
82.21300 43.43900 124.79500
82.35000 43.20200 124.58100
73.30800 41.33600 128.03300
73.57200 41.05400 127.95700
73.84700 41.43200 128.03999
76.03800 42.64400 128.09399
82.04500 43.25300 124.92900
74.13500 40.92000 127.89500
73.77400 40.68700 127.84800
74.41500 41.25800 127.96400
74.83600 41.32800 127.95000
75.53800 41.73800 127.97200
75.96500 41.90900 127.94100
74.10500 40.48600 127.77800
74.23000 40.18100 127.68000
74.51200 40.51100 127.75100
74.87100 40.83600 127.81000
75.26500 41.19400 127.86500
75.67100 41.38600 127.86000
75.96100 41.26200 127.77900
74.69300 39.97300 127.57600
74.32800 39.76300 127.53900
74.97100 40.25500 127.63000
75.29600 40.56300 127.68100
75.64100 40.86300 127.72000
76.02500 40.69900 127.61000
74.65000 39.53600 127.43900
74.79400 39.18700 127.30500
75.03400 39.64400 127.43000
75.36500 39.93000 127.47600
75.68500 40.26700 127.53400
76.02400 40.00700 127.39600
75.06700 39.13400 127.25300
75.18900 38.80900 127.11800
75.43100 39.29000 127.25100
75.74300 39.58900 127.30200
76.10900 39.43600 127.18600
75.46400 38.78900 127.06700
75.54600 38.50500 126.94500
75.86700 38.83400 127.00800
76.22000 39.06200 127.03000
75.94900 38.09500 126.70000
75.61200 38.14900 126.78600
76.39700 38.74300 126.86800
76.19600 38.39400 126.77200
76.55000 38.24200 126.62800
76.08700 37.57000 126.44500
75.70500 37.58500 126.52700
76.32900 37.92500 126.54500
76.73500 37.82600 126.39500
76.27600 37.21600 126.23900
75.92100 37.05100 126.23600
76.49500 37.50600 126.31600
76.87800 37.41600 126.16200
76.30700 36.86600 126.05900
76.55900 36.61200 125.85900
76.62000 37.06200 126.06900
76.95500 37.01700 125.94200
76.82900 36.67600 125.80800
38.37800 145.43201 126.70000
38.10900 144.73399 126.92500
38.02100 145.22900 126.63400
38.38600 145.05800 126.89400
37.44200 144.84700 126.53600
37.30000 144.39700 126.68800
37.13100 144.81799 126.37700
37.68000 145.16299 126.49700
37.70600 144.48500 126.84900
38.02600 144.07600 127.20100
38.43300 144.76500 127.05800
38.31200 144.35100 127.20100
38.64800 144.50500 127.27000
36.90400 144.55600 126.38500
36.96100 144.08701 126.65500
36.70100 144.38901 126.34800
37.28900 143.87300 126.93900
38.39200 143.84399 127.46900
38.71300 143.83900 127.60300
36.83600 143.38100 126.93400
36.57900 143.84399 126.55400
38.49100 143.13000 127.82900
38.80400 143.19600 127.92300
36.28200 143.56300 126.52400
36.40000 143.05600 126.84500
36.08800 143.17700 126.60000
36.61000 142.75999 127.11000
38.61800 142.25101 128.25301
38.91200 142.77800 128.14400
36.27900 142.20700 127.18300
36.02700 142.57899 126.85700
38.44100 141.32401 128.56799
39.07800 142.42500 128.35100
38.89400 141.50500 128.66000
39.20500 141.98100 128.58000
35.74100 142.24300 126.84900
35.88400 141.75999 127.16100
35.54900 141.92300 126.88200
36.16700 141.45500 127.46200
37.11200 140.39301 128.39500
38.11900 140.46001 128.79201
38.63600 140.64799 128.91000
39.40600 141.63800 128.78400
39.14000 140.73801 129.05099
39.49800 141.14700 129.00999
35.65200 141.14500 127.30500
35.46100 141.44600 127.05000
35.93700 140.99300 127.53700
36.31800 140.74200 127.85400
36.67500 140.22301 128.25400
37.03600 139.83800 128.58099
37.52100 139.88200 128.77699
37.92600 139.67700 129.02299
38.36000 139.86301 129.11700
38.83700 139.93600 129.25999
39.69000 140.75500 129.22301
39.32400 139.89999 129.43600
39.73300 140.21700 129.44501
41.58100 139.05099 130.36200
41.84800 138.59900 130.57899
42.22100 138.69701 130.61400
42.54400 138.39700 130.76900
35.32500 140.85201 127.23600
35.59400 140.56799 127.52400
35.92500 140.35201 127.80600
36.28000 140.03400 128.13100
36.26800 139.48000 128.35500
36.67000 139.53600 128.52800
37.14500 139.23199 128.86800
37.59700 139.06900 129.12500
38.08500 139.03700 129.33099
38.51500 139.23100 129.41701
38.91300 139.08701 129.61000
39.89200 139.76401 129.66400
39.40400 139.05499 129.78400
39.83400 139.22099 129.85500
40.70200 139.21600 130.09399
40.59700 138.33000 130.39600
40.26400 138.59300 130.21201
41.21500 139.19901 130.22400
42.90400 138.39700 130.81700
43.22200 137.93500 131.01100
36.35000 139.09700 128.54900
36.73800 138.84000 128.83701
36.76800 138.23599 129.09200
37.22300 138.43300 129.21300
37.78200 138.33299 129.48199
38.37900 138.36301 129.69600
39.83900 138.72000 130.04401
39.89900 138.07401 130.30099
43.53000 137.44400 131.20500
36.86800 137.68700 129.34900
36.98700 137.10201 129.63000
37.41400 137.67900 129.58400
37.94700 137.54800 129.84399
43.82000 136.88699 131.41100
37.30900 137.03400 129.79201
37.39300 136.63200 129.97800
37.66900 136.94000 129.96700
43.79700 135.80200 131.76300
44.12000 136.19701 131.65500
53.98900 140.34900 129.37100
54.08400 139.39400 129.60699
53.81000 139.72501 129.59200
54.39200 140.29500 129.27299
54.34300 139.77100 129.42999
54.75400 139.89600 129.27299
37.48000 136.14400 130.19000
37.68800 135.49300 130.50900
44.04400 135.42200 131.89999
44.51200 135.69200 131.83701
54.10900 138.59000 129.81599
53.69800 139.11099 129.78900
54.49000 139.07001 129.57600
54.91400 138.99500 129.46600
37.26400 134.98500 130.52800
37.45600 134.54601 130.75999
36.98900 134.32401 130.64900
44.48600 135.17999 132.00000
44.25400 134.67500 132.15199
54.08800 137.76401 130.04401
53.63100 138.32700 130.02000
54.59600 138.14900 129.78900
55.00000 138.41299 129.59399
36.69200 133.80701 130.70700
36.95500 133.70000 130.85699
36.64100 133.25900 130.87399
44.44500 133.98000 132.38400
54.03400 136.92799 130.28600
53.55500 137.47400 130.27299
54.56700 137.20700 130.05000
55.12800 137.93401 129.67900
54.98700 137.42599 129.85899
55.52000 137.37900 129.69501
36.52500 132.78700 130.98300
44.10600 133.01601 132.68600
44.56000 133.19200 132.64400
54.03700 136.20000 130.48599
53.41200 136.56599 130.56200
54.63400 136.37900 130.25301
55.17100 136.64900 130.00500
55.81300 136.29201 129.87900
36.34400 132.45900 131.00700
44.22200 132.58099 132.83400
44.75400 132.42799 132.89799
52.83100 136.34200 130.77901
52.92400 135.65700 130.94600
52.45700 135.99400 130.96800
54.63000 135.62601 130.46300
55.23300 135.68201 130.24800
55.74900 135.60600 130.08800
36.64000 131.75101 131.37100
36.32900 131.95300 131.16400
44.79900 131.75101 133.12100
52.73000 134.78000 131.24300
52.29900 135.18800 131.23100
55.01100 134.83000 130.56200
55.72200 135.09700 130.23801
55.52500 134.53200 130.46600
56.01800 134.55600 130.27800
36.39100 131.29601 131.40100
36.59200 130.69099 131.68201
44.57600 130.71100 133.45399
45.12000 131.48199 133.21201
44.91100 131.05000 133.35001
45.42300 131.07001 133.34200
52.77700 134.06599 131.43401
52.18400 134.14000 131.55499
55.26000 133.98500 130.71400
56.01400 133.92300 130.45599
55.68600 133.47400 130.70399
56.35100 133.17599 130.53400
30.67000 133.20500 126.76800
30.67000 133.03400 126.84300
30.57000 132.99200 126.74100
30.78000 133.07600 126.93900
36.41900 130.07899 131.79500
36.70000 129.49300 132.10400
45.06500 130.31900 133.58501
45.61700 130.22000 133.61400
52.65000 133.44200 131.64400
52.83300 132.75800 131.79601
53.15400 133.04300 131.62900
55.18600 133.15700 130.97200
55.66600 132.49600 130.98900
55.97600 132.89301 130.75999
30.68000 132.86301 126.91300
36.69400 128.88000 132.28900
37.04600 128.32500 132.60300
45.66200 129.47900 133.85400
50.25100 132.13499 132.54601
50.36600 131.53799 132.72099
50.01800 131.70799 132.72600
50.76000 132.12399 132.45599
50.71100 131.76401 132.58200
51.26200 131.79900 132.45900
53.47700 132.38000 131.73199
54.07100 131.99500 131.67000
54.59400 132.12601 131.46700
55.09700 132.37801 131.22501
37.07200 127.75300 132.78200
37.39000 127.18000 133.07401
46.08900 129.10699 133.97000
45.79800 128.51601 134.17400
46.22600 128.45700 134.18700
50.36600 131.07500 132.87000
49.89900 131.27400 132.88600
50.86400 131.29800 132.70200
51.36900 131.02100 132.68700
37.06900 126.68900 133.08800
37.23300 126.21700 133.29100
36.84000 126.18400 133.14000
46.31500 127.95300 134.35899
49.94400 130.68700 133.06799
50.37700 130.43300 133.07800
50.75900 130.72501 132.90800
51.27400 130.36400 132.92300
36.55300 125.79400 133.12700
46.09800 127.40900 134.55200
50.70300 130.11900 133.12100
36.33300 124.73600 133.32300
36.69200 125.21600 133.34900
46.38400 127.12600 134.64900
46.61800 126.69600 134.79500
59.05000 125.93300 131.58299
58.93300 125.45300 131.82401
58.47000 125.84100 131.92101
59.60100 125.89100 131.29500
59.37300 125.28700 131.64500
60.17800 125.85700 130.97501
59.93900 125.22800 131.34700
60.77900 125.80700 130.63400
60.54200 125.19700 131.00200
61.33000 125.79900 130.29500
61.22200 125.11800 130.61200
61.71700 125.78400 130.05299
61.79700 125.25300 130.19299
62.04600 125.72100 129.85899
36.58800 121.47400 134.41100
36.48500 121.86200 134.23900
36.60100 122.42500 134.12300
36.30100 122.94000 133.82001
36.41600 123.62700 133.67400
36.36800 124.15000 133.50200
46.47600 125.82200 135.10800
57.77600 125.11600 132.53700
57.75000 124.49100 132.78400
57.17800 124.80500 132.93500
58.28600 125.25200 132.23300
61.97500 124.60500 130.31599
62.32000 125.33400 129.81700
62.33800 124.88400 129.97000
62.82700 125.07500 129.56400
36.23400 120.49600 134.51401
35.93500 120.77500 134.27100
36.24200 121.26100 134.29401
46.87400 125.43700 135.24100
46.85700 124.76900 135.47900
56.29800 124.04100 133.61400
56.91500 124.02300 133.35001
62.69700 124.34000 129.92700
63.07500 124.60700 129.56400
36.15800 119.82400 134.66200
35.90300 120.03100 134.46201
35.74000 120.47400 134.24899
46.80500 123.80300 135.82401
46.92800 124.20500 135.67900
55.33700 122.77700 134.48199
55.92400 123.17500 134.09801
62.55900 123.33200 130.40700
63.31900 124.16300 129.55499
63.10100 123.57600 129.93100
35.91700 119.26100 134.67500
35.60300 119.55500 134.41600
35.61600 120.16400 134.26199
47.23600 123.65800 135.86501
47.30800 122.96500 136.10600
54.62300 121.52100 135.22400
55.12300 121.99200 134.86301
62.70600 121.76400 130.91600
62.79700 122.36300 130.61600
62.85300 122.95600 130.34700
35.89800 118.44700 134.87100
35.61200 118.76900 134.62100
35.43300 119.18900 134.41000
47.45500 122.30900 136.33200
54.15900 120.99600 135.58000
62.38100 119.98200 131.84500
62.30900 120.66600 131.62199
62.30500 121.33700 131.35899
35.85400 117.85900 134.98599
35.59000 118.06600 134.77699
35.29000 118.22500 134.55400
35.32400 118.85100 134.42700
47.62200 121.68700 136.54401
53.59200 120.81400 135.82500
53.74600 120.43600 135.92200
53.16600 120.28900 136.14500
62.26900 118.88200 132.35300
62.04200 119.56200 132.23700
35.63100 117.41000 134.95300
35.34800 117.52500 134.74899
35.06200 117.63300 134.54100
47.71400 120.70900 136.88200
47.80400 121.12600 136.73199
52.65200 119.86600 136.43900
62.09700 117.84900 132.87399
61.99600 118.44800 132.70500
35.42200 116.85200 134.94000
35.13900 116.92000 134.74100
34.88000 117.09700 134.53400
48.19100 120.58300 136.89799
48.40100 119.87100 137.13100
52.16200 119.58100 136.66200
62.06100 117.37400 133.08000
65.63000 115.98200 130.89700
65.55500 115.41400 131.16400
65.31000 115.55400 131.31900
66.09800 115.87300 130.53000
65.85600 115.27700 130.95000
66.62000 115.75600 130.10800
66.31400 115.13700 130.59700
66.98000 115.45600 129.88600
66.79900 114.92700 130.23199
67.24000 115.16400 129.74500
35.21100 116.19500 134.93201
34.91900 116.32700 134.71001
34.76200 116.71900 134.53000
48.69500 119.16900 137.35500
50.79000 118.93700 137.17200
51.59600 119.15200 136.94099
62.49500 116.89300 132.96899
62.38100 116.34600 133.25900
62.66500 116.36500 133.05400
63.88200 115.84100 132.35400
63.86100 115.28400 132.57700
63.59400 115.52200 132.69099
64.41500 115.63800 132.01300
64.21000 115.09500 132.37000
64.91000 115.59000 131.63300
67.30000 114.56600 129.89000
67.44900 113.86100 129.98300
67.72200 114.22000 129.60300
34.93000 115.61900 134.84500
34.67200 116.37900 134.53200
34.64100 115.76100 134.61700
34.49100 116.27600 134.42101
49.35300 118.95700 137.36600
49.45400 118.41200 137.55400
50.02500 119.04100 137.25101
50.08100 118.48400 137.44701
62.84500 115.80200 133.13600
63.29700 115.44700 132.93900
67.99200 113.39700 129.60699
67.82900 112.70100 129.99400
68.29400 112.52800 129.58701
34.70500 115.15600 134.76401
34.32300 115.73400 134.39200
34.46900 115.07800 134.60300
34.06300 115.70700 134.20200
34.17400 114.95000 134.40199
33.88700 115.80200 134.05299
33.89100 115.22800 134.14301
33.74200 115.80000 133.93700
68.44900 111.89000 129.63100
33.93100 114.61300 134.26300
33.64100 115.39200 133.91600
33.69400 114.81100 134.04100
33.41600 115.24000 133.74300
68.72100 111.43600 129.49100
68.68400 110.79000 129.71800
69.10700 111.04600 129.20200
33.80100 114.07400 134.22900
33.54400 114.43400 133.96100
33.25800 114.84800 133.65199
69.34600 110.06600 129.23000
33.67300 113.50400 134.18300
33.39300 114.22500 133.85001
33.15400 114.53500 133.59000
69.55200 109.29200 129.22200
69.62700 108.60400 129.31700
69.96500 108.99000 128.85899
32.70700 110.52000 133.27800
32.77300 110.19100 133.39000
32.46900 110.14100 133.01700
32.93400 110.88000 133.50900
33.08400 110.39100 133.73300
33.18900 111.33600 133.76300
33.39700 111.79700 133.96899
33.46200 112.14300 134.03400
34.10800 111.80000 134.76900
33.55500 112.42500 134.13800
33.49600 112.99800 134.05299
33.94300 112.20600 134.57500
33.45700 113.77900 133.96001
33.39700 113.50400 133.92000
33.31400 113.99600 133.80400
33.16400 114.17100 133.63499
70.00200 107.95700 129.07001
69.77300 107.13600 129.50200
70.18500 106.88000 129.11400
32.27000 109.83000 132.78101
34.50700 111.13500 135.24600
33.34700 113.77200 133.85600
70.43200 106.11500 129.00200
31.99600 108.76900 132.42900
32.15800 109.28700 132.64799
35.64700 108.25000 136.75900
70.51900 105.33800 129.05099
32.00000 108.11900 132.43100
35.50500 108.20100 136.64101
70.61100 104.42100 129.10500
31.88700 107.84800 132.24699
31.89400 107.41600 132.23199
31.66500 107.88000 131.88000
70.60700 103.52900 129.24100
31.75200 107.29700 131.98199
31.96000 106.81000 132.28700
70.57800 102.66100 129.38100
31.94600 106.30900 132.21300
70.52600 101.75800 129.52901
32.03600 105.52000 132.29100
31.92300 105.86400 132.11000
37.07500 102.43500 139.18600
70.33400 101.24400 129.78700
70.18300 100.87400 129.97900
31.95600 105.35900 132.10201
32.09500 105.13200 132.34200
36.94700 102.30100 139.07600
37.09600 102.12000 139.24899
37.25400 102.04300 139.40500
70.14700 100.25000 130.04401
32.10000 104.80900 132.28700
32.07400 104.46000 132.14200
36.88200 102.06200 139.03300
37.01900 101.98700 139.18600
37.16900 101.79800 139.35201
70.01900 99.76600 130.20200
69.89500 99.44700 130.34300
70.04200 99.46100 130.18201
32.05800 103.89200 131.94501
37.02400 101.70600 139.21300
69.53200 99.06000 130.72600
70.00000 99.14600 130.22200
69.78800 99.06400 130.45000
32.15100 103.29700 131.96899
32.37200 102.82200 132.33299
32.21300 102.91100 131.98500
69.44300 97.30100 130.72400
69.73400 97.97800 130.45900
69.66500 98.57500 130.56700
32.54300 102.21500 132.51801
32.31800 102.56500 132.11000
32.38400 102.16000 132.10600
69.64300 94.81000 130.19099
69.32700 94.49400 130.45000
69.52500 94.01700 130.15500
69.87900 95.54900 130.06400
69.31300 95.14500 130.58000
69.79300 96.41600 130.26300
69.49400 95.88900 130.50999
69.64000 96.90100 130.47701
69.31700 96.57500 130.78200
32.73200 101.57200 132.71100
32.54300 101.68400 132.30299
69.31400 91.89800 129.81500
69.28600 92.62900 130.04900
69.18900 93.36900 130.33400
69.10200 95.84900 130.91299
32.68300 101.25300 132.45599
33.00300 100.80500 133.03400
68.86300 90.53600 129.76199
68.96900 91.25700 129.91800
33.22800 100.13800 133.27901
68.00700 89.32000 129.98100
68.37700 89.98400 129.95599
33.71200 99.44900 134.07899
33.48700 99.60200 133.64200
67.12700 88.42600 130.24300
67.61500 88.76900 130.03799
33.82600 98.94500 134.11400
33.82400 98.56800 133.93700
34.07100 98.35100 134.37900
67.31700 88.17400 129.97099
66.76000 87.77900 130.16701
34.17100 97.95000 134.41100
33.98000 98.07400 134.03500
65.78600 86.88000 130.30400
66.36400 87.13000 130.06700
34.24000 97.64200 134.40300
34.41800 97.14900 134.52800
65.87700 86.66700 130.10001
65.36400 86.30100 130.18600
34.59700 96.62000 134.63400
35.31800 93.03900 131.83600
35.53600 92.73600 132.18401
35.39600 92.95800 132.13901
35.38300 92.89800 131.54100
35.60800 92.59000 131.96800
35.52800 92.65400 131.32500
35.70300 92.41700 131.71500
35.63200 92.49300 131.15300
35.82100 92.22600 131.43600
35.76000 92.31500 130.98399
65.01900 85.87100 130.08900
64.82900 86.00700 130.30499
64.69200 85.48600 129.98500
34.67600 96.19700 134.54700
35.40300 93.10500 132.72501
35.63700 92.78700 133.06000
35.48300 93.05500 133.03101
35.46400 92.92000 132.44701
35.71700 92.58400 132.82201
36.02700 91.94800 130.92700
64.47100 84.98700 129.70799
34.78400 95.76500 134.50101
35.02300 95.28900 134.72600
35.56700 93.02200 133.33800
35.84000 92.61400 133.60001
35.71400 92.88600 133.69099
36.65700 91.10900 131.23100
36.35800 91.49300 131.27100
64.06200 84.85200 129.80499
35.06500 94.93400 134.52299
35.26300 94.51900 134.65700
35.59100 93.31200 134.06100
35.83200 93.00200 134.40199
35.69200 93.30400 134.41600
35.73500 92.95600 133.93100
36.86300 90.84900 131.09801
37.10100 90.53700 131.42101
37.02300 90.66500 130.96300
63.06800 84.94800 130.37100
63.59700 84.60600 129.79700
35.36800 94.17000 134.58501
35.50000 93.84300 134.57500
35.68200 93.46100 134.62100
37.40500 90.16100 131.51500
37.35400 90.26300 131.08701
55.07100 83.04200 127.27300
55.35500 83.00800 127.71100
54.88400 83.09400 127.57800
55.69000 82.90600 127.30900
62.53800 84.64200 130.29800
62.92000 84.38900 129.86099
37.55700 90.04100 130.92101
37.84100 89.69800 131.20399
37.69300 89.92200 130.70300
54.07600 83.26700 127.60300
54.11000 83.24600 128.06300
53.65400 83.34500 127.84100
54.54700 83.16600 127.61300
54.85900 83.11600 128.03999
55.90500 82.95300 128.09900
56.45700 82.76700 127.52600
62.15600 84.09300 129.83200
61.65900 84.27200 130.25200
61.42600 83.95500 129.93100
37.92900 89.66900 130.65800
38.15000 89.39800 130.97301
38.13100 89.47900 130.56000
38.21200 89.28500 131.34100
52.65500 83.57600 127.73900
52.81700 83.47200 128.30200
52.34500 83.58600 128.14600
53.23000 83.43700 127.82700
53.44800 83.35900 128.28500
54.29000 83.20600 128.45700
55.10400 83.09100 128.51300
55.75500 83.03400 128.69600
56.81200 82.82700 128.11301
56.54000 82.99200 128.78101
57.17300 82.89000 128.53799
60.19800 83.32500 129.38400
59.87900 83.58200 129.89600
59.51100 83.38300 129.64200
60.87300 83.60200 129.62700
38.61500 88.89000 131.26401
38.47900 89.09800 130.78799
51.85000 83.67700 128.23801
52.39100 83.50800 128.63400
51.91300 83.60300 128.60100
53.03500 83.38200 128.75600
53.72900 83.27400 128.82100
54.48900 83.17300 128.91800
55.17500 83.10900 129.05000
55.82600 83.07800 129.20100
56.33100 83.09400 129.41000
57.53100 82.99900 128.98399
56.94700 83.11200 129.44400
58.17100 83.14400 129.36501
57.61400 83.21200 129.69099
58.88200 83.23600 129.46300
39.10100 88.40800 131.41200
38.88500 88.68200 130.96899
52.51700 83.41800 129.15601
51.90000 83.54500 128.98399
53.17200 83.31500 129.25200
39.56900 87.96800 131.56000
39.32400 88.25900 131.11900
39.39400 88.07900 131.84100
51.41000 83.58800 129.24600
51.98900 83.45300 129.50700
51.42200 83.52600 129.59500
52.52300 83.35000 129.73199
40.02200 87.56400 131.72000
39.77200 87.84800 131.27200
39.85300 87.66100 132.00900
51.65700 83.45100 129.84000
51.53000 83.43000 130.11501
51.98500 83.37100 130.13600
52.43900 83.29400 130.43500
40.45500 87.19700 131.87801
40.22200 87.45700 131.42999
40.31000 87.26800 132.17999
51.80700 83.32600 130.71201
51.33100 83.41300 130.45200
52.24900 83.26400 130.96800
40.83600 86.88500 132.05299
40.68400 87.07400 131.60100
40.78700 86.88400 132.34100
40.63800 86.95800 132.61800
51.17100 83.36600 130.96400
51.13500 83.31300 131.39900
51.74600 83.27400 131.29900
52.36200 83.22100 131.45500
41.02300 86.76500 131.96100
41.27000 86.57200 132.08501
41.28700 86.51800 132.42500
41.17100 86.55800 132.75900
51.39200 83.26100 131.66600
51.26900 83.24000 131.94600
51.84800 83.20700 131.95799
66.68200 67.99900 125.73600
66.58900 67.56000 125.79100
66.11100 67.90800 125.63300
67.22300 68.15900 125.80000
67.05200 67.46600 125.88800
67.90400 68.14200 125.88900
67.65100 67.45900 125.97600
68.11500 67.63100 125.99900
41.80000 86.15400 132.59500
41.55800 86.37000 132.16901
41.65700 86.21400 132.88699
51.49000 83.16800 132.56300
51.07100 83.22000 132.28200
65.23200 66.54900 125.63700
65.19600 67.26000 125.49800
65.84900 67.30300 125.66700
68.43600 67.12900 126.11800
68.24700 66.53600 126.21900
68.97700 66.74600 126.23300
68.63800 66.32900 126.29400
69.49300 66.55000 126.29200
69.15500 65.99600 126.39300
70.02400 66.24500 126.35700
70.50900 65.96000 126.40600
70.91000 65.61400 126.46400
71.20600 64.93500 126.59400
42.24600 85.86200 132.70700
41.97800 86.08400 132.29401
42.19400 85.85900 133.03700
49.36000 83.32900 132.83800
49.25100 83.28700 133.27499
48.68500 83.40000 133.10001
49.92300 83.30900 132.46201
49.85900 83.25700 132.91299
50.52300 83.24500 132.45700
50.60100 83.20000 132.79800
51.19300 83.13200 133.02901
64.32100 65.80300 125.47500
64.56800 66.29400 125.47100
64.88600 66.65700 125.51000
71.54700 64.39000 126.68900
71.42800 63.61900 126.87000
42.72100 85.54800 133.03700
42.47800 85.75400 132.49899
48.00100 83.46900 133.56599
48.02500 83.51700 133.13200
49.93100 83.20200 133.26500
50.52200 83.14300 133.27000
50.96300 83.09700 133.39000
63.74600 64.89300 125.42400
64.00100 65.36600 125.43400
71.60000 62.90600 127.01300
43.21700 85.26900 133.06300
42.99600 85.45200 132.57600
47.34800 83.60000 133.68201
47.43400 83.61900 133.36400
47.60200 83.61500 133.04700
50.00000 83.13600 133.66200
50.56800 83.08400 133.66800
63.21600 64.06800 125.35400
63.49100 64.46700 125.39600
71.89200 62.16100 127.15300
82.41400 61.94800 121.66800
82.51500 61.44300 121.75200
82.34400 61.66800 121.88000
82.68700 61.66200 121.41700
43.58400 85.07400 133.06400
43.43800 85.18600 132.78200
46.79500 83.76300 133.53600
46.88300 83.78300 133.14400
47.28400 83.68200 133.10800
50.29800 83.06900 133.93300
62.49100 63.17400 125.18800
62.90200 63.71500 125.27800
70.62000 60.18600 127.58800
71.03000 60.05700 127.61700
72.39300 61.72000 127.20900
72.68400 60.55900 127.43200
72.53900 61.11100 127.32700
73.00400 60.72700 127.36100
82.64800 60.91800 121.78800
82.33700 61.22800 122.06700
82.87000 60.92900 121.47200
43.92500 84.92000 132.97200
44.38900 84.68800 133.05600
44.80000 84.49400 133.09300
44.69700 84.56500 132.84599
45.10900 84.35900 133.15601
45.37800 84.24400 133.32001
45.90200 84.06500 133.26700
46.41200 83.90200 133.29100
62.21400 62.50200 125.18100
69.86400 59.94500 127.60200
70.54700 59.52600 127.71600
70.24100 59.82300 127.64600
70.70200 58.99100 127.81900
70.91300 59.55000 127.71600
73.18400 60.20100 127.45000
73.00900 59.57800 127.60900
73.44400 59.44100 127.58800
81.93700 60.93300 122.66800
81.92800 60.20400 122.96200
81.71000 60.75300 122.99300
82.21400 60.88100 122.36100
83.09200 60.45200 121.35100
45.05300 84.41400 132.85400
61.87500 62.08900 125.09900
62.20700 61.65400 125.34400
61.63500 61.57700 125.08400
69.20800 59.38200 127.64700
69.96000 59.34700 127.71900
69.60100 59.40000 127.68100
70.55600 58.41800 127.91500
73.72200 58.91700 127.66300
81.45700 61.00700 123.16200
81.56200 60.32400 123.31100
81.27800 60.82400 123.40800
81.78100 59.78800 123.28000
83.07500 59.49800 121.77400
83.24300 59.77700 121.40600
62.25900 60.92700 125.51300
61.84500 61.13100 125.27800
68.51700 58.99900 127.62900
69.39900 58.81100 127.76400
68.96900 58.67400 127.73900
70.26500 58.08300 127.95800
70.53700 57.88400 128.00500
70.25100 57.68100 128.02200
73.89400 58.38600 127.74900
81.50700 59.68700 123.59800
81.24600 60.21200 123.66300
83.26700 59.13000 121.63900
83.38100 58.57100 121.68500
62.26900 60.34400 125.63200
61.80100 60.52300 125.38000
62.65200 60.44300 125.78000
67.78500 58.75400 127.55800
68.56300 58.51700 127.71400
68.16800 58.39200 127.67400
70.52300 57.42500 128.07500
70.62000 56.86100 128.16299
73.94500 57.33000 127.96700
74.14700 57.80100 127.83400
81.21900 59.45300 123.95700
81.38400 58.66500 124.07500
83.59300 57.59100 121.72400
83.61600 58.08300 121.49700
62.06800 60.03600 125.60200
62.10200 59.66900 125.69000
62.49600 59.69800 125.85400
62.94900 59.80300 126.02100
67.11500 58.62300 127.45700
67.78400 58.28000 127.63100
67.40800 58.17400 127.57700
70.14100 56.63300 128.16499
70.52000 56.10400 128.26500
70.12700 56.08400 128.24001
74.12100 56.93400 128.02200
74.40500 57.15600 127.92700
81.25100 58.13100 124.37800
83.81100 57.35800 121.44500
83.91600 56.55600 121.55000
62.47200 58.98900 125.97500
62.07300 59.24900 125.75500
62.89500 59.17700 126.11100
66.41900 58.37900 127.34300
67.06500 58.19100 127.51100
66.75500 58.25300 127.43700
70.50100 55.55500 128.33800
70.11000 55.46200 128.31700
74.28000 56.66800 128.04900
74.25200 56.28600 128.12500
81.14900 57.60700 124.63700
84.09100 56.05800 121.41200
84.08600 55.40300 121.63700
62.45600 58.37900 126.07800
62.06400 58.65700 125.86100
62.84200 58.56700 126.19800
63.27100 58.62400 126.35200
64.93700 57.62300 127.06200
65.27900 57.63700 127.16100
65.54200 57.57500 127.24100
65.94300 57.60200 127.33700
66.41700 57.73300 127.43200
69.93500 54.65600 128.39400
74.40000 55.85900 128.17700
81.46900 56.69200 124.62800
81.15200 56.86700 124.85600
84.13500 54.74500 121.74500
62.50000 57.85800 126.18500
62.11600 58.00700 126.00100
62.81500 57.97000 126.28900
63.17100 58.10700 126.40000
63.64000 57.82300 126.61300
64.18700 57.70400 126.81600
64.90800 57.06500 127.13200
64.50000 57.17400 126.99000
65.27400 57.16600 127.22400
69.72200 54.08900 128.43300
69.96900 53.86900 128.47800
69.55300 53.52100 128.46300
74.52100 55.28900 128.25500
81.40200 56.26800 124.81000
81.51900 55.73100 124.85500
84.18200 54.13600 121.81800
62.35300 57.52300 126.18100
62.40100 57.06900 126.27100
62.73900 57.34300 126.36000
63.13800 57.56700 126.47300
63.40400 57.26400 126.61600
63.73900 57.04400 126.76200
64.03300 57.29300 126.82400
69.40700 53.02300 128.48700
69.67300 52.70700 128.53999
69.24700 52.63100 128.49200
74.70500 54.65800 128.32600
81.41400 55.23800 125.08100
84.31100 53.46100 121.73500
62.64900 56.68400 126.42300
63.04900 56.90100 126.54000
69.76500 52.17200 128.58600
69.33800 52.02400 128.53799
74.95100 53.94000 128.39301
81.40200 54.60400 125.24800
84.32700 52.69900 121.86900
69.16500 51.51900 128.54201
69.44300 51.13100 128.59300
68.95300 51.11400 128.52499
75.45200 53.72300 128.33501
75.21100 53.19200 128.45700
75.53500 53.27700 128.38600
81.38900 53.96000 125.40900
84.32900 51.99700 122.00500
68.90000 50.63600 128.53400
69.25300 50.34800 128.58900
68.78600 50.23300 128.52299
69.65400 50.54300 128.63901
75.41900 52.47900 128.51401
75.64700 52.84500 128.42200
81.38100 53.30000 125.55800
84.31400 51.35700 122.15100
69.38100 49.54600 128.61501
68.99200 49.68300 128.55800
69.68600 49.90200 128.65401
75.61000 51.84000 128.55200
75.81700 52.26600 128.45900
81.23100 53.02600 125.74300
81.35400 52.55100 125.72300
81.04200 52.92200 125.91000
84.30200 50.70600 122.27900
69.51600 48.92800 128.63100
69.12700 48.95800 128.57300
69.79200 49.18300 128.66800
75.77800 51.22800 128.57899
75.98900 51.66300 128.48900
81.35100 51.87400 125.83800
81.08600 52.30600 125.98100
84.26400 50.14400 122.42900
69.42100 48.48100 128.60699
69.49600 47.96200 128.59801
69.83500 48.39500 128.65900
75.93600 50.63100 128.59500
76.15100 51.06100 128.50999
81.34500 51.21300 125.93600
81.09100 51.66300 126.07600
84.26900 49.54800 122.47800
69.82500 47.61700 128.62801
70.04000 47.18000 128.63901
70.31500 47.42600 128.68500
76.08900 50.04100 128.60100
76.30600 50.46300 128.52000
81.33000 50.56900 126.02500
81.09200 51.00700 126.16200
84.18500 48.79400 122.68000
70.48400 46.96100 128.68201
70.22200 46.84700 128.64301
76.23900 49.46100 128.59599
76.45900 49.87100 128.51900
80.94900 50.67200 126.31200
81.06200 50.26100 126.26200
80.76900 50.47800 126.45500
81.29300 50.04300 126.10400
84.27900 48.29900 122.53400
84.15400 48.15100 122.75600
84.26600 47.71700 122.55300
70.51700 46.45500 128.64999
70.83600 46.34300 128.67599
76.38000 48.89900 128.58099
76.61300 49.28800 128.50500
81.11600 49.56100 126.27200
80.82500 49.83700 126.46300
84.10300 47.67900 122.84000
83.97500 47.44100 123.04500
71.34700 45.64100 128.66901
70.99700 45.74800 128.64200
76.50600 48.35800 128.55901
76.75100 48.72500 128.48399
81.14200 48.96700 126.28400
80.85700 49.10100 126.47900
83.88700 46.88000 123.15300
71.48700 44.92900 128.60600
71.12900 45.06800 128.58400
76.61100 47.84300 128.53400
76.85300 48.17800 128.46400
81.06000 48.53400 126.35400
81.02200 48.09200 126.38700
81.21900 48.00300 126.24100
83.75000 46.20800 123.30500
71.63600 44.32000 128.54201
71.27500 44.39400 128.51401
76.69500 47.42700 128.50600
76.91600 47.60500 128.44400
81.27600 47.50300 126.18700
81.00300 47.58200 126.38700
83.54500 45.57700 123.53000
71.82800 43.88500 128.49699
71.46100 43.66900 128.42400
76.78400 46.97400 128.46300
76.57000 46.11700 128.47400
76.72100 46.44700 128.45500
81.23000 47.08000 126.20100
81.19900 46.67600 126.20100
81.41700 46.56000 126.01900
83.35900 44.96100 123.69400
71.86400 43.44400 128.42799
71.95600 43.08000 128.37500
72.22200 43.19000 128.41200
76.69800 45.72900 128.41000
76.91500 45.91400 128.36301
81.40900 45.93200 125.96500
81.17400 46.22000 126.17800
83.13200 44.37400 123.88700
72.40500 42.74800 128.33900
72.08700 42.74400 128.31900
76.83800 45.31700 128.32700
76.35200 44.50000 128.35500
76.63900 44.81900 128.32800
81.20400 45.49500 126.07500
81.19600 44.75400 125.99000
81.43300 44.82300 125.80100
82.91800 43.79300 124.03600
72.33200 42.27500 128.23599
72.51000 41.88000 128.16000
72.75700 42.00500 128.19299
76.34800 43.98800 128.28200
76.66000 44.34300 128.26300
81.53100 44.21000 125.62000
81.27900 44.10100 125.81200
82.70300 43.18100 124.15100
72.95900 41.52100 128.08200
72.65900 41.50900 128.07401
76.39900 43.63000 128.21600
76.67400 43.85600 128.19000
81.49100 43.71500 125.56000
81.45500 43.31800 125.51100
81.67100 43.24800 125.29500
82.16900 42.87200 124.69400
82.41900 42.61700 124.33200
72.85200 40.98300 127.93900
73.00200 40.58300 127.83400
73.31500 40.73900 127.87500
76.51400 43.30800 128.13400
76.29400 42.87100 128.09500
81.62900 42.70200 125.19800
81.42800 42.92300 125.43600
81.88600 42.81500 124.97400
82.06500 42.35400 124.65300
82.24200 41.98900 124.34500
73.52500 40.23300 127.72700
73.12900 40.22600 127.73000
76.34900 42.18300 127.93500
81.39500 42.32700 125.30400
81.48000 41.81800 125.07500
81.72200 42.25700 124.97600
81.86800 41.91000 124.72800
82.03700 41.74900 124.49500
73.64500 39.73200 127.57000
73.28400 39.79800 127.59800
73.92100 40.03500 127.65000
76.34200 41.41700 127.74600
81.66000 41.67100 124.85700
73.44400 39.31400 127.43600
73.65300 39.06800 127.34800
73.97300 39.38000 127.43600
76.36300 40.90300 127.60900
76.28200 40.59400 127.53900
76.48900 40.54700 127.48200
74.15300 38.84600 127.24100
73.81200 38.81900 127.25200
74.43500 39.10600 127.30700
76.30000 40.24000 127.42200
76.65900 40.19300 127.33000
73.99200 38.42900 127.09900
74.21000 38.19100 126.99300
74.46000 38.45400 127.06600
74.82500 38.65300 127.10100
76.40300 39.77700 127.24600
76.77800 39.67000 127.12200
74.34800 37.88000 126.85200
74.57200 37.67300 126.74500
74.83600 38.00500 126.84400
75.20400 38.31600 126.92000
76.53600 39.27200 127.03500
76.96600 39.25600 126.91800
75.05900 37.43700 126.57300
74.73300 37.40000 126.60400
75.30700 37.76400 126.67300
76.78700 38.88400 126.82500
76.72800 38.50900 126.69200
77.02100 38.51500 126.60900
74.89400 36.93500 126.37000
75.14200 36.74300 126.24400
75.42400 37.11400 126.36300
76.94800 38.15000 126.47300
77.35200 38.26400 126.38500
75.74100 36.63300 126.07300
75.33900 36.51800 126.09700
77.15900 37.76500 126.22900
77.54700 37.90200 126.14600
75.93800 36.21500 125.81900
75.55500 36.19600 125.89600
76.23000 36.46400 125.86700
77.48300 37.59100 126.02700
77.23800 37.23400 125.94600
79.32800 36.45700 124.49100
79.17900 36.10600 124.40000
79.10000 36.34700 124.58000
79.48600 36.12000 124.19400
75.77500 35.85200 125.66800
75.99600 35.67200 125.51900
76.29800 35.94100 125.57500
76.79800 36.18000 125.54600
77.15900 36.67900 125.68900
79.05400 35.74000 124.26600
78.86400 36.05600 124.55800
79.34800 35.60500 123.99400
76.10800 35.42100 125.34200
76.32600 35.26900 125.19900
76.62700 35.59200 125.28100
77.39300 36.32100 125.40400
77.11000 35.74000 125.19500
77.54000 35.88300 125.10800
78.55100 35.92000 124.66000
78.59900 35.49700 124.38900
78.31500 35.65400 124.63200
78.95600 35.29600 124.06600
79.24100 35.27300 123.87100
76.45600 35.02700 125.01500
76.90600 35.17300 124.94800
77.15300 34.87600 124.68900
77.84800 35.73400 124.89500
77.46200 35.32100 124.82100
78.09800 35.67800 124.75200
77.99100 35.24700 124.54800
78.33000 35.06800 124.28100
78.64700 35.07200 124.11300
79.14500 34.98700 123.75600
78.84800 34.78200 123.81400
79.20900 34.62000 123.46800
77.37500 34.81800 124.56700
77.65100 34.77600 124.42200
77.79100 34.39300 124.12800
78.06300 34.72300 124.20200
78.43800 34.70400 124.00000
78.59200 34.43600 123.74400
78.87600 34.37100 123.52400
77.98300 34.29900 123.97700
78.23700 34.25000 123.81200
38.30300 146.51801 126.08600
38.34900 145.90300 126.44000
38.11300 145.90100 126.32900
38.53800 146.43201 126.24500
37.91600 145.87601 126.24800
37.88100 145.53799 126.40700
37.70500 145.77299 126.18800
38.72500 146.03400 126.54100
38.65800 145.26601 126.90500
39.12600 146.29601 126.57600
38.91900 145.69400 126.80000
39.18600 145.68300 126.91500
37.05400 145.36200 126.03900
37.38500 145.37300 126.22500
38.92800 145.09399 127.10100
39.24100 145.11200 127.21700
36.44400 144.68500 126.02500
36.80200 144.92300 126.12300
38.97200 144.48599 127.40700
39.30500 144.54700 127.50600
36.14400 144.34300 126.02200
36.30400 144.05099 126.28000
36.00300 143.70700 126.27200
39.03700 143.87500 127.71100
39.34100 144.00400 127.76600
35.78800 143.15199 126.42000
39.17500 143.29601 128.01601
39.55300 143.79201 127.93300
35.57000 142.84300 126.44000
35.73200 142.64500 126.64400
35.44500 142.40800 126.57600
39.43800 143.02800 128.22301
39.48700 142.39900 128.50301
39.78100 142.96201 128.36501
35.24400 141.82201 126.73100
39.87800 142.29800 128.66800
39.81000 141.51199 128.96400
40.10300 141.88499 128.90401
53.23800 145.24500 128.17599
53.33700 144.24300 128.44299
53.03400 144.67999 128.37900
53.61900 145.15601 128.12601
53.69700 144.38699 128.32401
53.91000 145.03900 128.09599
34.94100 141.46201 126.69900
35.11900 141.19501 126.94400
34.73800 140.96500 126.78900
40.24400 141.33600 129.16000
40.09200 140.48500 129.44701
40.39700 140.74200 129.43500
41.78300 139.39301 130.28000
41.94200 139.04300 130.43900
42.22300 139.08099 130.47701
42.56900 138.88000 130.60201
53.33000 143.52499 128.64700
52.89500 144.07500 128.58000
53.70100 143.47301 128.57800
54.08100 144.44600 128.22099
54.11200 143.61900 128.44000
54.39800 144.23399 128.20200
34.97000 140.64700 127.09600
34.84900 140.18600 127.22300
35.21500 140.24800 127.43200
35.50500 139.96500 127.72900
35.82700 139.75900 128.00200
36.05200 139.59700 128.19299
40.53900 140.09200 129.72000
40.23800 139.32001 129.93100
41.07000 139.93800 129.91299
41.58800 139.83200 130.07201
42.90200 138.91200 130.63600
43.30200 138.47400 130.83501
53.12400 143.22301 128.77699
52.99200 142.67000 128.96300
53.54000 142.59500 128.86000
54.04300 142.72000 128.70200
54.53000 143.63600 128.33099
54.49800 142.86099 128.54800
54.84500 143.35400 128.32300
34.94500 139.89500 127.41300
35.08700 139.53999 127.65300
35.48400 139.37100 127.96600
35.87200 139.11099 128.29201
36.15700 138.64900 128.62900
36.47100 138.39900 128.88699
36.20300 138.22900 128.82300
43.66200 138.05800 131.01100
53.54700 141.64900 129.12300
53.18300 142.04401 129.09900
54.00400 141.86200 128.94701
54.44900 141.96400 128.80099
54.97700 142.73000 128.45200
54.83500 142.18201 128.63699
55.32100 142.07899 128.52299
36.36400 137.87801 129.03900
36.40800 137.44200 129.23199
36.55400 136.92599 129.50200
43.98800 137.46100 131.23500
53.57500 140.84900 129.34000
53.05500 141.28101 129.34399
53.94900 141.13300 129.16299
54.47300 140.98300 129.06000
54.93300 141.41299 128.81300
55.43300 141.06300 128.75500
37.10400 136.47099 129.91800
36.76100 136.47200 129.76900
44.26200 136.80800 131.46500
53.30500 140.64999 129.46400
53.48200 139.95700 129.61301
55.05500 140.50400 129.01801
55.57700 140.09599 128.96100
36.88500 135.83099 130.06000
36.90500 135.08800 130.34100
37.24800 135.54601 130.31599
44.74200 136.29201 131.65300
53.06700 139.89600 129.73300
53.24400 139.05701 129.92200
52.83200 139.56700 129.88200
55.24800 139.51801 129.21899
55.73800 139.11099 129.16600
36.63900 134.59801 130.40199
44.66500 134.81700 132.12399
45.03500 135.12000 132.03300
46.57600 136.02000 131.75700
46.80300 135.53000 131.89500
46.27700 135.68201 131.86400
46.81300 136.22400 131.68700
46.95800 135.89700 131.77901
47.16800 136.26700 131.65500
53.13900 138.14700 130.19901
52.76700 138.76601 130.12100
55.41000 138.50101 129.43600
55.89200 138.09599 129.37700
36.43100 133.49001 130.70100
36.40200 134.00900 130.50101
44.83800 134.35300 132.27499
45.37600 134.19299 132.33200
46.11400 135.18700 132.01700
46.67700 135.05000 132.04201
46.29400 134.70599 132.15900
47.16600 135.12700 131.99600
47.30400 135.61000 131.84399
47.73500 135.80499 131.75500
53.01200 137.34100 130.45399
52.61500 137.87801 130.40500
55.99800 137.19400 129.57500
36.21200 133.46800 130.60300
36.18400 132.95700 130.76300
45.00300 133.62700 132.51100
45.57600 133.32700 132.60699
46.72400 134.54601 132.19299
46.90600 134.20700 132.28799
47.30700 134.53101 132.16499
47.67200 135.08501 131.97301
48.24800 135.11200 131.91400
52.91900 136.80299 130.62700
52.40500 136.88600 130.73100
56.34600 136.58400 129.60500
56.46500 135.68800 129.79500
56.71400 136.01601 129.61200
36.02100 132.34300 130.88800
45.16100 132.84900 132.76300
45.73400 132.50301 132.87000
47.70100 134.02299 132.28900
47.12300 133.75301 132.41400
48.00100 134.47900 132.12500
48.59900 134.46600 132.06900
51.97100 135.95799 131.08900
56.22400 135.15401 130.03300
57.10900 135.49300 129.58800
56.83700 134.78700 129.88901
57.36900 134.88699 129.64000
31.16200 134.33800 126.80600
30.91900 133.90700 126.74000
30.93600 134.28101 126.59700
31.40700 134.17500 127.11500
31.13800 133.78600 127.01400
31.63500 134.02400 127.38700
31.36200 133.64700 127.28900
31.75700 133.79601 127.59000
31.57000 133.57001 127.51300
31.79200 133.42101 127.76300
35.95400 131.74800 131.04700
45.30700 132.02200 133.03200
45.85600 131.69800 133.12801
47.67900 133.52699 132.44299
47.94000 133.14799 132.53799
48.36600 133.72600 132.31500
48.96100 133.84000 132.21300
51.70500 134.97200 131.42400
56.49200 134.11400 130.21500
57.43400 134.12900 129.81599
56.99700 133.93300 130.05701
57.41300 133.32600 130.04500
30.67100 133.67900 126.56200
30.72800 134.11900 126.43700
30.86800 133.41701 126.88500
31.12500 133.23700 127.22000
31.41400 133.13300 127.53700
31.65800 133.05600 127.78800
36.06100 131.24600 131.26199
36.05500 130.69400 131.42999
45.88700 131.01199 133.35100
48.42700 133.08900 132.50500
48.55100 132.70399 132.61200
49.56600 133.79601 132.14301
49.15400 133.07700 132.41701
50.20600 133.95700 131.99400
50.06500 133.22301 132.23399
50.84000 134.08600 131.84599
50.81300 133.43401 132.03999
51.12400 134.62199 131.63901
51.54700 133.86301 131.77200
56.86100 133.22200 130.31200
57.36800 132.74600 130.22600
30.48600 133.26900 126.51900
30.43200 133.78799 126.23100
30.88300 132.80099 127.14400
31.15300 132.70799 127.45000
31.57300 132.75999 127.82400
31.37500 132.59399 127.70400
31.59300 132.31500 127.99800
35.95800 130.03500 131.59300
36.26500 129.39700 131.93800
46.16900 130.70200 133.44299
46.16000 130.28900 133.57800
46.67200 130.50999 133.48300
49.22800 132.30200 132.65401
48.60300 132.18900 132.77000
49.85700 132.59100 132.46400
50.78800 132.64999 132.28101
51.42300 133.02901 132.04201
52.16500 132.91299 131.91499
56.22300 132.35500 130.81700
57.07800 132.57100 130.40300
56.78700 132.23199 130.62300
30.25400 132.85699 126.41000
30.24400 133.35500 126.18500
30.50300 132.64200 126.79000
30.71200 132.37500 127.12400
30.95800 132.28500 127.41300
31.23000 132.13499 127.73000
31.45900 131.97600 127.99900
36.38500 128.69901 132.21001
36.68100 128.24800 132.47400
46.20600 129.81100 133.73199
46.74100 129.98700 133.65199
48.35400 131.46700 133.03400
48.96600 131.58701 132.92000
48.47800 130.96800 133.18201
49.59600 131.83299 132.75000
51.69600 132.25600 132.21899
52.45800 131.69000 132.21600
52.92100 132.11099 131.96400
53.68900 131.60500 131.90100
54.54800 131.37399 131.70300
54.14000 131.09700 131.92000
55.09500 131.56599 131.46201
55.53300 131.83701 131.22701
56.46900 131.82800 130.87100
56.09200 131.51801 131.11000
30.02100 132.52299 126.25400
30.01300 133.07600 126.00800
30.26600 132.32100 126.63800
30.49800 132.10100 126.99100
30.73900 131.92300 127.31800
30.97500 131.75000 127.61900
31.36900 131.68401 128.01700
31.16800 131.54900 127.87300
31.37800 131.20500 128.17900
36.65300 127.73400 132.61501
36.91400 127.26700 132.85899
46.75300 129.49300 133.81500
46.65400 128.93600 134.00900
47.32400 129.15199 133.89900
48.88900 130.93100 133.14500
49.05900 130.58200 133.23700
49.41500 131.04700 133.03400
51.90300 131.35500 132.45799
52.51600 130.70300 132.51801
54.57200 130.64799 131.92000
55.28000 130.71400 131.65100
55.66600 131.14999 131.37801
29.81000 132.14900 126.13100
29.77700 132.69501 125.85300
30.06100 131.98199 126.51900
30.30400 131.76900 126.89100
30.54300 131.56700 127.23300
30.77400 131.44600 127.51900
30.97100 131.10201 127.82900
31.21500 130.88400 128.13400
36.70200 126.91700 132.87300
36.43900 126.50000 132.87601
46.80600 128.41800 134.18201
47.29000 128.27000 134.20900
49.36300 130.19701 133.32001
49.86400 129.85500 133.35800
50.08700 130.14200 133.22400
51.91200 130.53999 132.72099
52.52100 129.90300 132.78200
29.63100 131.73700 126.05800
29.55500 132.26401 125.72600
29.88100 131.62000 126.43300
30.12500 131.44400 126.79900
30.37500 131.19600 127.17500
30.64200 131.00500 127.52600
30.76900 130.46800 127.83100
31.06800 130.63600 128.07201
36.12700 125.88500 132.90800
46.72400 127.64800 134.45399
47.15200 127.43900 134.51199
50.40100 129.56500 133.36301
51.04900 129.25101 133.34700
51.11300 129.73900 133.16600
52.06900 129.95599 132.87900
51.66000 129.87399 133.00301
58.69800 127.06000 131.35699
58.66100 126.44000 131.60201
58.07200 126.78600 131.77499
59.30400 127.16000 130.99600
59.19900 126.52000 131.28500
59.95200 127.14500 130.63800
59.78100 126.51900 130.96100
60.61500 127.09500 130.26700
60.39700 126.48200 130.61600
61.28200 127.01900 129.88499
61.03800 126.43600 130.24400
61.88800 126.97100 129.51601
61.75500 126.32800 129.82700
62.31700 126.91800 129.25301
62.38800 126.40000 129.38400
62.68600 126.80500 129.04100
29.49200 131.27400 126.05300
29.38200 131.73700 125.70300
29.72900 131.24400 126.38300
29.96400 131.08600 126.73600
30.18900 130.92700 127.05800
30.42300 130.57001 127.43500
30.57300 129.93500 127.79800
35.90300 124.76500 133.10899
36.23900 125.29200 133.12399
47.12700 126.77600 134.75200
51.62400 129.22600 133.23100
57.25400 126.25300 132.36301
57.34000 125.56200 132.57700
56.73700 125.81400 132.75800
57.63800 126.51900 132.08400
57.86800 125.90000 132.20000
62.51800 125.77800 129.51700
62.99800 126.38000 128.97400
62.95600 125.97800 129.14400
63.59100 125.97700 128.69501
29.20900 131.41701 125.58400
29.24500 131.00500 125.80400
29.04800 131.18401 125.42900
29.43100 130.84100 126.13800
29.62700 130.82700 126.40700
29.82600 130.76199 126.68300
30.05000 130.49200 127.04300
30.23700 130.16800 127.36600
30.38700 130.06400 127.56400
36.10900 122.02800 133.99400
35.80600 122.39100 133.72701
35.81800 122.98200 133.56300
35.89500 123.61500 133.42000
36.00400 124.26100 133.29700
46.95600 126.14400 134.98500
56.19400 125.52100 133.10001
56.54800 124.84500 133.20100
55.86100 124.90000 133.46899
63.23300 125.46200 129.13499
63.89500 125.24700 128.73599
29.13400 130.43600 125.86000
28.98500 130.68201 125.52800
29.32900 130.48500 126.12700
29.52500 130.48599 126.39600
29.73700 130.28999 126.73500
29.92400 130.00700 127.05900
30.09600 129.91499 127.28900
35.86300 121.34000 134.06500
35.55500 121.63500 133.80800
35.39300 122.16700 133.56799
35.42300 122.69900 133.43201
47.33300 125.73400 135.11900
47.29400 125.06700 135.36099
55.52400 124.33900 133.81599
55.82100 123.99200 133.83000
55.32000 123.70600 134.13400
63.47000 124.82900 129.19800
64.04400 124.63500 128.84900
29.10200 130.02800 125.96500
28.92000 130.10400 125.64700
29.27700 130.02200 126.21800
29.47700 130.08900 126.47000
29.60500 129.79100 126.73600
29.78300 129.74400 126.97400
35.50400 120.83200 134.00800
35.12100 121.06900 133.71700
35.10200 121.77700 133.50999
47.29100 124.39300 135.60201
54.94300 123.24600 134.45100
63.74100 123.19200 129.61400
63.81200 123.73600 129.35300
63.80300 124.27300 129.16100
29.01700 129.78200 125.92100
29.16500 129.63100 126.19000
29.40500 129.55299 126.54700
35.39100 120.06200 134.15500
35.14800 120.30200 133.94299
34.83900 120.46100 133.71201
47.66500 123.98500 135.73100
47.69700 123.31900 135.96600
54.11000 121.94500 135.23300
54.67900 122.43900 134.85100
63.06700 121.54500 130.75200
63.38000 122.04400 130.32700
63.33600 122.76500 130.07600
35.19100 119.49000 134.18300
34.88000 119.69600 133.93600
34.68200 120.07400 133.71600
47.81300 122.66300 136.19099
53.62300 121.59000 135.52200
53.78600 121.29400 135.58299
53.23400 121.11700 135.81400
62.91200 119.75400 131.57001
62.73500 120.35700 131.45399
62.87900 120.98300 131.10400
35.11500 118.76100 134.31599
34.88400 118.96900 134.11800
34.58700 119.08900 133.89600
34.58900 119.71800 133.74600
47.97000 122.02100 136.40800
52.73600 120.69100 136.10899
62.73000 118.64600 132.12900
62.60800 119.30700 131.95399
34.95400 118.24700 134.33200
34.66200 118.35500 134.11501
34.39500 118.49300 133.90500
48.12100 121.36100 136.63100
52.18300 120.33700 136.37700
62.33300 117.99300 132.65700
62.64100 118.16800 132.37500
67.06800 116.76300 129.34500
66.94500 116.17900 129.66499
66.68200 116.39800 129.82700
67.52000 116.66000 128.96100
67.31000 115.88400 129.42900
67.97500 116.67600 128.52299
67.82700 115.84300 128.95399
68.20400 116.13300 128.49200
34.74800 117.67700 134.32100
34.43600 117.69200 134.10500
34.26900 118.08900 133.90800
48.54800 121.02300 136.71800
48.74400 120.32200 136.94501
51.68100 120.07400 136.58701
51.78100 119.73300 136.69000
51.24500 119.68200 136.81799
62.53100 117.46200 132.72501
62.83700 117.56000 132.47400
65.28300 116.62400 130.95200
65.23000 116.01600 131.21899
64.94300 116.22000 131.38000
65.78100 116.59000 130.54601
66.26000 116.51100 130.15900
67.66400 115.03600 129.38499
68.34100 115.40300 128.60800
68.06400 115.04000 128.99899
68.45900 114.64100 128.74600
34.57700 117.01800 134.34000
34.35100 117.09400 134.16600
34.16700 117.72700 133.91000
34.09800 117.05400 133.98900
33.97600 117.67500 133.78200
49.02800 119.67100 137.14600
50.75000 119.69000 136.90700
63.09200 116.96300 132.51801
62.92700 116.44700 132.83400
63.63400 116.59600 132.25800
63.32900 116.13300 132.65800
64.10400 116.24200 132.03400
64.52800 116.26800 131.69200
68.11200 114.24400 129.21500
68.53000 114.11900 128.84500
34.31800 116.55400 134.24400
34.11700 116.31200 134.13901
33.79600 117.22300 133.73300
33.84600 116.43800 133.91000
33.60000 117.24300 133.58299
33.57500 116.68000 133.65800
33.45400 117.27100 133.46300
49.61200 119.54000 137.12700
50.26200 119.45500 137.06799
68.55500 113.57300 128.99300
68.58300 112.92100 129.17101
69.10400 113.04000 128.60400
33.53300 115.99800 133.73199
33.35800 116.93800 133.44299
33.30400 116.39200 133.48199
33.19000 116.97100 133.29700
68.89600 112.13400 129.09599
69.45300 111.91300 128.58600
33.27000 115.80800 133.53600
33.08000 116.64400 133.25500
33.03100 116.12000 133.28200
32.89300 116.68200 133.08200
69.54400 110.92700 128.77901
33.06900 115.41800 133.40401
32.84600 115.81200 133.14999
32.73600 116.39900 132.97400
69.82200 110.32100 128.65700
69.81200 109.69700 128.83800
70.28700 109.78600 128.30299
32.53800 111.98800 133.01401
32.86000 111.71800 133.39101
32.71600 111.54700 133.22501
32.51500 112.41600 132.98300
32.95300 112.00700 133.48599
32.73200 112.49300 133.23199
32.71900 115.29900 133.07800
32.95900 114.90800 133.35500
70.31700 108.76800 128.53400
32.06300 110.50300 132.46700
32.38400 110.79800 132.85699
32.53900 111.23500 133.01700
33.10700 112.43000 133.64999
33.13300 112.91800 133.66701
33.04500 113.41200 133.55600
33.22600 113.85000 133.72600
33.05700 113.82700 133.54700
32.98100 114.40900 133.42599
70.47800 108.07000 128.53000
70.41200 107.37800 128.75999
31.89700 110.05200 132.25999
32.04600 109.82100 132.47400
31.80500 109.54700 132.13600
70.65500 106.61700 128.65700
31.55500 109.36100 131.75800
31.75200 108.99100 132.05901
31.56300 108.85900 131.76100
70.84800 105.74300 128.61501
31.76700 108.41500 132.07001
31.50700 108.44800 131.64799
70.95400 104.78800 128.66499
31.41800 108.00000 131.46100
71.03400 103.79100 128.72900
31.70700 106.92600 131.85800
31.55400 107.44600 131.64500
71.05400 102.85700 128.83000
31.51400 106.94300 131.50400
31.72400 106.37800 131.80600
71.00700 101.97300 128.97600
31.75600 105.81300 131.77400
70.55000 100.72200 129.57300
70.93700 101.07500 129.12199
31.99300 104.99000 132.10201
31.82800 105.22500 131.80099
70.49500 99.86800 129.66299
70.86500 100.13400 129.24600
31.85400 104.57900 131.69000
70.36100 99.03400 129.81300
70.69900 99.20500 129.44099
70.21500 99.48300 129.97900
31.78300 104.16600 131.38800
31.93500 103.54000 131.52400
31.75600 103.79000 131.17101
70.82500 97.91400 129.28200
70.37400 97.44300 129.73801
70.60800 97.10500 129.47000
70.67600 98.49000 129.46100
70.30000 98.18100 129.85300
70.02900 98.65300 130.16901
32.06100 102.91300 131.59100
31.74300 103.39900 130.95300
31.70500 103.03800 130.65199
31.93600 102.72800 131.16800
31.79300 102.65300 130.70399
70.49800 95.97200 129.48599
70.22800 95.81100 129.74300
70.39100 95.20500 129.49899
70.72500 96.49200 129.30099
70.22300 96.55300 129.82401
69.96300 97.31300 130.16400
32.17800 102.33300 131.64500
31.95300 102.34100 131.01700
32.14500 102.05300 131.41600
32.03000 101.96300 131.02499
69.98500 93.86500 129.67599
70.00100 94.65100 129.80099
32.39300 101.72900 131.93201
32.32600 101.52300 131.64200
32.17900 101.63100 131.27100
69.66700 91.75600 129.46001
69.72400 92.51600 129.61400
69.66600 93.24900 129.84801
32.80500 100.81000 132.55800
32.75300 100.59500 132.31700
32.54400 101.13200 132.03000
69.26200 90.38200 129.37601
69.32100 91.11900 129.56700
33.01400 100.30000 132.83400
32.89100 100.23300 132.49100
68.36300 89.46800 129.75999
68.81700 89.82700 129.53999
33.02200 99.86300 132.63100
33.24800 99.69200 133.11501
68.52300 89.27300 129.55600
68.10600 88.81100 129.67799
33.64400 99.06000 133.75999
33.46000 99.28300 133.43401
67.18900 87.77500 129.85600
67.71900 87.98000 129.57800
33.61100 98.84000 133.57201
33.70900 98.40300 133.56700
66.97000 87.27000 129.73100
67.45100 87.22700 129.39101
34.14200 97.55900 134.12500
33.91800 97.81800 133.73399
34.97300 93.52200 130.90300
35.18800 93.18100 131.19901
35.11400 93.31400 131.29100
35.10900 93.29500 130.68700
35.27700 93.03700 131.07300
35.24400 93.08700 130.51700
35.42900 92.80300 130.88000
35.50300 92.70500 130.55400
65.96400 86.39500 129.86400
67.08000 86.79200 129.40300
66.53800 86.48700 129.56599
34.16800 97.21100 133.96500
34.42300 96.71400 134.27000
35.04400 93.52100 131.80901
35.26400 93.17600 132.06200
35.18900 93.33700 132.16800
35.09000 93.39000 131.53101
35.74200 92.36300 130.60001
65.15500 85.66800 129.85400
66.06200 86.09200 129.61099
65.58000 85.70700 129.63699
34.51500 96.22200 134.15401
35.11400 93.62600 132.63499
35.33300 93.32800 132.98599
35.18100 93.59700 132.91701
35.15800 93.46100 132.38200
35.90700 92.15000 130.46001
64.93900 85.11200 129.55400
65.37100 85.05900 129.30200
34.67400 95.75000 134.19901
34.86200 95.37400 134.37601
35.13400 93.94400 133.42101
35.35900 93.63000 133.74899
35.19400 93.94900 133.67799
35.23900 93.61700 133.20599
35.46100 93.35000 133.60100
36.41100 91.47900 130.55800
36.25800 91.65600 130.80099
53.52000 83.49600 125.67600
53.60200 83.44000 126.18500
53.18400 83.59300 125.95100
54.10600 83.27600 125.62000
54.20800 83.25000 126.24700
54.47500 83.15200 125.95600
65.00800 84.70000 129.21899
64.40500 84.33100 129.20599
34.89700 95.08800 134.19901
35.22900 94.39300 134.42799
35.05300 94.66600 134.19701
35.15600 94.25600 134.00800
35.28800 94.15500 134.30800
35.30600 93.85700 133.93500
35.45400 93.73300 134.25800
36.95700 90.79900 130.51900
36.71500 91.07400 130.73000
52.81000 83.71400 126.00700
53.16700 83.56000 126.42000
52.72000 83.71600 126.27600
53.71100 83.38400 126.62200
54.24200 83.23400 126.77400
54.97000 83.00000 126.21200
54.88400 83.06600 126.77500
55.47100 82.89300 126.68500
63.91700 83.91900 129.05099
63.43500 84.11400 129.38800
63.52200 83.66900 128.95900
37.16400 90.57000 130.35001
37.34100 90.32900 130.63100
37.37600 90.35900 130.17400
53.20100 83.51200 126.91500
52.65100 83.70100 126.61800
53.81800 83.33900 127.11400
54.47200 83.17700 127.19700
56.10900 82.74000 126.88200
62.66800 83.92700 129.46400
62.89400 83.61400 129.07899
37.60600 90.13400 129.99001
37.74600 89.91700 130.36200
37.95100 89.72600 130.20500
52.25500 83.79800 126.78900
52.64000 83.64100 127.18400
52.10000 83.81100 127.02100
53.30200 83.45200 127.42000
56.87300 82.55000 126.97300
57.33000 82.62800 127.63900
57.66900 82.41200 127.19200
62.06100 83.45700 129.12801
61.59700 83.68800 129.53000
61.28700 83.33700 129.16499
38.04000 89.68400 129.96500
38.32600 89.33300 130.31000
38.20500 89.54500 129.86900
51.86900 83.83400 127.30800
51.96000 83.72200 127.82300
51.55900 83.85100 127.63200
57.77800 82.75000 128.24300
58.30400 82.44300 127.61800
58.58800 82.63700 128.17101
59.84200 82.84800 128.64999
59.55100 83.14300 129.19299
59.12200 82.97500 128.91499
60.66500 82.99700 128.82201
38.70800 88.93400 130.49800
38.52600 89.20700 130.01900
51.23000 83.87200 127.94800
51.47100 83.71100 128.50101
51.06900 83.83400 128.30200
58.38900 82.92300 128.79300
39.11300 88.53200 130.66499
38.91200 88.81400 130.19000
51.32300 83.66900 128.88000
50.94400 83.79800 128.61400
39.54200 88.12900 130.82201
39.32800 88.41000 130.36400
50.81100 83.74100 129.03600
50.92300 83.62900 129.49600
50.51700 83.74700 129.28900
39.98200 87.73500 130.97800
39.75800 88.01500 130.52499
50.73600 83.59900 129.83600
50.29700 83.72900 129.59500
51.17400 83.51100 129.94299
40.42400 87.35900 131.13400
40.19700 87.63100 130.67999
50.42600 83.62300 130.00600
50.38400 83.57000 130.34500
50.84000 83.51700 130.23000
40.85100 87.01300 131.27901
40.64200 87.26200 130.82800
50.73700 83.47100 130.63000
50.61500 83.37900 131.34200
50.48100 83.45300 130.97701
67.14400 69.27900 125.62700
67.25400 68.73000 125.72100
66.89400 68.75800 125.66000
67.61800 69.49600 125.65700
67.68100 68.74900 125.76900
67.99400 69.08900 125.75200
41.22400 86.71800 131.44200
41.09900 86.90000 130.99100
41.17200 86.70400 131.73199
50.21700 83.38300 131.65401
49.93800 83.48500 131.26601
50.77900 83.30100 131.80299
65.75000 68.71800 125.42800
66.40200 68.59900 125.59000
68.41600 68.66100 125.84800
68.49600 67.84800 125.99200
68.81300 68.11500 125.96600
41.41700 86.60500 131.35300
41.65300 86.42300 131.47900
41.65000 86.36900 131.81799
50.18600 83.33600 132.01700
49.65900 83.41900 131.93401
50.51400 83.27900 132.18700
64.80900 67.86500 125.28100
65.45200 67.99600 125.45200
69.15700 67.47200 126.09500
69.83400 67.14600 126.16700
70.43600 66.79300 126.22300
70.94100 66.34400 126.29300
71.26000 65.62600 126.43300
71.47500 66.01700 126.31900
42.13400 86.03100 132.01500
41.92800 86.23500 131.57001
48.70200 83.46000 132.62399
49.24200 83.40500 132.44000
64.13800 66.01400 125.36900
64.18300 66.53900 125.29000
64.51000 67.15200 125.29700
71.70900 65.29300 126.46300
71.81800 63.68500 126.82500
72.01500 64.38100 126.64500
42.55100 85.76000 132.15800
42.30500 85.97900 131.70799
48.26800 83.52100 132.74400
63.47700 65.19800 125.25500
63.32100 65.80100 125.07900
63.76100 66.01900 125.22100
72.02300 63.03900 126.95100
72.26700 63.67900 126.78000
81.98000 63.28300 121.64000
82.03300 62.62000 121.86000
81.80800 62.96000 121.98800
82.25600 63.42500 121.22900
82.35300 62.55000 121.48000
82.56200 63.37000 120.84500
82.53700 62.85500 121.10500
82.78700 62.86600 120.75000
42.85400 85.58200 132.18201
42.69200 85.72700 131.85600
47.76400 83.62000 132.76100
63.04500 64.46400 125.20300
63.03400 65.12300 125.07800
63.02800 65.68200 124.97400
72.20600 62.62600 127.02800
72.50500 63.02100 126.90500
81.56200 63.16400 122.18400
81.75900 62.36600 122.28900
81.36800 63.03300 122.44600
82.13900 62.04200 121.97100
82.75600 62.20100 121.08300
82.98500 62.42400 120.65300
43.13400 85.45100 132.07401
43.55600 85.17600 132.43900
46.89300 83.82700 132.77100
47.29100 83.71600 132.84700
62.51500 63.89600 125.06400
62.69200 64.55600 125.02500
62.62400 65.00100 124.91100
62.78400 65.50200 124.89400
72.43500 62.30700 127.07500
72.89300 61.43300 127.21900
72.82900 61.98800 127.10200
72.98500 61.05600 127.29000
81.27900 62.61200 122.71500
81.46800 62.11700 122.70900
81.17400 62.29000 122.94700
81.75800 61.68200 122.57000
82.02100 61.56200 122.31300
83.05000 61.94200 120.76800
83.02900 61.36600 121.04700
44.06300 84.91200 132.51801
44.44500 84.69900 132.71001
44.43600 84.73400 132.48801
45.45500 84.24100 133.03000
45.75500 84.13500 133.00301
46.00200 84.06300 132.93500
46.41200 83.94800 132.89700
62.14900 63.89200 124.88700
61.99700 63.23400 124.93400
62.27200 64.51700 124.82900
70.27500 59.03100 127.79300
73.20500 61.64000 127.13100
73.47100 60.92700 127.24900
73.55500 59.91400 127.46700
73.84400 60.25000 127.34000
81.57400 61.40000 122.88100
81.18600 61.61500 123.19300
83.22200 60.78800 121.02600
83.16300 60.99100 121.02300
83.13400 60.81200 121.14300
44.78700 84.57200 132.52699
45.15900 84.40800 132.58400
45.38200 84.30200 132.73199
45.69800 84.18800 132.74200
61.53200 62.03500 124.93800
61.55800 62.58800 124.83500
69.79900 58.68500 127.82000
70.14000 58.46000 127.88400
73.83200 59.69100 127.47300
73.90200 59.27900 127.55500
80.99500 60.94300 123.62900
83.25100 60.55400 121.07400
83.41900 60.24800 120.93000
60.79300 61.22100 124.72300
61.32900 61.00600 125.04900
60.92600 60.77900 124.89200
61.13300 61.85700 124.76500
69.45100 58.09900 127.88400
69.89000 57.88900 127.95800
74.17600 58.85700 127.59900
80.94200 60.18700 123.95000
83.50800 59.61000 121.06400
83.64500 59.10600 121.05800
83.73900 59.38200 120.78300
83.48800 58.96400 121.36000
61.40000 60.22600 125.24900
60.99600 60.33800 125.02300
68.58300 58.01200 127.79300
69.32500 57.53300 127.96000
69.00100 57.87800 127.86800
69.36500 57.09200 128.03000
69.71800 57.14100 128.05499
70.15900 57.22600 128.08000
74.45100 58.27300 127.67600
80.85200 59.52200 124.26200
81.05800 58.85000 124.31000
83.74800 58.59500 121.08800
83.80900 58.92300 120.85700
83.69300 58.36200 121.26500
61.39400 59.57100 125.38100
61.04900 59.77300 125.17000
61.74200 59.75500 125.50700
67.76500 57.80100 127.69500
68.67800 57.36400 127.90300
68.18200 57.52300 127.80500
69.33500 56.59800 128.09300
69.73700 56.21200 128.18500
74.63000 57.59500 127.78900
80.93900 58.25900 124.61000
83.91200 58.50100 120.84500
83.92300 57.88200 121.05200
83.99400 56.90100 121.29200
84.03300 57.23400 121.10000
61.10600 59.16200 125.32300
61.26900 58.78800 125.47800
61.63100 59.00500 125.60200
66.95900 57.74300 127.55000
67.75300 57.30200 127.76400
67.30900 57.26300 127.68400
69.66500 55.44700 128.27499
74.60500 56.46100 128.03000
74.84300 56.97200 127.87800
80.88100 57.61100 124.86400
84.20300 56.55200 121.02800
84.18700 55.67800 121.36900
84.31800 55.80900 121.07000
61.72100 58.28800 125.77900
61.36000 58.38000 125.59800
65.63700 57.17100 127.32100
65.90700 56.98300 127.41300
66.34000 56.92800 127.52200
66.77100 57.24400 127.57600
69.55900 54.88000 128.33200
74.75300 55.82900 128.12100
75.00700 56.34000 127.97300
80.81900 57.07600 125.07400
84.25400 55.36500 121.34500
84.23900 54.95100 121.49700
61.18600 57.97800 125.59400
61.39100 57.70800 125.73600
60.95000 57.69200 125.53200
61.78900 57.74200 125.90700
64.45900 56.34500 127.08600
64.81000 56.54000 127.16900
65.15400 56.69400 127.25100
65.52900 56.62000 127.36200
69.10800 53.85000 128.37700
69.43900 54.27600 128.37900
74.91500 55.21800 128.19901
75.09200 55.75100 128.06900
81.17700 55.95900 125.09100
80.87500 56.45100 125.20600
84.30600 54.34700 121.53600
61.30900 57.10600 125.80300
60.99900 57.21600 125.63800
61.65700 57.29300 125.92600
62.05600 57.31800 126.09100
63.44100 56.78800 126.69700
63.70800 56.34400 126.84500
64.10500 56.69100 126.92900
68.81500 52.55900 128.43201
69.11200 53.18600 128.43201
75.12400 54.65600 128.25200
75.31500 55.28800 128.10500
81.13200 55.21500 125.32500
80.86300 55.76200 125.40100
84.44900 54.29400 121.28300
84.42200 53.85300 121.44300
84.53600 54.04800 121.17100
61.29700 56.67000 125.86900
60.98800 56.63500 125.72800
61.57400 56.81300 125.96900
61.87800 56.90500 126.08300
62.19700 56.61900 126.25500
62.49500 56.10200 126.44200
62.93600 56.21300 126.59200
63.28500 56.41500 126.69100
68.58900 52.04200 128.42700
68.88200 51.80700 128.48399
68.44000 51.46900 128.42799
75.38900 54.22100 128.26900
75.55000 54.72400 128.15300
81.11400 54.53000 125.50800
80.83800 55.06400 125.59900
84.54100 53.41700 121.30500
84.52200 52.77200 121.47500
61.16500 56.32200 125.86000
61.22200 56.00300 125.93000
61.46500 56.36000 125.98900
61.79900 56.45500 126.11700
61.92700 56.03400 126.22800
62.20400 56.13700 126.32500
68.12600 50.92500 128.39301
68.57000 50.85200 128.47301
68.38800 50.41500 128.45399
75.86600 54.09200 128.18401
75.83800 53.35600 128.30701
76.07900 53.58700 128.21500
81.10000 53.89300 125.66400
80.82000 54.35800 125.77900
84.52000 52.04900 121.61900
61.39300 55.96600 126.01200
61.60600 56.00100 126.09800
68.12400 49.79400 128.41701
68.30600 49.28400 128.44800
67.88500 49.44000 128.37100
68.25500 50.10000 128.43800
68.55100 49.77300 128.48900
76.02600 52.70900 128.35400
76.23900 53.11900 128.24300
81.09700 53.39800 125.77300
80.80900 53.60300 125.95100
84.51100 51.34500 121.75900
67.81500 49.04300 128.35699
68.10300 48.72700 128.40199
67.68900 48.72500 128.32500
68.48500 48.80000 128.47099
68.73300 49.19200 128.51601
76.20000 52.09600 128.38901
76.41300 52.52200 128.27800
80.60100 53.23900 126.17800
80.80800 52.77900 126.11100
80.55300 52.89600 126.27600
84.46700 50.76200 121.94200
67.52200 48.37300 128.28101
67.83500 48.16900 128.33299
67.47000 48.06200 128.25500
68.18700 48.13900 128.39799
68.48700 48.26300 128.45399
68.81900 48.53600 128.51601
76.36400 51.49000 128.41400
76.58100 51.91200 128.30600
80.82000 52.10600 126.21300
80.53900 52.47600 126.35300
84.46200 50.02100 122.04700
67.82500 47.56700 128.29900
67.57400 47.67200 128.25400
68.07400 47.74200 128.35800
68.42300 47.63800 128.41299
68.81900 47.85000 128.48900
69.13700 48.17500 128.55200
76.52000 50.88700 128.42900
76.73400 51.31000 128.32700
80.82400 51.48700 126.30000
80.54700 51.84800 126.44200
84.56300 49.32200 121.92200
84.39300 49.18600 122.26700
84.50500 48.84900 122.07600
67.64700 47.06000 128.22200
67.86300 46.69700 128.23399
68.03300 47.22700 128.31300
68.29600 47.09400 128.35400
68.50300 47.16100 128.39600
68.77200 47.22500 128.44299
69.20900 47.40900 128.52400
69.54800 47.11700 128.56200
69.84500 46.76000 128.58200
76.67200 50.28700 128.43401
76.88400 50.70800 128.33701
80.82700 50.99100 126.36100
80.56700 51.11900 126.52200
84.33000 48.68400 122.42400
84.43400 48.33800 122.23400
68.13300 46.72300 128.28999
70.15600 46.40900 128.60201
76.82600 49.68700 128.42500
77.03000 50.11100 128.33600
80.41500 50.75600 126.66700
80.53200 50.26200 126.63000
80.22000 50.58900 126.80200
84.41700 47.71000 122.27600
70.29100 45.92500 128.57800
70.64000 45.82500 128.61000
76.99600 49.08200 128.39799
77.17700 49.49900 128.32201
80.56500 49.54900 126.65500
80.26700 49.93900 126.82200
84.11900 47.04900 122.77900
84.31200 47.12900 122.44800
70.77200 45.20100 128.55901
77.12400 48.51000 128.37199
77.40600 48.81200 128.26601
80.58000 48.86700 126.67500
80.29200 49.27200 126.84400
84.00900 46.44100 122.91600
84.22000 46.41100 122.55400
70.88300 44.54000 128.48900
77.17600 47.98400 128.36200
77.49200 48.18000 128.24600
80.55900 48.23100 126.70000
80.31700 48.62900 126.85000
80.80800 48.29800 126.52800
83.92400 46.04800 123.01900
84.05200 45.76900 122.76800
71.03300 43.96200 128.42400
77.17300 47.59000 128.36400
77.43800 47.56000 128.26700
80.33800 47.94900 126.84100
80.44900 47.48500 126.76600
80.70600 47.55600 126.59000
83.86600 45.70200 123.06600
83.71900 45.48400 123.25800
71.12800 43.42500 128.34801
77.13800 47.21000 128.36400
76.98800 46.44400 128.38000
77.13200 46.77700 128.35100
80.74500 46.80600 126.53500
80.50900 47.04900 126.70800
80.97100 46.89500 126.37600
83.59300 44.88500 123.34500
71.66900 42.95700 128.32001
71.31600 42.96300 128.28400
77.13700 46.06800 128.30901
77.31400 46.32700 128.26700
80.55700 46.43800 126.64000
80.70000 45.98200 126.50700
80.91200 46.14400 126.36200
83.36400 44.28900 123.55300
71.89400 42.46200 128.24400
71.52300 42.29900 128.17300
77.30400 45.64900 128.21400
76.94800 44.73100 128.23500
77.17700 45.08500 128.20399
80.79600 45.47500 126.38300
80.82300 44.86200 126.29300
81.01300 45.10100 126.18000
83.16300 43.69100 123.69000
71.94800 42.03500 128.15601
72.02000 41.65700 128.07800
72.29300 41.71100 128.10600
76.98400 44.24300 128.16400
77.30500 44.51300 128.10001
80.98100 44.62500 126.14100
81.05900 44.24200 126.01600
82.94100 43.09200 123.82700
72.46800 41.21800 127.99200
72.13700 41.29200 127.99300
76.95800 43.88400 128.12300
77.25200 43.88600 128.03300
81.22000 43.39600 125.71900
80.98700 43.69800 125.96600
82.69800 42.49500 123.96000
72.34900 40.76000 127.86100
72.42400 40.27300 127.72700
72.71900 40.35400 127.75900
76.89000 43.54500 128.08501
76.55700 42.79600 128.02800
76.79900 43.14700 128.04100
81.20400 42.80800 125.59400
80.92100 42.99400 125.86200
82.45400 41.88900 124.06300
72.87000 39.81900 127.60000
72.47900 39.77400 127.57200
76.63700 42.48500 127.94900
76.88000 42.78400 127.95300
81.09200 42.36500 125.56900
80.99700 41.96500 125.53900
81.21700 41.71200 125.27300
81.81700 41.38400 124.60100
82.13400 41.25600 124.21300
73.06400 39.43700 127.47900
72.67800 39.27200 127.41200
76.78100 42.23600 127.86000
76.62300 41.77200 127.78200
81.08600 41.13700 125.20400
80.87400 41.56300 125.51500
81.44700 41.14900 124.87700
81.74300 40.91800 124.50600
81.89700 40.58000 124.22300
73.07700 39.01100 127.33200
73.02000 38.49700 127.14200
73.37800 38.73500 127.23100
76.67200 40.89600 127.53700
76.86700 41.30800 127.60300
80.96600 40.62500 125.13300
80.71400 40.97200 125.45600
81.21800 40.63500 124.90900
81.46100 40.37200 124.58100
81.73700 40.07800 124.20000
73.60600 38.44800 127.12100
73.24800 38.13800 127.00100
76.83600 40.56000 127.40300
77.08400 40.76000 127.39100
80.76200 40.38400 125.21500
80.67800 39.94300 125.12000
81.01100 40.00500 124.85400
81.23000 39.63500 124.51300
81.52600 39.84900 124.32200
73.66200 38.11100 126.98900
73.76100 37.81800 126.87000
73.99300 37.97800 126.92100
76.97700 40.34300 127.29800
76.97900 39.99200 127.18100
80.43700 39.80500 125.26000
80.60600 39.34500 124.93400
80.33300 39.48000 125.21000
80.91600 39.35800 124.67900
81.03900 38.95200 124.39800
73.91500 37.51700 126.73000
74.06000 37.20000 126.58500
74.33500 37.38700 126.64300
77.19700 39.65400 126.99600
80.35200 38.65600 124.83800
80.19400 39.10000 125.15300
80.69600 38.78000 124.61500
80.83500 38.31900 124.28600
74.54000 37.02000 126.45600
74.21700 36.92600 126.44400
77.17200 38.81900 126.68400
77.34100 39.21000 126.78200
80.11200 38.02000 124.72700
79.97800 38.53500 125.06400
80.48100 38.14900 124.49800
80.63800 37.67300 124.13500
74.46100 36.54000 126.23300
74.60200 36.17400 126.03600
74.89600 36.38900 126.10400
77.43900 38.60400 126.50400
77.49200 38.87000 126.59400
79.84800 37.39900 124.61300
79.73600 37.93200 124.95500
80.25700 37.52900 124.37000
80.43500 37.06400 123.98500
75.13600 36.04600 125.89200
74.74300 35.81100 125.82400
77.74500 38.56800 126.36300
77.78200 38.16500 126.16600
79.44300 37.73200 125.06500
79.39900 37.27600 124.85900
79.16900 37.71400 125.22700
79.59700 36.79300 124.47500
80.03400 36.93300 124.23000
80.24000 36.48500 123.82400
75.38500 35.82800 125.73600
75.04500 35.51900 125.62100
77.56700 37.34800 125.87300
77.92700 37.67900 125.87200
79.06000 36.73100 124.79200
78.91200 37.18800 125.11600
79.85300 36.34800 124.04900
80.05200 35.90300 123.64000
75.43300 35.51800 125.55700
75.50400 35.25700 125.39800
75.75000 35.44200 125.44700
77.54600 36.95500 125.67800
77.87200 37.15600 125.64200
78.49100 37.01800 125.27000
78.52600 36.62600 125.04000
78.18100 36.74900 125.28600
78.67400 36.32300 124.80400
79.69500 35.74900 123.82500
79.85500 35.32100 123.44100
75.59900 35.00000 125.21700
75.79100 34.79400 125.05800
76.05000 35.02300 125.12700
77.82200 36.72000 125.43700
77.93300 36.29300 125.15500
78.26600 36.09900 124.89500
79.48900 35.18200 123.63100
79.61500 34.78800 123.28200
76.03200 34.63100 124.89600
76.19600 34.41000 124.72400
76.52900 34.62900 124.75300
76.88600 34.63100 124.63700
79.37200 34.33800 123.16100
76.24500 34.14000 124.53600
76.40300 33.95100 124.37400
76.70200 34.20200 124.43300
77.17800 34.33800 124.34500
77.52700 34.23500 124.13800
78.58100 34.08400 123.50700
78.99600 33.99300 123.17900
76.47600 33.70500 124.18300
76.88000 33.83700 124.13200
77.05000 33.60100 123.91700
77.32600 33.83200 123.95600
77.79200 33.89300 123.79100
78.20500 33.80300 123.52200
78.57600 33.75800 123.28000
78.74300 33.52100 123.00400
77.11700 33.31400 123.68400
77.49200 33.42200 123.60100
77.88800 33.44600 123.43200
78.31400 33.40900 123.17900
38.07100 146.72400 125.85100
37.98900 146.25101 126.07500
37.78900 146.44400 125.85800
38.30400 147.06400 125.77300
38.74800 146.62300 126.23600
38.64800 147.12100 125.90800
39.00300 147.49400 125.86700
39.02800 146.82500 126.24900
39.28600 147.30499 126.10100
52.32500 151.64500 126.46900
52.33200 150.84399 126.71100
52.10700 151.28500 126.59500
52.58900 151.59500 126.46600
52.66000 150.86900 126.67500
52.79800 151.48300 126.48200
37.52700 146.20100 125.85300
37.53500 145.90401 126.02200
37.28900 145.91701 125.86900
39.51400 146.89000 126.42100
39.41000 146.22400 126.72900
39.72300 146.36400 126.77700
52.25700 150.30099 126.87800
51.94200 150.82100 126.74600
52.57400 150.12500 126.89900
53.02800 150.90199 126.63000
52.91400 150.06100 126.88200
53.26700 150.78799 126.63900
53.25500 150.02200 126.85400
53.45600 150.66000 126.65300
37.03200 145.84200 125.75400
39.50100 145.72400 127.01600
39.84500 145.88300 127.06300
52.03300 150.13499 126.94400
51.98000 149.68300 127.08100
52.37700 149.56700 127.07800
52.76500 149.28700 127.11500
53.16400 149.20000 127.09100
53.55000 150.07600 126.80400
53.56100 149.25700 127.02400
53.78100 149.89999 126.82100
36.38100 145.29900 125.63800
36.70700 145.41000 125.78900
39.57600 145.16800 127.31200
39.88400 145.51900 127.25500
52.16900 149.21400 127.19900
52.12100 148.85600 127.30600
52.52000 148.65100 127.32100
52.99200 148.41100 127.32900
53.47900 148.41400 127.26000
53.90900 149.34000 126.95300
53.93800 148.56300 127.15100
54.20400 149.20900 126.94100
35.90700 144.16499 125.96100
36.03300 144.86700 125.64600
39.86600 145.15401 127.42100
39.65500 144.52699 127.63800
52.06100 148.38300 127.44400
52.03900 147.66901 127.65700
52.69000 147.68600 127.56900
53.33300 147.60899 127.49600
53.85800 147.64900 127.40100
54.44300 148.64000 127.04700
54.23500 147.89500 127.27400
54.60000 147.81700 127.22700
35.70800 144.23000 125.78500
35.66400 143.64600 126.07500
39.95800 144.25999 127.85900
39.73900 143.53799 128.10600
40.00700 143.64900 128.14301
52.77100 146.71100 127.83700
52.34700 147.12601 127.77800
53.26000 146.82899 127.72100
53.82600 146.78600 127.63400
54.39100 146.92700 127.49000
54.76100 147.30600 127.32300
35.17300 142.39900 126.39500
35.37700 143.10400 126.16600
40.14800 143.22301 128.36800
52.75100 145.86800 128.08400
52.31200 146.45100 127.98100
53.17600 146.08701 127.94600
53.72600 145.89000 127.89600
54.30600 145.98900 127.74900
55.00100 146.82800 127.38800
54.84400 146.02100 127.62300
55.20500 146.25700 127.48300
34.84900 142.18201 126.27500
34.97800 141.89400 126.51300
34.67400 141.54401 126.46400
40.20800 142.69501 128.60699
40.43800 142.33501 128.81799
52.27300 145.73900 128.19800
52.68700 145.08299 128.32401
54.32100 145.08099 127.98800
54.80800 145.10400 127.86600
55.48700 145.73300 127.54200
55.21200 145.20200 127.74300
55.63100 144.91600 127.70600
34.50400 141.13901 126.53400
40.72600 141.84399 129.09300
40.70300 141.06799 129.39000
42.07200 139.54401 130.27800
42.36800 139.27699 130.42900
52.48200 144.48900 128.53500
54.84800 144.18700 128.09801
55.38200 144.21500 127.94700
55.81300 144.34300 127.79700
34.58400 140.35100 126.96100
34.36600 140.74001 126.61700
41.05900 140.74400 129.60400
41.48100 140.57899 129.76801
41.86600 140.44200 129.90401
42.15100 140.01100 130.11900
42.56600 139.53500 130.36400
42.96200 139.29601 130.50800
43.25300 138.91901 130.67599
52.78900 143.35500 128.81000
52.47800 143.79800 128.74001
55.28700 143.23399 128.22900
56.12600 143.75301 127.85000
55.73400 143.35800 128.06700
56.19200 142.86800 128.05099
34.34600 139.85201 127.01500
34.22600 140.24001 126.74500
34.62000 139.68201 127.28300
34.73300 139.29800 127.52700
34.75800 138.85300 127.73000
35.13900 139.01199 127.90800
35.42800 138.78900 128.17300
35.72900 138.52901 128.45100
35.88600 138.01900 128.73900
43.69200 138.81599 130.75600
52.52700 142.91000 128.99001
52.73400 142.10300 129.17999
55.73700 142.51300 128.28300
56.19900 142.01801 128.26401
34.04200 139.64700 126.87600
34.20800 139.31000 127.14800
34.43600 139.06700 127.41900
35.91200 137.48700 128.96400
36.21900 137.10400 129.27400
35.99400 137.02901 129.19299
44.10800 138.11000 131.02800
52.58300 141.47301 129.39400
55.80800 141.57700 128.50200
56.29900 141.14400 128.45200
36.11500 136.60201 129.41701
36.37500 136.14101 129.71500
44.47400 137.35899 131.29800
53.07300 140.48500 129.56599
52.64600 140.55400 129.64400
55.93600 140.64200 128.70200
56.45200 140.28999 128.61501
36.51700 135.67000 129.95799
36.48200 135.12100 130.14200
44.93600 137.21300 131.36800
45.21500 136.33099 131.65700
45.34700 136.90601 131.48100
46.04900 136.95399 131.47501
46.26900 136.33299 131.66600
45.93800 136.25999 131.69099
46.46100 137.17300 131.40401
46.57800 136.61200 131.57300
46.89500 136.88000 131.48100
52.48100 139.60201 129.95399
56.08300 139.71300 128.89101
56.58800 139.43100 128.78400
36.30100 134.48399 130.28799
45.28400 135.59500 131.88800
45.58000 136.35699 131.65800
45.72400 135.66901 131.87000
47.34600 136.75900 131.49800
52.29900 138.64900 130.26500
56.22100 138.74699 129.09200
56.68300 138.76700 128.91701
31.89900 136.28900 126.61900
31.72400 135.61501 126.77900
31.66700 135.94600 126.57200
32.21200 136.39200 126.84800
31.99600 135.67799 126.99200
32.30000 135.97099 127.12200
35.97500 134.02100 130.29300
45.73000 134.74699 132.15401
47.78100 136.39000 131.58200
48.04100 136.05299 131.66000
48.21400 136.41901 131.53900
52.12500 137.66499 130.58000
56.54700 138.30400 129.08701
56.43800 137.63699 129.29700
31.47200 135.17500 126.74200
31.46100 135.62300 126.52600
31.74800 135.09100 127.03400
32.19100 135.45900 127.26100
32.01100 134.88400 127.35400
32.28300 135.11700 127.48700
35.75300 132.73300 130.62199
35.91600 133.41600 130.47200
45.97600 133.79401 132.45000
46.41500 134.09500 132.34100
48.39600 135.68300 131.73300
48.76100 136.07600 131.58400
51.82000 136.80000 130.88699
56.62500 136.87100 129.42400
56.96100 136.30400 129.43700
31.25900 135.66200 126.30500
31.18200 135.20700 126.43600
31.08800 135.58501 126.15800
31.23200 134.81000 126.66700
31.46900 134.67999 126.95500
31.73200 134.50800 127.26800
32.29200 134.57001 127.72000
31.99400 134.11700 127.65500
32.47700 134.34000 127.96400
32.31700 133.87700 128.01601
32.62300 134.08800 128.17400
35.65700 132.17900 130.75600
46.17500 132.95100 132.71300
46.64200 133.34700 132.56599
48.96700 135.13300 131.82899
49.17800 135.66701 131.65199
51.37500 136.02499 131.19400
57.43200 135.94000 129.33701
57.75500 134.60699 129.54700
57.84600 135.31200 129.31799
58.17200 134.61301 129.35600
30.93700 134.69701 126.40600
30.91300 135.21500 126.13900
32.06500 133.40199 127.99600
32.65200 133.50800 128.41600
32.33700 133.29201 128.25500
32.51500 132.91200 128.53300
35.45800 131.68201 130.81200
35.78900 131.29201 131.11000
35.53800 131.07401 131.04900
46.32200 132.12900 132.97200
46.79400 132.56900 132.80701
47.32000 132.97900 132.64101
49.16400 134.39700 132.02000
49.64200 135.43201 131.65601
49.68100 134.59801 131.88901
49.99700 135.01199 131.72400
50.71600 135.82800 131.37300
51.16900 135.33900 131.42700
50.72800 135.14999 131.56300
57.99500 134.03300 129.59100
57.86100 133.38600 129.82700
58.31900 133.52600 129.57600
30.63800 134.39700 126.20700
30.69500 134.86700 126.05500
31.85100 132.82600 128.03500
32.14700 132.73801 128.30800
32.39000 132.55400 128.56700
35.52400 130.56500 131.20500
46.46000 131.29500 133.23599
46.90900 131.76300 133.06000
47.39400 132.20399 132.88400
47.96400 132.52100 132.73199
50.41400 134.63200 131.76300
58.30300 132.94200 129.74001
57.90200 132.48399 130.05499
30.45300 134.20100 126.07900
30.44000 134.55200 125.89800
31.87100 132.22301 128.26500
32.30900 132.22600 128.61900
32.10700 132.08600 128.50500
32.32700 131.67000 128.81700
35.58900 129.92599 131.44600
36.05700 128.82600 132.02100
35.77400 129.41299 131.70000
35.75400 128.91200 131.85001
47.12900 130.93401 133.31599
47.46200 131.45300 133.12199
47.94200 131.75999 132.98000
57.22500 131.29700 130.70300
57.37900 132.07201 130.41100
30.29800 134.06100 125.94600
30.07500 133.70300 125.81000
31.64600 131.69600 128.25400
31.94900 131.61301 128.53400
32.06000 131.09399 128.79300
36.26100 128.11099 132.33000
35.78500 128.41901 132.01500
35.91500 127.94600 132.22099
47.31400 130.08200 133.58400
47.86400 130.73700 133.32100
53.19000 131.35699 132.12300
53.80100 130.72501 132.14301
56.52900 130.83400 131.13499
56.75700 131.26500 130.91400
29.79600 133.27901 125.61800
31.69800 131.10500 128.48900
31.80300 130.58501 128.74400
36.43600 127.28900 132.64999
36.13600 127.56100 132.43800
36.06300 126.98800 132.56900
47.97600 129.73700 133.64400
48.54600 130.27699 133.39999
53.13300 130.67999 132.35500
53.79700 129.90300 132.41200
54.35600 130.07899 132.17500
54.80200 129.49300 132.21800
55.00200 130.02901 131.97000
55.43900 130.02901 131.81200
55.86400 129.98599 131.66200
56.18700 130.45100 131.38699
29.53700 132.84500 125.43900
31.42100 130.55099 128.42300
31.60300 130.05400 128.73801
35.94100 126.41500 132.67300
48.34500 129.20000 133.79201
47.91000 128.73700 133.99699
48.85000 129.57800 133.59900
49.46000 129.11200 133.67799
49.63500 129.53500 133.50200
53.11400 129.81599 132.64700
53.69900 129.36200 132.62399
55.17200 129.35800 132.13000
55.64100 129.36200 131.95100
58.06500 128.39999 131.20599
58.24400 127.56000 131.41100
57.69500 127.71600 131.62500
58.89300 128.43600 130.77100
58.76600 127.77900 131.06300
59.67100 128.39600 130.36301
59.45300 127.79300 130.68800
60.41400 128.34000 129.95900
60.16100 127.75100 130.30400
61.13800 128.27400 129.54700
60.86900 127.68600 129.90700
61.84800 128.17799 129.13400
61.57900 127.61000 129.49200
62.47700 128.10800 128.74600
62.36500 127.44500 129.03700
62.91600 128.04100 128.47301
63.02300 127.48000 128.58000
63.29800 127.92600 128.24500
29.29400 132.35300 125.29400
31.06800 130.25000 128.19200
31.24100 129.90401 128.46001
31.48900 129.54401 128.79401
35.69900 125.86700 132.70900
47.70100 127.91100 134.30901
50.08400 128.95300 133.63200
50.69600 128.76199 133.58701
50.68300 129.07001 133.48100
52.19400 129.43900 133.02100
53.54200 128.91901 132.82300
52.85100 128.99899 132.99899
56.62800 127.64700 132.13400
56.83800 126.75300 132.36700
56.31800 126.91700 132.53101
57.18300 127.76700 131.84599
57.32700 127.09600 132.01801
63.21800 126.78700 128.67599
63.63100 127.46700 128.15900
63.63300 127.00400 128.31000
64.22600 127.03900 127.86900
29.04300 132.00600 125.05600
29.16500 131.75900 125.36300
28.96100 131.49699 125.15200
30.85800 129.80701 128.12300
31.03900 129.30200 128.45200
31.25800 129.46500 128.61200
35.48900 124.77100 132.89700
35.81700 125.32200 132.91400
47.56000 127.13600 134.60001
51.30000 128.64200 133.50600
51.86700 128.63200 133.38200
52.22600 128.92500 133.19000
55.80300 126.84500 132.77000
56.16400 126.22100 132.85201
55.66200 126.02000 133.13100
64.00700 126.39700 128.24500
64.77000 126.19500 127.74500
28.78900 131.41400 124.89400
28.82900 130.97400 125.14900
28.66800 131.21100 124.76100
30.29700 129.60300 127.60700
30.80600 129.33299 128.21800
30.54900 129.22501 127.98500
35.48100 123.23300 133.31000
35.22400 123.67000 133.04500
35.59100 124.17600 133.10800
47.45600 126.42200 134.86400
55.38100 125.41400 133.46700
64.31900 125.64400 128.27901
64.96700 125.50500 127.83400
28.76600 130.41600 125.26800
28.61400 130.74899 124.85900
29.98300 129.44299 127.30300
30.21400 129.07899 127.67100
30.41000 128.57899 128.02499
35.03100 122.40300 133.29300
34.65700 122.67400 132.99200
35.05700 123.02800 133.13000
47.76400 125.98700 135.00500
47.74500 125.35000 135.23599
54.67800 124.07600 134.23000
55.13600 124.66200 133.84100
64.76800 125.15500 128.11301
64.57300 124.68500 128.43100
28.72600 129.81900 125.43000
28.56500 130.17599 125.00500
29.67400 129.29800 126.97500
29.88000 128.90500 127.34300
30.06900 128.66200 127.63500
30.22300 128.62801 127.81400
34.80900 121.46100 133.42400
34.47100 121.46400 133.21300
34.66600 122.06000 133.16901
47.69000 124.67700 135.48199
54.35200 123.49400 134.56599
54.57500 123.18600 134.60500
54.13600 122.86700 134.87500
64.15500 122.99400 129.38300
64.47600 123.40400 128.97900
64.37800 124.03900 128.81599
28.69400 129.28101 125.57400
28.51100 129.54601 125.15400
28.92900 129.42799 125.89700
29.19500 129.22501 126.36200
29.43200 129.02600 126.74900
29.62500 128.78400 127.07000
29.72200 128.32899 127.32000
29.94100 128.39200 127.56300
34.65100 120.93000 133.46899
34.25000 120.98500 133.19701
48.06400 124.28200 135.60201
48.08800 123.63200 135.83099
53.75400 122.49900 135.13800
63.77800 121.42700 130.28300
63.35300 121.33200 130.63100
63.54900 120.78100 130.70700
63.96000 121.93100 129.94600
63.95700 122.50700 129.71899
28.68500 128.83200 125.72200
28.50700 128.90100 125.38700
28.85200 128.89600 125.96300
29.05000 128.87700 126.26500
29.25700 128.77499 126.59100
29.42600 128.41400 126.92300
29.57500 128.08299 127.20900
34.42100 120.32400 133.48100
34.07000 120.45800 133.21400
48.16300 123.00500 136.04800
52.85700 121.52200 135.76601
53.38900 121.92200 135.46400
63.37300 119.65800 131.28000
63.19200 120.31300 131.14999
28.59800 128.58099 125.66300
28.61200 128.33299 125.77100
28.77100 128.38800 126.00500
28.96200 128.41400 126.28300
29.17500 128.36700 126.59900
29.26900 127.85600 126.87100
29.46100 127.88300 127.11700
34.38600 119.58600 133.64500
34.15400 119.75300 133.44600
33.89800 119.88800 133.23900
48.32800 122.37000 136.25999
52.37300 121.16400 136.02600
62.96400 118.80400 131.90401
63.19800 119.06700 131.63400
28.74300 127.91100 126.10800
28.62200 128.06500 125.86800
28.89000 127.92000 126.32200
29.06100 127.94600 126.56000
29.12600 127.57300 126.75200
34.24500 119.04500 133.67599
33.94400 119.10600 133.45300
33.77600 119.53600 133.23801
48.47400 121.74100 136.47000
51.95600 120.89400 136.22600
63.25700 118.19200 131.92799
63.60300 118.52400 131.55099
66.73500 117.44600 129.39900
66.63600 116.86700 129.69901
66.35000 117.14000 129.85400
67.23000 117.51400 128.92300
67.70600 117.40800 128.51700
68.13800 117.29800 128.14400
68.48800 115.93900 128.28200
68.52000 116.69900 127.98200
68.69800 116.03400 128.04100
28.63900 127.64200 126.01500
28.79400 127.47900 126.29600
28.97800 127.38200 126.58700
34.07800 118.39800 133.70399
33.85700 118.52500 133.52000
33.68600 119.20300 133.24899
33.62100 118.55300 133.34000
33.51300 119.20700 133.12100
48.90600 121.41800 136.54601
48.97700 120.77700 136.76401
51.02300 120.32300 136.62900
51.52500 120.46200 136.47701
63.10800 117.66400 132.23900
63.86800 117.88000 131.59599
63.54200 117.35300 132.03900
63.95400 117.37200 131.72400
64.89000 117.29000 131.02499
64.84700 116.68800 131.28500
64.51700 116.90700 131.46500
65.42700 117.21600 130.61200
65.92900 117.26700 130.17000
68.77000 115.44300 128.17000
68.75900 114.85400 128.37601
69.16800 114.92100 127.93900
33.79700 117.99300 133.58501
33.54600 117.81400 133.43100
33.39700 118.80700 133.12000
33.31300 118.20900 133.17400
33.21300 118.81200 132.97701
49.34600 120.24500 136.91000
50.61500 120.26500 136.72400
64.07200 116.84900 131.83000
68.96000 114.05800 128.42900
69.49300 113.89600 127.93500
33.25800 117.54100 133.25400
33.05400 118.46600 132.91901
33.04000 117.84400 133.02100
32.90500 118.20400 132.84700
49.90000 119.93900 136.94800
50.34200 119.93600 136.88600
69.58200 112.91800 128.14900
32.98900 117.20600 133.08400
32.75600 117.96500 132.75999
32.81600 117.50300 132.88699
32.59200 117.56500 132.67799
69.89700 112.38200 127.98400
69.94000 111.76500 128.12100
70.37600 111.90000 127.61900
32.68800 117.00000 132.84599
32.43900 117.17000 132.58900
70.03400 111.00400 128.23700
70.53800 110.66800 127.79500
32.63600 116.01600 132.92500
32.45800 116.17800 132.73399
32.43100 116.64800 132.64600
70.75200 109.71700 127.82100
32.12400 112.05500 132.50700
32.40700 111.68700 132.85800
32.16000 111.59500 132.55099
32.25800 112.33100 132.67500
32.19300 112.70700 132.59300
32.72200 112.75300 133.21500
32.33700 113.01900 132.76100
32.37200 113.48700 132.79601
32.73700 113.03400 133.22400
32.41500 113.96100 132.83600
32.73000 113.46600 133.20599
32.42200 114.48400 132.82201
32.72500 113.98000 133.18100
32.43000 115.04500 132.79900
32.73100 114.57400 133.14799
32.44200 115.55100 132.77600
32.51800 115.79600 132.83200
70.78500 108.81500 128.01401
31.71200 110.91400 131.97600
31.92600 111.31100 132.24899
70.76900 108.04700 128.22000
70.81000 107.29500 128.34300
31.44200 110.00400 131.58800
31.71200 110.28300 131.98599
71.16700 107.32400 127.94500
71.11000 106.38600 128.20100
71.42700 106.91900 127.74300
31.38200 109.52800 131.48801
31.30800 109.08700 131.34700
71.26400 105.30900 128.23199
71.55100 105.92100 127.80300
31.29500 108.55300 131.29201
71.38000 104.22000 128.28200
71.67900 104.79200 127.86200
31.15400 108.31800 131.01500
31.27500 107.91000 131.19701
31.16700 107.84400 130.98199
71.50600 103.11000 128.29800
71.80700 103.62500 127.89700
31.34900 107.46800 131.27100
31.12800 107.50200 130.84399
71.52000 102.14700 128.39101
72.07100 102.31200 127.76900
31.49800 106.47500 131.39101
31.33800 106.64600 131.11099
31.28700 107.04800 131.07800
71.39800 101.27500 128.60100
71.91800 101.30300 128.02901
31.36000 106.30200 131.07500
31.57400 105.82900 131.40199
71.27700 100.38200 128.78600
71.70600 100.55100 128.31100
31.66200 105.18600 131.43201
71.14300 99.49500 128.95599
71.60000 99.67800 128.46001
31.63500 104.77900 131.25000
71.67500 98.83600 128.39500
71.29500 98.60400 128.79401
71.62300 98.02300 128.44099
70.95800 98.75600 129.15800
31.54600 104.50300 130.93100
31.57900 104.07500 130.82800
71.24700 97.59000 128.82001
70.94100 97.13700 129.12100
71.18100 96.51700 128.82600
31.44900 103.94900 130.40100
31.51000 103.43500 130.27800
31.85300 102.25900 130.64799
31.59800 102.82500 130.16600
31.62500 102.37200 129.91600
31.78700 102.17300 130.35800
31.67800 101.96200 129.75400
31.83600 101.80800 130.23900
31.83700 101.49400 129.95799
70.84000 94.90500 129.00900
70.83100 95.75000 129.11600
32.04700 101.60200 130.82600
32.01800 101.32700 130.51401
32.03200 101.00600 130.28600
70.28800 93.74800 129.36301
70.45900 94.38500 129.30800
32.34100 101.14500 131.45300
32.25700 100.95800 131.06000
32.15700 100.90600 130.67799
32.17000 100.68400 130.52800
69.91000 91.65600 129.22099
70.12900 92.29300 129.19299
70.19600 93.05900 129.30901
32.57800 100.73400 131.90700
32.52100 100.55700 131.62700
32.45400 100.44400 131.34399
32.37700 100.47600 131.11200
32.30700 100.45900 130.83501
69.60000 90.19000 129.03900
69.75700 90.98200 129.15500
32.78000 100.18800 132.15601
32.74200 99.98400 131.91600
32.60800 100.10400 131.58701
69.19400 89.57800 129.14900
33.18400 99.42300 132.80800
33.27000 98.99500 132.78101
32.98000 99.54700 132.31500
68.29800 88.51700 129.40601
68.76000 89.05900 129.28600
33.41600 99.03600 133.18800
33.49600 98.58900 133.12900
68.31900 88.14700 129.23599
68.17400 87.76900 129.17101
68.74500 88.00100 128.87199
33.67900 98.10800 133.30200
34.55600 94.22500 130.36000
34.75500 93.88300 130.67700
34.62000 94.12000 130.64999
34.62600 94.10200 130.06400
34.83100 93.75300 130.46899
34.73000 93.93300 129.86400
34.95800 93.54800 130.25200
34.85700 93.72600 129.86301
68.41100 87.52500 128.90100
67.88100 87.26800 129.13100
33.88300 97.55100 133.46001
34.70300 94.00500 130.94901
34.93100 93.61800 131.17200
34.83000 93.81700 131.28400
35.26400 93.07700 130.22099
35.03800 93.42900 130.01700
35.12200 93.32100 129.82899
66.93900 86.32500 129.23300
67.50600 86.58300 129.02600
34.06900 97.06200 133.60300
34.27400 96.69500 133.87199
34.73200 94.09900 131.70900
34.98600 93.67900 132.01199
34.87600 93.91700 132.08200
34.85400 93.81900 131.53000
35.30800 93.03700 129.95900
35.54500 92.68900 130.12100
66.15900 85.78300 129.36099
67.08700 86.08100 129.00900
66.64900 85.67800 129.03000
34.33900 96.30200 133.73399
34.53100 95.88200 133.91100
34.41900 95.96000 133.65601
34.80000 94.22400 132.49200
35.03500 93.85500 132.80499
34.94400 94.08300 132.87399
34.91300 93.92800 132.33200
35.75700 92.40800 130.01199
53.60000 83.48100 124.96400
53.72700 83.42400 125.24700
53.33300 83.59700 124.95000
53.79900 83.40100 124.78900
66.20700 85.40400 129.10100
65.78900 85.19400 129.18100
34.70300 95.46200 134.00700
34.53300 95.58700 133.61301
34.64300 95.18600 133.50000
34.78500 95.10700 133.87199
34.78700 94.77500 133.44701
34.91300 94.70900 133.79201
34.81400 94.55200 133.19400
35.02100 94.32500 133.62100
34.96700 94.14900 133.10500
36.18900 91.84500 129.95000
36.07900 91.94700 130.26801
52.27100 84.03900 125.02700
52.25000 83.97300 125.53300
51.94300 84.12600 125.30300
52.99400 83.73300 125.10600
52.77000 83.77900 125.55300
54.61200 83.09200 125.65400
54.36500 83.16100 125.06600
64.92500 83.85000 128.64301
65.43500 84.47200 128.86501
36.67600 91.22100 129.97501
36.54400 91.35200 130.23399
52.29000 83.89400 126.00300
51.74900 84.14500 125.64200
55.07500 82.91500 125.63200
55.61100 82.67900 125.49600
55.65900 82.76900 126.17800
63.30200 83.28600 128.67000
64.14000 83.48300 128.61800
37.06900 90.79000 129.73199
36.99200 90.82200 130.06799
51.24700 84.31100 125.74100
51.69700 84.07300 126.14900
51.24900 84.24300 126.07000
52.10600 83.89400 126.43000
56.35800 82.58200 126.44900
56.15500 82.54600 125.93700
62.92100 82.89500 128.39400
62.55500 83.20700 128.75700
62.42700 82.89000 128.46800
37.60700 90.20800 129.63699
37.80900 89.94400 129.86501
37.86800 89.96400 129.53700
37.33600 90.51300 129.62100
51.68000 83.98200 126.72300
51.22800 84.18100 126.41800
56.87000 82.33300 126.15800
57.54700 82.19000 126.44300
57.40300 82.33400 126.73400
61.87600 82.82400 128.47000
61.39100 83.00000 128.72600
61.09800 82.49200 128.14799
38.21400 89.62400 129.53200
51.07800 84.13100 126.90800
51.17600 83.98900 127.43900
50.78400 84.13400 127.26000
58.22200 82.11600 126.81400
58.89600 82.16900 127.28200
59.11100 82.73700 128.45100
59.44100 82.40200 127.87500
60.29000 82.52200 128.16499
38.38200 89.51900 129.30800
38.68100 89.14200 129.69701
38.59700 89.33600 129.24800
50.52000 84.12300 127.63100
50.62400 83.96300 128.18700
50.16600 84.11800 128.00999
39.11600 88.70500 129.89600
38.94000 88.97900 129.43600
49.68200 84.22400 128.08701
50.07700 84.02700 128.47099
49.63000 84.15600 128.39799
50.48700 83.88500 128.67700
39.54200 88.30100 130.06700
39.34000 88.59000 129.60600
50.09000 83.89300 129.03799
49.58600 84.08700 128.71700
39.97400 87.91300 130.22701
39.75900 88.20100 129.77200
49.79600 83.85000 129.50700
49.45700 84.02000 129.11000
40.41500 87.53800 130.37700
40.18900 87.82600 129.92400
49.57500 83.81300 129.87300
49.23600 83.97000 129.51801
49.98300 83.69600 130.06000
40.86500 87.17600 130.51900
40.63200 87.45900 130.06799
49.23100 83.86900 129.94600
48.98600 83.86800 130.18201
49.52300 83.72700 130.34200
50.05300 83.57400 130.65601
66.65900 69.68300 125.49800
66.60300 69.16700 125.55200
66.07900 69.47900 125.40800
67.11100 69.97600 125.53100
67.72300 70.13100 125.58100
68.22700 69.49800 125.70900
41.29900 86.83900 130.67000
41.11400 87.08600 130.19701
48.98300 83.79100 130.54201
49.10600 83.67900 130.95500
49.54300 83.63300 130.80701
65.39000 69.49300 125.23600
68.86000 69.27200 125.77200
69.13100 68.47100 125.91200
41.67700 86.54300 130.85899
41.61600 86.68900 130.43900
41.58700 86.54400 131.12900
49.41200 83.57900 131.19800
49.40100 83.51700 131.56400
64.51400 68.35100 125.11500
65.07100 68.74800 125.23800
69.68400 68.02500 125.99400
70.32100 67.60500 126.05500
70.98300 67.22400 126.08700
71.35100 66.56800 126.20200
71.53300 66.92300 126.09700
41.89800 86.41800 130.79500
42.15200 86.23200 130.92200
42.07700 86.21400 131.23000
48.85500 83.48300 132.30000
48.99000 83.52800 131.90199
63.90100 66.92400 125.11400
64.05300 67.78500 125.03100
71.92700 66.31100 126.19000
72.04500 65.01800 126.49200
72.22300 65.53700 126.33700
82.05400 64.43100 121.06100
82.24400 63.97400 121.01300
82.05700 63.99300 121.24300
82.25000 64.30800 120.85700
42.50900 85.91100 131.44501
42.49300 86.01400 131.02000
48.44100 83.55800 132.28700
48.45200 83.61800 131.91901
63.45800 66.44500 125.01900
63.38500 67.09200 124.87500
63.53200 67.76200 124.83100
72.30000 64.78100 126.51500
72.58600 64.22500 126.60600
81.58200 64.02000 121.79300
81.65000 63.50600 121.93700
81.30900 63.97800 122.11400
81.80300 64.03300 121.52700
82.48800 64.02500 120.65100
82.79400 63.48100 120.46000
42.89900 85.64900 131.66600
42.82100 85.76000 131.33099
48.01700 83.67700 132.06500
47.92200 83.63900 132.42300
62.94000 66.23900 124.82900
62.77700 66.90900 124.63600
63.09200 67.69500 124.65400
72.71100 63.57700 126.74600
81.04400 63.75600 122.48200
83.05800 62.87600 120.33700
43.23100 85.50100 131.53300
43.54500 85.29400 131.74899
43.44300 85.30400 131.99500
46.96200 83.84300 132.52499
47.37200 83.75400 132.47400
62.41300 65.37900 124.73700
62.42900 66.07700 124.61500
62.37800 66.58400 124.50000
72.81400 62.54300 126.97700
73.00300 63.04700 126.83100
80.90300 62.42500 123.15400
81.06800 62.98600 122.77200
83.24800 61.58000 120.62100
83.26200 62.21000 120.31700
43.82000 85.11400 132.01300
44.14500 84.94500 132.06500
44.47700 84.76000 132.22900
46.21100 84.07900 132.40500
46.06600 84.07600 132.69600
45.86000 84.17100 132.49899
46.60100 83.95100 132.49001
61.81200 63.96100 124.70100
61.91300 64.76800 124.59700
62.04000 65.41000 124.54100
61.92700 65.78600 124.41300
62.08200 66.30100 124.40000
73.25000 62.27100 126.97600
73.52700 61.71700 127.06100
73.80200 61.39200 127.08800
74.09400 60.78200 127.17300
80.80100 61.71500 123.51800
83.30400 60.82600 120.86600
83.43000 61.60800 120.31600
83.46100 60.96000 120.54400
44.88000 84.59000 132.18900
45.12400 84.46000 132.36099
45.50600 84.30800 132.41299
61.43600 63.78900 124.53500
61.44300 63.22400 124.64800
61.46200 64.36000 124.43500
61.53800 65.16500 124.32000
74.27200 59.53000 127.42700
74.43400 60.05500 127.27100
80.52300 61.46800 123.86000
80.65200 60.83000 123.97300
80.33500 61.10000 124.14800
83.66200 60.39800 120.45500
60.26000 61.00000 124.47700
60.57100 60.49500 124.76500
60.23800 60.40500 124.60200
60.57700 61.78300 124.47800
60.90700 62.64700 124.47300
74.59800 58.95100 127.49200
74.83200 59.40700 127.33100
80.62400 60.14900 124.23800
80.23700 60.38200 124.47000
83.85500 59.57400 120.49500
83.67400 59.91200 120.65500
60.62600 59.84600 124.93600
60.21200 59.81800 124.71800
69.04600 57.15500 127.98200
74.78200 58.57400 127.53900
75.15800 58.74000 127.40700
80.47900 59.66600 124.52200
80.40900 59.21900 124.73000
80.70300 58.91900 124.59000
83.95900 58.99300 120.55800
60.74700 59.37400 125.09900
60.32200 59.15500 124.92000
68.15100 56.89600 127.88900
68.45600 56.94000 127.93100
68.83600 56.56900 128.03400
68.90300 55.96400 128.12300
69.25800 55.92500 128.17000
74.96700 58.28300 127.56200
74.90900 57.90300 127.66100
80.62800 58.23300 124.87400
80.35200 58.76800 124.91800
84.06200 58.35000 120.62700
84.16300 57.86000 120.62400
84.19600 57.29900 120.77000
60.66200 58.89300 125.15500
60.62500 58.47000 125.22200
60.95100 58.57300 125.36500
67.26700 56.49400 127.77700
67.77300 56.72000 127.84400
69.24000 55.24100 128.25200
68.82100 55.36800 128.18201
75.12400 57.42800 127.71600
80.56800 57.59600 125.11900
80.30000 58.14400 125.15400
84.39500 56.81900 120.55900
84.45300 56.09400 120.69700
60.99300 58.15200 125.46800
60.63400 58.01200 125.31500
66.14700 56.14500 127.57400
65.91800 56.51000 127.47500
65.63800 55.97900 127.46500
66.54600 56.23100 127.65600
66.86700 56.64100 127.67400
69.29900 54.74300 128.31599
68.99600 54.60300 128.28900
75.27800 56.80300 127.81500
80.55100 56.92900 125.32600
80.26400 57.46500 125.38300
84.38200 55.07300 121.18400
84.51300 55.36400 120.82300
60.40700 57.60200 125.27700
60.65200 57.34500 125.44600
60.36000 57.26300 125.31400
64.45700 55.62400 127.17000
64.82500 55.88600 127.25000
65.20300 56.16700 127.32600
68.71400 54.07400 128.30000
75.41300 56.05900 127.93700
80.55900 56.26900 125.50100
80.24300 56.79000 125.58900
84.42000 54.62500 121.24500
84.54200 54.67900 120.97900
60.66800 56.78300 125.54900
60.32000 56.85000 125.36200
63.72000 55.67800 126.93000
64.08900 56.01100 127.01000
68.38800 52.98700 128.33600
68.74700 53.36500 128.36400
75.76500 55.94200 127.87700
75.69000 55.36700 128.00500
75.98900 55.74800 127.85600
80.55000 55.59500 125.68400
80.23800 56.11900 125.77300
84.65300 54.10400 120.90600
60.08500 56.41700 125.31200
60.38600 56.26500 125.48900
60.06700 56.08600 125.35300
60.71100 56.27000 125.64900
62.70700 55.77000 126.56400
63.01300 55.53700 126.70200
63.34200 55.91000 126.77400
68.13200 51.74700 128.36301
68.25600 52.30800 128.35400
75.90200 54.74500 128.06599
76.08600 55.19600 127.93600
80.54000 54.90500 125.86100
80.23900 55.43800 125.94600
84.66400 53.48000 121.04200
84.72300 52.86900 121.04700
60.10100 55.72300 125.42200
60.32800 55.48300 125.57100
60.56800 55.75700 125.65000
60.94200 55.93100 125.80600
62.18200 55.72300 126.36900
62.70400 55.41100 126.60500
62.40000 55.34100 126.49500
67.54000 50.37900 128.29201
67.78100 49.97600 128.34801
67.41900 49.88900 128.27200
67.60400 50.86800 128.28999
67.95300 50.41400 128.37300
67.83800 51.35500 128.32100
76.28100 54.46000 128.01500
76.37200 53.71700 128.11301
76.66100 54.04700 127.97700
80.52400 54.21500 126.03000
80.24500 54.73400 126.10900
84.70200 52.13100 121.23000
60.49600 55.18700 125.69000
60.74000 54.91300 125.83900
60.89500 55.34300 125.85800
61.27100 55.53700 126.00600
61.62800 55.62300 126.15300
62.09300 55.27300 126.38400
61.86900 55.50300 126.26800
67.20400 49.41700 128.22800
67.54900 49.30700 128.30200
67.35500 49.00000 128.25900
76.60200 52.99000 128.15800
76.80800 53.38500 128.03600
80.08300 54.40200 126.29700
80.21800 53.93100 126.30100
79.88000 54.23200 126.45800
80.47900 53.64600 126.18100
84.69800 51.36700 121.36600
60.98700 54.73200 125.96800
61.23400 54.96700 126.05200
61.55000 55.13400 126.17300
67.13300 48.72500 128.20300
67.37700 48.63000 128.25700
67.15400 48.32000 128.19299
76.79600 52.33100 128.18900
76.99100 52.73800 128.07100
80.27500 53.12800 126.41600
79.95000 53.54800 126.54600
84.66800 50.57300 121.54700
67.22800 47.85700 128.18800
76.96200 51.71600 128.21100
77.19800 52.08300 128.08600
80.26100 52.36000 126.55400
79.97800 52.81900 126.65700
84.76800 50.00600 121.41200
84.65500 49.79300 121.67900
84.83300 49.50200 121.32300
67.15100 47.51100 128.15199
67.38400 47.34100 128.18900
67.17400 47.20000 128.13200
77.09300 51.12700 128.23100
77.35200 51.50000 128.09900
80.27600 51.66500 126.64400
79.98700 52.06500 126.76800
84.72200 49.12700 121.60200
84.62100 48.59700 121.85100
84.78100 48.57200 121.51200
67.29100 46.81300 128.11900
67.21800 46.43600 128.06200
67.57000 46.40700 128.13901
68.45700 46.66400 128.34300
68.87700 46.61200 128.41200
69.27200 46.71700 128.48900
69.55400 46.67800 128.53300
77.24300 50.53100 128.23300
77.41600 50.92700 128.13600
80.28500 51.12400 126.70700
80.00900 51.27200 126.85600
84.56600 47.96900 121.98300
84.73100 48.08900 121.63800
67.55100 45.84500 128.06799
67.17700 46.05600 128.00500
68.01100 46.15800 128.20500
68.46000 46.17300 128.29500
68.68300 45.79700 128.29800
68.93400 46.08600 128.37700
69.19700 46.15000 128.42900
69.54300 46.18000 128.48900
69.91600 46.09500 128.53999
77.37600 49.98200 128.22600
77.63500 50.39300 128.09801
79.84700 50.88400 126.99800
79.96800 50.37800 126.96900
79.64700 50.69400 127.12600
84.49700 47.34400 122.11400
84.65500 47.52800 121.80200
67.44300 45.29500 127.97100
67.11600 45.53300 127.92100
67.87000 45.53200 128.10001
68.26600 45.63800 128.19701
68.53400 45.22200 128.20000
70.03900 45.51600 128.50101
70.41100 45.34500 128.53200
77.45700 49.44400 128.22800
77.69400 49.73900 128.12100
79.99300 49.64800 127.00400
79.69700 50.01100 127.15000
84.42200 46.79000 122.22700
84.58800 46.95400 121.92000
67.40800 44.77300 127.88500
67.05400 44.93100 127.81600
67.73500 45.05500 128.00600
68.11600 45.00500 128.08200
68.43500 44.84300 128.12900
70.52800 44.71900 128.47000
77.56800 49.09200 128.20399
77.70600 49.28700 128.14200
80.01700 48.96500 127.02000
79.72000 49.27100 127.17500
84.39100 46.37100 122.25200
84.53300 46.37200 121.98100
67.48400 44.38300 127.84200
67.11100 44.30500 127.72700
67.79000 44.61800 127.95200
68.08300 44.30800 127.96700
68.34900 44.51900 128.06000
70.58700 43.99000 128.37100
77.73400 48.86600 128.14301
77.87500 48.36700 128.09100
80.08600 48.38600 126.99300
79.76000 48.46900 127.17400
84.39500 45.93500 122.19000
84.21500 45.73700 122.48600
67.41400 44.01600 127.75800
67.58100 43.68800 127.73700
67.73100 44.12800 127.85600
67.94700 43.93800 127.87400
70.82000 43.54400 128.33000
77.77100 47.72700 128.13699
80.01400 47.90100 127.03400
79.98400 47.41500 127.04600
80.21700 47.35000 126.90400
83.88400 45.17000 122.95000
84.10300 45.08000 122.57400
67.81700 43.66300 127.78900
70.89300 43.01300 128.24400
77.42500 46.93300 128.25700
77.67600 47.20500 128.17000
80.29100 46.80000 126.83500
79.97100 46.85500 127.02700
83.78200 44.76400 123.04300
83.91400 44.49800 122.77700
71.07000 42.54700 128.17500
77.52800 46.50300 128.20200
77.75400 46.66900 128.12000
80.22900 46.32100 126.84100
80.22400 45.79100 126.80200
80.48800 45.89500 126.64000
83.71400 44.42100 123.07900
83.55300 44.20100 123.26700
71.18000 42.09200 128.09300
77.60000 46.07000 128.14400
77.49100 45.17600 128.10899
77.81500 45.59800 128.02299
80.45400 45.39600 126.61200
80.35600 45.02500 126.63600
80.59700 44.84200 126.44600
83.41500 43.62000 123.32700
71.72100 41.60700 128.03600
71.36600 41.67200 128.01601
77.54700 44.80400 128.05600
77.78800 44.97800 127.98200
80.57100 44.26200 126.37800
80.28900 44.58500 126.61500
80.80300 44.23200 126.20400
83.17900 43.01800 123.49300
71.91100 41.07700 127.91900
71.50600 41.06900 127.88000
77.61700 44.51900 127.99700
77.62900 44.04800 127.92800
80.41900 44.04300 126.44500
80.40900 43.69800 126.39100
80.68000 43.56800 126.16800
82.96600 42.41800 123.59900
71.90600 40.65800 127.80500
71.78000 40.19400 127.66300
72.13100 40.23100 127.69700
77.14600 43.31700 127.97600
77.50200 43.52300 127.89600
80.60300 42.88300 126.07700
80.36200 43.30300 126.34100
82.72400 41.83100 123.71800
72.16200 39.84700 127.58300
71.86800 39.76200 127.53300
77.13400 42.92700 127.91500
77.38800 42.99200 127.84700
80.52800 42.32300 125.99800
80.25500 42.71000 126.28600
80.78600 42.26800 125.78400
82.46300 41.24100 123.83000
72.15000 39.55000 127.48400
72.24900 39.17300 127.35500
77.10000 42.57900 127.85400
76.92200 41.83500 127.73200
77.08100 42.20300 127.78000
80.34900 42.13100 126.08000
80.30400 41.77800 126.02000
80.55800 41.61400 125.77600
82.22400 40.65400 123.89200
72.77600 38.81900 127.25600
72.42200 38.73700 127.20700
77.09300 41.62300 127.63600
77.24900 41.93700 127.67200
80.38200 40.95300 125.70700
80.20000 41.40300 125.98200
82.00400 40.05400 123.90500
72.69100 38.44600 127.11200
72.77800 38.01100 126.93800
77.32800 41.48000 127.52800
77.25700 41.06400 127.43000
80.17900 40.40500 125.67400
80.03900 40.85900 125.92600
80.45600 40.34600 125.44100
81.46500 39.49900 124.24100
81.73000 39.46900 123.95600
73.47200 37.73100 126.83500
73.05300 37.60900 126.77800
77.25700 40.27200 127.19000
77.52800 40.64600 127.21600
80.09800 39.75300 125.48600
79.88300 40.21600 125.81400
81.35400 39.11700 124.17900
81.53200 38.83200 123.88000
73.48700 37.31900 126.65600
73.41500 36.86100 126.45000
73.78800 36.97900 126.49300
77.38000 39.98700 127.05900
77.60200 40.20100 127.05100
79.85400 39.10100 125.39700
79.71000 39.60600 125.70000
81.17700 38.54600 124.08800
81.35500 38.27400 123.79400
74.02300 36.62400 126.31200
73.63200 36.47500 126.25700
77.49100 39.79200 126.95200
77.61300 39.45700 126.77900
79.62500 38.53100 125.30900
79.46900 39.00800 125.61700
80.99400 37.90500 123.94400
81.26600 37.82500 123.66000
74.03600 36.24900 126.12400
73.92200 35.78200 125.88500
74.29900 35.98000 125.96200
77.71900 39.06400 126.58200
79.43500 38.10000 125.24000
79.19600 38.38800 125.52100
81.09000 37.49900 123.65400
80.80700 37.18500 123.73100
74.38700 35.68700 125.80000
74.07000 35.44200 125.68400
77.99000 38.86300 126.38200
78.16300 38.43300 126.10800
78.84000 38.22300 125.66500
78.84800 37.77400 125.44500
78.58600 37.99600 125.70200
80.62500 36.60700 123.56800
74.44500 35.46200 125.66700
74.65600 35.24900 125.51900
78.28700 38.02500 125.86600
78.37600 37.64800 125.64100
78.58300 37.38100 125.40100
80.41500 36.03800 123.41700
75.22800 35.11700 125.35900
74.91300 35.03600 125.36000
78.17400 37.21200 125.52500
80.21700 35.46000 123.23000
75.04600 34.62300 125.08400
75.17300 34.18600 124.79200
75.49200 34.57000 124.97700
79.97800 34.85800 123.03800
75.60000 34.28500 124.78100
75.64900 34.03200 124.61500
75.92000 34.21300 124.66700
79.69900 34.33900 122.90900
75.75100 33.80000 124.43500
75.89400 33.56700 124.25200
76.13600 33.75300 124.31300
79.35100 33.95100 122.89900
76.06500 33.36200 124.06100
76.21600 33.14600 123.87300
76.52000 33.34600 123.91900
76.82800 33.38600 123.84400
79.11100 33.46900 122.71400
76.30200 32.90700 123.66800
76.70300 32.97200 123.58400
76.85800 32.73400 123.35700
77.17000 32.93800 123.38400
77.56800 33.01100 123.26700
77.94000 33.07000 123.13200
78.24700 33.08600 122.98200
78.58000 33.07900 122.77200
76.89800 32.45400 123.11700
77.28900 32.55100 123.03700
77.68700 32.65400 122.93800
78.08600 32.79100 122.84000
67.71900 183.82300 118.13200
67.47000 183.37000 118.30500
67.28000 183.62500 118.18200
68.05900 183.85300 118.13100
67.80400 183.45900 118.28400
68.25200 183.65100 118.21500
68.07600 183.47000 118.28400
68.34800 183.30901 118.33300
67.36000 183.00301 118.44200
67.05500 183.08299 118.38500
67.65200 183.03000 118.44000
67.96200 183.13200 118.40500
68.14100 182.94701 118.46400
67.16900 182.75400 118.52100
67.40900 182.63300 118.57100
67.82800 182.65500 118.56400
51.89400 155.08400 125.36400
51.95500 154.42200 125.58800
51.60300 155.12000 125.34200
52.13100 155.02800 125.38400
51.95700 153.67799 125.83700
51.58900 154.26801 125.63900
52.28500 154.54300 125.54700
52.35500 153.81200 125.78300
52.55400 154.44000 125.57600
51.39500 153.86800 125.77900
51.59200 153.31400 125.96400
51.14900 153.67400 125.84300
51.98200 153.01700 126.05300
52.34500 153.04800 126.02800
52.70400 153.92700 125.73600
52.77200 153.14301 125.97700
52.98000 153.77400 125.77200
51.52600 152.48000 126.24300
51.22300 153.01300 126.07100
51.82500 152.56300 126.20600
52.18600 152.35001 126.25800
52.63600 152.31300 126.24100
53.26700 153.22600 125.92200
53.09500 152.43401 126.17100
53.66800 153.21300 125.89700
53.51400 152.35699 126.16000
53.77100 152.67300 126.04700
37.73600 146.80400 125.61900
38.01100 147.21600 125.52300
38.40200 147.59500 125.50500
38.75500 147.84300 125.54000
39.09100 148.10800 125.55200
39.58900 147.49200 126.12800
39.35900 147.90700 125.79400
39.73000 147.91299 125.95600
51.45900 151.79300 126.46800
51.18400 152.34801 126.29500
51.85900 151.77100 126.45600
53.00700 151.75700 126.38000
53.37900 151.51100 126.41700
53.95000 152.24300 126.15100
53.78900 151.53101 126.36800
54.04800 151.76801 126.27400
37.24100 146.50700 125.49400
37.50000 146.49100 125.66400
40.00800 147.57800 126.24900
39.90800 146.89500 126.57200
40.24500 147.05600 126.61200
51.29000 151.25700 126.64600
51.09900 151.76199 126.49000
51.61100 151.06100 126.69100
53.74400 150.71600 126.60000
54.22800 151.37700 126.35900
54.07700 150.78799 126.53800
54.33100 150.98599 126.45200
36.90700 146.41000 125.33700
36.87900 146.01300 125.55400
36.58100 145.98399 125.36900
40.12600 146.42700 126.88900
40.58700 146.68600 126.91600
50.96000 151.19400 126.67500
50.97400 150.74001 126.81800
51.30700 150.57800 126.85400
51.67400 150.19600 126.94900
54.09600 149.98399 126.75200
54.43900 150.65900 126.52300
54.37700 150.23000 126.64500
54.74200 150.40900 126.53900
36.19800 145.64999 125.30100
40.23000 145.77600 127.24200
40.59100 145.78300 127.35600
50.96100 150.30499 126.95300
51.01600 149.84000 127.09500
51.35200 149.74699 127.10300
51.75300 149.27600 127.21400
54.53700 149.57800 126.78900
54.95600 149.77600 126.66300
35.79100 145.29401 125.22000
35.62600 144.59000 125.51800
35.43300 144.79800 125.25100
40.01900 144.93600 127.57000
40.30600 144.96600 127.64700
40.60200 145.21500 127.62700
50.97300 149.39200 127.23100
51.41800 148.88600 127.35400
51.28800 148.24200 127.56100
51.67000 148.16800 127.54800
54.84600 149.03300 126.87300
54.84000 148.34700 127.04600
55.23200 148.55099 126.91500
35.37200 143.82600 125.76600
35.28400 144.27901 125.44200
35.07400 144.51100 125.13800
40.32900 144.13600 128.02800
40.59200 144.71800 127.84900
51.45200 147.61000 127.73600
51.85200 147.01300 127.87300
55.07200 147.71600 127.15500
55.48600 147.92500 127.01300
35.04000 142.75400 126.11400
34.88300 142.94299 125.89700
35.08700 143.34100 125.82600
34.97400 143.83800 125.45400
40.50900 143.66000 128.28799
40.44400 143.05701 128.52400
40.79400 143.34399 128.50000
51.83400 146.32600 128.08299
55.41400 147.18600 127.20800
55.52800 146.46600 127.35300
55.84500 146.82600 127.18900
34.56000 141.87700 126.21100
34.51000 142.20399 126.00600
34.71400 142.52600 125.99100
40.84900 142.62199 128.81300
51.80200 145.63000 128.29900
52.17800 145.06700 128.41299
56.02900 146.02499 127.32900
55.90800 145.32100 127.53200
56.29800 145.26700 127.43400
34.34400 141.87199 126.04200
34.25600 141.27699 126.26800
41.15900 142.35001 129.00400
41.12600 141.57500 129.30000
52.09200 144.37000 128.63699
56.13900 144.57100 127.64700
56.46600 144.69800 127.52000
34.00700 140.62500 126.38500
41.54800 141.39101 129.47200
41.92300 141.15900 129.64301
42.27400 140.59100 129.92799
42.23900 141.09100 129.73599
42.60700 140.12801 130.15500
42.96500 139.72501 130.35500
43.28600 139.27200 130.55600
52.12200 143.62000 128.85600
56.67400 144.08800 127.59900
56.66400 143.18300 127.82000
56.97900 143.55701 127.62600
33.78000 140.19501 126.40900
33.96300 140.05200 126.62700
33.77300 139.88901 126.55100
34.98400 138.45700 128.03999
35.30900 138.22400 128.33299
35.57200 138.08701 128.54100
42.49200 141.03999 129.80200
42.73900 140.67400 129.97800
43.06600 140.21001 130.19501
43.50000 140.02499 130.31700
43.42700 139.58099 130.46201
52.22700 142.92900 129.04300
52.21000 142.22800 129.25000
56.64400 142.32300 128.03900
57.33000 143.09300 127.61500
57.04100 142.52699 127.85300
57.46800 142.33501 127.74700
33.74600 139.52800 126.69100
33.39200 139.26500 126.50400
33.80700 139.07001 126.94200
34.06100 138.71201 127.29600
34.35600 138.56700 127.57400
34.71800 138.02600 128.04800
34.52000 138.24001 127.82400
34.96500 137.85600 128.27200
35.37500 137.61400 128.61501
35.50500 137.18500 128.86501
35.76600 136.90401 129.12100
43.86900 139.55600 130.51801
44.12600 138.79300 130.80099
52.21800 141.33299 129.50999
56.64100 141.59500 128.22099
57.15400 141.66100 128.02400
57.85500 141.80701 127.72800
33.50600 138.78799 126.82100
33.69500 138.40900 127.14100
34.06100 138.03300 127.58200
35.69500 136.41200 129.27600
35.95100 136.10100 129.52600
44.58000 138.25500 131.01199
52.17400 140.42900 129.78400
56.82900 140.85899 128.33900
57.32800 140.66000 128.20399
57.52400 141.28600 127.97900
36.24800 135.53101 129.88400
35.89500 135.54201 129.70700
45.04500 137.87801 131.16000
45.69400 136.84399 131.50700
45.49700 137.52901 131.28600
46.00100 137.59200 131.27499
46.40300 137.60300 131.27200
46.86600 137.52699 131.28500
52.15300 139.60300 130.02800
56.97000 139.94000 128.51601
57.43900 139.93201 128.34000
36.05400 135.11200 129.94299
36.03300 134.64101 130.10201
47.43600 137.42900 131.29500
47.74500 136.85300 131.44701
47.98300 137.14301 131.34700
51.95300 139.28200 130.16400
51.92500 138.84801 130.29401
51.60100 139.23900 130.25000
57.34400 139.40601 128.50600
57.11900 138.85899 128.72701
31.76800 136.79300 126.24200
31.58300 136.22600 126.35000
31.47000 136.46800 126.11500
32.10800 136.96201 126.47500
32.39500 136.95599 126.73300
32.46200 135.67400 127.38900
32.60900 136.41701 127.16800
32.90300 136.19099 127.50900
32.72500 135.58299 127.63500
32.96500 135.67200 127.78400
35.70600 134.24300 130.08000
48.40500 136.81900 131.40700
51.84200 138.34000 130.45399
51.44300 138.59900 130.46600
56.99300 137.67599 129.07401
56.91000 138.18700 128.97701
31.38800 135.92500 126.30800
31.22800 136.09200 126.05200
32.50700 135.11700 127.66400
33.01500 135.17900 128.02800
32.70600 134.75900 127.96600
33.18600 134.80099 128.30800
32.99200 134.60100 128.24500
33.28100 134.30701 128.56500
35.53100 133.04201 130.40100
35.53800 133.62801 130.20399
48.74800 136.89999 131.35100
49.02600 136.43800 131.45200
49.21500 136.77699 131.33400
51.64400 137.60500 130.70300
51.38400 137.96800 130.65800
56.88400 136.92400 129.30901
56.98300 137.23700 129.18900
30.93500 135.74699 125.90200
32.89800 134.08501 128.37700
33.15500 133.85899 128.64799
35.20600 133.04601 130.22301
35.24500 132.41600 130.45399
49.40800 136.08299 131.50301
49.58300 136.49899 131.36400
51.22500 137.52000 130.81500
51.29900 136.85201 130.98100
57.35600 136.62601 129.19299
57.84300 136.16100 129.10400
58.30600 135.68300 129.01700
58.53300 134.05000 129.33400
58.59800 134.89400 129.08200
59.19600 134.75999 128.82700
59.03800 133.96201 129.10899
59.76900 134.59300 128.57700
59.57300 133.88699 128.85699
60.07500 133.97800 128.56900
30.69500 135.36700 125.81100
33.00100 133.47200 128.68300
32.83700 132.88800 128.77800
33.19900 133.07800 128.96400
35.12300 131.82401 130.58400
35.02900 131.21201 130.72900
50.05500 136.14101 131.39400
50.25600 135.43100 131.56200
50.73700 136.50600 131.17999
58.81400 133.20399 129.42000
59.44800 133.03200 129.14101
60.07700 133.46899 128.69600
59.89600 133.10100 128.88600
60.36500 132.88800 128.68500
30.50100 134.99899 125.75600
32.59800 132.26801 128.81900
33.14400 132.60300 129.09399
32.89700 132.27200 129.03500
33.21900 132.06000 129.33000
35.06100 130.53400 130.97099
35.32300 130.14200 131.24001
35.09800 130.03799 131.15401
58.61600 132.35400 129.74699
59.09900 132.50900 129.46201
59.51000 132.17300 129.33701
59.81300 132.27901 129.14600
60.22200 132.32500 128.90800
30.27600 134.76300 125.58400
30.21100 134.27600 125.73200
30.03600 134.30499 125.48000
32.73000 131.67000 129.11700
33.05100 131.59801 129.37100
35.26900 129.55600 131.39700
35.43600 128.96300 131.67200
57.76200 131.59700 130.37100
58.75000 131.70300 129.86000
58.29900 131.76199 130.06700
59.23500 131.68700 129.61301
29.82300 133.86000 125.38800
32.41000 131.08501 129.07001
32.94900 131.21400 129.42500
32.70100 130.99800 129.31599
32.97400 130.63400 129.62601
35.42100 128.36800 131.84900
35.86600 127.53300 132.32100
35.55200 127.88700 132.06000
35.68900 127.32600 132.29401
57.08200 130.20500 131.08600
58.16600 131.15601 130.30299
57.67200 130.73300 130.66200
29.57400 133.45200 125.21300
32.17100 130.51500 129.06400
32.52200 130.45599 129.35100
32.69000 129.97501 129.62601
35.64500 126.87800 132.40100
54.45100 129.34900 132.38400
56.44700 129.39200 131.61700
57.07200 129.35400 131.36000
57.99100 129.92900 130.74800
57.65200 129.24800 131.12500
58.80800 129.68800 130.41299
58.40900 129.11600 130.79601
59.54100 129.62900 130.04300
59.20400 129.03500 130.40900
60.26300 129.57401 129.65601
59.96200 128.98199 130.00900
60.97800 129.53600 129.24800
60.69900 128.92999 129.60001
61.68700 129.50000 128.82300
61.42400 128.87000 129.17999
62.41000 129.39400 128.38901
62.14300 128.79201 128.74699
63.11100 129.25600 127.96000
62.93000 128.60400 128.28000
63.80400 128.99001 127.55800
63.56400 128.60500 127.84300
64.24400 128.34000 127.43900
29.31900 133.07401 124.99300
31.93200 130.09000 129.00301
32.23200 129.80400 129.32899
32.48500 129.36900 129.65900
35.51700 126.37900 132.47800
48.67200 128.69600 133.93100
49.09000 128.96899 133.78101
54.30300 128.80400 132.61700
55.12500 128.64301 132.38499
55.85800 128.69800 132.08701
56.40000 128.41400 131.96300
57.15200 128.52901 131.59300
63.83500 127.93100 127.86100
64.56400 127.57500 127.44200
29.17000 132.68401 124.94300
31.82600 129.54300 129.08000
31.97600 128.94400 129.38000
32.22900 129.23100 129.50101
35.31500 125.86900 132.51500
48.97000 128.11000 134.10699
48.30500 128.06599 134.20100
49.50100 128.50000 133.88800
50.17500 128.38499 133.81900
50.72300 128.41499 133.70500
52.91300 128.14799 133.28300
53.46000 128.28101 133.07201
54.06600 128.23700 132.89400
54.79800 127.85300 132.77901
55.27000 127.02100 132.91000
55.73900 127.78900 132.44800
64.81900 126.92800 127.46200
28.85100 132.04100 124.70800
28.85900 131.74100 124.86600
28.66500 131.72099 124.51600
29.00100 132.40900 124.78800
31.27700 129.06400 128.74500
31.75400 128.99699 129.18300
31.55700 129.05901 128.99500
35.08900 124.86200 132.65800
35.41400 125.33600 132.70700
47.98100 127.43900 134.46001
51.28400 128.01401 133.73500
51.89100 128.05901 133.57899
52.41400 128.33099 133.35201
55.08900 126.20100 133.28300
65.26600 126.58900 127.23000
65.42600 126.09100 127.27400
65.89900 126.45600 126.77200
28.51100 131.27200 124.42700
30.81900 128.93401 128.34500
31.37200 128.66600 128.94200
31.05500 128.58701 128.66901
34.71000 123.91000 132.68401
35.14000 124.28000 132.83501
47.94500 126.72900 134.72200
54.65700 125.76000 133.60600
54.96400 125.39200 133.63200
54.51500 125.05100 133.91901
65.83900 125.89200 127.01300
65.60000 125.39500 127.37400
28.34700 131.03700 124.21000
28.42200 130.59700 124.55500
28.25000 130.71800 124.15100
30.66900 128.49400 128.31400
30.89300 128.21400 128.61400
34.35300 122.90900 132.73801
34.67400 123.35900 132.81000
48.05000 126.15400 134.92599
48.24100 125.64300 135.09399
54.13700 124.50500 134.25500
65.06800 124.36300 128.16701
65.27300 124.84700 127.82900
28.37700 130.02299 124.71200
28.23000 130.24600 124.31700
30.18000 128.19501 127.88300
30.73800 127.94300 128.53200
30.43900 127.85600 128.24600
34.34900 121.90700 133.01300
34.16600 122.38700 132.75800
48.10900 124.94900 135.35699
53.57500 123.27400 134.89999
54.04300 123.74900 134.57100
64.52200 122.86200 129.15199
65.14700 122.88100 128.65500
65.08600 123.69900 128.39400
28.34500 129.65500 124.80300
28.18500 129.64301 124.48100
29.91400 127.93700 127.65200
30.13600 127.73100 127.95500
30.19600 127.28200 128.13000
34.10600 121.63300 132.92700
33.79600 122.00700 132.61400
48.45800 124.50900 135.48900
48.46200 123.91500 135.70200
53.20200 122.82000 135.18401
53.38300 122.53700 135.23700
52.91700 122.29300 135.46201
63.99500 120.35700 130.54800
64.12100 120.96000 130.21300
64.32300 121.51300 129.83800
64.47700 122.05400 129.50301
64.65700 122.48400 129.19299
28.31500 129.35001 124.86200
28.37000 129.01700 125.09300
29.68400 127.66400 127.44900
29.91800 127.40200 127.78900
29.97500 126.89600 127.97400
33.84400 121.14600 132.88000
33.60500 121.68500 132.57001
48.53600 123.30400 135.91299
52.44200 121.93000 135.72400
63.80800 119.53100 131.01199
63.66800 120.08800 130.89500
28.47100 128.31100 125.52400
28.31800 128.43600 125.19300
29.41100 127.46300 127.15900
29.56000 127.27800 127.39400
29.70100 127.00400 127.62600
29.82900 126.65400 127.86100
33.78500 120.43000 133.02499
[truncated: 11,387,749 more chars]
