# Supplementary material for: A new 3D myeloarchitectonic map of the human neocortex based on data from the Vogt–Vogt school
Source: Brain Struct Funct. 2023 Jun 28;228(6):1549–59. doi: 10.1007/s00429-023-02671-6 (PMC10751253; doi:10.1007/s00429-023-02671-6)
Supplement: Supplementary file 6 — Supplementary file6 (GII 59 KB) [file 429_2023_2671_MOESM6_ESM.gii]

<?xml version="1.0" encoding="UTF-8"?>
<!DOCTYPE GIFTI SYSTEM "http://www.nitrc.org/frs/download.php/115/gifti.dtd">
<GIFTI Version="1.0" NumberOfDataArrays="1"><MetaData /><LabelTable /><DataArray Intent="NIFTI_INTENT_SHAPE" DataType="NIFTI_TYPE_INT32" ArrayIndexingOrder="RowMajorOrder" Dimensionality="1" Encoding="GZipBase64Binary" Endian="LittleEndian" ExternalFileName="" ExternalFileOffset="0" Dim0="153124"><MetaData /><Data>eJzsvX3PJVd15r0TyCO7M4ABkSgdCQlmNONW9CiYjh3bEOwkQ2hQ/okEktOWkDBvbU+YxwSaJJNkYpJJ0u0hIcQwTJghNA6x3Q3kxS/5CFZ1f6onJc5Sr/u6r2u97Kq7bYhbWqqqva619q59Tp86Z/1q1/0HY4w/ONji9m+F/WPRMj3mXZIct/IcI3temB93dry3sblWr9mtmCN7T/6R2/6e22f2BweN8v8eWEXz35wp/X8r6P4o8an3xIz9Y+BbArPXN/Lh+9HnfraYP8vBjP0/9rmyOHwvd7Sd/Epv7+dlHP28XUhb9H+iqq3Ervv+/443/H+FcaoPjGP5mPnY3yO5Kmb//6P/3+r/MP5f7vRb+b8fnfdM/EJiq/EY2x3zFtvr841Z9nn3j4N/DlVzsc/PKB7zVD4PvV99zrDPvernY/Z5WP08q3zmVPV43ah+juHnzB+57eK2vg2NfU5gjur/qcr3C5bz92C/89nl47r/n03/uwXtHx50/72g/e8FnX8N/jtYFPe7De3eVv2M2PpZ1v3cy+Lts6TzewC/k6H/9w++3x9H/58rXeWz7HmiYb9DmM4Mv0eqzxH2fRP92Wdj9btU5bMrMva5xD5v8LNjgfjoc0f5o8+jyncP+3xZ7Q+T/uxz5g+L2uyzxvqtfq6gPsr7Snz+vJoNf3v6azr7Xei/i6nPO/xcsdjK7171eaQ+I/8x0Wefj1lfvz+Oflayz0nV7uPwMxM/X9nnZvZ5WPFXPlfx9f8jobPPwufHzfdP9Pln1zD8XYj5Zr474Wdn5Ttf5TPPzL43qc+zzmdi5XyqOv9Zln2esc/GTOcN/a/0Z9WryVRdKftMUb/LKjnU5yz+LvWf49nnLX5eV39nZ995O/mqn8f4mYva6HM68+N34sxf+Q7b+Vxm32PN7P3m339RXnyvqs9n9plrn6XZZ+raz38T/UVaNUb8LOx8blb13c/Yahz6/Wcoi80+Z1/7rNWGn1X4+VL5XK183uL/TWb4vUnlY5+JSsNyqc9MNQfRd2U23upne/YduOvz35PV92j2Xdr7/kBoos9f3yeb76ym6ecD359Z3aLz+Rx9pj8P+9lna/Wz1+v/cCKm83/5DydiunFbdPZZzOZAfYYr/x6f6z/M1wb1+bjX5/dMDvbZHH3Wd7SVXOocFqHJ2JX6vop1G6znPE/io89k5lOf0fj5Hr1ukS56/5hhvKphYQ0Yrwns/cuuIfiZUP3cRp/6DYWx1qd9L/+iswXivM/38UXis232fR9jWV08in0CTGmfF5rOnFY+323se36u7vmZP3MNqdZyKnk7/XfHuMdcM9ty3Zi9/szE73E9qcRnmmqO6mexv4axz/LsGpbVdqLrSefakV2XMp+9156HY/ys/n1h9rnr3wdRDH6me9/fCWOf15U4FW/XHvMvRPt3g18f7PqEOX2Mup48L3IqzRPCTKf8XqeuR5282bVn5rcPy1P53N36WR9dN1jOznVm5nrm87DvH93+cR472icS3xNO448x3tr959/s9WiPa9RMfPcamOlZ3X3mGla9jlVyVX6nqM999huF8fUoh4/F6y0a+10U5cb7F7vX0ixPt99sDjpznenYNffZUbued6+l1bi/a8b4Pv60qGM52XXa3qPKb5rKNRu/CzxB/Pib9YnBr63q9yXTMY2K8bHdmBnLvkOw38Z4jWbXQDtWY69el1ctXmvVtZLl/13nw+usamM5Mi2Ls+PK9S2yLdfN2XwV/ezYtlwzt/72RF30Gd+J6+TIrgHZ9RC13pieXaeVHvNV47LrbOecWEw2X5i/MsfV/NXrP7vmPTux7V6z7bobXXvZdbp6rY70mU5dr/9U+Kwu/EcHzfNOi9d0vFZHv9GfGPoaE10Doxh1ja5edzFetbF99jsZr4XR9ZflYdde1OK1nV0fWQy7hmLMQjQL5NpybatyLBZXuU5GY1C+mWt855yVv1KfVUwQPwfxeuhjs2sp+1y2+MrvwufH8c/0amzlutO5vlX6nL1Gdq+nlZjK9TCbj85c+/9Pvo6L1789TPWhtOwa6zXqty27fmXXP6at6Cp52XUVr5t/Oo5eU9lnv117/fU1u5ZFukiDv6fxOli5VuLx75KYyJ4f+W9XyxldI1Uu9hsUj/H6mf1exbovsmX8PPynCZu53j4H9izE+Pzq/6M/7vx2rfxmPem6dGUMeN8F06l7NJR1Y9nnOXJB9dmurt2d61j2W3f2N3H1Ohn9Xs7alqKvc01j1yyMX0Sbb8+uL+w68qfj6DXGa9CHbZjbxmNtf+LseWiz48UdP3EwH/d7zudjvd6//1jtcoE4FfsnJEf1WoKfuZgjum5EcVm80qsaqdIqP/aF3yueGPo7h38/4BZjZq5Rkfn+8brkzV+b8FqG+1GsuqY9G/TRueZsiVXtlWtRFlO5vuDnVfQ+714Tt+qqv/22XIc618Ut16/smoSvAWtXxz5Xdm3D69lC2vBas4yb1xC81jC9amO/l/50HL9u/anrz1+H/mQcv3apttWeGMevWd7H2rO4ir+TQ1lHj7roeua16jeTv5ZjvL9eex6rrh8zFl0Tttre17JKP3uM1V/z1PUuu9ax60Y3BmOjnGbRZz37/dm59nXzMf0ybl4/l0A3e42LNP43XXZtya5NMzXLSl/ZNa1yzapcu9j306Xor55LlCfSsesla1fXVDz+fThm10dmeL30v/VYmx+Lv6au9mfjB5/ltq22my2DX6eqbav9sTPry46fIPYnga+rweulvw766xHq8Tc0/l7ybf787HVAvT/+/vjB5/n33f6r3dj/sa4eY5hv72v31uuzskpe1f/MNfifGvGs5ptdQ+1atYz8+uZjF5Kj8z3gnwJ9xSrXf/9ZX+3bz8U/JXl93ziX2TXLa9l1fG3/Dlh0fsyvrn+L2M+O8fqo8s9ez/fUe/PX2Mhfiescszqu/30cXdsVj/wz4X/a2Z+BdfVZzIw2+13or6V/dpi/J8bxa/Yy+PXfx7O2L0Ib7kemdP77g8rzReL3bV8Ux2x/gXn4/gnbc+OH43uK+r6RfVep5pnVKW0lbkts9bvRTP5OriwOz9Vv/ed+dp5q7qLtzLx3v1tW80TnUDGWBzXqe5+ZxS0jr9lk3/UsZiHx/trNvpNF5zdbN1Lv2Sgf6haRG88Rv7NVvsMthbjK97+qZd+lqvFLYFkcfh9iOXB8Ue3k7yZjKlp1rixPNi/RvKvzzuxZci5sjFn9qtoWvW7Rd+boO7D6/ojfjZ8e+rsrtjG/0v4Z9G3fQ58Q48Pvm5nfG7YpLWtjNbQvwj4bB+qeIJruMbajdnHtr5+0nwDL/F3tnppoLJmd9Hd5+7+ovuc/J9rQXqnfA53vv6jvtKt83bpjdaxbYjs5Ipt5Pbb0N9Nn5TvulvHPfA+v1nmjsVe/Zz8v+oi+00e2BPkqY1sG/+5szLX7fdt/d2Hf2bsc1ccuzViWy2Jnvp9H58pyPtvIhzks1rdX+/2Oi62eY5bL6zq/KzoaPH8/rtXUd2DURt/9vTb6HcH6j8Yym2tr/ALail/NY6VOvojjyu+E7LcC8nCMfXrc/F7PfgdUfi9EGn9O9tuBff82U78d2HfpJ4Y+X5/nfcJMy/JksZijEqM07PdB9Bti9jdD9t2d6Sp5mO6U21b6reqy3wpV/Z6/lTr+vcaLWvs/9mPEMFdHyzQ/lvhm7aR/5838Lly3z7i27nfzW2mV7/zoV/rubzr1m6eSE7XMH/mifqLcODfq984i2qPz7/zeiH7HzOT111zM94+Qx3TPgs7a/O8Za8t+BzBd5Mu+w7Pv/93fACxP97fD7G+XZ8l2GcfHp2zL7wHmj+YF/ew3hP8eqc5d+dV8dfTZd3efL8qZzXvnt8hMPOMsWZzyYzuOQ+0zTrFa5zeE/x0SaYwrmMZzBnX/DOMWq/35wVib7weP7Tu1/e7B79nR9+/qb4Kqqd8raHv1h33O/Gaq5vScY/Y8to6rMs/dXLcJ645T5fl/EstyeK39rmI69RvMTP0OuW3o3yRRHOorfaF2qw611d+SnfPa8vtv5nfflvydvqPfjpXflqjZ4/fi2Vscq2KeeRXZzO9cH2+vX6Tb8psa49XYnzu0PUdy4O+a50C3QB6mUZw3yltlwJ06QfZ7HTV7/lZn+fbQo66ar9tfZyzeb/pFxGxhhWwcM7/VLc+zLk+kZe+Zfwr0y+C/y5lmy++xvX6bozbKmeX4zjg+Tt/GfsOjLSRvFqPqA9Xf3mx+qnOyWvTbVf0OjCyK6fCrTIM+1Q/bx3vivui27LctxiIn2/o72H6H+jGtx38G7f43MOr9b132O5j5O9bNY1r/+8fO3579xjT+tzj7Pc5+e5/k7/GM01V/H2a/6fH320wN4DYSn+V44BD7gMiD5t/v3TGhqd+z2RxHOVXeUxOvGcvXzVP5Xe5/927J+fpGjp9wMfjbuxJ7+8HwNzFqfsL57Bh/T+Jv6cpv7I4m+j27t26Lv+rr1AaYX/0G/4mGz2uy381nnW3VzWrOFtsrvk77SdkrXVN4pWoXe9dAKjGsnele+Ff7Z2LYZ+ZnGuyP9fPP4+h4On7/Xfe5wessy2H7T86PpuY5qlVkcUwbxahaC8Zl48c4b3vUV7o1m0qtZbYeU9VVzmemvyhHt+Ziv1+31Fz8ODFXpU6DxjQqnh2bVWoufh6iPr/jNHbs6w247+scuM/iMQ7rMaoGgn2zXL797w5t1XqFYtys9hD5snt42TH+Zme1CFZ7UFocC97/q/xeo2oTT4/jY/FmdROsCSxui5bVLCJTubbWNKp1DvSxegXWM/B8WZ1D/Vav1CQw7oFx9Ld8tbZRqRX4/NbHbUmsaTs6/O2u4nwMM5YD3/N+rlUels/n9XNSifO/s6Px3xbE+BrA7cW4qI5wO+R5fSH2JyZivN3u4jq1i9tHXH/4pYNV4k45rapZ+BisW9wuNOiPfqNnGlU32aPOUKkXzNYsWK0gqiN4v4qPfvvvUWPYq05RyZXVHLo1jdfsh7Nm8oKwai2jG9/Nk+XqxFbGi7UJ9HVqG1Gt5J9J3qgGMxNj5/ZiEGNx6/cRteb3Odh687UYlju7D1/leS7Ja7lZHSCq9aDdipysD1aX2quvLTlnc/h7QmbrU1FtR/W9R77quW3Nx2pC1fhq/9UxR3OX9e99lTqX+v8fvV5ZHvVZUs1h85S9l73etNjuDduy8aK28v/U8qm6WKVOpvzYjj7WDzO8R6ijtfbsHptu/atyHNXHcNwYo+pWM2tTsE72P4hlfUQ51Gth5msVf36I+XOi8/NjeZVWxURajPnzcbQm59v98bqPdTBWG8vaVB3A10HZPS1VbVQvU/U1X/+6DXSsHsRqR6rGVY0/lYyP1ZZUHqyR+ddOjYnl9feRYF0xGpPFROPH/KeCnNnYfB9Wh8Lt64P+7PX3tZ/bRJzSqxicA4xhsb6W9cDgNTBWo8Kx/lJgrIbG8qj4qJb2eohl58v0FR3W2Sr6jjaLyep3rMa3pS6nfKoOFfm8X+nOJjn2qKlVfFEfnTHcitrfTK7K+TMNq4VVND/qFtWzqrWqai2PxXW0t0JfrUXumRf1qhYZ1S231kHVa+3rYpEW65bWntUKq/dxMR37TfocjIPVIaM4VV9d414EfVbDUrmwFhD91lZ1zX8W+2u+qKbDxlmpN0bnGcWq/lSf2fiq91V1c+xVH2TzslfNsZq7Us/zearPx8e+O8/VxzFXn+u5BGOu5GE5ovletb7+E50Dqy11apKsvqByVWqV3bon5sTnHjEN8/v89hrh8XNB/5XPUpUHx4PnquqHrM6njqs1SVZbZDVH9r5RtceoHsneP2oNIfrYscrNanm+zsi0T7s8WLfM6oNZ316vapFRXLemuRAtm3uVL9JW8tocZvVSdd8eqycupD07Vm2+Pol1RKZ/gPifHrV6JNbTlD6qLe5ZX7yN6Kr9qBqhqjlWaoeYT8XiOUb94HhVXZLlq9bsVE0S4zAmqw9mcd1+sI7o58DHWP3R1yGxftitHaqaYKWWWK1FYt0Mc1RqhtX6YLeOWKkfRvrs/r9KfDcG9b9wsNvdPqtNvv6w/QWwqMaY+bMa59mCP9JU/UqzNX+m2Ro/W0fco1b5w2L/daP9A5jVbPz+XjZbS2Px3RrfnrXSmTpsRR/VCjNtpU/vsxpj9bXwvx+zuqiaA/wdmtVGq/VR0/maIxufqk+aVtVFTVf9vYy5XizGR+N48WDPFvTZukVfh8H+nxtH72GN6mXqPLbW7bBOwfrq3Le2l7GaV3belbjZHNVxRDU7FVepNfq4qj4a05L0EdXcTM/qeWqMUS0xGm9UE1D1pWpNMaolZjWsqHbJ8kY5cFx+HKwWiW1+n73P/f9v9rrj65D1i/ve36kTRhqsDUY5otjZOuRq2TriSi1S1SSj9caVOLyPMsvjY6raZegaaFZ3VLVHVgusxvqYTn1R5Y20qk9/T6XKo+qKWb3xVwK7LTBVt6zEert0MJ9jNo7dSxmtwY1y/ArEXjrMc+U+T1Z7RG2nLmpjUHXO7J5KlV/dP8nGZHF+P7qnMqrJstooG6+qo7I4VU/FcbAap/XbqYVmMTP3WWaxlZhq/RVjs/sjK3VQjOvoMSaLi+7ZZHlY++uDGO/v1jyjOqkaA9Yuo/xYw7S4dRvVMiO7VXFRrRDjzibayF+JzeKVf0vsTE30JHydHFHsq8lujJt1zxvEojrpjLZag63mPekce+TqxnzmYP/Fbb1ZG9ap97AXYIs18KrN3ieq4pQ20lTzYL+d+vGWGvdsXVvpfR04Ol/TRa8Hq0V36uFZPTu6D7dbN39uHK39Yg14Ccb4XMNY7pladlafznJUa9tRniiHv7cR66xRnr1r4tl8RjXDKEe1tq3qwVntuFMnrowtyleN74yjUrvu6rJ5U7XtqK69OFPj8vViVafG2rdvs36i8VTudVU1ZZ876sPnnKmnZ7FZ3bzS7wJbv/9c8JrjfFd90fsA23FMWQyrPav9rL6t5n4hsay+3a2TR/kq9+xm/mo9PPJXrJPj6UJMtwaPsd0aeTXmi+N47fuvAk1U00ad8me18WUcrYejht2nW6mPV+rlPtcXE/0lOGevxTq2r7FecvOBMar+jfGqrqv6z8ayDF1Tx/GpcWKNfIFzxVr5+0jcpaFr/Ki/5HIuTsfGgnVtdr5RDd7X0yu1foxFy2rqLGeltl7JWcnHXlN1/7P3Y46o3t6pd2f3OPs8M7V9rM9Xa+uqv6g+//rDdqbOnsVUavIqb1Rbf4+wbG46eWZiby/q/PmzOrfV6dUY8L304MF+mZiv+Vv86w7m402DsT7e6ryvc/t+3HeDPqvfnzQfiHKr+6+VHmvdkV5pfww0rIbO6vldXyVvNT7S2HYhsVF7dvzDbowfmF1PfGhRrkqObnyUz9f9O+fAOEBVp/JWtFu4hdd/hlgW14lh89ntj70umOMxyPfYOMpZInvMGfo8j6nmMGM8x4zpsxzd2CxPJ99s/6q/aDy3yipzg+f7aEH7KJjneCwG9cwYx+toT4ofGruq8r8KY2JsK+JdFQbY5VwqdoZtVsdSYW3I9Cr6Z0V+FVOdl6jPjAFWxpPNjxrDcy4On6vjNWy9ieIQTB/xgeeCPlSsj/GMjnEWxXc6bM7rI/4XzQlqOgyKjWGGY3V5mmJWs7rnnH8pnkPGmha3Raswk+eS/GpNR8ZOnhsxz2JxGXdiHOtZp41YlFmVc1X0rA/GwKoMC31qbium3g+ZvjP2jG8xn9+/LAx9C2lf3LHlRG30+ilfFIdjWs1zIfShv7M2pcLCtsR2+8liqmtOFAfzjAtZk9IgA4s4GbIy1KI+01TWk7BzYDrmw7UhHY7mrZrnNmd+br8oNGaXRsxPLFbxMou1845yMMO1ID43y5fxPeRUPp9iOMyi8/0i5KkwxixfthalkmNx8RmvY+fj+8z0Km4rX1O5OvnY3FXz4PmrvMqHrEj1kfEuxc0wNmOBFb7HxhvF3Cb6Vsxt1XueZTGVZwkxdhTFYsyq/WVi73XW6VfxNrP3uhzIvpgWY1j/GSus6I3TVZ7dVM3FmB/GP3CI8ZzOXgOvX3nc3QczrR1HXM/YzN2BGdezWM8nK/FolkNxu2wsEferaLG/KoPMdGebWq+PYlCntMjTUJsxK8b/tuhQn2kqefYYz4+KRcyuazO8cJZVVrVb+OUad3HcZGQXC/1kPA51ah6y+PUfY3peu4UzzrDMWVYZxVRep2q/6DPOlPHJCpP0XPQxYYpjdWKUv9oe2d7csXLuHfut8QMW9ltu/x+CPn+LaE3/6LjJD9X2Udcfxkc88ZmD7pnBmV6XPVZjVT5jO1tzsnVns+ep1rFVc6gYr3kxmNMXx811Zmb/MGL+FjHNjJvtxTNfIJpK36p/7+uc70xfs3pfL6+y2CpTjfryuTpxswy2835S47U4XwdFDqVi/frOjNFWWW6V4ZpetXt+peIithr1+ZywbM1hFI+xqo+qvste7bWPcqjzW9wY1Lq3bC7YM93QVLxinFG/0Rgqz5dTuRQvZfxucflYPxkrjbTfcbqMpS5Ox7hkZGxu1JzNvDaV3EqnjtVr6HUZo/THtn/ZbSP7n267QHxkSouc1LSMo2b9re2Mr/rYv4Njv/+025r9lbAFtBErRLbH8piuwh6fLmiwX8UNo3Gava+g/+NCXs8Vo89KFsf8s4zT80nrY5ns5zZnl8ZNToY5IjZ5GzGf64vNnGw9HsZnWtUn0+F48FwyzsrOH2PZ2BSH87Hs/DAPY7WKZ2bxrP9T4zgzwz68bwtv3MI/T3IMpr0t0FnOiGma5iecH+fV94HxtweGsVmc1xuPRC5prMs/Rw+5JOOFv0zyKGaY5VH5qnmQWfrYVe/5IjPfj9LenugidsvOBZnnVg6Jaw+zGM8fH4RzfJ0z1Hvu6PW2b3pjdu8dxxnjuv0xGE+FC/4YxGVccmuOCmucGUMlVxanWGIn7mwx7izEYGy1XxXfidujPzvO9Bir4rL4iGNmcRkHrXDgbAyv2Y++Vdgds+ujxm2vE+vkqfguOuuO/+JO8dU5iJip0lwH/8oiB4lFdur9FXa7Jx/usGc1Zpa38tp0WbOxSL/P1qp2z03lUjrTdo5VG/o7vLi7XpTF/VYxxptnwd3Yap4oznNJ48mKI0fcmmmRa3tfxH6rTLXCiCtcuBqbxb0gYqrj9+y3Ehtx4ciPebtsD3N0Y1+AuGrMCxv6rDLskzjPiGXvcW5onjVsyfPCTnm640FeUuXUmV5xnIhvr6zvxXGUSTL94vQZS2Z5Ilb97KivH672Hfkz9l1l43i8BK+B8dHnhe65cZRH++PnSTuy5GVo1ox1c8ZXI26seCxqWP8Zu84YcZdpVjmnb0M+af7vEL9iyBEXjsaSnW8Ux16Dyrl35hT3MScbB2qQ9bI5ZXNo+oy3/k+wSHu5qEEuy3zZ8UKO2flYW5XzLkKHfuS8kd+z2z1yfTDQGONcdSvnZEwXee4fOy3qvSZ6PzJ9NcbsV1w8Y5JbOfCloZmn4rxM5zWMeZqOcUmvUbHmOzWOsshLoGF+1NwGpmJ8bIXX+vNnOau89pTQIatiui08VHHLLh9V59lhvv61ieZNzQPG4r4/9jyPzd3txEyXcUfLkfE75Ioqd8byMFZpT4EWmWTECn2sYprR2F7vYipc07PGjI0qfTZGXLPJWCey1PeO45zG6z2zfID07/XeUO9zY4xxxmgsqFUsELWoZ/k9x830EdNU7LLLQM+O49yzw4GjXIrpVmK3MuBIF50Dcr4qsz0L+rNgHd5ZYY3MujGvcch/G1bhN8o8R6tolDbTRG2ZT7FE9KuxVzlkJR+OTTE2NvYhdGwukM+hz+IrTBH7nOGJe+bLmOlszhtBvm7eCof9r3D82KixyVmmiVzTx+D+Y2R/61pV1Fdjozg05ItdvYpR7NLYWOZj7JJp2Ppc0yg+V2F/XlfhhfbbnsWh3rQvJPnNIr1nTFGOf3A5ojwV63BL3xfjLM9MxEe6DgescLkZxjgT12GFXa7YGcuqq3A6s2eb51lle0zfYYYs9/Nuq9YkRtwwYmyKIa5WYXtVXhdpFL9jZq/zM26czyQ5lBYtO0/L4du8Dxlehf8o9tbhbZlf8assJuJvM+szkbNFuSpjy/gZ8+F6VBxHtGYUcyOLVDwuMrXWkvG1aKzKZ3HGt/7n0DyOcTllyNm2xGKeSg6Vq6PfO7eKq3DCTs5OHsUqleaDQQ6f52WhNf3/CPJhn4pFRuNAHhrpM4aIeTOOqXJb/kiv1kia/YrbesP4KE+VX14SedR6UxWDHPMnD+b1pv1JMJ8Pdca7LI/3XSKW+b1mcbnX/YiTRRwNjTE670cWGXHN25zuQWddfhjlm2WSt23Io+aR5UP/Kec/5bY4n3asuOKpQMP0xjOjOMUskeOp+IzlRbEd9uhjFEtk412tygSj/jEXW2uJMcgRfd4q4/wFt7V4jP2lcfzckBF61mevOdMiF0Qt40kRd+zoO3kjnmn6aCzGmyraiFFGDA7zZtq91o1W4jp8ttN3J54xvLsP2wpfzFij4rNV1hhpZznna/bqN8VX0BgXRNbHtCo+y898xvI817s+OKPD9uujxwOVls1Bxi2jmOp4VjN2VO3rM+DLeF3EziJdxt068V2GWFmn+Zjbr7C8x8ZRHpZpcLwzzHCNuwDbTt7HDnFoGP+Y0Pr8yCE76x0rmmgNo+KAUbtiftF6yUfHceYXjZ3pI45oumfG8XWQyO0yBvYo0VY0iiuuv6dfAF02BmRyXYYXrTGsML8Kj8zivFXYYMbBOmv+Ik2WgzHZTNfRROel+s7mY8/4heSIXjdlEZPL3gtbcnrOFcVGzI8xQJW3OlbG1arxmd7rZvyoqfbX4ZTZvLBcalyMJTH2WGGOURu2VxjiQvrO+kFGyHQdrhjlYnPi82VcEdcXMj/jhWjReJWG5fFzk+n2MPZa/TD3d6vO5aTHv3fOV+v42P+ZLey609/lcfT5xSfVHzLjy67PJ3d+rVVf3p50tsd5Xj5s98pnucwujx6jr+b2c7KF3+N4nxR5s3j2Ws2MK8sz8/qyew22vg5478EeuWxs3TXFbEyz65NZvj1yVcZs9xGotdHdnNn9CLPjrNznkI1J6S+N/LnVM/dOsHF5/SVxLreBqZjVh/dQVO6HOJVolkI+zPmT7vjU4djulzk14vXF3pfdW2D2wDh+rwHL+5MkLrr/4FSgrWg69zycKuQ4Bf2dgjZ/rO5bMMac6ara9xKdjQc17B6IUyMeN7t/4BdEjLrfwLNr7A/jO8+Hxnxrjs49EDgOds+D6V6XaG8fR58Fze5fqNz34GPZvROV+wGy+yTwXglj2pG+EpfFYFzE0Zle+avroSvjiNj/7P0GUVznnoIob5YvG2f1foaMK+M9DZW47B6IrM8fP1jnfocoT9ZPpDlb8FdsjxyvWc8Ut/Y2ez9DdH8Dy4H3M7D7G64LTTTu6P4DplFrtitar/fMunrfhOkrmmwtcnZPQ8WfrXXeY+1y5b4GvIcgu1fBcl0IxpbluDD0vQXR+C6AFu9lYPnRsL/KPQlRPsyd3beAMbN9V7XRfRLRuWTPeM7i2D0NHT27HyKLfRSscm5430P2Gl8dx9d2Y7/ReK8eLFvfjbHPDH4PSNb3VTB2vwPGfvpgKobFWUzlvgqM8XFR7KdFTHSPydrPiwf9iy7m++M4//2Hw9b6exGM3YNgtZEXRJy6X0Hlq96PwfRK90KQt3KvSPc+jE48i1s29rnGI+vFWHzNLAeLi+Y/ek2r9wfg+JSp92K1D8vxfDEmu+ekc09KdP9F1GflforKWvLOmLJ5sPswXhw336sLMXWPAGqy+zNUezUuutdiEfosd2U9tY+P7omIWH2H41fvq0B9ptvLTvqehNm5qvqjtegL2RoD/vvD/t+74yfHUeatxmIMHvWsf2P4LG/E358U+ZcgLopZij7mfxJsZk25j/9yIy4b5yzztXjGoqscFGO7rNjz10q/Xp/pZnkuctpODGOoM33Pxptd2hgf5evkrMR5tss4LWPHl4jOrMJR3zc4y1WxUYzqxz+/AGOY733OsM2OH3D7Dw7OWpUfNazd++zY9k8JPZox71MFLVsTfgr6wvaIp/7yuPn3WytcFf1RnPIp9hqNmbFCdZ4Vvtnhq8jJLAdjixmn9awW/0Yu07G/passio1yROeteOEviPyqD5bL9Ixb4jO9I2ZZ4cGeh2b8F/UVLlt9ljZjt+xctq5Hn+GwFR4aaRQrzjiymtezoDcmxXRnR85HUV/hlmeJ/qRiZvLPnstsn1vG+JppUwyK8b1Mm8WjVWOrbZ6BquNIg+vZO2vK92C5yGQ7HLf6GlT0Ef+cZa7II7O+M3tsIsdjSZw3ZKkWe8HZrBa5q4rLxpdZlRtX82EOtM442Zh8ni3j6ejX9i7j7XLdLtP1MRHbZczy0aDfjJFinNIzv/k8K424aqZlmhfAz9o93/R+pjEekfkVg1WsavVH7NPqHy+M4/zLzOdXvIzFRayV8bZKXFWPOl/redG9HmrOzJZgbrfw01neigzxBbdVzEvF21y8SPqvcE32GnRyPZPkYa8v5vBbFff8OP7+8D7kgRG3zPxqHF3OiXnVeP24XnK+lyCnnb/9X/C8UzFPb4opRu1dn9qfPcbxM4vWf2dWWR++R84t+VT+V3vOzjzNxD/ttk+TvAtsV/t7MBwH+pU20nm9H5PnrWwuPE8zzZOD89OMfzKd8vk4zINt6rnayP6eJLZqvkzO3Wu+7Cx67TEm0iyu/yifn6uV/31w6Odje63SmO7pg2aPdaaeE86sXcX3zcxaUouzHNW4S81+uvqTymF5zDp6O7Z/EWNEzug1mT/Seft3B0O9tb+PtGF7pvf7DwZmDFBpvZ/FKxaq/J5rGqvMmCoz05waMZfMNKv/vcKPaz8Vv4xio76R9al8igWa7sFEY9b5u7a3j5vrMhlDq/BJxqwq/DFiphnnjMaRxSp2pJik8cYKd/R2O7FuXNaueGDEMyO+qnIYTzPOqLgitjF+p3ggtv8Y6SvidWvbj4Mproc65mf6KpuZYXi3QvOaxfwM2ZC3CnvI8s3kYPm25olyR/wqi8/WOkb8Dtui+K3nwHJWGV+H8/m4aO6qXC3yzT5vuqp/rDjGGWa3WsbVOnm6XG1r3mjsj57A+GbY3IUgn8oZ5evMj8/B/rYt5q5wuoyzmRbZlcrPOFc0lozL+biIp/nz6PgZa1M5vMYsGntV6zUvOD8yPN8+y/g8X+v4qxpkWZ5HsP6YTnG1qo6xN7OrB+1V2MdzYDxF5cz4GcuTxTG+VdVW2OGWOIzt9KH0GYPLNMapKlrkXlnealzU9tLBnnH7LxFtVqdT7MxzSd+uGFRFo3QYo3J12jpjq9QzV1NrCmfzMbPatuprD2bE8u+RE+074yiX2jN3J3+U4+mCDn34fqiwsBl+FuXIdH970G7R/a0zpfHzzLgezpVnL08OvTZSMbonRV7vz/ic6Z4aN9cjfjnQL5D/qXGc1X1ZaCP/2vaXZK58/F8exvKXI2eHvr8/Bo3tM15mc/zBcZTZWPvTh/Y/HnX+gzkuT8SyHHvkW0bt+agq5lKzb4x7pKhVOhxDpjMNsjCfR3EzHDvTVjRmbxg3edcbnPYNru19ru19wTHjYpnfLOJu3vbS+DmIeBmLqaz7Y+fHmJ23UyK/0jHte4nvvdAexb4X8rM8p4gmyod8sBrzS4PzwKjvyprBai5llWe+mhkns9yMH1a43Z5sr8MpGfeb4Y1qbJg3Wu94++hzwlnGWI3JNMr/C6Q9Y4R3D80SGSPMjhmH+/GgveKvMKVMm+Wr9jc7rtf44D52/RU2q7njMbPV32V6GNONvS76RR/b920s5/WxPwdkTK8at9rvNOepspauMtdsbq4X8kc5quv9fOyWNX/R/MzwxIjJqbwXCvkuupiM91m+i4Nzoy4n7Obxufz7MmJ8ZheIqXF1clVfM5WPjYOxOdZ/th4PXzuMU31U9RljxNju2j/FB5k+4onR+WT8MeOYV4nN6B4NdKsZS1t1jDd63aOJbtW8CD7P7Lwv4n5Mo1hipkUumfUd8SuvW5xOzW2VfWHMVYjxtSMVE/XFalAvBrHPQGzWVxTPYhVHm+GOmbbKF9W4WI6XAvN+Nu9+bFFtUumeDdo7zA81LIYdI/taxlEOlo0HbSub67KxLUyNMbrZcW/NpVhZR59xNtaeMSvPpWbjGIvLuJnyV1gZ81nbIuLU+2r1XXavpzEs5Fjs/cjeC8iyomdrIm9b2/5SWLae7Slnq/4vII7pmLaaF3mbnUOkQS3qmX+1S4f2S0muS4MzpSfHUdbFNJeJMR0z07I+Xg7iLhGL9JF1c2C/FUbGNJn/DURj/Mr8bwDdI+M4Z3uDMDaHGF+NY6wtimM87Q3kOGJvvv3BwEz3YKJd+VmFayltplcxlfifbIwv4jrRPEV9K0bUzfE2Ea/8nj/huakxeU6VzQXqqrkqfWdsMWJrp8ZxVhcxQ8/dsD/P4CJeh3HROjlcE4dx6nmePi/jXxUmhhzt9lHnW15fiYnYmIqPtMajbCw4nmi9G2tTvEu1oc34jaP9uNt2+FGVn1V0lRwzcTPncitj/60ZYxneqvxjj9jZfraMh/UX+as8ZdVmXOq602XcrmIdfVUb6djrVGF4Hd632u+M47yvw0dvHOI7fE69B7McqO3yvOp4ZvkfG1+WB3PZ3Hf7Z3GW/9FxnMehHnX/xWkUm3sMcnkm99jg7OqGy89YIIu5QOLZuVRyYaxiYRcG51YXxlGWhP7HiJbFPCp0GaNS+kyHuWe1lbF6zVWwLTyNacxeGDcZ2KqNWFkU+2gx1mIYT7Ot+SMO9mKi874uI4vYm9fguSHbirQsjvGtiKcxprVA3CJiGINb7SUXo5iUqpWpfnycaTyns2PFqfA8/4XYIvrF+THtQvxKo3hj1ccsYm0slx9rpo/iMz5Xia/m6cSsvmfdFv0Z30O/WjfH/J5NbF1Px+zZMcfUqvxs63MkK5ytmifLpTidamOM7W8HZ3J/H+gX0l5haWvbt4L4LPapIPZbzthaMORyuHZsGUd5mX/eJb53nho3GZfnXdnfkPP/P55yuf7CGeNwLNdTEMt8aJkW/ej70sGY5i9E/tWedKZ0TxZ03n/54Ls0+Lo3M/Mjn7p82Cr/4vJeKui8H5mU9yvfI9B2mcQ9QuIvg39tyxhVhWMxP8ZHTMvrXh59TvUGokffg4F5vbVZTIXBvGkcZx6R+edNdllY5s9yvY1oVU7Fkao2E8/YFNOgDtv8PmNeqPXx/vg9h61nKuhnfOUnSVz099eqfEbxmurfnPM8pMpl7nbb15Ec9zvzutudvW4cZzKrIftAX8RclD/SZrpZv9dlPGKmNj/DfiLfrL/Sx97ncxLxe5zHa1zp1hrW3yOr1vCzuGreSh9MN9vHln5POkeWb7Zv3+Zr6J+FrbdB9HvwsI6mYt2xZXFqPr0fNVu4GubxNvN+yRiY11XGVGFqOFdVlpXFRCzt0ZGzrkoOjGXxj43jDK/S12MiFuOVzo9Jaf5LortALHotVS6MVZq17bcO20eDcXhNpss4VoV3VVkbjov1d1HkYmO6Whhz9vzL6nM0V/vewfei03waDGO8vejiMU7FWBxjUlFcxrCivIpBRdoXoB3Ho9iZj4nWmal8yP6QiSAvi9ZOYY5KzDJucpcoJuJmLxViKqzupXF0DDhOFYN670O25rWMvXndM0Utm1fz+TEsjTlCRrgMzvvU3L5E9Goes/cRGsYrthmxwaWYi41XmX/9qzkU01PxTIfszu9XeB3zLdC2kPbIqtqTZHJ7sbhKvgp7Q391bZzSLcSXrXMzRsb83wr8Tx2MsTXG2HyMxeH6NDaP6jmVTw39zMbVPlnIY9zNLOJuPpeKifzM5zVfmohnMb7Ntz+Z+NBvbbZ/6eD/uGu7PDRXi3zefPsl0D5C2s0Y/2J+77vsfH4MbKyo821VXqY0qPP7HzvYG9z2fW6fMTB2rHgYMjAzi6kyHM/DmP/fJZo3jZh3/bsg9m0F/9uSc3nbqHOrLFdV78cVMa23iX3f9p5gnx0js2I+ZW8r6qLn80XP7WN8a/0/d//QvMrnuD+xu4Ue241fsXbvizSKeSl9xK626hlDq7I4b6pWfyu5SkVb1US6KhvrnueeDKmar9v3zDhf42M16/KTqlVyKb8aS6eWX8k5q62MC3N15++ziamcnx+aSZmmwnkqGmV76LtjVn104piPsSSln2FPmGs2PtKbpsOgPLN6rKBj3OZRiLt48F0M4jJmxBjLRZHTx2bajFFh3GPEmJ5pLoybHOjC4K8FOz/MdSGIVzmiPOi/QHyPCv8F538U/Fv/xln1WYRVnR/v1UB31RnrS/lYHOtfmcW+GMRfHbz+H7GZLWyJ8aBqfs+PopyZrjpubyzXSwdjLArPq8qQzFhcNAalr8RXYyPWoJgNe01fKugWt31JxFRyLJCD5VqCPD420rHcfk7ZnP3LOM5fsrnH8+jEqzzVHOp9W2FYNn9m1fdV1bDuWuVZFeaE41VtGcPy7Z5RRc+JZM+R7Dwf8TtivxNXtRn+lMU8TfYz9mTbLkfqPBtxhilZ+1eH/rtfZp8cNxkP9rHGP+W2FvNliGexT4H5dV2fhH4XkYPlMo7E2JIfC/bv+RL27zULafdmbOcTQvOlg4/5V9/Lov3jzhbSH2vHNpXr8sG+JNoj36VxnEUtg6/dukTakVWhRrEl5r8Mfs+uVubyxnF8ndpXnJn2jQe7BP5Lge6y86u+kVmhxtZseTaFrMqOV67zPtjHZwsy/vSmcZM/zaxD6q7P6sS9aeS8S/mz/NGz/LxVNW8DbXTuHW0nBjXr/pth/NjmY9Z2xbfsuNP2uqD9deCvcK4OC4v0yKn8Oqz3BDpkW2ZMz/zIsrqsq+rzbUyjauURU0OOVeUTkZ1E7Nmi5mxDs2efHav23XkdTipm61wtRMfaXq1WqTl3LWM4uJ+NoVJv7+ijMfu2iPF052iPPD7W142ZFmvLnydxF4W+Op7uGFDH/MoqY/D2O8X+kA0pbcSbVO7PkPwz/IkxkWqu6xDX+X+u1jaZVXhQlydFnKebRzGXamwUE/WF82tbn4+xnsr7QuW44HJE/49YvxcmYrz/Uch1AXyPij4jFoTxTBeteXoU+rk46uukfExlHKtdHZxZYV5mVzfGd/LgGinvf5FoTfci6DK2FdWzI1aU6RVfqvTH4qq5ujk65zOzBu0lZ0yf8QDUXYVtxhE8t/k02VbG8aLIh+wre40xPovxeoyNYtCq41tEbBTna4ms70oOnF//Gnffs4xx+XEyvnXV+aP4iJFl/7fV61PJHb03o3lH6/bD+FZV598Xs6ysMpZlwqK//2bGOFjE37b+DTQzxVz8GqGqPT303xvbEo/PT1S5O37fhv2rY+R2nt9lc5npvwX2v8CyPlT8X5H9v0pyeq5oz3385CHmk0HcV8GM+SHrU+dgcRHXw36eGny9WcT4Mg5oZs9ljDSo+8SI+d+XQNPRea3xuk+Mm8xucf6vjeMcsOKr+r/mdOa/fPBfghw+9tLB0Hd53GRsaztyQ+8381wS2x8ZN/njIwfdpaHXqPmYRwbnjhh7eRxlfIw/rvYVoUPWmO2vZlzRzs3zQ2OFuG/bl8dNlvjAuMnjHgyswuwyQ3bXWRvXiVV6tW6ukvttjZyrFvlclzNWzjPqJ5vbNwf9dV7fqP8sXxZbzd3RvtmZcUHvV+vjMMabvXaKl/4MaH8G4n8GTPFKxfEyfxbHjD27spvn7pFzUdQq7slyqfy4j0wn8lW51iwbi6zL77bmYzm3zseMrmqzuda4d2+InZmbd4s+I5+Z/77T8b2a7LqwDnOMYit+th/1rfhjpO1yUbYGTunVPDDtxSQmMsyT6a3m/3nXL4tDTlIdTxTDfBGbifpmOsY6sziM6eQ1P3LLDk9V7LPKVKPzjHiiyn09iavwz4inKj7Z1ar5i9bgZdpsnn2+iI9eFzrFJPfglhirrJNTxT0q7EKguTGOM9woz2qKof6WyNE970qcxX53HGWKTHe1aJijGudjjXV2uZ2Pn2F+mGtLjg4j3DtHxmqZttJ/lO+lcZQPdWLM/kXEYjzG2PbTgSbijEqbaXAelYadJ8av5r9DY0wW2zHkGt0+Iubp8/m2SvxLEKs4F8uVzRsbU8bvIk0lxww37PA+pkN+4c/XtyMrVDHs78Vlz5ZkDPE7Q3OVKovbI0dkUf6/LebIYp8emgN6DlfRV54ZqbTVeazwzWz+Z+KeDuYTz4mxy04s09raRsY5URtx0Uo85vnq4HxUxSPTZEwyikGW+cmh1z4iQ2V/t+4vSQ7T/8XgjNPrnhpH2Skb01ODM8kvgV7FzGiRe3rt14ghIzX9XztjcSrHQuK+EsRinF9LmPW7mmeg1fiPE/PzifGM4V4OxrH6L4l2fB0ukXGoPi6Pm1z34+Mo4708jrNZZV+DY+yfxbAxer8x34zB4hb3/fGaU/HYbP9Bt1/ls5Emi5/luj5+lul29SqmontzQ4dcUWkyHcuXnTPL+8sF/5uFjrFL1Wf179x1OKnSGItmvBT5qPFCdlzhodmzTbscNeKeW3js3SNnp2idmEyX+TL+U+27Ep9pPXeb9XfY3mwcs5k8705sJrePzfgk88/w1b1jonErn30PUO3MdzZo/2G062B7MVoWg+2M0XbZa2WM0bNIFXeNmGzGaNUYMo1nC58fRxlrtc+LLqYzPozP2i+Sts9DO2OREVvF3FHsxUJfXmvMEvklaqocFcfB+CjmUe/Zz4gcEQ81u9iMz7SfCXTIQ5k/MzVfnXOOcrExXhRxF8ZRruj9ns1eCPKu9ug4zvQi3Q3o+4LQrMefdtsLsL0Y+D4NGn/Oprnq7OJh+11o+64zi73asIp+ht91YhTjqrC3qF35sQ2ZGepfCvq1Y2RvjB8pprSVZflxvhTke2kcZ1zms+9TqPHftTK94gEYE7Wvx4p3eV3EjJR/hl3N5EStb/P1fcUKqu3RsyLVa2G6DhdAyxgRi8OYKH9kistUdBEfqbCTCpeKeFSVz1SeOYmmnkGJLCfql/VRYTkqX8SCsji1Pi6L/eoh1nOYytq8aF0bchHFgXCNG8Yq7V8ITcSKUM9YjvmfGj9gF4oPLeMoj4k0a/vXDseMBSmus7j9iMdgnq+Aqb68HpkJMpyIPSlm8xTpRzEgxloqsYrT4BgWtz2XjAHP5a/H0bV8ZlGs4lkLyXNZ5FlE/OKObb3cuv9G1/bIOM5vGNOpsiFkQHYc8aAKF2I8SLU/SDQPJjpmM2zJ85WONtK/iWgzDhRpqxzI69/c0Efn6GNVTuuPjWGGu2zRd/PgOjvUKZ7j21S7sZ4qw8n+fl2XyXSYzkzMnjkq7OTsDuPbM29lzMhR1riIiXRzqnyVevoerGlLvkyPnAfPLeNLjP1EeaJxzMxHN2e1bRFtrD2yrv7VZlbXnuVA2RqYKEblWY8V97kO/kyH+mj/+pjjPDN86PNgXe6DNsuBqvzn80IXnVvEgCrcCHlNhS+ZDllMNgeKE0VzFq2TyziS6p/xpEq/nxk3/x/h/Ko45COdmCwOYyt8Z8t4OmNATWcs0ecci0HdxSC3+S4MzpXYuKIxr/ufJlvPmOzZwP79uh5/l4zNYo0ZLaDFGORIF8bNa+x3XR7PoMw8U1mIn5mPuZb4VbtiQzNciPmviryox312nLVnhoypG5uxJzWnC4lHv3/N8ThrX+0Zt2VrnDDH4vR4rJiMxbO+srExlqN02Cc7Tz/2ynl67sP4kGJGigepNUyoyThBxotOSpvpo/wzY2Cab42bXCXjOt9yuuh5hJhP5an8zbG/GT9gH39zsIh/YAyaio+ehfipoE9cL2R/s+x/FeP8swvt+YUVvpPFKfbCmAuymYjPZFrFc9T6HNMh18FnIZoxvqM4T6b/ktB6hmBcyGu8H33GRP56HF8vxDhPRYfc5ymRhzES1v4UtHuOge2KmSiOUmElip0gP2G8JGMl1eNM+7HDccRQFFNR9WJkKEtB+7FA+6Azz10W4meG14yqNstr46jwnDc1tFv1FVaEejtn7HcB/brv2YS1e1bxprEfH5mJZTHW5tfD+GcERutiKmyFmdLdPTR38XwiYhXKF9Xmt3CGKC/yg3ePmzX/jBVgLLNK3Vzl7MZafLW+y/jAj4t+Kizg3UXtWbIfjbPKByo6pYnmdxHts9xi63l6vX32bTn3W1HXZ7GZzvY79f4sf6XWr2rtnfr5njX8i+Pm3yXrjuEiyYNj7JwPHkd192r9Hs81qv0zbbQmRNXeVd9RrT4aL6vPq/PKavWqBtxZG5H1oWI79fROvT7TXSf9R58vqoaOc67iolp7NP7oXNT73OrjXsNq6KyW7uvlF8bRWuh3waye5zUXnP8a+K7BPvp9zfVi4Gf5lJ+NEevfUb19Ng77vSp8VwttHY0ah+q/atk8fj84/r5r8/u4RT+rH5sff6dmc1bVVnSZptJHdbxWu8N+WT08asN2VaNV2tlaudJFtWvVr18PkPWDtWRW31aaKJ/SYT7VbzROtYaB5f4bsKgfFs9yVHJmOV4WMb5er2rgPueXA+1Xnc7qzV7H6tKr/5NON1sHV7Vqr7c6MtP/9Tha267UslkOplmCNqxNY1v0DCu1ToHVuVX9Oqp1Y11Y7Wd15apW9RMdez2rQz9y8D8yjr6ej0Abq1u/kcRj3mXcvIf/Y4fjj4lj3K88e+Z+p1+KcVn+j03m/FhR/+C4Wed+4KA/8692L5iqjz/g4lZTNdIHA3sAjrfk2iNHFJv1+6YkPsqDtfGs7mw6VlvPYh8cR+vpWFdnNXemiWKjnLP1drYWga1N8MeRr1pbr9Tj74at1dyj/HeDYW70+xp8tV3V3LNaeaZ5d0FTqY17i/rKcmR11D1r0pW8nfp7pmf9sVp8d36qY8tiOnmrc9+Jy8bZjev2ldXm/Zb5VO27WqNn+qyeXn0Ok3r+UqUvlge1UU3/OtlHw7p9VLOP6vJYe/f1807dncWz9t8hfc/W3mfq7l1NpXavxof16eh9HdXds/cqxmTv72pNPKtVRzXvLGdUF1d19civ+s7q6FUOwGrlF4lf1cpXDdbSsT6O9VHV7v1RLTuqlc/qKnlw7iI9e39UtVt0Vi/N/JHv2ojnzjRXwaK6f9RvFlOJi/LsqV/934e27xeto83yYC5fU1DtiztH5fcaNGQNSnc18Gdx1fxep8yzgkhfrfNH8ZXadsQJsvjK37iP/rZD5Z71Cq/o1uezPjt8YNV8O8n3bZfL2r/t2rP6vtdmbGCBGBaHsWvN8lPj6N9T9/G+dh7l+dS4WbtfoG+s8y/jaD3+UxCPtX3lt3vVkQ0sROfr/livRy3eA9+5T51xAFbvz9iAtX9iHOcE+OwjvA/9a+M4O/D9suceVe55/8o4ygvW/Y9Dm6rd/2cwrNujv2KMI3Ri8H72SlxFl+XrjJv1+6uuHe+7XwZnE8zP9nGLOTzj8BzgY7Ct8IO9WAOOJ2Mn1T4rGsYwjHd4fvEe538Q7AHYmn6WTcxyiZk+s/4wR6RnNf6uvhvTybtH7goTUXF3uG21H8Y43jSO/50N/zwmxjfUcZVvzPAQxi5UfEXLeIfpFAtRPs8xkItE9dvu84xmeEYU143p1ME7MSddM9/KcjrsosJTotzZPHb7ZX3vxR9eKavWUaOaakXDdJU8Wc7VGOuocpKKVfLeIHrmV2sfFA+5nviZRuVGXXTOM2sWWAz6vP8i8WXP/ol4xvXAd1G0XSwcs1o4q+crboC66vs8yqf4QhbTyanGrV6XSn8Rz/A6xiuYj3EMxi28+Zo5+jyvsNo40zC2cS2JYXmZVr0von6qMZG/0q58bGwsxu9HzMHnqNT1rwXWYQl7xKs69ha2UR2HH0MW4/nBqrXf8VkfGIf710adbXTZSjeXtdm5RTxkgdjIh+s0UBuxjE4702V9qDFFFnEPrMNv0XlflZlU11ZU/95D5Ks8o0f9jW3GOdR5ZWwlYywYY1zB+74Nxtor6yAi/cuBxrMPNh7PBTzvYDlRz9YfKGayBDnsPDHGWMXXhc/7V0OOkT3zx2siNrLqkBd0tJlO+azta+MoL/kEaDwPwf4ZL2E6ts5iGcf5iI/3bKTDNboxe/KVSqxar1HlHUwbnXcltspzomckYdyvuv0zgzOXR0TsGWeRNmI3Z4RVdahnWtY3tiHrYfyHtVdrvRWGo7RMn40hi505hwo/Mv+DTrPyI8ZblnG03v5gYKit8iIVu0d8ljOL6+Rl+kXkMI6j+MsdQ7OWO5xh3BvBp7gK/g0Mz1L8MbKTDjep8pZMG3GSiJuwtSKePahaeIWLVOrzUbwfz13NWJ/jLGjvcvbuUeM7ZyGmy1JUnm59fUvs2cHHP1vrn2EwlTzKx9q751vRZ33PzM/sHPtcdzVj7gpiWPtdJCbLwWKy8ai+Wa04q2tHPmWRppJnby40m6/KkDINarP+FTe6ITSoq3AmtTYHWdaWNTlRHFv3w44jHhX12401uwg6xZsuQttF4mfHKi/G3HBt7L2SMSwWz87V6xX7WfejZzhVWJDiQVHOLC7LyXzr8TVoU0ziu+PmM6m6nOdaEFdhIJhjpv8oX/ZZxfqo5J/Ns8e5ZXlwW+VRakwz8SfBwSrz0slR7WePcW0d62xe3x6xKjYejEOfb8f6f2VdUHSMHOuqaEPL/KidsUquLH+FWVV41d+LNm/+PVD9WxSvJLuK/h65YlqKbSlGpfhVh0ktiQ+Nac8dLNL4v1WsdGw9jmdLqPuU00X86utBbBb39SDm6+Moo6poFKNivGvVeJb09RHzKM+EmMb70BbQMCaFvGkRfUc8KmNTFqM4SOZn+kreiMvsxa26uqqG6VSOmXU8UcyZcZMxReb//0e8yRjVAn2dIcbYkM9b5UymndF3WVanj864FI+LON3HxnFONsO9KnEd1pbplK+z7qp6rl3e57mYMTMzi8n40v1E9yDRmY/lrMZ2Gdgs56oyMvQtsM/82HbHoc2YlmdcjHNFjMu4Fh6/edQ5V4WDZXm6fEzpZ9hYxruw9h0xMqxz303iWR7G4yK7G/KouGjMrL9Mn43Dt7N9dv7ZOat5yV6TWXa3d97s/VMdT1ff4WGdsSkNe49X+FEnLuNKnX62xEZm9TVf385qkWgZG6jEVZiRj7tB4j5L/KoP1k90DioO/dm5ds/T7POFGK+tcK5O31EeNSdRHM5vlTNV119FubvcrMPxLk7EZ+zMtjO8zM7P98E0Zt8LfKw//H+O448+AzBv5fMj03ttRbOa4mgspsLyqswvYm6Vz90ZbaY/X8h1vqhDs1r/+Q05fJ5r4yabq+SKeOP50WN8WzhLh03uyXP2OLctY9lj7liOil71q2Kq57vn63MSr3k1/0yOWT2uoWNj8cfIBZEFZtwv4oYsjx1fFVbhhhVTnM4b02PsHmvVlJ4xP7PZv3Gv/Bn7Yxwx06/tnsvZ9so4zgaj5/dhW6bDZ/tF69CUf0niz43jvE9pkdGxsTCNysPWnX3D7VdijD3ZMfI3FofcKuODGKM4INMzndcYY1N+xQKVjmmR/S1Ey3yR/2vEPiHyfAUsY4FLoJmN6TLDav4Ot6tqIn6X+ZnmzNiH+S3jJpM7Q+JeJlpmL4/j9w8w3Qwri3RVO2l22I3Zwhgr3NDvdxma8cZZBrcHj9yy7o/FqdhMN8NPO2P1zMpYZDbvLOZBEjPLMJdxk1lm3LLCB2dybOGXUdwC+wu0+7Y7Rs4k/fH94yZzxH3jh9imOGOXQd4d+BhTrLBGxRsj1mgsTTEmr6nyRMbqsB/GRJG9sTG+wxnTqXyMHeL439HIb++7iGO9w/Ud5fHxkRZfC/VaVfWV1zqL8TrUsxzY1mFcHevyM8XhZtqqttanVE0dLat9K53Set+6rfC0jDldF9qKHq0yntmY7rjYuXwhiFHsCfN8IYnvzmHGCPG8KuvJlJYxsQqH89oZxuZta3yUs6NnPO9Wx1bjquc2u15Q5ZlhsvgeUf1/j7TfGLUxsv9L3wtyeq3tR69B9JkescUoVzV/p79Onm5fW/JXuGiVn3Y4q7etnLOSe+98JzFW1c9J9KX41h59Rrm/u0N+7KPCibMxYjwbv+/ne4XzZfyvMk97xH/voP+e28ccUV9XXHxl63OrMV1xdq1oUa5OfLW/TlzGupXGuKi1LeMok7VtxmOzNZwdTpv93biqZc9T9Tmx7Zo7vgbHHUNOG61nVK+tYqesL8VlM2205lP5r4hxre3GU6+AmUZx2w6zxZzeZtZhmu9coDkX5PAcFlkq9q0Y7jcOtrYrPmqaLwUaZJRdHWOtLEbxVuSZbI1ktI4y4rCR7hOiL+SzPt7G/5Vx/O+kfWVw3mqaDtes8NAuk0UGvHUc+Lfdqsyzyl4zloq89Izo8wz4OraMmKsyrdL5c0Xdai8HvtX25KivhnwZY70PdJH+PmezzPm+odlsh9kiS/TrPvdgsBmz7HLVjr7LfZdA33nGatQfctTqeTGu2J0bxWar40WmmWmQf1byKn2nn/dAfKZboG2B9jtcG7JZfE7qfYe2txz2/fjfnBwre3NBGz3vVHHayFfJYW1vBx2yWcZsZzhehxmymApvRTZ614h56lnSZ8ZgF8iP51RhuBi3RaP8ar4VP4206Gf6Pdnpq8FOkr2yettMTZ3V6DGH4nYWz9iez1NhgFEuzFnJo0yNI9Myi8bmNV8Yx1krxlV4K8uj4tV4Ga+NYr4w9PwoHoUMFfthGmRpjItGryszzxb3yrUnq91jbMhQuzk+P/r8lb3nOjHd3JU+Koy2ymszbSXX1j5nzjfS2/95tR40GwP77MIc33O51P8Vn7d6jVL9nid5Z3OyPs43Y85PxOwRy/JUc1X13bwqdnZOuzlUXOc8M33GQ40LZn6mYaxxD9sr/7Ug39p+5WCdPBF7ZKx1L06p2KLiw511p54/mvn2yrNkV3t4xGyS+Vk+xiqzNapXJy3Li6by2Jxdc3lwnhfYX6AtshlttQ+mz7hoZp5Nsj4yBlvlriqXWkMbxWGfyFWZmY8xV4vF9bQVzrrGf/Nf7f/8q/3fwxbNtN8+aJixuP/tjM3Lt4NYH3+OxK3+vzn4PbNFXuvbGatd278O7d84GPLUJWn3PqZBFhkx16+No7w1Yq5+3SrLw/iq10YaxWhVf177FYj7BMR+ZfTWsiI/3cJhq6x2Lxar+kI/5mUMEvNU/s7hctj/Vdd2ZtxknT73GbBZ/prlMr9ivSzeLFvn6jXKn9nWeJ/nkSCf4p6KiSIvVbEVXWSKzVbXvlZZ695W4YCZhrHTar9V3up19zrz/gXymL/CPhUjZWOKmGrn9WI5Hizk2MJWMXeXjSo+ynRevyQapY/6Z3nXNs9avc/aPF815opz/BbYVuz00Lz1NGnLGOuWNbKMsUa81fNDP/dvJ3HIlN7t9IqLYgzySeZnDLPqZzyUxbBzqcRVzklxaOunsm5VxXVZ9zJyXoq6Kl/9UWaxWyyqp1cMYz9b0H9W6K6DP8oVaaPckX2WWJSH6bN4NvbqfDHOuvqRcRpL9b4KQ83sC8T8fPj8mfY6aLHd+9m+Ojc1ngpLYswSfcqvTPGiyvvRn8MWPos5Ktpq3u55bBn/DPOs5Oro9845419NsU7PHxSPzLgo446YI7PzYxsvnOlrNm6vc9hLH+VhvvPEVLvye94Vsb29WV0nb3cMpr+yk+7TTndjHGV03XWGV2DrLeJzSsfa1u/J7G9Afh/aF9K+2sPOWDtjYA9Dv4yLzawXXIIYi7vm9NeCPGo+fb5rJF/FMH5vvRpnxRhTQ47mt1WOxvJh7BVnFT52BTSo/aawVee5WKRbiN7zqm+S44XkVbwLeds6bsXbvH1zHOdoliNidhnHi/hdJ2/E9tZc54q5v5HkNCaIf2/z2y7nN4h18mTxak1oFGMM83+P4zzRtF8/+CvckflRU2GYX3P+T46jnNJzQLUOdBmcLyrGWOGVXu/bWBzm/so4zhsVt8N+t6y33IM9RoxwJodikFEfVU7p2WNkpjsj4i3HGWcVzrgXl1SW8VLF+U6aR74sNB3umK3F3Lpe874gR/fvc/q2dRtxDFx/tpfZGlE/hk5fnrHdR+KR7d0X5Ef+6PnhvSKGxVk/GMPWdioeab6IKTK/Ypo4FqbP3gNoVZ5YjfOx1dwL7C+gR99CcqBVdd6MI+6lrTDGtziL/Fv+f57ekOP0ZFzl75SiNtN7LurZJ3s+sOKjyHKMi3oeGrEfZKnIUKP46hrOu4TmLtjP8rGcWf+KkXbGXWGyq29mnWrltXlH4nvH0FwTOTlqrP0ut33N6py0UhNHtlWtDZutMZ8dNU54vaiP2ATmiCzqe6uejdf71ZrTTG/tsxzU88wbI+egjIkybYeVMr/XRe83ZELXhY/Fo9+3zfI0FcNY6+chT8RiMe5zzfFsOZcqF55hoB1tdxx78NUobzfHlvmq/N84yb4VmzXu+r2Rz8+N0We10f/hdf/86D9j9/zY/xmyUb6sv65vz7GfH/vMx62cz1v9Wp8ntme+2TFklq1prfRpOfz+LPuuaCL9lYL2irP1mD1rt2LRs3o7cci0UXPNWacdc3903Fxr+fDh2HPtayNn3ZF/ET7GTNX61WuguxYY5oy0W+O6+itCv7ZHfLm6ltM/23YZx99jjP2iJouJGHI1lumrfeCzdB8amk0znhwxabMOV1Z8Gm3N6/nvt0l8tqbUG4s7F+gZK0a+m+X4RmJ+PDguy5vliHL6fH6d3JZczBhj3prT8uLzlLO81dzIvDG3uk9hNc/Doxw+z9cSLWPWq0VMPOLpKsdXiFXjWewyNGf3cRFfXwr+SIO6TIu2/t/4xGQscnGWw3h5xs5Rk3H+7P6BjMOfEYZxHxCavdb/RjocU5Yry3NmaD6exWyJj+Iq9wnc59ofgfY9np18ppED+8T+l2BMe6wJzvQRG2e5cLz3NXNUcvv2iOEjW68yfnYOUcwCfaym+DzzMzbPdC8TjY+PmHjE1yt8XuWpxt1f0Pp5ZG3Mdz9pZyydsXXFyiO2vYWfn56IPe2sE1Nl5cwifu7ZaRbreTlybWTsivlFrB117wh0VQ6t8kcMOroXIGLp7PwrMdF4Ogy+Mo4Ou8/mKmP8atzqdcDjxenwM8O3nySj/lEzxlVY3bWiYfrPjqO8+bOF3CwWLYq9ATrkM3gOWR+V+VBjjp5/7Pveg5PfGDHXzji50le1EVvH885iTJPFR+/fiNNF7RUGaXrGzyO+nzH3G9COTB19n0s0EfvsMs4Ka87mL/OdxH0ClTHN3ivQ4dV7snozZN9bGHbFzh/6mok7P47/f2B873yiUXHdnLN9RX1szYmfG5WcbJ6r452d0z1ft73mjuXaI2/Vfr0wBrMtDLzb/1bm7u2jh366a8+39vnRQp979It9ZborE7bGf9ptkZmrvBHHr+bJ9BijNNecZTmZ9qNBvqw9u3cguyfgYaLx/msuP2u/JtqzNu+7Qtr9vLM4r/tbortSyIGa1ap8XMV381Rjl4I/0zDGzyxb4/5/xZax/rXds20VX2H7y9C8HZlrNY7Fej7PdMjIrQ/FjE3zDWcZv/Z5v0GsysAjxjyTh+VgeapxjLsrRo55/Bpue98w3o6xyKQVD7c4xcE990atabzffMjKq5w4imH8vcuhP0lsJo/P94lkXJ5Zm34hPmZLoMW+0Idc+8zBd0ZoV3s/iTlTiMHcW9aVK53XR3mi+A6btnP9+CEOz0flUv5KXMSWkW2z9hmL2LZi1RHjZrotXBvzWXuVQ1fGvYVvd3JneSIGjXrGl1neiIXb87Tfc9hWOTjT3Ud0jJkrLXJ7HO/Hijrk2P487ift2evLvqNF2iwHa4/4tn+utbVlz6me5dqnJ+JOjxrP/qmiRumQObLYnzlsK4z2bhfHmDZa5ZnYZhXdLL/ei+UyRptpZrnwllzVudqDe3fmyXRer16nV5r7vmY/MF9rZ4b1eN/22aHXUTPL8npfVKP0fTOLckVxkX0Bckfn5/mSxapzzhgzy5kx5opeaSKGjePN+v6cMBWj9FH8jWY8e89VYivva8YXZ/NaPmTlM/OiYlm/ir37/0vROUbzpOIxTxSfzXEUw+4TQE3UT/f+gIqOHSurcO4o/vw4ygLxtc1et+tjniVeh302HmXnhVb9P2Rx1TGxPJVclevmjSCHmls/V9j+YRHzYefDfj6cvI6r79ed4dxX5uDX3TbL08mLfeyd99dHfcwV1sry7MFvo7zd/5eWy68n3/K6rGZs96Pj+FivNHMiy7UcZoq93hjHeW6X/bIYz2W9Dnmtb782jjJcPEau69uXwZnutXG0hmJ+nxv5rR/vNbf1FrFOplG5I7/ifJm/kw/HznRMo/goWpbjoYYeYyvseXbtt9dUGPDSmBOVa0seZMU4/m+7bcSCLcaz3Sskjq3Tjljxkvgq64vPjaPruKtxq71M9J6hMq6qOKtqY/uMGW5hnEyf5WLsciu/nGWknmd6PzLKyMdY5hLos3b1DO0zbl/FGsc0lmmmxurngmmra35Rj36ly57BnXHQLL5yLp5j+jZcy4s+7Dfzo21Zx6vysVy4bhfbI95ZWfvb4afKX+EzKpfSL8Vzwrj3uK3FLkmOKiP1LNE4qc+LrFH51PrdWWZZ6ZPl8Ot//Tpgpo34rZ/j+2Hr2++Hdvaas3m/Q/jU860Zq1xN/a1d5JTq+LQYH7PTEzE+thoXsUq0exLtPS6fZ01VNun5ZEXL2Eg1NsrT5XQzeapcDnV3uW2Wp8NUs3wZBzXfOwtzU5mDrazzNY65zTq1o6gGy3yqVl31d/o3/yw/9OtUI50fg+eISvO5kXPBG5BvL47ItBlHRH2V+0Ucs8sOq3FqDrdwyi7LU/EzvDFjjqyP6tx2xr5nrihn9p7usNHK67CFGe/BnbfmqJ47+hiDrPLQzGZiO3rjEbPjZLykoq1cb5heaTpzqvpFNnOdbDEWY9j1lGk+PI6ySjzXSKf81xN/xkXVWKvfXSoMMcrR5ZoqX5e93ihqvyd0a/u1cZNDoqYzjmgusvnynM6zELUmtLOGNeKE1dhIc20c5YfdmGuNsXX1PsZYY0XPxmhmtZdqviskdinEVvkg08/kY36VL/NXOWQ03g5rq447ytvJ0cnFtN9saiOuGnFM1G9hopYn0rI+OkzVxxufxPNYIM8V0EcxnnmumnPOdw4set4yxnWey8zYaZQfWcxqjIVmx9imuKr9DWSzhRxX2SPTfpKYH+OeDLTCRVW/5v8E0SluilzV61gM9l1hq0pX8b1/HF8b6i3jpO8HO+NMxXptxCPt/DBf5kfNmaHHVX1+csZMFb+tcOMzwsdYa7TO9EzBbzbLWu9z2+7fUJ5hp3vx1cjWsRmvsffCe0jOheRG3mNrLj3TzOKwP6ZncayfrTz2/nH83KPcVXbr/Xh+7DnHioveV9CofKhDPoumXoeoPWK4iuuu5rkqHt8vjqt/sxit8veLs79NnPVxujiW0w3tScbc42w97jBgH49x2O6ZLq49jXgt41GzTHZPvpvl2ivuLhJTYbNV3mu+d44ar1U6870j8OP4Wa7stfG+V5qL/rCaqn1266Xe2LN8sYbMNNfFvsrF+mQ+xWc9g2XxkXb1ey5T8XvmaX0Yp4k4q+kYk40YwCyTra5fnWG86ryq3HUrr/VjU7mr62Zn2GqVo8/w7M6Yste2wx8rfVfY1VYOO/M+m42rsOXK+P28R7nwM7HLXTtz5Y+38l60PRiyyrnH+Z+fHBeyr/PFeBY309/sOLtz4w3fK9l5+few6RgvNq0Zatg1XvFk81X8XV2mx5jOmtRoPsy25Ovmr+aoalXuSn8qrqKLGCnqKjy1ozXrMucu161yZqZjPs95HyZxivkuot18yOwyXaat6Jlv6/rQLSy2cl5b8kZ97JGzM5+z+VRe46fV+a0w2Mp7rMOWuzabR43Bs191vmbnioZMWeXs5jHOa7FZHmPLEWP2eSpj6s7FuQn9amvd3fPlbnxmyK9nc8zEImOfidvjHKO10Z90W2uP2Him8Wz8U0V9h8XvkYflWts+QTRelzF6xvVZfxWGz3Sr79eG5vPR+uc17v1gEdf3cezegMq9CMvgfL/KxxfhV0x/luNH9x1U2X6X5zMfWxtt/LDC+7t2X5IP+T4bF7J5liNi+fg6ZSx/CXJ6PcZ2cmR83OaN5a+wd58L8ywNTZZ7ZjzK1Dyy3KhHHeb6GBmnv1egw/dfFjqv9/fMKdav5kr5WPtCTMWij8Us7vWo8v7Z+wJOKk92P8Fefdzq+NOTfZ1uxlb0eP/Cqp+5f4Hdw8A0Xsfa2Pp1bPPH6t6Dyt+Vju5byBhwds9DJb6zFj+7L+IuiK3cS6HORWn9PQfRfQx3NXR3JZro/obX7GTvadh630Km9ewj0mf+ve5dqObA2M49DahhObr3HHQYf5Rj6/0P2Tgq92t4rWL22f0R2b0I0fiYvnKPwBfG0XOcyVONrd6LwPqpcss9ckX3RlTjOvcPdPPtGbPl/oI97k9g9zrM5FPvo9n5nj0fszXH+dHn7t7Og3X1LKaTs6JlfWY2k4fpPJO/IfbPkzbk+RHvV/csYO7KvQP+3oDKPGG+zj0ATHcSHJ7l/82DXTlsMZcxdK/BremuEKvoVe7zsGV9qLXmbGv7yMUfJm3WvpD2K6PHATtas8oa3W4Obx8kxupDWb8sb8aWK+NjfXr/ucIYt7DuKEeVbWc5MX/EgGdef2ZbeDiL9Zz5nPOfg+3ijrcY8vKZ/OrvN7P3lMphbBxZe4dtV/3Zee01t2grL305yV9hyhV+zJjwnuexR+49x9i5D8DrjMVifIc/z8TsycIx1udYXC7PrVmbio/Yt/Jv4d7vH/016p5/K0a+OC3qWczH3XYZMev2+ZX/jLMq655l11VGfkb0vzjfAjrGlJFjd54Fjjnug2P/man6RebM/JlW5c04eIUv21z4+HuJ7n7Yzqz1Vsx3li1j2xZWXeHLVXZdGUsWg7FRTv8aPjJuvi+972Voj3hvZpl+EXlZTNY/tvtngGNb9JpUbSbXHmyZ/c3ldX/lmKdd2+mhOaxnoB1dpHk7aUPe6tvuPmzfM/TfSo74aqatxinmWY2fYb2WM+KeUa4Kl5xhw9317JX5yPjuahGzjfhuFJPFRTFK5/O90uz0R9lmePBWzfVmvkj32cHZ7W8nOmYVppvptrJgn7/SBzJXjGE+FpPpFHf1c6zGp8aZcV7M2Ym3HBHfZGOr5mFjyuIqjDHqa5bLKs5auR8g0mTjYO+RLefE8lR5NYutjr9jXc6bjYedb/X8mNbrjDN5H9OeD/pUHMzrIl6GOSOtiu/GnBf9feRg6/6HD/vIQr1etaE/YqPK32GtGUdlPLfCW5VmK1dVx9j+m4FVtNVcpvV5fX7PL9W+OkYfslHPPhkLRf5pv8tZG/OhKR7JuCTmVX1kfJPFZdwyGu85p2G+c4UcFSZZiY9yRK+DsiqH3NJXtD71q4f5+6rbP0f0ipecgziM/6aIt7wPgZ0j+yov8kSVtxqPc4OxzDCmopvxV8bQjXs5ibf1uZ2x7ckUq/yvwwpnuKKKUcwtitu6LjZijHvm9LkVQ/zk4Hwz44VVJsmYp20rPLGyXraybjbjiwvoI85Y5Yue6y0jf1a2jeGMs4wjoibjiD6W9aeMxS0kTyfnaveN4ywR4zPmFq27vY/4orwR+1T9s9xr271g2NZlfhlHW8Zx/mBtFSbn47r8T5nKg2NERqXa1Hiyc6uwuEpOprO/v3uH8FVeO2WM01kMi9/C74y9/aKwe0D3U679Hti/x2nucbGnB+drp90xMjFsQ24WcTQz5EuKqb2daBXjwrr8ksSoen7GwRRf8/ERf4s4Xjeuwoiq55rxs8qzmytjYtpZnfcvhbnA8WXczBuO55XmTq9Wq3Ao5CLVmCzfljyVnIp3eWaEmi1az3C+4Hyo6bIodX5ZDsaTIjbFclQZXHUMGRvL2FrGwzIGNpOz0keWe498Vb6ScS7FkzqajE1l464wsg5zUzln5qzTn4+xY9+efXb5uVNsofKZOxvbYUc3xvF5rubwefz/9WosM/x/tSWXGi8bI543m48PF+abadD/YdAxP44vY3CRRbHoY3wu4nZK02F0Kj5aA8mOM87mtRFvQ90My2N6HIfnab85OFu74o4Vl8v86z4yOtsu4yifW4hFPtRU1gqyOBaLMUxn/gp7O+d8vh15zbeETumZza67xHV9X3Xm89vx3gwP+/AM7auFvryxXJ5BZJwQ4zHum0PzDZWH2bngmI2Xjfurh7avQv+V94rKj+ei4lCj5oTNTaatxODrVs25ZTzd3DOxuH6xkyfjcR1e1+GAqPnPSb4OM9tj3R9jfOd2zLkHT/SM0zNB9dxhz/VYu+3jtsv3UI8sD9vfD+3m8/6Vzdw5jrO5xWnuFDrPz+4s+u14ho2hfoEttkd5FMtSDC3Ssf6qjEyN/T8e9jNmNsPP/Pvh/nGcPan2LqtRMRVTuXBr+zg3C7TPjKUbE/WjuFU2h/cnsZVc1ViVq9o/9qv4mfcpvnZatGMfGRszQxbHTMVW7HQx/rTQGtfK2jK95yj3HLbGT/Bvcr6TxNztYhh3U88sRX33OafvDPJGjIjFM4a0het14jtrzirnOcP4lHYPFsj6jc79Lth/zXJmF/EXVqutxJr/t8fRdWWKQzENtkf9Mx3rS7E5H8P8XwhiKxwr6rM7t5HtnS/KOcMFWWyXDaoxVHOwuEibscDo/06H0c3GMg6kfBmjq7A6FdPtY5ZXVsbAcnb4HTPmZ/8vqtyO9amYShTXiYlY0UyOLfFdroR52efBlpze7P9g9dywLTp/pVU5vWW8zzQZPztf8O8Vg/F79aV4X1UXsb9fF/GdNXoZuzsf6DBXxvmUP5rfj4Luo9BmhtxQ+a4cjJ1P9LdNs3xMW/lbqaZTz0/FY+OTi/MtxNb2D40fcKl1+xD4PCP70MEUk7xCYros0jPJSPuQ0+K+r9f7HGxsXTaJfBJfp2+R/U5fjEliH2jI+j4Y5DJTLOxbbsveL5UcyCr9a9HJWTXLb+wPuSsbx0w/2BeeE5sLpanq2DxiTKaZ0WZ59sqVvU9OMv/esSfFLL3eOFsllsX8Z5HH80nv34sfsvO5VcySzflMPuSbzKyv6NzNZ/sfcPt++2vOsvWKS6BbnP/9wuf9xi39GHy7+bDN2rPjKrOsxKBf7WeM07fdRzTGaSrPKfU+Y2j/cWguucUilrYEfsadlqE5msoVsbMsxsea1sd4LunPCZluVWPtW1jkrFnOGZaYWZdxVmLsNVz9bxGvM3u2pmKTPzX0WkBjlmbKZxzStj6GcT5ls3E+vhujWOSsNuKb5mccE83zSVzDh+yz+ncEK+ywwnW6TG+G+1XZ4F1ueyuejVlhh1UmWuG/VX2VnVbmOHrNt3LP15jprTPFeCq8btX+Ntj1JMYMeWwUo9gt9v3b43gt3h+z/YrNsssK9+jkY+c103+FU1ZjVVzEJCONf62RnWXvjYy9fUHoIj5YYZtsDWGFWaq1ikqjWF01V/WcI67INBFjYlbhjCrfDGes6jr8rnqus3wK+1L/J7t5MA73WX7sR/UbjSkaszGtG6PG0iocbQsf3DP3K5Fr5rw7ubN+KnzTtJX1jd01i0pXZZeYG63COBWrjNpxTCqW6a4Q+5CIZ1pjTatOPct0GcdZpPUTmecmyB0Vb1R+pb1S1EaWrX+s8kef07f5Gjb20+kz4ls+75VE79eG4vhtnMghIwZ2zuW0vMwiNpeZyhnl3sOicURapWOaTo5zG+atO+fd/HvoKq/9HuPds99MkzHGSh9qrSMz0zOOVYk/SY43m+cDri1ieB8gW9v/NbKtPl90EVp/jorVvX/ELO5WcLpZDdNjW3TMfIyJYbufV8aNZljbMo4zE9Z2v2hX+sjudVtjkmdEznuh7V63X5mLZei5Y+3+uMLBXin+1dW/hRzfP25yNORc0bo8e4blTwn/6cEZWNR+zzjKsjwTUvuKHzE2hOvXvF5xCMxha+Uqz4mM2EKkiVhCh0FVuEzGLaqxiiNtZUtbtTPzN7v+rsvtZtYEIgtix11e9KPOlzzDyXiN6ZCfRLV2H1vVZ7V7potYyQ2xvzdDiVhINF/ZnCqmwvRq7eHnnJ+9pqqPKEaxFq/zY834S8ZWIpZRZSGKE1S5ygx3qcRiXMYJKgyhyhk68TM18mz+O7m3xDOtyhG1sZyqr+pcZ0yjyzb2quXfihwn1X8nxtfr2b4d7/FMxK6W+fF8Mg1jCVFblSVkbMJzBFaf9lrPEVSd2z+PcRlH680LaD8UmK+fsthsbVOm79hJ5fY5K4yArasyW0Ab1Z+zWj1qshqz0leZwFLMcdK1/8yqObL+KvNZydWxbI635Kqcx1LQdPreMgd79hf5P1XoV3EEVW/P1vQwjarBR/lYLV7V4VkN3rZZPX4J/Mq3OF9Wm8d1NMp3J2hs/06xP7teBvvaUn9ft74WfMZt/fuG1eWXcbS+zOr1MzX5BY47NfooR1TDxnNgx0vij2rqUbs6D6xtV85H5dmzRu/H1onB+jurxftjrL/79tOD19yj9SbR8Wq+ts62WDdf91WN9+3CVL1d5Yjq89V1B3vr2HhPsjae1ehn1mLMMIOqlumy+YnGGMXP1upn5rZSk6/W35eC5tVqUQ1c1bgrmqy+ntWXVV0c2329+reT+E4tfEv9vFIb9xq/ZXkwn+Ib6nXC8WF9O6urR7X0aE2Db2O1cawtRzVmZVlcp6a9R708Oje1jmH1Wd2ret6+PpvVmqs13WpNOKtVz9bKK3kqebP58m24ZfFZH8rXrY2rmJkadlRP3lqDVzn2rn1vPS/f7ve7de69a+eo+U3QVGrmSre2V+vcqj6u6ueoUT48xrq5r51X6sL+uWHo+1DRFhHP8kW5q3n2MKtxV2vtqPFxvmaO9botde2KplJ3v1W17a21707NO5rHLF/XqrlY39X698yYfX+Rv3OeHb2P6+orfXXGk+XMat8fOByr52zhffGLa8fnZ7HnRpne+rJt5f5yf1y51zyrZ+Pfu1F/C2cRMea7c/A6950jr2n7/dn7zJV2EftYz8Z2M1XnZnXwpbDfrW0vcNytb6u+sZYd1a2j2rSqZd9BNHeAH499+1vEOUe1YH9uuK3meAv07bfR68TmVuV+S5LP51H3lJ8e9fvHZ+4vf3uwH9WpIz/TZ7VvswViWI37nc4X1Z6zenq1fj1TP94SG9VyZ3LM1JZn9JXadqXGvlXbHUulFs/q2KrN+6I6eacm/sNkWY06qot36trVWnnlfm6sx6r6Mov18aqO7XXR+ag6c2UuVN8qls01xqg+lVbVwNfjbp18Vs/ao/pxpz7K6u8sV7VGH9Wwt9TTs1r7+aT/bq3Yx2Z13Uq+Sj14pgbe0VbGeVJ5OnHMr2K6c2rtnbr4R0hMtRbN6vhb6+sf2ZjjlajvR3o89jVsq8erWnintl71Zf10/r4HxmD9O6vBK2PjZTV2ZR8i+T4E7b7N2qOavNdHNXlVU/fbqi3FPrK+1hxrzRJr6dEx6k+ipp3VC2dr352abidmCdq9VevDKn42TzYm9pop3UNCV53v6DwWkTs7l+o5Z5rqvFXnOfJ9oOhXdW2zTwX94XyqmjXWqlVbVLNeilqsWXut+nsH/u8aYD0c/+bBz424xq3u5Vb178pxps3q4KZbiB7b/HFFz2z1+1ov7it/x1Qctvvz9vXZJekb43D8LJ7VsJU/0vv9t5Djt8A+qyFHtewthnXiToy6h3qmXWmjurHX/Xtnke4XA52vXXt9tY7t78/GerSvXaOP1auzmvVMnXmmPr21/lypsc7WvlFbqWV368fVe9qjcUe6ji+6rzqrOf9bsW6dOTOrhUQ1WNREOVjNVdV8VN0WdXhfM6s5R7FZjR7ryzPzp2KzmnS3Tx8T1ZRVPx0t9hNp1Li26rPadremHNWPMZeqcUf9VGvP5wMd82EdOsof1VCj2iirlVZ81brrrI6dy8x4orho/piuUz/txnxk8Ppup467d81ZjelW1aw/3JyXLC6aF/Rl9eCo5nxe6FieTg36N5I+f8MZ1oQrz0xhtWdVa67UmVkd2Yy1f4i0P0zaZ83Xppl/Ad+6b88SWcDw/mvbZvNipurH5q/WEh8iOTLD+lgntpITc0c1vqWoi/rAPOx4Zt7Y2KztnNuqcSlfRYO+pZDTNFFddS/9B1ycteGW1U/9fnZcuU+4ojcNu28Ya6dWP/25gh9tGbzWuvrudNtl5LVU1laxZfB6KrZlOaIaLe5nz8q2Glt2HzJucT+zTOvnI2q7V7RV8qz77L7h6F5i1qbuN14Na6VqX+l/mpzT6dGrl3rb677ejjaqjb7d6aP6aaW2mtVVTX8PxLyTxPnaqNdh3ZTVWdV9wlEtdLZ2WrmvuFor3Xq/bzUW64XsOKsrqntfmb9So6zcL9u9nzbqp1uPfaXrmreqDup/50f3vEa6rPaZ1dPQ2HMdMKdvr9QYI/1qjxfGOzOne9VNq/XJrP6JsbM10+y+3W5erO0xrfJHNTEfw3RRjTKqpbL6K9Nm9dWsPno+0Mz4ujVYNaZO/fKG2O/kYPb/gXViO8b6mB1nNx5jsrmytkpN8HGhzWqIUf0w0szcU/sRyPWRiTyYo3ueaDPnEeWM8ikt02e17qiWulrludemy56n4euyrD7r47A2m/VvOtR/FNq6ddxK7dbXcM1U7fZDQbsyVdfF+uzi9j9E2pfGubC6a0X/ULD1Vs2rao0Yn9VbWV8zdVucy8i/QNvMfmdMWbvVHv22ek+p8itfpluCPqzN33u6kH3v988M9verYq10IT5s88czzxfeej9q5X5VNPXsBqbHeUCN+VScHWOtU9lMnMX4Y/SruKzNjrHueie0s2dF3AnHWMtU+zM10pOoxXo/PpMhqr+yfVZnvWMcvb/1LYPfq9o5xvorOz4dnG9Whz096veiKlP1VZWH1UhPB75KbbVTg73H6e4Bi9pV7RVrrtn9rJWaaff+1GrN9F0H8/veOrVXlmdL/baTx2vMMNbXdq0u+PNuX9Vno7oi1osr9dKsFlytw/6o2Wx91rbRfZ3sGQHV+mukxz5ZfTOrnVZqrTM12pla6Wxddaa2mtUjKzXRqGZbreuyeqnSoZ7VltScnE9iPjeO/5bHfL4mqvwz979Wam7svtM9NJ2+V9tS18TYmTws9vEN/Vdjq+eR5VPnPjOOKF/n9a3M0eONHJaH1ROznKquadrKuUQ5/LZbL2X5Hoc8KmdUK62OoVprrYx9pl49U6euzkHnPV+tUXfq2ao2ndV7K7rV75+PsdpvEGOxrPaM/Vdq016Dehb/UdE3q1Gz2nT1uRaqXp3Vodm9yA+P4zXqh90x3kPs6xbderSqgWLuLblU7pk68gfdFmMrcVV9VBfOcjDd4nx+y2IW0c5q0J1xR+3nxvG68nrs77NVVtEtgV/5rN3nV3/bTtWy/d+9W8bR+4LZvcHZcbVGXf2beqb19WWVS9Wgf3X07hdexvFzy/TRMdaH0ZZJbbe+zWIWomOxUZvym90L7b4ujPu4vRdy+fao1pz5VX7UqmcwqPuBfV373mR/NV+r9s8p7hqrec8au/8463umj5+e6OveZtzWPmZiK7lPj5sMIbqfWtXTUacYAav3V/UYE3GCynMqkBeo+v8sD6jW7Gfvj87iWF2/0tcWJrCFAah+uzwiMzV/SoNtdvzz4yZLmKnZb6nzR/eCV9jFrbQfVZZR5RRZG7tfXN1HrphEVGev8IhIp7RV6+gr2qyWP8MvPlfQstq+WSUv6ipcQbEI1m90bzP2EY036k+dc1d/I9BG8678vjYb8QKs4TKt4gJKG+WP4h4PYs4H+qhmz+rnHR22obEc3o+vSad+H/XdYQBR7o8EfajzZPXd6hz5mI+Q2KiPqql6diUu0yJf6M57tf/ZfDP3rO/BPrqx3deqwwu8T9V6lZ7ZbxCLcn2YaFCrckVWeT+wnKyPrI3lqTzbhGkr3MG22bNN2H30yBYebsxpxECs5sQ4AduqXEuS6yHh9z5Wr8d2zKGOl3G8fu73HyL7y6jX63GMlVilszr6OWcPQZvVxfeq9Xe1fl4/QNpn711nfyOQ3bu+jOP1/kXEbHlWSMQEsD/FApYRcwA8p+r96+zZI9U6PGqVDrWVXLPMQOWIxrqI3Fkb06jaqL02vi2LYTn2rtluzdmN9+9TNTdMw3xR38zP7rnPeIeP821vJX3+Iuy/9RDDtFGsP/Z17DXPyiR+upiTWaf+3+UEXaYwwyFmxjTDVdTaiNPudTk9OKuI2IbSYA7FL06Ldu+PGAZba5GtWVDcwvsY51jNauLGNPz/Xfbcky6LWIpxW1nGFqbRWYdQHVOFT9g8z+ZATuFZBWvzHGMLW9iDUXRi/i2tk3i1WKfu37Xo7zNmbEBxD+az2luWg+k6/KPLSjp5q+xD1fazucs4QsRJbK1Bxhx8XxEDUUyF6ayNMRrUe23ELVitNuIdrK4b9dHJbRbdL8/q8NFY2L3xqn6v1mSwWIxhOhxXxEXYeUa+ir+q6TKCSq5KffOkc5oppuH9HxFxFcviqj6m25NPzDCBrv4k1lxk8x+xiypzqNbpI63SK/ZQyVHRR1wi4w2Y+zdg6/kBjgGP8Xk82N553g6yB6zDZxzB1iwgP9iDK6Atoq3bnrWxWNX20ND3+Pv9inX1GFuJZzXy1c6B3+dj2nND1+O7z/ZemnEYj7EsL7YxTcQXUP9rbut9v0a2am3BSawvYM8fZzzB+6Nn4iwjZgmL00TP18E+Z56Jk+nQH/GGJekryqk4QkdX6TfTnET8vePoewR9ZniMtiT+PWyPPvy5zsSdZJ/4uRP1r3IxpnFv0obtEW9ARqF8aG8FXUX/VtJH1tdbiWXnUuUGv9iI8bpqzs5YIo33/SK0/Wwy755N/Wwhxp/D6VF7BlS2xgLjM391jUjEUCJNxlT+vTuusJUOX4meM+V5C9MskPOd4zir8TneJXJVWUaHkyg+U2UzVYYyy1m2rHth58P8nqNgu6+f//zYzi324jNb8iH7m+nzlWYZrwY7SZ5SYROMl8zwEMVUIq7RZSlbNJ4fVPiIYh3qWUrROg/s29eWfI398USX1QztNfh84o98UQ05Yw7d+nhFrxiDisF1EowhKE6SjU/1F3GJbA6itQBdHjHDAfZkHrPWWXMym5utczG2sJVdZKxia97quXbPI4vf+oylmbFuebZUNU+Xj2Rj6vARYxyVdRaKV1T0inFUGQqeo7WjDseBfSlfZfyKkVS0nnlU2hUL8fZwQYPaiIcsJ+Rj/krbevzQ0CzEt3UsimNMI8qltGo9wXp8bsRrFLrsA20RebHNH1f0lWckZcxCMYy9GEXmw+f5L6P+fP4Ku8j+HusSHKvae6a5s5hnjzURVV33bxJE4+iOfSb/lthKvK+tR/5qbX9J/FF9v2Kd/Fv6Yn14bsAYwr1J27rtrgfwNXNWO2dMIsvTja2wCdVPh034uCprqPKGjC/MMgnFBny8Yg33Bho1FqX92ZFzjp8t6jprNzK+UYld7T9MxGGMYhYVxpFxjkqbWiMSsY3KGpQZZlKJrdpsfmMsjNkwzpBxkS3spMM3GEPprm3Z65ljirHguhVkK3cNzVYi8/k69XkcS6RDpoH6H9X1Kq8Uw2CcoqqLeAXjGox7YIzKiW2qX6bzOT8HOvNF60DMf560M4ah1ic8LrRqfYKPY/GRvpM7Gm9UC57lF91af5VzVPuq9FdlFyc1BhXb7XfLvFV5Rvf175z3reYqM/NtMbhv9pHB/6aG93e4w558pds3sy2xUY7ZtRpbnyu1ZcxRnsqzryJ/h1d4fYeNZP2cB9/5Qo5sHhU3UeNmvCQ6twrvqPKgDndZNTNrUYylVJ+FpWK36IzlYLtiMkvQvjTaZ32Rft0+NOZ4TOY3Uywkimf+6JlOrO3cOFqPVOPIci3JfjSeLj9Ra0EyVrIkOvPfSdrY35rwz4/y3GMZx7kJMpHKs6MqDKDLCry+kq+aq7u2I8vbZR/Wh2pfRNsCbVinj2r4nRp7lxH4uDsm4u4g2zsGf16Tj5upxWOtulr3V1pW36/Ux7t6X/eusoMqG6jW+7cygax2n9X8lS+r7bNavz+u/O0HXxfHWm9H661St+/Gqfj/4AzXPOA6BnXcreFX1ztsrbvvUbffUue32n6kwXq2rbmwOnC1Lh79DYpIt0dtH2Oq+d8V5Fbjx3a2VsK3+9r+u8j2Xe6Y1eJVbGS+Pp/18cNUy38l6u/Z2oJuvT2qi6t2lSNqrxrW2yPd5wIdWz9gtTumwfoD00R18/NB/5k2yhfFbqmz71V7rsTN1Npna7hbYlWeTszs3G5ZkzAzR1v/VoPlidp83dvXu8+7tkqdeK/6dzVXZWx71sT3qC9vrXFv6btaI4/WAGD7b4i2Su0a9VG9s6rF/qv5WF0c56Vbi8fYbBysRs36PKl69566mZq213Zq51bvrsZU1jFU1jnY37WONFE9nGlZTFQ3t9ozHmONfMs6A/YsoagmHtXFWe06q31v8Uf1cDaWSu0708zUwL3fauB3Bhqrhf8c+KK6d1YbZ2sE1DoCVWueqRtHNXFWw840nT47/XaeuYR170pMtOYhO8a69RtHrXZ9R1FXrXvvlUvlxX3TvJUcd+6fvxdiK3XgqOZdrY1nNeJqTT2qb0f5O/XuTu39p0deH6/Uz1ndG9uq9W/TVOrdGOfr0KouWqlhs9p3Vv+O4v5DoPFaVX/H+96zWrTqp6L7eaKr1rer9ezI362Hd7Uqv6+l2rE9v6hb81a6znONTkKXPbPIdNFzglRN3Juq8Xo/07G/Z81y3xP0wWIj/SttUb3ZakdRPTrSsfq2r0ndAN3jSZ/oY3WurJZd0Xfr3GocW3OoMXbjq3X4aq7PFfOg9jzx+fqHb6/W8Vkd5XHX33nQPR7EnMT9yFvuNd9S2+/Gzz6fZ+88W58TNFN3n339WLy6vxzvG2f7W2vos9oZ/UnU3Lt52Ou1paa/JUenBr+lxu7b1T3k2b3lrL1Ts96rDt/V4jgqcZXxsto1xmA7O0a9yl/pvzrOau07q3tXauozz/aZ+fsIa8wo6KwmlrUvgd7XofHY1+gegv2o9h3VzFVsteaO8Uyv6vFqvNFYlL/SvpBt9d7xqI5u++r+8Oi+8TtJO9a5Vbu6P5zVi6P9Tq26Uq/u1op/TvSj+sLadjemo8WY7FzVM36i2OjZQDjeSG++/3SwVX/HYd/6uuNgd8I2qmPvXRvP7I0b47H2/Fa3Zb7ZmjvrN6p7o676nP87R63GPlv37uj8OKJ+OzVz5luPo2fDqOfH4PHbYT96zkq1pu5jZmvqM7FRTV35srFGdfbM1tiovl6pO6vx/b+jV2/3tdhq3f3nk3wqPoqbqf/78Svtu9wWzffD/Ga+nvzvx/Hn42f1+r3q6Xv9HQDURTV6NSeqJs98Spdpmb4adyvq7Y+P4/VxrCmpGrp63vzj7ljlfHzsV5fGevyW+C1j2FLX3lL3Z8+S6fTNnocf6bDugf7q82Iqvsr4qzXZvfLs8byWTi18a19Zzr3H3JnzKEenhq5iozGzOji2VevRmX/vevdMzNa+zjfjO3GZrvP+rui31Lyr+qg2Hj2Txddz0a9q5+dHr2b+SmijmvaWGObHWjjzVWrhqt+1rfs8k98U7Viftprzw6DBerGqLy/C59usPovt3rfAtlof7taSZ2rPqq6sxhrpl0RfrWF3bWuuSjxq/DF7Nkp0PBtXva/c+9Z69p3Ch8+QRw27Xxzr0Kr+jVpWX+62q9ovi89qzBhbjfO1/0iT1Z8rcZFW9XPHuHkPeOVcMLbbX2b/CfJm2jshxvZ9/f1OyDlb675z8Fr33jaTv/tMmFtxHn5c2T3k3rDmvnecr39ifCUGa/fV2ntWk0dd5e/WRn+vltXp2T3xlZp9VseP6tHVfFtyVuI6el/jz2r5igV08sxwAWMBUU0/sqjeX4nF+G6tHvlBpU4fcYgZRvEusEq9v1L3x1h/TznW/023jLw+372HvxLT0TNtt/6/2v/f3rntxnUkWfR8wcCAH1qABpAwbbIMyYb11P4AQeKD4PYN8kVtd+sLphuYf/ToswaFUaJDm7EjdkTmYVFkPQSqKjMi8lIXZq6d5/Am+Dy2U43NrJLjpjUGZG+elqDwPUVPYLby/PvqNvY48z+rJUT3v0E/y3+wTtEK1Lo3G+9Llz9XmCIy4kqumXPzts1V95av+s/M8SnnPLuPzHjtMeYq396b+1d9Z/l+lkN975TxeDFKGbMKsx/+1XPylf89O5i+LfP4vseZvZiMw1d8K8xe5fXI5DGWsfjsOT7+HZ5bvo48nb1GHj84+wblloNF7H3wacbb7Wv7PGLZv2w9pv1LYhlDr8TYesw1w7yr/jeRD3O8LLwvL53XlbLMt8rjmUW+2L7l8F65dzb9XVBXZezvhBx4/n08fk7iLLNldYx1Iwf3ePUnjn/EtDsMGzl2N4eXc+TFMlvHysaYkI1+HtR1zOZaddbb5quw5Ep/O9zZi1X7h7GZ3+cb586fm0f0j5gzq+sybPV/jDJGzXIo9zevcGZ2tnv2DPmx/gtjUX3Gpj0/ez8XnDfVN2PUCnfO/AebVtn3l9uHPLt6D5aMTc/kq/LoKC473+6VKdzbG+czYh2GrZxbH7mxDs+9M6bNeHbEn218dt8W9d4xWT2zDp9WcmRtPhN9vfwz/Y948121Fcy4m0NlxOjvnetmdYpPZIzjYO5qfMYcV+Wt3ntkTy69oh97zPfsHPwTTMlfqbNseU82vDLHTIwSN/ser+TRXjmWRe2qfVs19hVz4flbZh3VW5+If+Nrdr91LEM+nXFnHJvn/8Y834t1e8yb5Yu4tlLf7XPmg/dbsa8tW7e8/B0ps1YtZ/wc6z0GmNV75RWurjDxmVyqv+eTcecZ/t2JUXJF3LyTA8sjhu7V4Zx5fllu5qsw94izY/9fTORi5+c7sfa+7r+/9xmPCtv3uLziy15Hj0cO+cn24b1PFHbO6p8k8ZH9B8n3RMx7cHIcyz7drnN3y79HGWOzHitnLLfK0732Mkb9eeJnc2b9/ZNTx3w9RsxyMp6tMmWPPx9fPyK5v07qvHj0f1SwiE8Pn+zeKNV7p2R82mPbrB59kB2rvpYhR/4V5h35Mz+FOdt8Kqce/nuwapVJV9tbdc8XtZ6d4X7mmMq28Tx2xLSHKb7/RXwZ92b/29TybOTWCqPusGeMzdqoWpVPfWzWZbuzXHnl2eM3pJ5x4A4nHuaxkm5cxAhnzyTfxNnj7nnjleNUxtEZD2O4KgPGfFUGl8V1GeKKXLNsOKqvvt+sX6yevc7iXkNMp6/Yvz1Zd/c9UPjuG6cMzzyzzw2WfR+Ue2ONzgtnPFfhtau5b8R5lTpWNsuhV83HSp/KPb+jeu+stn2OLJqd7z6a5czvTJmt+xv4//beLIN9Z8oiPsxYrxIf5f1t83myx01/I+URT34Hcfi6a8ccgyXOxHrxvxlD3mvLxtx59/T+nbzucFxkqTb3ynxVJmxzeEyX2VN4bm2U/+7kfAF+Htf8/b3Z18h6/woxWPZXY1jG+PEn5vUnwWv0jQzzRH4rfDq+w44s94loLP5TyDOY9PGRMWbLqZELW39k2ujvce2I/WKZ6sfyPwzqGfO9NM9tDOPDETP22vCYb5cnW55Y4cZoHs/sxFTq0ad7bhk5sceebQzz+yww9I981NzRGLO4v5A59uIYV1Z4tOfbYdDsLHIlpsqfV9w3xPb1WWCKj8eTsV7hwtim6j9ivDPQeDba8mSPJTP+i+eNj/bufdk7x3+VqTzxY7IZNqzEVmOs3+ADtr7CeNm9KJhvxmTUOa2yngpvjfhs1Hb1TLEXPzte9XxwZ+6yepXvdttR7PU2x38Vtria/1b9qjkqc+e9VnKsYrJRP9Q+ePMVzY33XGHBLC7ivlgfxWfvpcp/qxxX9a/4zuSuMGDmU+lnlfdmPt262fhZJqzkihhwxIXta1ansGKF7VZ8WazKi6+cGI+xRueaR3ynrMp5O5z4t+06A85y4+vBIZEh/27MK4/KqlzWxndiszjsr3em1zPbt7ebz3c7NvKpvr+Z1xHvfRo8/4Q84vOMiUa+tu4p+D0V/AZHPfp8uuXng5HlPt18JjuMcVfGbDusOMvrxSLrfbj5zHfY4J9eecSI1TPCGSNmDNhy4EeJn+W/wy4d+9w8KrlsLPLkS3iN54bZOWKP23ocUWHEnzllEXdj52S/JBadq63GMN+ISzMWys4UZwyYseCM7yrnnBVGrPBg9fxx5h/Nd8aSFX/ktMieVT6ssOAOd/aY9rP3dc8cUxjxM8g3OC5jvMh5MVbxw/aze2Uwfuzd55mNEdnwTZjKCD9Gu6nzwZGPPSf8Jmgr+3+EUey/gpgo13heuQcC5qmy4BV9Z7m6cd08XSZXvZdDJ35vbhvZipwz/ct8K0y40l+1rjO3q3hwdf679djn6HnGjtX3SuHIWX31s6d+Pjuf55nvquWFWez38KgwTJanEqew4OHXYegZ147OOSvcvMPCq2Ppsuy961mdysH/3vAdr39x6v8G9cyG798Svw5jZ5y7y8tXxav5IraOfDzj5V2W/puQO7J/bB8y9H9sOT9nPH01L59l7CPH2+1DDq74etzbq8vY+Nukntm7Rkw1VvHzfPDeFJ8kr5lFfgqLV2NYXOZ/tIyHZz54nhk5d8bcn24+734IOTyOX+Xv2RgOxu+Q+CCrfxiUo27g8XBb/3CL+fiftuucnXH5rF7h9hmnV9n9pVOOzx+Z15apeyyfnb0eZd75bGT7oyzi9sd6j60z5jnL45GzV9h/dIZaaTfKU9EJonwZ9/8y8PXYe/Q+KOxc5f3ZWfAVjD9i6Uc/7z4e0esqs/+KtDF7thtZPYthZR4nZ2UVxn5bTOWtH6vNnLfOYvHM9ShH1v4G6pn9z3adv/8ryfFm47ze81XmzMvTOQN9m+6JseIcMo5J9cvun1Hha1UmvCKHwjhnc6gcd4ZZenWVPs/63ERsN4+XN3rN+pD54XP2/lTeQ6yvlJ/SZvo08x3DeI+NZ9y8wuYV36zdwXrRp8rLs/PlrC5j0DP3HjlVPXLXLFfEctU5YCxcYfAs1tahL+ZkbUf9yjh+xO69195Z+IoGcFN+qh1zbYIfsnzLxMdrlc1XWf53xRhk+cOOrwerH+zb1uP9srHsLXmOrz2O/jaoY/5vtw/5+vNNu1eJjfPOug+fbzef2yO//xZ8sXwFd/fuD73Cd6/cn4jlyI2z+2B7Zs/A4/l2zzfj84MzH58/eG8PzXNrCsdHlv1w49w9YvBePoXVD19lzMjs1fFEdQ+TOoWdK4xdPQefnaNHewQ+47Vl64+c5x53V++7nfnYesaSs7LoHh9VDh8xbJZDiauw+Gq7s7kwjp2Tj/i9cl4/0wDUeGTnEVfPmHuFySuagvX9c9AmsnTr73H27HV0rt+yZFbG6qtn7jM/2+/MTyk7pSmc9i6Yytw791Gp+v+P4/9mq7Fzltfylug+LZV2PPaDua3N3sskshX3OfFyVv3Ve5pkTH41m59leirnm4k9Zb7Mh+VZOX83Me/KnHW/Lyvep9Xv9+x3oRtf/cx183VznO20Vvmce5rG66RM0UWq/op2Mh5ntY099I+OPtKNrfgrvpZj/2oeuznQKvMY5ay+JyxHpMVkesiv2/X+KDGZH9NnWGym3/xd8FFyqTlWazVRfEffGVpHVxuyWkmkn3h1XU2mo+GgNuNpN/b1W/Lce13RYzL/b0U/T7+x8XiPohfg+xTaYtdfoNaD+o3Vcb4xz7+DHOP5p+T506D8CZQpuofVCrKY/wRT7t9zMLGDm3saiHo/INQJVL0j0iWyGEUDYf4PSWzkF913qOOXnff3tImojOkUqDF4ZZ6Pp3Gs0ju+Dmxcj+BpIZE+4vH+L4I61AMGp/Y0jIp2omgxWd4Vugg7Z9/pQ3bfIU9DyWJm9BP12omq1sX0iUxHUXQQ9boJL6/VRVTtA3UTdu1Dx1DfiHQMW6ZoIs/Av6q5oC/23Zap+ZnW4s1N1k/Vv5P7YzJVM7jrNnOth5q/G/Nm53FXrzdB1qX4qBbpK1FM9/qKGf5ny1muPRj6HjrAagZ607kq8bPzchOxLE/F/81Em533oeK/+jNZbb9rq/pabW+v/B+74fvAdI/XTrlXlmklFf9KHOubfZ1pK8r9oTINA69zmdVHvHaZjhGNpRvPNAiln14MxmdaSaY9VHQS73oX7Fc1NovxfK1uwfJUtI2qBlKJ/1tQr/Rx6ACKtoHawSbGZbmsZoH6RUcHmdVOrMZx5ZQxvQR1EvR7u+k6ybFc1TmsnqFoHdG1KKqv1Tgq17rga5vvm+R1dj2MqpWgTqJoINX/VZDpJ6iDPBDyMz3l0+26llLVKrq+TDNheoQyV1lORT+xOkCkBz0yj6N8lP3JiWF6SKaPRNd5VLUTprdgG97/AUDLdBKWA3WWrJ1IX4j8PC0l0l2yONXXMvJIb2E6j8rdMTbSPrJ7Uam6yZdO28r1H1bzQH/0y3Qc5T5UXd2J5cnusWV1ITWmc31LpOl447G6TPR6le7SycX0DU8TeUZ8I1P1mUqsN4ZVGkxVe8nGUNVnPiY9J+PxH5vteT3OCr0ku85mtSm5K+3vrYV08jBW+t+iX9aH1Sy52sYeuVfk6vhW+jXzuZ99H2+qn8p7ssdnRZmjU37uWL7Od+2+2Jgj1AVeb75eYMuZpsB8mBYyo0uwevVakEy3yHQIplfM3ktL0Rlm9A2mObA4b4xqbta3qh7A7q9V0QoyX69f3ng81s/6vJeW0L3ewzL0KA9qB52xZJzf0w/20gu8HEw3yDSDt07Zt87rb53y6PqISDvw9IVMD1DZf3R9hKIRRP/rAnWBUfYNqUOfSEP4ZvtQZxi6wNAM/nj//I/tQ20AtQKP+SP/V/UERTfo/D9ltOwah+x6hsgnu5Yj4veW43e1AsylxmGsV4faAOoElWseFPZv2SDmvID8F1B/tMFFsS9H36+369rBqP9su87rI85f0QOGf0UTyHyYP6uPrmPI9I3BjMdjNU+H1SucXOlHdo0F67c3X7PaAPp5c9q9PkPh/8p1FLM5mJ99/pV53MNWaQSeVhCx3kgriGLG88q1GlHb2fUbmXm5sXylVlDxU/y9vio5Z7jznjZ7b6yIiStts3tLjVyY900Sw+IjH8/vn0I88m2FlXvxr51YlZut4nareOep2unGR3FZPrX/1TF321rRZvX9WBFzE5/vypwoebqf/7tqxznJGHSWI2PJzM+rj2K88sFEWf6MUTMuqzBtj4lnzFxl1wpHZn2NmLLqG7XXYeWMl2csXLk3T3YevMN57f2LovwzbLqab/b+RB7HPZb/EORD/+8S/yj+GPuP94/fOXXIlzFuBbe+2vyz6i8Tf+8sPMbb199u1zm2wqgjro3cmvlVz68r3Frh28iWWTsK12as27JQy69H3fH5YMKDWSMjZow64tjIn5845YxTY7urGHU1j8KUx1lw70x5FBsxXIyv8GaFVXf9kV9nZ8wvSP0F1Hts+mK7zqYZG0VfVh7Z8P2atGV9PzP+F0G/hl/EuyMmrZ6T38snY7oV/vul0NZfkjYyts14czY25fy4Pfsd9f3rzefU0Tij99vzqZ55V/1VRl1h2581fPdm3H+Gxz34dsR6PcaM/WJ9qzJcpa7Cs8fzU/NcZKvdOMtm1XPYEVP5l/PosVc1j1de4bVH3y4vinivypMiXlxlUqv4WCVnJfdKhpflrPhF8ZWYyvhuKrb7fjDfKNcen6vuWDqf9bPdTosYL9b/GpRH9V4+r50f3z//0bxGs+VH3+q55ug148CVNqK8EZ9lXHUFy414buf+Lir/XjUO5X4nLN6eoa6wXeUe9IPHWrNxWIf1s9bJqfqO3BFfzni0x5SHKVza49kZi8Z2PJbM2PGIyRhzZFE85n8Jr5HRWkZtWTPjvt9t17mzNcu2K/emH7EeQ36++We/o3u4eGNFFu35VM5uo99g0MdHZNMer47qvjXPkT1/C/XW59HGz1lbVsnYtPVlDHvUP4G8Cluu2myeiC0rpuaPzkdHTHqWV3uMOhsnnnm2HNljyipjrnDoLCeyaYV3K3z3YrveB89PHUPEyKv+jF9nbDuLzc6KK/XRPXGQdSI39/h0xEmxnSw+Ox8+mLLaXlUfUD53Ff2gEpvpKVkM3jeHsXH2fincWz0v7vUvirc+X8HzPZj6Hjy9krPzfwhW26l5+CxHr7L0waOQpWcW5Yp81ZzMp8LGWVzExTFOZUB7ceKZvKvYZSfvTK5Km6vyz8zdKiZ8at68+rOyIv4mP4tKzmouL+9MjrPVLOLpjL1HLB5zI0vHMsbd0ZDjsnqPO0e+ynnmGUbfZfXKWeiV8V3mn/XFG/9MLtQyMj0gu2+Jet909R4pVa7OjOkDmd+sDrBST4jGpeT04lWOz3Io8YOhV3w9Dq/oCqgVePw+0gI8Pq9oDC9JvGX81jfSA7C96D4nQ3PAMXp6gNcO80Udgfmq5+wt938Oz1GPiLQBq1koOoJynh71Ae+11RYUvcGWeVqCpwU8cPI8glj097QF1CfQ95F57j1G2oHK8buaQkdDwDhVC+hoBZ7+kPXX49asLjrPvlob8Li9yvM93yqvjfqkxmbtH8szro+vkV3PsP2I6XusPWLnGbft5MjO2EftqVy8wu0zf9aP7Bx5xL+j8ipf7zD5wYJX8PaMX69m3DfNy+8SQ1d5eYWTW1ZdYeZoqj/mrzIu5OuMs6ts7J/mMWPvVQ5cZUE3xTf3ZpAzPHfGv1I3a2q/uvGVz1ll3ivt4Dhm3/vZz3H1M3qfLePKWIfPPT/kuDYGOTKWe2WMBWdcmXFJjPO4NfJQ73nl/iBeXJUXZ8y2w/5Y2xUOHPV5VZ5KLhsze++NjHMOVqqOT+HJHW5bPcutMGzPv/L/RLP+ruLw3Vj0Qy6ttonM9lj/HRjrGzLojEdnfDfjzS8ds5w5Y82eZZyZ+Xr+Cr9mTNoyYOaPHPo58e3waDTMezSPMWdxCoseXPi794/M/5vNP5c+ePaIR2Zty5BL42vklNn/FB3xDyD+AeRkj8husSx6vRd77nDomTPsK8+uK5yaMWt1rN6ZdcaUM2btseUqx1ZiI4Zd5c1q31Zx74hjM5atnF0/Po/uWZ7VZdZl0hkfVVl05MvmppKvklfl2xF/XsWrO2fG8f23rJWVf0XKPF7c5cen5sz3lUt7TGhVnk7ujDtFsVXuhvkjvqwwZpu/wh0rXG1lfDeXmnOmnZWctcpD1XF0xp/FquNAv5VzseIz4Pmw12puxbfzOT7b/oZc+2js/DIy66guqo/i0U/1z/rKGHfG3Nm57ow9exxdYfXsrHjE2DOeXmXmFSbdYdVRe+zRyz1ztnwFu6/oCzY24tvfC7kyTt7JocRE3HuGU3f0hSxm5RlwlnevPqgcPzsnrsZfkZiI0SuxkY/NHZ0FR4vayfy/g7YjPcDTKRi7Zxy+akxDUPSBak5VS8A8qv7gnWtHfo8aReTD9ABVZ/DGnukSL8Bf/V+l32z+/d3xNTvf/vi9PXr/iPXIi4evpyXYNvFs+gMnd3QOXfXLmH1Hg1D1jKg/qq3SNDo5UZdADeFi+/c9b2b0igvI1cl3AXkGVx91ij5R1TMUnULNUfXNtASvXtEpVmgcOJaIkyNrVv2y/7+K2gPzUzSN6Px/VYvw+LqiS1S0CWU+K3m/AD+vPNMtOnpGFjejY2TmxeNZ/VPrC2ddYx9tA62qQwwtoKs5ZH6rOWyHic7GR31aMZ4Vc9th5l1m3zX2XlSYu5J39v1U32elr8rnb8Vn/Gw3awo/78ay+Cq/V2PRV9EMvP6hHpK1jbE/Jb6oEzDtICvLNAnWB1WDiPQIr0xl5RVNoFPfZfpRG78E+VVdIWovYvnZmDp5o/YULUDt+23TIVZoF9V2Zq8/UOdjxXgr+kFFb1CuH4j6hdcReLrC4LY/JHGZVtHVITItwouL+qG26Vk2FiUH5ss0gJFvRsfoxGGdokdgPNMiUEOw7XT0h0x78PQGm0fRGVBvULSIx9uHesKwSFOw8d759gebfy1DdPZ/5fUEVQ4fndXfuw/RPFT0ElX3WKXlVLWQatyl8/wCyhWLuL7VQKwWMtsG0xfUWM9/Dx1lRjep+Gc+x0dFQ1HrvP5WrhmJ9BqbU70mIbKRw+ZTcmY6TObrXSOS+SDvj+65FGkfil6T6S0rNJbM17vWA/WRjgaT6TFdHSXSUCrxp9Y87qvOMsPGVe5Xiav0p9P2Cl68p/7QyfGmGbMidjZf5JfNdeV97LZR+UxHOZT+dz8f3c/x2bh1zv6vzF+NrbTZnY/q2DJtY9T/BBZd9+D5Yn12DUU076qu4cUoesbPxNDH8/W0CFv/A5mzqmV5uvqAkjtrr6I3sPved3STqrYxM0dRm98L+bGtbo4V7XuaQKftbpzyfnRiqprEyvZn2lVjMh1j8PdZ/STTQiqahap7ZNqJqntU+5PFqzrKy43/n4HRzvCr6BqKMT3GM0+H8OqfO/VMH5nVSFZqLDbW6idHe7Bdv1bjGDeY89BUPK3isWDHOPZ/BlTN5DGJfRDEVRl7N66St6K3zFwn0dF5KvPo5fbuj1XRYEbdZbG/3fFdFn2950yDYFqMpxNckHyzmoqq92QxFX2F6Rqq5jSjt2RxrC4qj3Jiu0xrsbx5hdaC+sqsxoLaBuZepeFkOkw3h5eH+aJmgeOLtJZMi/H0nar24sV/IcQy7UXVUVQdJvLzrkthesl91VEUPaXLSme1gy47V3LOMk6l/Zk+z/L/Srs3pVd0+px9jqqaA+tv9f3O2s7GoJSt+h6dzbdVekSUy8vb0QPUuBlNRS3P5srTA47lVnvwclm9Q9U3Mu2jqktkfsjFMx+mWXi6xCj71anLbEbHsDEeY2fc3WOEVS2iqg1gG1VdoKNNVPSCanurmHPVdxXHX9WHPXn8nvx/dY7VcYOJZzkYS4/0i4oWoMYoGoKqPWR9GzpAR0PI6iN9wV6DkWkOkYbgzY/1w/s6MX0g0g08Zh8xfrwOgvU9ird6wGDrkV4wXg9f1A5GObLUx8Q8f+SPURxaxrGPsREr7vL/Wd0gYuoqo/9m+zdD72gGl2L7M3qEN8ZZjQNzD/aq9OPS8fdispwsT2dM3fcviq1oGUeLtImKjhFpEYyx43x6cxxpDJlmwfQZNZbpLau0ihm9wpZZPcLTHzydQuHxI/eFGNPRE6rMv5qrm4/lUmIjrp75o28lV8Wnch8rZYxZrsp8ZeNl+g7TPhRto6OT3EWNYwUDnGXnq9pfFaPoENm4u/Ozt38UE+XqzmP1PVd8V+gOFd/uZ7jzXq0cd/aZvi+2+vqIFf1Zde3FnnNS0S2UcVjdQh2Dp01gnFevaBvdazNQT2H9+16IybSNYZlG4uVC7eNneB5pI9E1HxUtZA8tgekYmU5SyT+jh3hjmtE+uvxf9a3mruoYK/z2bntGP6j2SdUOopiKzqAy+U6MokOwXNieyutRI2A6AVrFF7WTqq7wYuO6Avor/yuC1TF/Tw+oXnNg+b/H/e04UC9AO2zXuabl+56/pxWM54q+cIAYa5Gm8Ji0wXh3RTPIYit6AuPTCvfM5i3j3gpj3UNjYNx+ZX51zJ7fXn2s5vG+b4zbR8xc8Yl0AlufaQp2zlSeHn3Oo9jou+HFKp93pg1EearaQjYfytij+qyNUb9Cbxg2clZjVVbP2P7QCrrawIzmoeoKTC9Q56gTW+X6EVfPrNK2Mn8VnWOF3tG9rqJ7LQbTO1hZR+fwNJRT6xSn1DcUqzLZFRxYaYO1ycrUfs36VPzV+s78rJzzGT4fvUeZT3Welc9iZb6r4+/OE/aLfc7P9qF1NQPleoxuvu4Y9sidjXVVrmoeTyuJ9I9Ii8himL+idVhWnV1fEtlK7aWTY7UeE+Uc/RmazCunDu2V45vFVDSWH83zFdpN5Mv0jqrOU9VdovZW6isdfWFW65iJW63/7NWXyM/TLiK9pKJhVH1VH8/P00XGY1W/YBpIpEU8n8jpaRpRm6hhMJ/ByzytY2gbj82j58N0jMfbh216OojHWG1b+J6wPCzX6MeIj7QUhWGPfE+KeR478RGXfuzYAyc26h8bC6vzyh859TN6gMdqlRhk/lF9pCdEvHlG4+jqEbM5cA5m28ccVc2i4pP5RZrGrPbhcX8WU9E4FB2BfXYVzeBA8kT9UfQOpU+rdBKWx/YNNRBPH/G0jszPi4uYdca1q7EKm2e+mXagcvlK7r10hq7WEOX9Qmgz4vWqn6cZZDpBRZP42PWCU/E4j3uq3FZl3yxObbPD8lU/z7cybxW23/WZ4fhq3iqTr/L46uerqxNU2634z37PZuLPdt1WaQGvCzF7aQbdMe6hM2RxyLi9+ugaCetT5f7Is7tsXblGgzHzSnsqw894vjq2bt4ZXSKLf2Xs503XDDyNgWk9zMY9tLoMX2GO3WsxVmgYyJ49PQMZdUUHYGPeS2foahmzvgrLxzosv9quXytxtV3n/F6ZV65qAArbRy6Mc+K1WeHunqk5R/9UDSDzxfsvefUK5x82GA/6ePzcY2mW5bM4xrM97SBi9iOGfSYULYIxQdtGRQd4DFbRATD2j41rARHbf0zi0D/TMjoaAfNbYREbnskRaQcHU+eVqfOgtOP5q/qCx2VXjj/yYbzZe58UU/0zrm99mF/EwCNfb24YM68yfDW2wu+9/NHrDtNX2H6F/VcYv6IBZNcJWNZfjc3Yv+rDzvYrjF/l8yv0gIjDV3SECo9fxew9X5XJV/t9ata+F4fPOKtXpjBrLybLVeG0nfjZvDhnFfarvhfdHDPcdyUnVz9fav3Z7pet4MVqzAyH7sSrXFzl01j/Gny8+IgnR/4R396LPatxVbarMu49mPYMy1ZzjnhFT/C4tse2rZaBrHqcwa8wbsvGfjSPXeb845azvZV8O+PZUazCqhmXvCL1g+V6HFc5U66y5Kz/Sl5vTBF/HsbYJ1o3D+PTmT+25bHMWR79spDHG2fE4lm/kV0j28b5YPXIsgcT8ebU+mbMK4pXeTXLmfFrLw4ZvBpr7fEWM/CMXT/edNb9ePMZM4v1GLfKaNX3ocO4O+9zFjvDs1ey8oxlz8Rg3aXxiWKVefVysljFr+pzKbSl9D3yyZi19VMYN/qzfimM2/NnY2QcHOu8esZ9FY6N8zybTzUlVs2PnJr1H33U8+zKOerqWXYlLztzzfi0woSr58Yjfl09M66Op3NGPDvzXRlbNUbpe3aenbV9W86k782cFBbsxTBfZOPo3+XTqzn3TXK9PdpbwalX8+6z3X27KUbd5dNZvzoMmrFg5awy9k9h0T8lvlUmqsSr44ra7rLn2fPMKhOusnqVUc9ydI9ZI2OOcqv89mfzXI31uDfmGGaZdrVvq8y2rzDwH+D54LRXm8azVUZd5dtZWVSe1Sm8mY2lWu+1rbJkzxiPfklyVPw97pjZDNtW8qtt2PEiw8a2Mh7+0tTZuRnlzyGvx7ixPTyfzeoPTv3wibg242vqHNs5qXDrmTwvnBjGv8ccZXkj7h3x8ApPXcWEMz8sV/MqrLbDnavxSt7LhbmyfJ7vpVCPOb358Hyj+UMWyuqjuCw28lH6EPUDTWXcCrO27DTi3OjHxqYy7oz1Di4c+UbMeoZfr+Dfajzj1p6fx7Izpnxhns+czZ45x62y4xnO3GW4lfPUnT7NjKfa39XztRdLz/rLPhtZvq/M421m4grzVDlphaneF/ZaHeMbJ+7UYzjb3bObYNnV/nT7qfBLyy1fk9cZB55hxD8L+b34V+KYKv16Jeao9Lty3xBkuNV8nVhv3pD3quNQWbmX3+PSPzv+VdYdvTcRv17Fnwd39ubDsraszR8gJmPXyKSvjGXtdBm16oNl0esrxxT27MWx/tq6jLeqvpEP5qzwYeTQCkOuxCBrjPy8cWKsrbNM18a9IPVev5ALH4jP080/N+2xKG++BldV7q3B3mNkv0q+6L3I4qN7gmd+2I9RHp2v7vDIFf5KnefjvXcK313FYqtzMLjSTXBkxgo9v0vHV2XBbE48f9VXiUVW12m30q+Loi9jwBHzZL6RH/qw+ck48EVQx/phOWuUdxUrrsZFjBdzIWvNeG/3nPEqrjvO9u7FZiusWOGSalz1/PEp2OtNWYetnpq3nO1sZztbx2ZZrZeH1Udx4/VPJGeVw1r2GrG2KnOt8tHZ2IjRVjmtzdfhxLOMNuvz6hjvPHCVKVcZbNRPj8Eq56xtG+P51Xadfap9xRyMqSo8lbHUyvnTLDfznTknOgzLvXr2GlkVK39J2o58VNbIcij8FP2Vdiq+LB797ZnMbL6sb8ZOnwd9e07qbTmrsyzAyz/8Ik6EMYxtWh7E5jRiox5Pinikyj4VBlZhpF79XmxQ4Zid/mK9Ul7p80rO2hn7ZSPvpRj3BGJYPMt/6dQp9ZEpcViPPEzJr/Q/yqOcfR1+ynnaiNlF/szXq2dzYOux3PPHuMskb4dnzrJUxTdjo5ebzkkr7LPDTz2f2bOss7FRziqDVe2UjPLMHc92trN9zDbDHqPzmpW2unzx+Fo9t9dhhF3OWG13/E+y1Vyyy0iz86MVhlnhfDNcNOpr1JbCDr34K2P2/bNmfX52/BV26OXK/JXznDaPzcc44hWY5/PK8WMx3hxEZysVlsjaV3ghq/eYljWvvSguY3aqX7U+GpsytyzW5lB9GdvDubL+yAm9ebV5vdzIFdHwPq+sn9gvPAuafZ7wfgHRnCkc82ByeRYxyeja+Q7L7LI5r15hbUpOJX+ljZXxqn9l3Er5TbPOTn6FUV4GebBOzWcN+4J9RD/PvHyRX/YZxphuzmi8q/qXsU6bU2GoyOk6vhH3i3Kwcm8eWRusTolVeWeHkUZs1eOPFb+MZao8tHqf3FMzQo9VVtnmqfnA2c52ttOZysUqORTfal+O9T8Z34ypzXC/jLlV+dfsmcJXW4/h/bTV2ZcX0x3zCn6osrgK/8P4Ku/zYgbPYGNmfA85FWNyr4hFrO6K5MAYj939CnGYy1rEAW1fsxyeDxt3ZD9s/tyOnIwtRUzJ67NS55nK+lbGMval+ltmmMXMskElpuPjzYHH4LyxI9dj5YzvoSn1B+hXxsGGH/sfUh6TyK63zuqqLCjzYfvzDs9Rc3U50Wx7zL86N9nYvfLOePZkcdmYLUuI8jGfzN9jT1k/vDFcin6qT2RqXCV/NB9qnOKrsjXFh7G6zCfiU168Nz9YH/lEbIzV2fxZPbvfJhsjxmX8TeFx7Pxg9axh9f6epzR7PfGX27/P7nWY3LBTc4Gzne1sH1qXj6n5FN9O37px1s9jWSv4WsTxVDZUZWvIqDpcDRlXlWF1uJsyxxn38nKrDA05S/ReeZwsy/EjKb8yppyNuyKmsqirgt/RMn6mto/ljG29SnzQ1173WjlHZe1KjMMxZXkzjsXyKAyMtc8YmpLrSsxh2476xTib6u+d00P/iG9GZ9o8H2Uu2fk2rGfze0VyZbyMtc38vf+77v2/9IgjRL5R/cHUR4wiYxgz9ZHfIckR1R+E+BnehH5KH5hvN9cK7jXD0NTxduIGL4hiIh9brzAhj1Uoft08UZziH+WYGeel6If5MvYV9UNlZ15ZxMUylsZ4llrv1VmfqF5tC30Zi1rByC6261zptrIvxrXYubQz2zrb2Xzz2IzKZGaZEIuvcqQOqzjG/WQePZ6jsiSFG81cfxmxG1YXMZ8q56mccfJYizJehfcodgXGeE3EViqcZljEXapW6aN97cXjGaQfSP7If/h4e3Nrii8bT5a7E/cCHm2MkkfhNC/AN3pfo/xqXNQHnCt1HOy+dZiLsRbWZ8Uf/V46ftH4PY7C+EsUp/pl560q119i+VOo99hMVId74C4b8jhNVqZyG8+X5Y/qO3VdBtKJqcShX6X/1T6xHDPxldjVffFyXAp5rC8yDuavMBHsh8pSWF+ifJW2s75W4qr9vCR1jP14fqy+wo9Y+169WneZ5M2Yzk2wpsGBLjeNH90WzrOCCXXur3bqPfnZckZxH2yGnVRyYL6oneNzj2GM+plr4VRWEnGaCpvJrrtS6rzr47CfGQ9RxlDhLSrXYf4qW0Gr+q805WyL0i/lDEzGTlRGZTnLKIt4xrDsHu8q38B9NT5nc6T0Uc2RcZVqjmgOrpL2MD5qW2VDWUx0XVfmg3zij+3/9ypV9hGxC+9cS2befHXjovioHlmKwkwyv3FNXLSnVM/tZPvYSlxUf0jqWJtRX9S6rL/quKu50a/Tj0pst70niX8l5/Dx9uVVf2bZPnNl3Gq/KKbS71V+EVvwYjJfLyf6KpyDMQiVM+zhizHH53itGTKMzLx9Pyu/C/YlPFbt1Hvh225VRsH27zN5M9+Z9ioMQvGv8owsruqn9KHLMWwe9VyJxyvUa5Oi65Aw3u73Pc6hnCPJGIXHH/ZgFlmMt/f2yq9OYCpfUfta5RqsD1XG4V0rwuyleYz22Qpf8PbmatweuRX+gL7IHZQc6KvGZMzDG2MlT8cXmQTjHZ5vdpaic25jlmFUfJ/Co3ruY1i0F1T8Bss4BD5ZvcomojxKH1gZ1h1IPlau7rHRR5mTqn+nHdXf81P9lX5nfcFyda/ucQoljsVU9u8zMbP96cxV5Kf2M9pzZ21eODnZ/hx9ojaiXLbuENRnfpekHc+HzWXEMjzWwV7P2qk5w12xU/OEGQ6hsoUqi+j4r86tcIOuTyU+mm+FN8wwii6bGP1Tz2ggv/AYg3JNSxRn6yx7sPfvyJhExi2Qbcxex5LxhwrPiDjFsKudrMJBVrGK6nkSpR0v3yrGk+2Jrza+f84sa0uN67S9sm8vnMcXJNcLiOtyBLXfUWyHXaD//74vOz7asxKYcyVriD6vnTMalbMdyCk8fpHxCcsoDoHP4b2xfAew1fvr0c+DeazkqLSl5mIcxKuLyjtzE9V3xrryfau+NytyM4v2k2wfz/aVzF+JrbaTtbWyf5W57PRtph/dOYpiVI4SxbPYC2jDtuX11+tXxEw8zuD12zIN9jzyXWmn5gf3lV1U+YOyv+7kXsERZvxW5FFyKLEeO1D61WEMN8kqLJ/w2INyzw1Wj/wBGUPGCdg9SDMGgW1l98Rg3EHhE4p1GYR6vsHzzXy8uqtiO51+rGIKR1u19/ZiZnJn+2s179VELtuPF07+KK/CFDBHtNf3xpfxAa8/rH21v5YtrGABim+Wo2JPnNcKH0BfNV7xHWtcZf/frY/2ktV9aRRb8e3smw9OTGd/r7SnjrPKFPaYl9m47H1W7BKeK3vXal3VsjaUerUvbE4qfZ1pM/Lz9tXML8oV7b1tXRbr+Ub76Cj/zB5eaXtm73/bGcBt2I/j/qyyV1bbRH9136fGZmNlfpV9c3WP3d3rVv27+/exr87uocDqWWxlP8n2vmquLI/nP5MrG2eUI+sby6X4rdy7V/qm5K1yhkqeVb7qGGbmT/FX3yM0tn+ejc9yKXFqjgonsPGVfTgzxhkqjAHHhbGVfX42pkqO54JvxAdW7f1VJpDxgRVMoBoT+f1Byg9JzqxezcF8ojpl35nlU2OV3JU98Ir986rYTo4V3CDzq45pD8M9Mu6bK3vzu2DZ3rwSw/bRWOf5Vvb5e8Z121rJB27znl7Z93V14ZV7TGXvqvQzysf27d29tbKvXz1H3VhlD+/lxHLcg7Kcr+AxMm9vq+TFPV+mf0f7XIxX9ulR25W9+o+Cz57mreWvJmOreaJ8e/ihf2UMlbF2c3b2vqw+MiW/2rcoVydG2bNme+psTNU9srpvruae7dOItfta9Nl7D273topPZ69czdPd03fjjvv4g+B3WOyHMbM592zXs2rc7H656l+JreTsxFbb7Pb3po3tebEu8z/bfuyBleOePMsT+Z1yP1/d81cYQHfvnr3O9obKvtHzU/fjyp472q+u4AMVnb+TP+vnzByq19BHe2fFV9mzVuO8/b2yL/4RYpW9odc27u8rpuzrb2rvvWK/jjbTn2rOSpzafxt7NRHv9WOvcR4N96PKHl8pV9rqzgvm6eSMcqi52Z5+mLevr+yTMc9exvbg2X686ru3dq76Rntotq/u7MlZzj3j9rbDiWJvU76D43sIjPlV4g9B21n8x2rqXq8Se4CYLO+p97H3yXCfbffep95HK3tsRaeePTON+7SonWiPp/QL21HHMKPvVudAyVXdKzN9mdVl+1JFK+4Yy4v7Qm9vy/bBUYyid3vxuO/29q6srrI/jvKr+2u1DzN93cPYPmfvXGp70V6ss2/Ncs3EruiLtx/McqJ/p40V/rM5O8b2v7dpf4x7XrbvVPfEz4V6Zd/7BOqZb7THnNnjenm7GvbK/dzZru8XD05Zdf8YtXPXLNuzVHxVf69OzX82f195m23mLO7sHmqPvZnSbrSPYPsMds4X+872YKvG9nPQTjamLAb3MtF8RDFY5+2VOvueVfu127yXquyRVu+rojqs7+61rgS/ypp/5b6JtfGymXvEKm1EbStxlbHgHkaN83J4+6XI77bsk/baK7E9ENunVHTB27BPwj7dRRtr5GifgeVRnLpXuU97G7RoDV3xjeKq8We7HXuavfcEZ9vX2Np9Zi2fteXtNz42s+uxm1rTZ/HVteLK9bnN2c0R5a36V9fPzIetxXENrbSbvR823zAWs3otfqo1O/MZ5Ww9rKzR1XU8W8/vvY6/y2v1Q1B+EPyiNfZ9Xoszi9aEVf8oFuu852fbd32Pj+f1+t0ytiZX19zqGn12nX/bzVt/dfyUdVy2fmb+ahyrj6wb+xJilRzD/0XgP+o7a+psPpF3Mz/PX1kD47pUXQfP+Np1oufjrXFtubIOjTj5yrWuZ3802rkPNtZabH1bzaPGnnoNe9csWsetzOXlw7pTr1v3WgOfeq12Nn09e9/Xo7jeU9Z/oz5aP7LYbA1UXduq69tKf9Q+s3q2lkQfb10arTcxJ1s3ZvNcYaIqV+3GR2s89Ptj+3B9hrFs7aYwT3WdeZf56KltrBPY+m/VmlLNcTZ/DTcevfVetBY89Rptxk69Xjnb3V9/VddobP2krsGiNYLXbhSrtKmur6r9Veor6y5cw3nteGupbE7R31uLKWskxta8PNH6x7LDbO0U5cjWcB2t+2yns/G3Piur5ruPFq0pvPrbvE469d/+u2KnXkOcwtjfwxn/bC1SWb901h5XScxMbrbeUNYiytoH1yzZekZZ+2Sa5RNSxtYCVf1OiVFZT1d77GqVmOPUa4D7bDNrHS/Px27ZGuYAr0+9TjmvVc5rELaOqKw3Or7e32tcfyjrgVXrhmrOyjpDWUNkfCTzwxjPN1p3MH7i/c1dVY91fzhlZ/s47NR/e+3f18rfaaV8r7/V579tp/v71v07ltUpf7+wPPpbU/n71vlb5/3NiPocndON/p5lfxOVv2HK367qGYtT/26e7W79fcr+/kR/c+zfhVP/Xs6Y9122vwHq7zOLj3JXfwuz3N7vXPT7mP3eMvbI5iz7vYz2BWoO9bc22ytU7dS/CWfb77f11L9BM79byu/a+B3zfs/w+8e+20pdJQf+prB1LvvNwvpoPej9/jC/CruI/JTfptV26u/W2W6/nfp3q/K7hs/Zmi2qy9Y4M/XRGi3yZ7951TVatDar/I4p6y7lN01dk83ug8+/jXfbTv0bxNZR3nor+i3KfKLvY2ad36zq2qrqE7XFflM81qb8Rq38TTrFbxE+3lY79fdv5RqBfUfV75yad/Z7HX23Pb+ME1W+p9l6xPuOsjrvu233X6u+u6f+Ps+uQ/b6biif78p3YPazvYcpTFT9O4braVaGn11WflOGn7FVn/nu+2HnZO/v+xMyF/8H2KdsNg==</Data></DataArray></GIFTI>
