# Supplementary material for: A new 3D myeloarchitectonic map of the human neocortex based on data from the Vogt–Vogt school
Source: Brain Struct Funct. 2023 Jun 28;228(6):1549–59. doi: 10.1007/s00429-023-02671-6 (PMC10751253; doi:10.1007/s00429-023-02671-6)
Supplement: Supplementary file 7 — Supplementary file7 (ZIP 243390 KB) [file 429_2023_2671_MOESM7_ESM.zip]

Archive with 1 entries (1 files):
- 429_2023_2671_MOESM7_ESM.tar
